# Supplementary material for: Evolutionary conservation and divergence of the human brain transcriptome
Source: Genome Biol. 2021 Jan 29;22:52. doi: 10.1186/s13059-020-02257-z (PMC7844938; doi:10.1186/s13059-020-02257-z)
Supplement: Supplementary file 2 — Additional file 2: Table S1. Total number of samples and test datasets underlying each module preservation test. [file 13059_2020_2257_MOESM2_ESM.txt]

Species	Tissue	StudyNumber	TotalSampleNumber
Human	AMY	4	169
Human	CBH	8	707
Human	CBL	8	708
Human	CDT	5	264
Human	CTX	19	3152
Human	CTXB24	19	3105
Human	CTXBA9	19	3123
Human	HIP	7	438
Human	HYP	3	72
Human	NACC	4	173
Human	PUT	5	240
Human	SNA	4	210
NHP	AMY	5	318
NHP	BG	6	402
NHP	CB	7	83
NHP	CTX	15	1512
NHP	HIP	9	512
NHP	HYP	2	106
Mouse	AMY	8	258
Mouse	CB	9	408
Mouse	CTX	19	1087
Mouse	HIP	12	1149
Mouse	HYP	10	850
Mouse	NACC	6	248
Mouse	STR	16	985
