# Supplementary material for: Evolutionary conservation and divergence of the human brain transcriptome
Source: Genome Biol. 2021 Jan 29;22:52. doi: 10.1186/s13059-020-02257-z (PMC7844938; doi:10.1186/s13059-020-02257-z)
Supplement: Supplementary file 3 — Additional file 3: Table S2. Reference of all expression datasets utilized in this study. [file 13059_2020_2257_MOESM3_ESM.txt]

Species.Study	Region	GeneNumber	SampleNumber	Platform	Species	Study	Dataset	DataSource	Reference
Human.ABA	AMY	21432	45	Array	Human	ABA	Test	http://human.brain-map.org/static/download	human.brain-map.org
Human.ABA	CTXB24	21432	1090	Array	Human	ABA	Test	http://human.brain-map.org/static/download	human.brain-map.org
Human.ABA	HIP	21432	113	Array	Human	ABA	Test	http://human.brain-map.org/static/download	human.brain-map.org
Human.ABA	PUT	21432	40	Array	Human	ABA	Test	http://human.brain-map.org/static/download	human.brain-map.org
Human.ABA	CBH	21432	239	Array	Human	ABA	Test	http://human.brain-map.org/static/download	human.brain-map.org
Human.ABA	HYP	21432	42	Array	Human	ABA	Test	http://human.brain-map.org/static/download	human.brain-map.org
Human.ABA	CTXBA9	21432	1090	Array	Human	ABA	Test	http://human.brain-map.org/static/download	human.brain-map.org
Human.ABA	CDT	21432	55	Array	Human	ABA	Test	http://human.brain-map.org/static/download	human.brain-map.org
Human.ABA	SNA	21432	22	Array	Human	ABA	Test	http://human.brain-map.org/static/download	human.brain-map.org
Human.ABA	NACC	21432	13	Array	Human	ABA	Test	http://human.brain-map.org/static/download	human.brain-map.org
Human.ABA	CBL	21432	239	Array	Human	ABA	Test	http://human.brain-map.org/static/download	human.brain-map.org
Human.ABA	CTX	21432	1090	Array	Human	ABA	Test	http://human.brain-map.org/static/download	human.brain-map.org
Human.Berchtold	CTX	22820	111	Array	Human	Berchtold	Test	GEO (GSE11882)	"(Berchtold et al., 2008)"
Human.Berchtold	CTXBA9	22820	111	Array	Human	Berchtold	Test	GEO (GSE11882)	"(Berchtold et al., 2008)"
Human.Berchtold	HIP	22820	43	Array	Human	Berchtold	Test	GEO (GSE11882)	"(Berchtold et al., 2008)"
Human.Berchtold	CTXB24	22820	111	Array	Human	Berchtold	Test	GEO (GSE11882)	"(Berchtold et al., 2008)"
Human.BrainCloud	CTX	15391	269	Array	Human	BrainCloud	Test	GEO (GSE30272)	"(Colantuoni et al., 2011)"
Human.BrainCloud	CTXBA9	15391	269	Array	Human	BrainCloud	Test	GEO (GSE30272)	"(Colantuoni et al., 2011)"
Human.BrainCloud	CTXB24	15391	269	Array	Human	BrainCloud	Test	GEO (GSE30272)	"(Colantuoni et al., 2011)"
Human.Chen	CTX	24601	351	RNA-seq	Human	Chen	Test	GEO (GSE71620)	"(Chen et al., 2016)"
Human.Chen	CTXB24	24601	351	RNA-seq	Human	Chen	Test	GEO (GSE71620)	"(Chen et al., 2016)"
Human.Chen	CTXBA9	24601	351	RNA-seq	Human	Chen	Test	GEO (GSE71620)	"(Chen et al., 2016)"
Human.CMC	CTXBA9	40870	264	RNA-seq	Human	CMC	Test	http://resource.psychencode.org/	PsychENCODE Consortium
Human.CMC	CTXB24	40870	264	RNA-seq	Human	CMC	Test	http://resource.psychencode.org/	PsychENCODE Consortium
Human.CMC	CTX	40870	264	RNA-seq	Human	CMC	Test	http://resource.psychencode.org/	PsychENCODE Consortium
Human.GTEx	NACC	15895	85	RNA-seq	Human	GTEx	Discovery	https://www.gtexportal.org/home/datasets	"(Consortium et al., 2017)"
Human.GTEx	AMY	15895	52	RNA-seq	Human	GTEx	Discovery	https://www.gtexportal.org/home/datasets	"(Consortium et al., 2017)"
Human.GTEx	CDT	15895	85	RNA-seq	Human	GTEx	Discovery	https://www.gtexportal.org/home/datasets	"(Consortium et al., 2017)"
Human.GTEx	CTX	15895	84	RNA-seq	Human	GTEx	Discovery	https://www.gtexportal.org/home/datasets	"(Consortium et al., 2017)"
Human.GTEx	CTXB24	15895	59	RNA-seq	Human	GTEx	Discovery	https://www.gtexportal.org/home/datasets	"(Consortium et al., 2017)"
Human.GTEx	CTXBA9	15895	76	RNA-seq	Human	GTEx	Discovery	https://www.gtexportal.org/home/datasets	"(Consortium et al., 2017)"
Human.GTEx	HIP	15895	71	RNA-seq	Human	GTEx	Discovery	https://www.gtexportal.org/home/datasets	"(Consortium et al., 2017)"
Human.GTEx	HYP	15895	67	RNA-seq	Human	GTEx	Discovery	https://www.gtexportal.org/home/datasets	"(Consortium et al., 2017)"
Human.GTEx	PUT	15895	73	RNA-seq	Human	GTEx	Discovery	https://www.gtexportal.org/home/datasets	"(Consortium et al., 2017)"
Human.GTEx	SNA	15895	43	RNA-seq	Human	GTEx	Discovery	https://www.gtexportal.org/home/datasets	"(Consortium et al., 2017)"
Human.GTEx	CBL	15895	91	RNA-seq	Human	GTEx	Discovery	https://www.gtexportal.org/home/datasets	"(Consortium et al., 2017)"
Human.GTEx	CBH	15895	78	RNA-seq	Human	GTEx	Discovery	https://www.gtexportal.org/home/datasets	"(Consortium et al., 2017)"
Human.GTExArray	HIP	22705	19	Array	Human	GTExArray	Test	https://www.gtexportal.org/home/datasets	"(Consortium et al., 2017)"
Human.GTExArray	CTXBA9	22705	17	Array	Human	GTExArray	Test	https://www.gtexportal.org/home/datasets	"(Consortium et al., 2017)"
Human.GTExArray	NACC	22705	20	Array	Human	GTExArray	Test	https://www.gtexportal.org/home/datasets	"(Consortium et al., 2017)"
Human.GTExArray	HYP	22705	18	Array	Human	GTExArray	Test	https://www.gtexportal.org/home/datasets	"(Consortium et al., 2017)"
Human.GTExArray	CTXB24	22705	15	Array	Human	GTExArray	Test	https://www.gtexportal.org/home/datasets	"(Consortium et al., 2017)"
Human.GTExArray	AMY	22705	17	Array	Human	GTExArray	Test	https://www.gtexportal.org/home/datasets	"(Consortium et al., 2017)"
Human.GTExArray	CBH	22705	16	Array	Human	GTExArray	Test	https://www.gtexportal.org/home/datasets	"(Consortium et al., 2017)"
Human.GTExArray	CDT	22705	23	Array	Human	GTExArray	Test	https://www.gtexportal.org/home/datasets	"(Consortium et al., 2017)"
Human.GTExArray	PUT	22705	14	Array	Human	GTExArray	Test	https://www.gtexportal.org/home/datasets	"(Consortium et al., 2017)"
Human.GTExArray	SNA	22705	15	Array	Human	GTExArray	Test	https://www.gtexportal.org/home/datasets	"(Consortium et al., 2017)"
Human.GTExArray	CBL	22705	17	Array	Human	GTExArray	Test	https://www.gtexportal.org/home/datasets	"(Consortium et al., 2017)"
Human.GTExArray	CTX	22705	46	Array	Human	GTExArray	Test	https://www.gtexportal.org/home/datasets	"(Consortium et al., 2017)"
Human.HSB	CTXBA9	35668	58	RNA-seq	Human	HSB	Test	http://resource.psychencode.org/	PsychENCODE Consortium
Human.HSB	CTX	35668	58	RNA-seq	Human	HSB	Test	http://resource.psychencode.org/	PsychENCODE Consortium
Human.HSB	CTXB24	35668	58	RNA-seq	Human	HSB	Test	http://resource.psychencode.org/	PsychENCODE Consortium
Human.Jaffe	CTXBA9	45109	35	RNA-seq	Human	Jaffe	Test	PMID: 25501035 (Supp Data)	"(Jaffe et al., 2015)"
Human.Jaffe	CTXB24	45109	35	RNA-seq	Human	Jaffe	Test	PMID: 25501035 (Supp Data)	"(Jaffe et al., 2015)"
Human.Jaffe	CTX	45109	35	RNA-seq	Human	Jaffe	Test	PMID: 25501035 (Supp Data)	"(Jaffe et al., 2015)"
Human.Kaessmann19	CBH	35561	57	RNA-seq	Human	Kaessmann19	Test	https://www.ebi.ac.uk/arrayexpress/ (E-MTAB-6814 )	"(Cardoso-Moreira et al., 2019)"
Human.Kaessmann19	CTXBA9	35891	52	RNA-seq	Human	Kaessmann19	Test	https://www.ebi.ac.uk/arrayexpress/ (E-MTAB-6814 )	"(Cardoso-Moreira et al., 2019)"
Human.Kaessmann19	CTX	35891	52	RNA-seq	Human	Kaessmann19	Test	https://www.ebi.ac.uk/arrayexpress/ (E-MTAB-6814 )	"(Cardoso-Moreira et al., 2019)"
Human.Kaessmann19	CTXB24	35891	52	RNA-seq	Human	Kaessmann19	Test	https://www.ebi.ac.uk/arrayexpress/ (E-MTAB-6814 )	"(Cardoso-Moreira et al., 2019)"
Human.Kaessmann19	CBL	35561	57	RNA-seq	Human	Kaessmann19	Test	https://www.ebi.ac.uk/arrayexpress/ (E-MTAB-6814 )	"(Cardoso-Moreira et al., 2019)"
Human.Kang	AMY	16543	75	Array	Human	Kang	Test	GEO (GSE11882)	"(Kang et al., 2011)"
Human.Kang	SNA	16543	74	Array	Human	Kang	Test	GEO (GSE11882)	"(Kang et al., 2011)"
Human.Kang	CBH	16543	70	Array	Human	Kang	Test	GEO (GSE11882)	"(Kang et al., 2011)"
Human.Kang	CTX	16543	80	Array	Human	Kang	Test	GEO (GSE11882)	"(Kang et al., 2011)"
Human.Kang	CTXBA9	16543	80	Array	Human	Kang	Test	GEO (GSE11882)	"(Kang et al., 2011)"
Human.Kang	CBL	16543	70	Array	Human	Kang	Test	GEO (GSE11882)	"(Kang et al., 2011)"
Human.Kang	CTXB24	16543	80	Array	Human	Kang	Test	GEO (GSE11882)	"(Kang et al., 2011)"
Human.Kang	NACC	16543	74	Array	Human	Kang	Test	GEO (GSE11882)	"(Kang et al., 2011)"
Human.Kang	HIP	16543	80	Array	Human	Kang	Test	GEO (GSE11882)	"(Kang et al., 2011)"
Human.Kang	CDT	16543	74	Array	Human	Kang	Test	GEO (GSE11882)	"(Kang et al., 2011)"
Human.Kang	PUT	16543	74	Array	Human	Kang	Test	GEO (GSE11882)	"(Kang et al., 2011)"
Human.Konopka	CTXBA9	19399	4	Array	Human	Konopka	Test	GEO (GSE33588-GPL570)	"(Konopka et al., 2012)"
Human.Konopka	HIP	19399	7	Array	Human	Konopka	Test	GEO (GSE33588-GPL570)	"(Konopka et al., 2012)"
Human.Konopka	CDT	19399	7	Array	Human	Konopka	Test	GEO (GSE33588-GPL570)	"(Konopka et al., 2012)"
Human.Konopka	PUT	19399	7	Array	Human	Konopka	Test	GEO (GSE33588-GPL570)	"(Konopka et al., 2012)"
Human.Konopka	CTXB24	19399	4	Array	Human	Konopka	Test	GEO (GSE33588-GPL570)	"(Konopka et al., 2012)"
Human.Konopka	CTX	19399	4	Array	Human	Konopka	Test	GEO (GSE33588-GPL570)	"(Konopka et al., 2012)"
Human.MAYO	CTX	39572	57	RNA-seq	Human	MAYO	Test	https://www.synapse.org/ (syn5550404)	"(Allen et al., 2016)"
Human.MAYO	CTXBA9	39572	57	RNA-seq	Human	MAYO	Test	https://www.synapse.org/ (syn5550404)	"(Allen et al., 2016)"
Human.MAYO	CTXB24	39572	57	RNA-seq	Human	MAYO	Test	https://www.synapse.org/ (syn5550404)	"(Allen et al., 2016)"
Human.NABEC	CBL	14226	114	Array	Human	NABEC	Test	GEO (GSE36192)	"(Soreq et al., 2017)"
Human.NABEC	CBH	14226	114	Array	Human	NABEC	Test	GEO (GSE36192)	"(Soreq et al., 2017)"
Human.NABEC	CTXBA9	14226	115	Array	Human	NABEC	Test	GEO (GSE36192)	"(Soreq et al., 2017)"
Human.NABEC	CTX	14226	115	Array	Human	NABEC	Test	GEO (GSE36192)	"(Soreq et al., 2017)"
Human.NABEC	CTXB24	14226	114	Array	Human	NABEC	Test	GEO (GSE36192)	"(Soreq et al., 2017)"
Human.Oldham	CTXBA9	10156	93	Array	Human	Oldham	Test	GEO (GSE1572/GSE3790/GSE5392/GSE7540/GSE12649/GSE12654) ; ArrayExpress (E-AFMX-1/E-AFMX-2)	"(Oldham et al., 2008)"
Human.Oldham	CTXB24	10156	93	Array	Human	Oldham	Test	GEO (GSE1572/GSE3790/GSE5392/GSE7540/GSE12649/GSE12654) ; ArrayExpress (E-AFMX-1/E-AFMX-2)	"(Oldham et al., 2008)"
Human.Oldham	CTX	10156	93	Array	Human	Oldham	Test	GEO (GSE1572/GSE3790/GSE5392/GSE7540/GSE12649/GSE12654) ; ArrayExpress (E-AFMX-1/E-AFMX-2)	"(Oldham et al., 2008)"
Human_Organoid.Birey_hCS	CTX	10000	7124	single-cell-RNA-seq	Human_Organoid	Birey_hCS	Test	GEO (GSE93811)	"(Birey et al., 2017)"
Human_Organoid.Camp	CTX	12344	255	single-cell-RNA-seq	Human_Organoid	Camp	Test	GEO (GSE75140)	"(Camp et al., 2015)"
Human_Organoid.Kanton	CTX	13221	15000	single-cell-RNA-seq	Human_Organoid	Kanton	Test	https://www.ebi.ac.uk/arrayexpress/ (E-MTAB-7552)	"(Kanton et al., 2019)"
Human_Organoid.Pollen	CTX	15459	2491	single-cell-RNA-seq	Human_Organoid	Pollen	Test	GEO (GSE124299)	"(Pollen et al., 2019)"
Human_Organoid.Sloan	CTX	12022	708	single-cell-RNA-seq	Human_Organoid	Sloan	Test	GEO (GSE99951)	"(Sloan et al., 2017)"
Human_Organoid.Trujillo	CTX	11434	4888	single-cell-RNA-seq	Human_Organoid	Trujillo	Test	GEO (GSE130238)	"(Trujillo et al., 2019)"
Human_Organoid.Velasco	CTX	11226	15000	single-cell-RNA-seq	Human_Organoid	Velasco	Test	GEO (GSE129519)	"(Velasco et al., 2019)"
Human_Organoid.YoonBulk	CTX	37097	59	RNA-seq	Human_Organoid	YoonBulk	Test	GEO (GSE12070)	"(Yoon et al., 2019)"
Human_Organoid.YoonSC	CTX	10099	12507	single-cell-RNA-seq	Human_Organoid	YoonSC	Test	GEO (GSE107771)	"(Yoon et al., 2019)"
Human.Parikshak	CTX	16311	82	RNA-seq	Human	Parikshak	Test	http://resource.psychencode.org/	"(Parikshak et al., 2016)"
Human.Parikshak	CTXB24	16311	82	RNA-seq	Human	Parikshak	Test	http://resource.psychencode.org/	"(Parikshak et al., 2016)"
Human.Parikshak	CTXBA9	16311	82	RNA-seq	Human	Parikshak	Test	http://resource.psychencode.org/	"(Parikshak et al., 2016)"
Human.Parikshak	CBH	15825	45	RNA-seq	Human	Parikshak	Test	http://resource.psychencode.org/	"(Parikshak et al., 2016)"
Human.Parikshak	CBL	15825	45	RNA-seq	Human	Parikshak	Test	http://resource.psychencode.org/	"(Parikshak et al., 2016)"
Human.Pritzker	HIP	11709	63	Array	Human	Pritzker	Test	https://pritzkerneuropsych.org/www/data/dataset-for-circadian-patterns-of-gene-expression/	"(Li et al., 2013)"
Human.Pritzker	CBH	11709	51	Array	Human	Pritzker	Test	https://pritzkerneuropsych.org/www/data/dataset-for-circadian-patterns-of-gene-expression/	"(Li et al., 2013)"
Human.Pritzker	AMY	11709	32	Array	Human	Pritzker	Test	https://pritzkerneuropsych.org/www/data/dataset-for-circadian-patterns-of-gene-expression/	"(Li et al., 2013)"
Human.Pritzker	CTXBA9	11709	83	Array	Human	Pritzker	Test	https://pritzkerneuropsych.org/www/data/dataset-for-circadian-patterns-of-gene-expression/	"(Li et al., 2013)"
Human.Pritzker	CTX	11709	83	Array	Human	Pritzker	Test	https://pritzkerneuropsych.org/www/data/dataset-for-circadian-patterns-of-gene-expression/	"(Li et al., 2013)"
Human.Pritzker	CTXB24	11709	69	Array	Human	Pritzker	Test	https://pritzkerneuropsych.org/www/data/dataset-for-circadian-patterns-of-gene-expression/	"(Li et al., 2013)"
Human.Pritzker	NACC	11709	66	Array	Human	Pritzker	Test	https://pritzkerneuropsych.org/www/data/dataset-for-circadian-patterns-of-gene-expression/	"(Li et al., 2013)"
Human.Pritzker	CBL	11709	51	Array	Human	Pritzker	Test	https://pritzkerneuropsych.org/www/data/dataset-for-circadian-patterns-of-gene-expression/	"(Li et al., 2013)"
Human.Rinn	HYP	13212	12	Array	Human	Rinn	Test	GEO (GSE1147)	"(Rinn et al., 2004)"
Human.SGP	CTXBA9	36713	209	RNA-seq	Human	SGP	Test	http://resource.psychencode.org/	PsychENCODE Consortium
Human.SGP	CTXB24	36713	209	RNA-seq	Human	SGP	Test	http://resource.psychencode.org/	PsychENCODE Consortium
Human.SGP	CTX	36713	209	RNA-seq	Human	SGP	Test	http://resource.psychencode.org/	PsychENCODE Consortium
Human.UKBEC	CTX	19444	108	Array	Human	UKBEC	Test	GEO (GSE60862)	"(Ramasamy et al., 2014)"
Human.UKBEC	PUT	19444	105	Array	Human	UKBEC	Test	GEO (GSE60862)	"(Ramasamy et al., 2014)"
Human.UKBEC	CBL	19444	115	Array	Human	UKBEC	Test	GEO (GSE60862)	"(Ramasamy et al., 2014)"
Human.UKBEC	SNA	19444	99	Array	Human	UKBEC	Test	GEO (GSE60862)	"(Ramasamy et al., 2014)"
Human.UKBEC	HIP	19444	113	Array	Human	UKBEC	Test	GEO (GSE60862)	"(Ramasamy et al., 2014)"
Human.UKBEC	CBH	19444	115	Array	Human	UKBEC	Test	GEO (GSE60862)	"(Ramasamy et al., 2014)"
Human.UKBEC	CDT	19444	105	Array	Human	UKBEC	Test	GEO (GSE60862)	"(Ramasamy et al., 2014)"
Human.UKBEC	CTXB24	19444	107	Array	Human	UKBEC	Test	GEO (GSE60862)	"(Ramasamy et al., 2014)"
Human.UKBEC	CTXBA9	19444	108	Array	Human	UKBEC	Test	GEO (GSE60862)	"(Ramasamy et al., 2014)"
Human.Yale	CTXBA9	34220	45	RNA-seq	Human	Yale	Test	http://resource.psychencode.org/	PsychENCODE Consortium
Human.Yale	CTX	34220	45	RNA-seq	Human	Yale	Test	http://resource.psychencode.org/	PsychENCODE Consortium
Human.Yale	CTXB24	34220	45	RNA-seq	Human	Yale	Test	http://resource.psychencode.org/	PsychENCODE Consortium
Mouse.GSE10202	STR	19989	8	Array	Mouse	GSE10202	Test	GEO	"(Kuhn et al., 2007)"
Mouse.GSE10415	CB	11130	62	Array	Mouse	GSE10415	Test	GEO	"(Nadler et al., 2006)"
Mouse.GSE10415	HIP	11130	387	Array	Mouse	GSE10415	Test	GEO	"(Nadler et al., 2006)"
Mouse.GSE13745	HYP	13940	268	Array	Mouse	GSE13745	Test	GEO	"(Dobrin et al., 2009)"
Mouse.GSE15774	STR	23750	106	Array	Mouse	GSE15774	Test	GEO	"(Korostynski et al., 2013)"
Mouse.GSE17955	AMY	18085	16	Array	Mouse	GSE17955	Test	GEO	"(de Jong et al., 2010)"
Mouse.GSE17955	HIP	18085	18	Array	Mouse	GSE17955	Test	GEO	"(de Jong et al., 2010)"
Mouse.GSE19709	CB	19989	23	Array	Mouse	GSE19709	Test	GEO	"(Xu, Lu, & Sharp, 2011)"
Mouse.GSE19709	STR	19989	24	Array	Mouse	GSE19709	Test	GEO	"(Xu, Lu, & Sharp, 2011)"
Mouse.GSE19709	CTX	19989	23	Array	Mouse	GSE19709	Test	GEO	"(Xu, Lu, & Sharp, 2011)"
Mouse.GSE19709	HIP	19989	23	Array	Mouse	GSE19709	Test	GEO	"(Xu, Lu, & Sharp, 2011)"
Mouse.GSE20160	CTX	19970	28	Array	Mouse	GSE20160	Test	GEO	"(Segall et al., 2010)"
Mouse.GSE20160	NACC	19970	55	Array	Mouse	GSE20160	Test	GEO	"(Segall et al., 2010)"
Mouse.GSE21278	HYP	19989	46	Array	Mouse	GSE21278	Test	GEO	"(Shimogori et al., 2010)"
Mouse.GSE22131	CTX	26286	10	RNA-seq	Mouse	GSE22131	Discovery	GEO	"(Gregg et al., 2010)"
Mouse.GSE23628	AMY	13160	20	Array	Mouse	GSE23628	Test	GEO	"(Thompson et al., 2010)"
Mouse.GSE23628	CTX	13160	40	Array	Mouse	GSE23628	Test	GEO	"(Thompson et al., 2010)"
Mouse.GSE23628	HYP	13160	59	Array	Mouse	GSE23628	Test	GEO	"(Thompson et al., 2010)"
Mouse.GSE26500	HIP	17321	99	Array	Mouse	GSE26500	Test	GEO	"(Park et al., 2011)"
Mouse.GSE26500	STR	17321	96	Array	Mouse	GSE26500	Test	GEO	"(Park et al., 2011)"
Mouse.GSE30187	HIP	16256	12	Array	Mouse	GSE30187	Test	GEO	"(Wei et al., 2012)"
Mouse.GSE30187	NACC	16256	12	Array	Mouse	GSE30187	Test	GEO	"(Wei et al., 2012)"
Mouse.GSE30534	HYP	13193	73	Array	Mouse	GSE30534	Test	GEO	-
Mouse.GSE31840	CTX	17321	34	Array	Mouse	GSE31840	Test	GEO	"(Rosen et al., 2011)"
Mouse.GSE31840	CB	17320	30	Array	Mouse	GSE31840	Test	GEO	"(Rosen et al., 2011)"
Mouse.GSE32417	STR	24282	28	Array	Mouse	GSE32417	Test	GEO	"(Giles et al., 2012)"
Mouse.GSE3327	HYP	8534	87	Array	Mouse	GSE3327	Test	GEO	"(Hovatta et al., 2005)"
Mouse.GSE36674	HYP	24275	85	Array	Mouse	GSE36674	Test	GEO	"(Mozhui, Lu, Armstrong, & Williams, 2012)"
Mouse.GSE37755	STR	17321	251	Array	Mouse	GSE37755	Test	GEO	"(Iancu, Oberbeck, Darakjian, Kawane, et al., 2013)"
Mouse.GSE38218	CTX	19986	37	Array	Mouse	GSE38218	Test	GEO	"(Mielcarek et al., 2013)"
Mouse.GSE38219	CTX	19986	33	Array	Mouse	GSE38219	Test	GEO	"(Mielcarek et al., 2013)"
Mouse.GSE40393	AMY	24159	19	Array	Mouse	GSE40393	Test	GEO	"(Hohoff et al., 2013)"
Mouse.GSE42805	NACC	31518	6	RNA-seq	Mouse	GSE42805	Discovery	GEO	"(Feng et al., 2014)"
Mouse.GSE45035	STR	20634	70	Array	Mouse	GSE45035	Test	GEO	"(Muhie et al., 2017)"
Mouse.GSE45035	AMY	20634	26	Array	Mouse	GSE45035	Test	GEO	"(Muhie et al., 2017)"
Mouse.GSE45035	HIP	20634	33	Array	Mouse	GSE45035	Test	GEO	"(Muhie et al., 2017)"
Mouse.GSE45035	CTX	20634	32	Array	Mouse	GSE45035	Test	GEO	"(Muhie et al., 2017)"
Mouse.GSE4734	HYP	19989	61	Array	Mouse	GSE4734	Test	GEO	"(Hovatta et al., 2007)"
Mouse.GSE47966	CTX	26286	20	RNA-seq	Mouse	GSE47966	Discovery	GEO	"(Lister et al., 2013)"
Mouse.GSE48954	STR	22498	127	Array	Mouse	GSE48954	Test	GEO	"(Korostynski et al., 2013)"
Mouse.GSE50809	CTX	26286	30	RNA-seq	Mouse	GSE50809	Discovery	GEO	"(Kraushar et al., 2015)"
Mouse.GSE54650	HYP	24282	23	Array	Mouse	GSE54650	Test	GEO	"(R. Zhang, Lahens, Ballance, Hughes, & Hogenesch, 2014)"
Mouse.GSE54651	HYP	31194	8	RNA-seq	Mouse	GSE54651	Discovery	GEO	"(R. Zhang et al., 2014)"
Mouse.GSE54651	CB	29710	8	RNA-seq	Mouse	GSE54651	Discovery	GEO	"(R. Zhang et al., 2014)"
Mouse.GSE55177	CB	19989	23	Array	Mouse	GSE55177	Test	GEO	"(Fittschen et al., 2015)"
Mouse.GSE60312	STR	29568	93	RNA-seq	Mouse	GSE60312	Discovery	GEO	"(Jiang et al., 2015)"
Mouse.GSE60437	CB	23750	62	Array	Mouse	GSE60437	Test	GEO	"(Ha et al., 2015)"
Mouse.GSE60676	AMY	9109	47	Array	Mouse	GSE60676	Test	GEO	"(Osterndorff-Kahanek et al., 2015)"
Mouse.GSE60676	CTX	9263	47	Array	Mouse	GSE60676	Test	GEO	"(Osterndorff-Kahanek et al., 2015)"
Mouse.GSE60676	NACC	9116	47	Array	Mouse	GSE60676	Test	GEO	"(Osterndorff-Kahanek et al., 2015)"
Mouse.GSE62669	STR	29568	58	RNA-seq	Mouse	GSE62669	Discovery	GEO	"(Iancu et al., 2015)"
Mouse.GSE62718	CTX	26286	8	RNA-seq	Mouse	GSE62718	Discovery	GEO	"(Araujo et al., 2015)"
Mouse.GSE62718	STR	29568	8	RNA-seq	Mouse	GSE62718	Discovery	GEO	"(Araujo et al., 2015)"
Mouse.GSE62718	HIP	31998	8	RNA-seq	Mouse	GSE62718	Discovery	GEO	"(Araujo et al., 2015)"
Mouse.GSE63078	CTX	26286	42	RNA-seq	Mouse	GSE63078	Discovery	GEO	"(Benoit, Ayoub, & Rakic, 2016)"
Mouse.GSE64398	HIP	7500	324	Array	Mouse	GSE64398	Test	GEO	"(Matarin et al., 2015)"
Mouse.GSE64398	CB	7479	99	Array	Mouse	GSE64398	Test	GEO	"(Matarin et al., 2015)"
Mouse.GSE64398	CTX	7500	324	Array	Mouse	GSE64398	Test	GEO	"(Matarin et al., 2015)"
Mouse.GSE6514	CTX	19989	44	Array	Mouse	GSE6514	Test	GEO	"(Mackiewicz et al., 2007)"
Mouse.GSE6514	HYP	19989	44	Array	Mouse	GSE6514	Test	GEO	"(Mackiewicz et al., 2007)"
Mouse.GSE65770	CTX	26286	160	RNA-seq	Mouse	GSE65770	Discovery	GEO	"(Langfelder et al., 2016)"
Mouse.GSE65774	STR	29568	198	RNA-seq	Mouse	GSE65774	Discovery	GEO	"(Langfelder et al., 2016)"
Mouse.GSE65775	CB	29710	16	RNA-seq	Mouse	GSE65775	Discovery	GEO	"(Langfelder et al., 2016)"
Mouse.GSE65775	HIP	31998	15	RNA-seq	Mouse	GSE65775	Discovery	GEO	"(Langfelder et al., 2016)"
Mouse.GSE65775	HYP	31194	15	RNA-seq	Mouse	GSE65775	Discovery	GEO	"(Langfelder et al., 2016)"
Mouse.GSE65950	NACC	31518	47	RNA-seq	Mouse	GSE65950	Discovery	GEO	"(Colville et al., 2017)"
Mouse.GSE66468	CB	30177	12	Array	Mouse	GSE66468	Test	GEO	"(Arbogast et al., 2016)"
Mouse.GSE66468	STR	30177	15	Array	Mouse	GSE66468	Test	GEO	"(Arbogast et al., 2016)"
Mouse.GSE66468	HIP	30177	15	Array	Mouse	GSE66468	Test	GEO	"(Arbogast et al., 2016)"
Mouse.GSE66828	AMY	26725	12	RNA-seq	Mouse	GSE66828	Discovery	GEO	"(Stilling et al., 2015)"
Mouse.GSE67403	AMY	26725	3	RNA-seq	Mouse	GSE67403	Discovery	GEO	"(Cembrowski et al., 2016)"
Mouse.GSE67556	CB	29710	47	RNA-seq	Mouse	GSE67556	Discovery	GEO	"(Perez et al., 2015)"
Mouse.GSE67796	AMY	22498	36	Array	Mouse	GSE67796	Test	GEO	"(Ferguson et al., 2018)"
Mouse.GSE67796	CTX	22498	37	Array	Mouse	GSE67796	Test	GEO	"(Ferguson et al., 2018)"
Mouse.GSE70732	CB	29710	18	RNA-seq	Mouse	GSE70732	Discovery	GEO	"(Ray et al., 2015)"
Mouse.GSE72262	CTX	25270	24	Array	Mouse	GSE72262	Test	GEO	"(Miyata et al., 2016)"
Mouse.GSE72343	AMY	26725	31	RNA-seq	Mouse	GSE72343	Discovery	GEO	"(Bagot et al., 2016)"
Mouse.GSE72343	NACC	31518	32	RNA-seq	Mouse	GSE72343	Discovery	GEO	"(Bagot et al., 2016)"
Mouse.GSE72343	HIP	31998	41	RNA-seq	Mouse	GSE72343	Discovery	GEO	"(Bagot et al., 2016)"
Mouse.GSE72507	CTX	19986	46	Array	Mouse	GSE72507	Test	GEO	"(Smith et al., 2019)"
Mouse.GSE72513	NACC	19986	44	Array	Mouse	GSE72513	Test	GEO	"(Smith et al., 2019)"
Mouse.GSE72514	HIP	19986	46	Array	Mouse	GSE72514	Test	GEO	"(Smith et al., 2019)"
Mouse.GSE72515	AMY	19986	47	Array	Mouse	GSE72515	Test	GEO	"(Smith et al., 2019)"
Mouse.GSE72517	CTX	19986	46	Array	Mouse	GSE72517	Test	GEO	"(Smith et al., 2019)"
Mouse.GSE72517	NACC	19986	44	Array	Mouse	GSE72517	Test	GEO	"(Smith et al., 2019)"
Mouse.GSE72517	HIP	19986	46	Array	Mouse	GSE72517	Test	GEO	"(Smith et al., 2019)"
Mouse.GSE73468	CB	29710	140	RNA-seq	Mouse	GSE73468	Discovery	GEO	"(Langfelder et al., 2018)"
Mouse.GSE74630	AMY	26725	6	RNA-seq	Mouse	GSE74630	Discovery	GEO	"(Iwase et al., 2016)"
Mouse.GSE75083	HIP	17321	42	Array	Mouse	GSE75083	Test	GEO	"(Lui et al., 2016)"
Mouse.GSE75083	CB	17321	38	Array	Mouse	GSE75083	Test	GEO	"(Lui et al., 2016)"
Mouse.GSE75083	CTX	17321	43	Array	Mouse	GSE75083	Test	GEO	"(Lui et al., 2016)"
Mouse.GSE75778	CB	29710	30	RNA-seq	Mouse	GSE75778	Discovery	GEO	"(Ingram et al., 2016)"
Mouse.GSE75858	CTX	26286	33	RNA-seq	Mouse	GSE75858	Discovery	GEO	"(Lauterstein et al., 2016)"
Mouse.GSE76093	CTX	26286	12	RNA-seq	Mouse	GSE76093	Discovery	GEO	"(Szabo, Samson, Lawrence, Medcalf, & Bugge, 2016)"
Mouse.GSE76567	HIP	31998	35	RNA-seq	Mouse	GSE76567	Discovery	GEO	"(Vied et al., 2016)"
Mouse.GSE77192	CB	24729	59	Array	Mouse	GSE77192	Test	GEO	-
Mouse.GSE77193	CTX	24729	58	Array	Mouse	GSE77193	Test	GEO	-
Mouse.GSE78215	CTX	30177	63	Array	Mouse	GSE78215	Test	GEO	"(Gerstner et al., 2016)"
Mouse.GSE79551	HYP	31194	275	RNA-seq	Mouse	GSE79551	Discovery	GEO	"(Hasin-Brumshtein et al., 2016)"
Mouse.GSE7958	STR	19989	12	Array	Mouse	GSE7958	Test	GEO	"(Kuhn et al., 2007)"
Mouse.GSE84252	STR	29568	63	RNA-seq	Mouse	GSE84252	Discovery	GEO	"(Kirkpatrick et al., 2017)"
Mouse.GSE85005	NACC	31518	14	RNA-seq	Mouse	GSE85005	Discovery	GEO	"(Sun et al., 2016)"
Mouse.GSE85136	NACC	31518	24	RNA-seq	Mouse	GSE85136	Discovery	GEO	"(Hodes et al., 2015)"
Mouse.GSE86076	STR	29568	30	RNA-seq	Mouse	GSE86076	Discovery	GEO	"(Saul et al., 2017)"
Mouse.GSE87102	CTX	20634	104	Array	Mouse	GSE87102	Test	GEO	"(Bonasera et al., 2016)"
Mouse.GSE87102	STR	20634	104	Array	Mouse	GSE87102	Test	GEO	"(Bonasera et al., 2016)"
Mouse.GSE87102	HYP	20634	104	Array	Mouse	GSE87102	Test	GEO	"(Bonasera et al., 2016)"
Mouse.GSE87102	HIP	20634	104	Array	Mouse	GSE87102	Test	GEO	"(Bonasera et al., 2016)"
Mouse.GSE87699	STR	22498	12	Array	Mouse	GSE87699	Test	GEO	"(C. R. Zhang & Chong, 2016)"
Mouse.GSE89505	CTX	26286	43	RNA-seq	Mouse	GSE89505	Discovery	GEO	"(Beaumont et al., 2016)"
Mouse.GSE89505	STR	29568	43	RNA-seq	Mouse	GSE89505	Discovery	GEO	"(Beaumont et al., 2016)"
Mouse.GSE93311	AMY	8315	47	Array	Mouse	GSE93311	Test	GEO	"(Ferguson et al., 2019)"
Mouse.GSE93311	CTX	8315	24	Array	Mouse	GSE93311	Test	GEO	"(Ferguson et al., 2019)"
Mouse.GSE93311	NACC	8315	46	Array	Mouse	GSE93311	Test	GEO	"(Ferguson et al., 2019)"
Mouse.GSE93515	STR	17321	108	Array	Mouse	GSE93515	Test	GEO	"(Iancu, Oberbeck, Darakjian, Metten, et al., 2013)"
Mouse.GSE9375	STR	8534	6	Array	Mouse	GSE9375	Test	GEO	"(Kuhn et al., 2007)"
Mouse.GSE9803	STR	19989	9	Array	Mouse	GSE9803	Test	GEO	"(Kuhn et al., 2007)"
Mouse.GSE9804	STR	19989	9	Array	Mouse	GSE9804	Test	GEO	"(Kuhn et al., 2007)"
NHP_Baboon.Mure_Baboon	AMY	16086	12	Array	NHP_Baboon	Mure_Baboon	Test	GEO (GSE98965)	"(Mure et al., 2018)"
NHP_Baboon.Mure_Baboon	BG	17076	60	Array	NHP_Baboon	Mure_Baboon	Test	GEO (GSE98965)	"(Mure et al., 2018)"
NHP_Baboon.Mure_Baboon	HYP	17932	96	Array	NHP_Baboon	Mure_Baboon	Test	GEO (GSE98965)	"(Mure et al., 2018)"
NHP_Baboon.Mure_Baboon	HIP	15444	12	Array	NHP_Baboon	Mure_Baboon	Test	GEO (GSE98965)	"(Mure et al., 2018)"
NHP_Baboon.Mure_Baboon	CTX	16279	24	Array	NHP_Baboon	Mure_Baboon	Test	GEO (GSE98965)	"(Mure et al., 2018)"
NHP_Baboon.Mure_Baboon	CB	15862	12	Array	NHP_Baboon	Mure_Baboon	Test	GEO (GSE98965)	"(Mure et al., 2018)"
NHP_Chimp.Konopka_Chimp	BG	19399	6	Array	NHP_Chimp	Konopka_Chimp	Test	GEO (GSE33588-GPL570)	"(Konopka et al., 2012)"
NHP_Chimp.Konopka_Chimp	CTX	19399	6	Array	NHP_Chimp	Konopka_Chimp	Test	GEO (GSE33588-GPL570)	"(Konopka et al., 2012)"
NHP_Chimp.Konopka_Chimp	HIP	19399	6	Array	NHP_Chimp	Konopka_Chimp	Test	GEO (GSE33588-GPL570)	"(Konopka et al., 2012)"
NHP_Chimp.Sestan_Sousa_Chimp	CB	16142	5	Array	NHP_Chimp	Sestan_Sousa_Chimp	Test	https://www.ncbi.nlm.nih.gov/bioproject/?term=PRJNA236446	"(Sousa et al., 2017)"
NHP_Chimp.Sestan_Sousa_Chimp	AMY	16146	5	Array	NHP_Chimp	Sestan_Sousa_Chimp	Test	https://www.ncbi.nlm.nih.gov/bioproject/?term=PRJNA236446	"(Sousa et al., 2017)"
NHP_Chimp.Sestan_Sousa_Chimp	BG	16106	4	Array	NHP_Chimp	Sestan_Sousa_Chimp	Test	https://www.ncbi.nlm.nih.gov/bioproject/?term=PRJNA236446	"(Sousa et al., 2017)"
NHP_Chimp.Sestan_Sousa_Chimp	HIP	16183	5	Array	NHP_Chimp	Sestan_Sousa_Chimp	Test	https://www.ncbi.nlm.nih.gov/bioproject/?term=PRJNA236446	"(Sousa et al., 2017)"
NHP_Chimp.Sestan_Sousa_Chimp	CTX	16463	54	Array	NHP_Chimp	Sestan_Sousa_Chimp	Test	https://www.ncbi.nlm.nih.gov/bioproject/?term=PRJNA236446	"(Sousa et al., 2017)"
NHP_Chimp.Somel_Khaitovich_Chimp	CB	11830	12	Array	NHP_Chimp	Somel_Khaitovich_Chimp	Test	GEO (GSE22521/GSE22570)	"(X. Liu et al., 2012)"
NHP_Chimp.Somel_Khaitovich_Chimp	CTX	12560	12	Array	NHP_Chimp	Somel_Khaitovich_Chimp	Test	GEO (GSE22521/GSE22570)	"(X. Liu et al., 2012)"
NHP_Macaque.Bakken_Lein	HIP	6278	359	Array	NHP_Macaque	Bakken_Lein	Test	http://www.blueprintnhpatlas.org/static/download	"(Bakken et al., 2016)"
NHP_Macaque.Bakken_Lein	AMY	6278	268	Array	NHP_Macaque	Bakken_Lein	Test	http://www.blueprintnhpatlas.org/static/download	"(Bakken et al., 2016)"
NHP_Macaque.Bakken_Lein	BG	6278	323	Array	NHP_Macaque	Bakken_Lein	Test	http://www.blueprintnhpatlas.org/static/download	"(Bakken et al., 2016)"
NHP_Macaque.Bakken_Lein	CTX	6278	949	Array	NHP_Macaque	Bakken_Lein	Test	http://www.blueprintnhpatlas.org/static/download	"(Bakken et al., 2016)"
NHP_Macaque.Bernard_Lein	HIP	14140	25	Array	NHP_Macaque	Bernard_Lein	Test	GEO (GSE31613)	"(Bernard et al., 2012)"
NHP_Macaque.Bernard_Lein	CTX	14140	200	Array	NHP_Macaque	Bernard_Lein	Test	GEO (GSE31613)	"(Bernard et al., 2012)"
NHP_Macaque.Iancu_Hitzemann	AMY	9353	28	RNA-seq	NHP_Macaque	Iancu_Hitzemann	Test	GEO (GSE96731/GSE84332)	"(Iancu et al., 2018)"
NHP_Macaque.Iancu_Hitzemann	CTX	9422	30	RNA-seq	NHP_Macaque	Iancu_Hitzemann	Test	GEO (GSE96731/GSE84332)	"(Iancu et al., 2018)"
NHP_Macaque.Kaessmann19_Macaque	CB	13682	16	RNA-seq	NHP_Macaque	Kaessmann19_Macaque	Test	https://www.ebi.ac.uk/arrayexpress/ (E-MTAB-6813)	"(Cardoso-Moreira et al., 2019)"
NHP_Macaque.Kaessmann19_Macaque	CTX	13720	26	RNA-seq	NHP_Macaque	Kaessmann19_Macaque	Test	https://www.ebi.ac.uk/arrayexpress/ (E-MTAB-6813)	"(Cardoso-Moreira et al., 2019)"
NHP_Macaque.Konopka_Macaque	BG	14140	4	Array	NHP_Macaque	Konopka_Macaque	Test	GEO (GSE33010-GPL3535)	"(Konopka et al., 2012)"
NHP_Macaque.Konopka_Macaque	CTX	14140	4	Array	NHP_Macaque	Konopka_Macaque	Test	GEO (GSE33010-GPL3535)	"(Konopka et al., 2012)"
NHP_Macaque.Konopka_Macaque	HIP	14140	4	Array	NHP_Macaque	Konopka_Macaque	Test	GEO (GSE33010-GPL3535)	"(Konopka et al., 2012)"
NHP_Macaque.Lavenex	HIP	22820	80	Array	NHP_Macaque	Lavenex	Test	GEO (GSE32590)	"(Favre, Banta Lavenex, & Lavenex, 2012)"
NHP_Macaque.Liu_Li	CB	14287	8	RNA-seq	NHP_Macaque	Liu_Li	Test	GEO (GSE85377)	"(S. Liu et al., 2017)"
NHP_Macaque.Liu_Li	CTX	13921	40	RNA-seq	NHP_Macaque	Liu_Li	Test	GEO (GSE85377)	"(S. Liu et al., 2017)"
NHP_Macaque.Liu_Li	HIP	13402	16	RNA-seq	NHP_Macaque	Liu_Li	Test	GEO (GSE85377)	"(S. Liu et al., 2017)"
NHP_Macaque.Muntane_Sherwood	CTX	17763	30	Array	NHP_Macaque	Muntane_Sherwood	Test	GEO (GSE76644)	"(Muntane et al., 2017)"
NHP_Macaque.Ojeda_Lomniczi	HYP	14140	10	Array	NHP_Macaque	Ojeda_Lomniczi	Test	GEO (GSE64396)	"(Lomniczi et al., 2015)"
NHP_Macaque.Ojeda_Lomniczi	CTX	14140	10	Array	NHP_Macaque	Ojeda_Lomniczi	Test	GEO (GSE64396)	"(Lomniczi et al., 2015)"
NHP_Macaque.Sestan_Sousa	HIP	16464	5	Array	NHP_Macaque	Sestan_Sousa	Test	https://www.ncbi.nlm.nih.gov/bioproject/?term=PRJNA236446	"(Sousa et al., 2017)"
NHP_Macaque.Sestan_Sousa	CTX	16464	54	Array	NHP_Macaque	Sestan_Sousa	Test	https://www.ncbi.nlm.nih.gov/bioproject/?term=PRJNA236446	"(Sousa et al., 2017)"
NHP_Macaque.Sestan_Sousa	BG	16464	5	Array	NHP_Macaque	Sestan_Sousa	Test	https://www.ncbi.nlm.nih.gov/bioproject/?term=PRJNA236446	"(Sousa et al., 2017)"
NHP_Macaque.Sestan_Sousa	CB	16464	4	Array	NHP_Macaque	Sestan_Sousa	Test	https://www.ncbi.nlm.nih.gov/bioproject/?term=PRJNA236446	"(Sousa et al., 2017)"
NHP_Macaque.Sestan_Sousa	AMY	16464	5	Array	NHP_Macaque	Sestan_Sousa	Test	https://www.ncbi.nlm.nih.gov/bioproject/?term=PRJNA236446	"(Sousa et al., 2017)"
NHP_Macaque.Shendure	CTX	13449	5	RNA-seq	NHP_Macaque	Shendure	Test	GEO (GSE50782)	-
NHP_Macaque.Somel_Khaitovich	CTX	12560	68	Array	NHP_Macaque	Somel_Khaitovich	Test	GEO (GSE22521/GSE22570)	"(X. Liu et al., 2012)"
NHP_Macaque.Somel_Khaitovich	CB	11830	26	Array	NHP_Macaque	Somel_Khaitovich	Test	GEO (GSE22521/GSE22570)	"(X. Liu et al., 2012)"
