# Supplementary material for: Evolutionary conservation and divergence of the human brain transcriptome
Source: Genome Biol. 2021 Jan 29;22:52. doi: 10.1186/s13059-020-02257-z (PMC7844938; doi:10.1186/s13059-020-02257-z)
Supplement: Supplementary file 4 — Additional file 4: Table S3. Consensus divergence scores for genes in human Whole Brain modules. [file 13059_2020_2257_MOESM4_ESM.txt]

Gene_Ensembl	Gene_Name	Module	HumanMouse_Divergence	HumVsMouse_sig	KnownHumanMarker
ENSG00000000003	TSPAN6	WHOLE_BRAIN.M6	0.13	sig	Novel
ENSG00000000457	SCYL3	WHOLE_BRAIN.M1	0.02	-	-
ENSG00000000460	C1orf112	grey	0.04	-	-
ENSG00000000938	FGR	WHOLE_BRAIN.M11	0.39	sig	Novel
ENSG00000000971	CFH	WHOLE_BRAIN.M11	NA	NA	-
ENSG00000001036	FUCA2	grey	0.03	-	-
ENSG00000001084	GCLC	WHOLE_BRAIN.M6	0.02	-	-
ENSG00000001167	NFYA	WHOLE_BRAIN.M7	0.17	sig	Novel
ENSG00000001460	STPG1	grey	0.19	-	-
ENSG00000001461	NIPAL3	WHOLE_BRAIN.M7	0.29	sig	Novel
ENSG00000001497	LAS1L	WHOLE_BRAIN.M9	0.1	-	-
ENSG00000001561	ENPP4	WHOLE_BRAIN.M1	0.11	-	-
ENSG00000001617	SEMA3F	WHOLE_BRAIN.M8	0.14	-	-
ENSG00000001626	CFTR	grey	0.01	-	-
ENSG00000001629	ANKIB1	WHOLE_BRAIN.M1	0.03	-	-
ENSG00000001630	CYP51A1	grey	0	-	-
ENSG00000001631	KRIT1	WHOLE_BRAIN.M1	NA	NA	-
ENSG00000002016	RAD52	grey	0	-	-
ENSG00000002330	BAD	WHOLE_BRAIN.M3	0.08	-	-
ENSG00000002549	LAP3	grey	0	-	-
ENSG00000002587	HS3ST1	grey	0.01	-	-
ENSG00000002745	WNT16	grey	0.04	-	-
ENSG00000002746	HECW1	WHOLE_BRAIN.M4	0.09	sig	Novel
ENSG00000002822	MAD1L1	grey	0.02	-	-
ENSG00000002834	LASP1	grey	0.04	-	-
ENSG00000002919	SNX11	grey	0.07	-	-
ENSG00000002933	TMEM176A	WHOLE_BRAIN.M6	0.09	-	-
ENSG00000003056	M6PR	grey	0.05	-	-
ENSG00000003096	KLHL13	grey	0.02	-	-
ENSG00000003137	CYP26B1	grey	0	-	-
ENSG00000003147	ICA1	WHOLE_BRAIN.M5	0.04	-	-
ENSG00000003249	DBNDD1	grey	0	-	-
ENSG00000003393	ALS2	grey	0.03	-	-
ENSG00000003402	CFLAR	grey	0	-	-
ENSG00000003436	TFPI	grey	0	-	-
ENSG00000003509	NDUFAF7	grey	0.04	-	-
ENSG00000003756	RBM5	WHOLE_BRAIN.M1	0.01	-	-
ENSG00000003987	MTMR7	WHOLE_BRAIN.M4	0.07	-	-
ENSG00000003989	SLC7A2	WHOLE_BRAIN.M6	0.07	-	-
ENSG00000004059	ARF5	WHOLE_BRAIN.M5	0.15	-	-
ENSG00000004139	SARM1	grey	0.09	-	-
ENSG00000004142	POLDIP2	grey	0.03	-	-
ENSG00000004399	PLXND1	WHOLE_BRAIN.M11	0.1	sig	Novel
ENSG00000004455	AK2	grey	0	-	-
ENSG00000004468	CD38	grey	0	-	-
ENSG00000004478	FKBP4	grey	0.03	-	-
ENSG00000004487	KDM1A	WHOLE_BRAIN.M9	0.05	-	-
ENSG00000004534	RBM6	grey	0.02	-	-
ENSG00000004660	CAMKK1	WHOLE_BRAIN.M4	0.15	-	-
ENSG00000004700	RECQL	WHOLE_BRAIN.M1	0.07	-	-
ENSG00000004766	VPS50	grey	0.28	sig	Novel
ENSG00000004776	HSPB6	grey	0	-	-
ENSG00000004777	ARHGAP33	grey	0.01	-	-
ENSG00000004779	NDUFAB1	WHOLE_BRAIN.M5	0.15	sig	Novel
ENSG00000004799	PDK4	grey	0	-	-
ENSG00000004838	ZMYND10	grey	0	-	-
ENSG00000004848	ARX	grey	0	-	-
ENSG00000004864	SLC25A13	grey	0.04	-	-
ENSG00000004866	ST7	grey	0.09	-	-
ENSG00000004897	CDC27	grey	0.1	-	-
ENSG00000004939	SLC4A1	grey	0	-	-
ENSG00000004961	HCCS	grey	0.16	-	-
ENSG00000004975	DVL2	grey	0.04	-	-
ENSG00000005007	UPF1	grey	0.04	-	-
ENSG00000005020	SKAP2	grey	0.07	-	-
ENSG00000005022	SLC25A5	grey	0.03	-	-
ENSG00000005059	MCUB	grey	0	-	-
ENSG00000005075	POLR2J	WHOLE_BRAIN.M3	0	-	-
ENSG00000005100	DHX33	grey	0.09	-	-
ENSG00000005108	THSD7A	grey	0.03	-	-
ENSG00000005156	LIG3	grey	0.01	-	-
ENSG00000005175	RPAP3	WHOLE_BRAIN.M1	0.15	sig	Novel
ENSG00000005189	AC004381.6	grey	0.05	-	-
ENSG00000005194	CIAPIN1	WHOLE_BRAIN.M5	0.2	sig	Novel
ENSG00000005238	FAM214B	grey	0	-	-
ENSG00000005243	COPZ2	grey	0	-	-
ENSG00000005249	PRKAR2B	WHOLE_BRAIN.M4	0.48	sig	Novel
ENSG00000005339	CREBBP	grey	0.04	-	-
ENSG00000005379	TSPOAP1	grey	0.02	-	-
ENSG00000005381	MPO	grey	0.05	-	-
ENSG00000005421	PON1	grey	0.02	-	-
ENSG00000005436	GCFC2	WHOLE_BRAIN.M1	0.27	sig	Novel
ENSG00000005448	WDR54	WHOLE_BRAIN.M5	0.12	sig	Novel
ENSG00000005469	CROT	WHOLE_BRAIN.M1	0.1	-	-
ENSG00000005471	ABCB4	grey	0	-	-
ENSG00000005483	KMT2E	WHOLE_BRAIN.M1	0.04	-	-
ENSG00000005486	RHBDD2	WHOLE_BRAIN.M4	0.26	sig	Novel
ENSG00000005513	SOX8	WHOLE_BRAIN.M7	0.21	sig	Novel
ENSG00000005700	IBTK	WHOLE_BRAIN.M1	0.09	-	-
ENSG00000005810	MYCBP2	grey	0.1	-	-
ENSG00000005812	FBXL3	WHOLE_BRAIN.M1	0.12	-	-
ENSG00000005844	ITGAL	WHOLE_BRAIN.M10	0.18	sig	Novel
ENSG00000005882	PDK2	grey	0.09	-	-
ENSG00000005884	ITGA3	WHOLE_BRAIN.M5	0.05	-	-
ENSG00000005893	LAMP2	WHOLE_BRAIN.M7	0.15	sig	Novel
ENSG00000005961	ITGA2B	grey	0.01	-	-
ENSG00000005981	ASB4	grey	0	-	-
ENSG00000006007	GDE1	grey	0.12	-	-
ENSG00000006015	C19orf60	WHOLE_BRAIN.M5	0.05	-	-
ENSG00000006016	CRLF1	grey	0	-	-
ENSG00000006025	OSBPL7	grey	0.02	sig	Novel
ENSG00000006042	TMEM98	WHOLE_BRAIN.M7	0.02	-	-
ENSG00000006047	YBX2	grey	0.08	-	-
ENSG00000006071	ABCC8	WHOLE_BRAIN.M9	0.09	-	-
ENSG00000006116	CACNG3	WHOLE_BRAIN.M4	0.2	sig	Novel
ENSG00000006118	TMEM132A	grey	0.03	-	-
ENSG00000006125	AP2B1	grey	0.05	-	-
ENSG00000006128	TAC1	WHOLE_BRAIN.M4	0.2	sig	Novel
ENSG00000006194	ZNF263	grey	0.02	-	-
ENSG00000006210	CX3CL1	grey	0.04	-	-
ENSG00000006282	SPATA20	grey	0.06	-	-
ENSG00000006283	CACNA1G	WHOLE_BRAIN.M4	0.04	-	-
ENSG00000006327	TNFRSF12A	WHOLE_BRAIN.M8	0.06	-	-
ENSG00000006377	DLX6	grey	0.04	-	-
ENSG00000006432	MAP3K9	WHOLE_BRAIN.M4	0.24	sig	Novel
ENSG00000006451	RALA	WHOLE_BRAIN.M1	0.09	-	-
ENSG00000006453	BAIAP2L1	grey	0	-	-
ENSG00000006459	KDM7A	WHOLE_BRAIN.M1	0	-	-
ENSG00000006468	ETV1	grey	0	-	-
ENSG00000006530	AGK	grey	0.16	-	-
ENSG00000006534	ALDH3B1	grey	0	-	-
ENSG00000006555	TTC22	grey	0.01	-	-
ENSG00000006576	PHTF2	WHOLE_BRAIN.M1	0.04	-	-
ENSG00000006607	FARP2	grey	0.02	-	-
ENSG00000006611	USH1C	WHOLE_BRAIN.M7	0.28	sig	Novel
ENSG00000006634	DBF4	grey	0.14	-	-
ENSG00000006638	TBXA2R	grey	0.02	-	-
ENSG00000006652	IFRD1	grey	0.03	-	-
ENSG00000006695	COX10	grey	0.07	-	-
ENSG00000006704	GTF2IRD1	grey	0.09	-	-
ENSG00000006712	PAF1	grey	0.01	-	-
ENSG00000006715	VPS41	grey	0	-	-
ENSG00000006740	ARHGAP44	WHOLE_BRAIN.M4	0.13	sig	Novel
ENSG00000006744	ELAC2	WHOLE_BRAIN.M5	0.14	sig	Novel
ENSG00000006747	SCIN	WHOLE_BRAIN.M10	0.38	sig	Novel
ENSG00000006831	ADIPOR2	WHOLE_BRAIN.M7	0.12	sig	Novel
ENSG00000006837	CDKL3	grey	0.08	-	-
ENSG00000007001	UPP2	grey	0.03	-	-
ENSG00000007047	MARK4	WHOLE_BRAIN.M4	0.05	-	-
ENSG00000007062	PROM1	grey	0	-	-
ENSG00000007080	CCDC124	WHOLE_BRAIN.M5	0.04	-	-
ENSG00000007168	PAFAH1B1	grey	0.16	-	-
ENSG00000007171	NOS2	grey	0.12	-	-
ENSG00000007174	DNAH9	grey	0.08	-	-
ENSG00000007202	KIAA0100	grey	0.14	sig	Novel
ENSG00000007237	GAS7	grey	0.02	-	-
ENSG00000007255	TRAPPC6A	grey	0	-	-
ENSG00000007264	MATK	WHOLE_BRAIN.M4	0.1	-	-
ENSG00000007314	SCN4A	grey	0	-	-
ENSG00000007341	ST7L	grey	0.01	-	-
ENSG00000007372	PAX6	WHOLE_BRAIN.M6	0.16	sig	Novel
ENSG00000007376	RPUSD1	WHOLE_BRAIN.M5	0.06	-	-
ENSG00000007384	RHBDF1	grey	0	-	-
ENSG00000007392	LUC7L	WHOLE_BRAIN.M9	0.06	-	-
ENSG00000007402	CACNA2D2	grey	0.07	-	-
ENSG00000007516	BAIAP3	grey	0.02	-	-
ENSG00000007520	TSR3	WHOLE_BRAIN.M3	0.04	-	-
ENSG00000007541	PIGQ	grey	0.03	-	-
ENSG00000007545	CRAMP1	grey	0.01	-	-
ENSG00000007866	TEAD3	WHOLE_BRAIN.M8	0.19	sig	Novel
ENSG00000007908	SELE	WHOLE_BRAIN.M8	0.15	-	-
ENSG00000007923	DNAJC11	grey	0.04	-	-
ENSG00000007933	FMO3	grey	0.02	-	-
ENSG00000007944	MYLIP	WHOLE_BRAIN.M7	0.29	sig	Novel
ENSG00000008018	PSMB1	WHOLE_BRAIN.M5	0.06	-	-
ENSG00000008056	SYN1	WHOLE_BRAIN.M4	0.06	-	-
ENSG00000008083	JARID2	grey	0.02	-	-
ENSG00000008086	CDKL5	grey	0	-	-
ENSG00000008118	CAMK1G	WHOLE_BRAIN.M4	0.25	sig	Novel
ENSG00000008130	NADK	grey	0.04	-	-
ENSG00000008226	DLEC1	grey	0	-	-
ENSG00000008256	CYTH3	grey	0.04	-	-
ENSG00000008277	ADAM22	WHOLE_BRAIN.M4	0.16	-	-
ENSG00000008282	SYPL1	grey	0	-	-
ENSG00000008283	CYB561	grey	0.01	-	-
ENSG00000008294	SPAG9	WHOLE_BRAIN.M6	0	-	-
ENSG00000008300	CELSR3	grey	0.02	-	-
ENSG00000008311	AASS	grey	0.02	-	-
ENSG00000008324	SS18L2	grey	0.08	-	-
ENSG00000008382	MPND	grey	0.12	-	-
ENSG00000008394	MGST1	WHOLE_BRAIN.M6	0.21	sig	Novel
ENSG00000008405	CRY1	grey	0	-	-
ENSG00000008441	NFIX	grey	0	-	-
ENSG00000008513	ST3GAL1	grey	0.01	-	-
ENSG00000008516	MMP25	grey	0	-	-
ENSG00000008710	PKD1	WHOLE_BRAIN.M9	0.03	-	-
ENSG00000008735	MAPK8IP2	WHOLE_BRAIN.M4	0.03	-	-
ENSG00000008838	MED24	WHOLE_BRAIN.M9	0.02	-	-
ENSG00000008853	RHOBTB2	grey	0.1	-	-
ENSG00000008869	HEATR5B	grey	0.1	-	-
ENSG00000008952	SEC62	grey	0	-	-
ENSG00000008988	RPS20	WHOLE_BRAIN.M2	NA	NA	-
ENSG00000009307	CSDE1	WHOLE_BRAIN.M1	0.09	-	-
ENSG00000009335	UBE3C	grey	0.09	-	-
ENSG00000009413	REV3L	WHOLE_BRAIN.M1	0.04	-	-
ENSG00000009694	TENM1	grey	0.02	-	-
ENSG00000009709	PAX7	grey	0.14	-	-
ENSG00000009724	MASP2	grey	0.07	-	-
ENSG00000009780	FAM76A	WHOLE_BRAIN.M1	0.09	sig	Novel
ENSG00000009790	TRAF3IP3	WHOLE_BRAIN.M10	0.11	-	-
ENSG00000009830	POMT2	grey	0	-	-
ENSG00000009844	VTA1	grey	0.13	-	-
ENSG00000009950	MLXIPL	grey	0.12	-	-
ENSG00000009954	BAZ1B	WHOLE_BRAIN.M1	0.01	-	-
ENSG00000010017	RANBP9	grey	0.22	-	-
ENSG00000010072	SPRTN	grey	0.04	-	-
ENSG00000010165	METTL13	grey	0.1	-	-
ENSG00000010219	DYRK4	grey	0.13	-	-
ENSG00000010244	ZNF207	WHOLE_BRAIN.M1	0.09	-	-
ENSG00000010256	UQCRC1	WHOLE_BRAIN.M5	0.11	-	-
ENSG00000010270	STARD3NL	WHOLE_BRAIN.M1	0.17	-	-
ENSG00000010278	CD9	grey	0.01	-	-
ENSG00000010282	HHATL	WHOLE_BRAIN.M7	0.14	sig	Novel
ENSG00000010292	NCAPD2	grey	0	-	-
ENSG00000010295	IFFO1	WHOLE_BRAIN.M9	0.04	-	-
ENSG00000010310	GIPR	WHOLE_BRAIN.M7	0.1	-	-
ENSG00000010318	PHF7	grey	0.02	-	-
ENSG00000010319	SEMA3G	grey	0	-	-
ENSG00000010322	NISCH	grey	0.02	-	-
ENSG00000010327	STAB1	WHOLE_BRAIN.M10	0.24	sig	Miller
ENSG00000010361	FUZ	grey	0.01	-	-
ENSG00000010379	SLC6A13	grey	0.01	-	-
ENSG00000010610	CD4	WHOLE_BRAIN.M10	0.24	sig	Novel
ENSG00000010626	LRRC23	grey	0.04	-	-
ENSG00000010671	BTK	WHOLE_BRAIN.M10	0.13	-	-
ENSG00000010704	HFE	grey	0	-	-
ENSG00000010803	SCMH1	grey	0.08	sig	Novel
ENSG00000010810	FYN	grey	0.07	sig	Miller
ENSG00000010818	HIVEP2	grey	0.14	-	-
ENSG00000011007	TCEB3	grey	0	-	-
ENSG00000011009	LYPLA2	WHOLE_BRAIN.M5	0.02	-	-
ENSG00000011021	CLCN6	grey	0.1	-	-
ENSG00000011028	MRC2	WHOLE_BRAIN.M11	0.01	-	-
ENSG00000011083	SLC6A7	grey	0.09	-	-
ENSG00000011105	TSPAN9	grey	0.01	-	-
ENSG00000011114	BTBD7	WHOLE_BRAIN.M1	0	-	-
ENSG00000011132	APBA3	grey	0.01	-	-
ENSG00000011143	MKS1	grey	0.11	-	-
ENSG00000011198	ABHD5	WHOLE_BRAIN.M6	0.07	-	-
ENSG00000011243	AKAP8L	WHOLE_BRAIN.M9	0.07	-	-
ENSG00000011258	MBTD1	WHOLE_BRAIN.M1	0.04	-	-
ENSG00000011260	UTP18	WHOLE_BRAIN.M5	0.21	sig	Novel
ENSG00000011275	RNF216	grey	0.09	-	-
ENSG00000011295	TTC19	WHOLE_BRAIN.M5	0.34	sig	Novel
ENSG00000011304	PTBP1	grey	NA	NA	-
ENSG00000011332	DPF1	WHOLE_BRAIN.M4	0.25	sig	Novel
ENSG00000011347	SYT7	WHOLE_BRAIN.M4	0.04	-	-
ENSG00000011376	LARS2	grey	0.08	-	-
ENSG00000011405	PIK3C2A	WHOLE_BRAIN.M6	0.14	sig	Miller
ENSG00000011422	PLAUR	WHOLE_BRAIN.M8	0.23	sig	Novel
ENSG00000011426	ANLN	WHOLE_BRAIN.M7	0.07	-	-
ENSG00000011451	WIZ	grey	0	-	-
ENSG00000011454	RABGAP1	grey	0	-	-
ENSG00000011465	DCN	WHOLE_BRAIN.M11	0.06	-	-
ENSG00000011478	QPCTL	WHOLE_BRAIN.M5	0.01	-	-
ENSG00000011485	PPP5C	grey	0.01	-	-
ENSG00000011523	CEP68	grey	0.1	-	-
ENSG00000011566	MAP4K3	WHOLE_BRAIN.M1	0.07	-	-
ENSG00000011600	TYROBP	WHOLE_BRAIN.M10	0.2	sig	Novel
ENSG00000011638	TMEM159	grey	0	-	-
ENSG00000011677	GABRA3	WHOLE_BRAIN.M4	0.05	-	-
ENSG00000012048	BRCA1	grey	0.01	-	-
ENSG00000012061	ERCC1	grey	0.11	-	-
ENSG00000012124	CD22	WHOLE_BRAIN.M7	0.55	sig	Novel
ENSG00000012174	MBTPS2	WHOLE_BRAIN.M1	0.04	-	-
ENSG00000012211	PRICKLE3	WHOLE_BRAIN.M8	0.1	-	-
ENSG00000012223	LTF	grey	0.01	-	-
ENSG00000012232	EXTL3	grey	0.1	-	-
ENSG00000012660	ELOVL5	WHOLE_BRAIN.M6	0.01	-	Miller
ENSG00000012779	ALOX5	WHOLE_BRAIN.M10	0.31	sig	Novel
ENSG00000012817	KDM5D	grey	0	-	-
ENSG00000012822	CALCOCO1	grey	0.08	-	-
ENSG00000012963	UBR7	grey	0.03	-	-
ENSG00000012983	MAP4K5	WHOLE_BRAIN.M7	0.28	sig	Novel
ENSG00000013016	EHD3	WHOLE_BRAIN.M4	0.12	sig	Novel
ENSG00000013275	PSMC4	grey	0.04	sig	Novel
ENSG00000013288	MAN2B2	grey	0.04	-	-
ENSG00000013293	SLC7A14	grey	0.13	-	-
ENSG00000013306	SLC25A39	WHOLE_BRAIN.M9	0.1	-	-
ENSG00000013364	MVP	WHOLE_BRAIN.M8	0.07	-	-
ENSG00000013374	NUB1	WHOLE_BRAIN.M1	0.2	-	-
ENSG00000013375	PGM3	grey	0.02	-	-
ENSG00000013392	RWDD2A	WHOLE_BRAIN.M1	0.12	sig	Novel
ENSG00000013441	CLK1	WHOLE_BRAIN.M1	0.06	-	Miller
ENSG00000013503	POLR3B	grey	0.02	-	-
ENSG00000013523	ANGEL1	grey	0.06	-	-
ENSG00000013561	RNF14	WHOLE_BRAIN.M4	0.01	-	-
ENSG00000013563	DNASE1L1	WHOLE_BRAIN.M5	0.09	-	-
ENSG00000013573	DDX11	grey	0	-	-
ENSG00000013583	HEBP1	grey	0.11	sig	Novel
ENSG00000013588	GPRC5A	WHOLE_BRAIN.M8	0.12	-	-
ENSG00000013619	MAMLD1	grey	0.14	-	-
ENSG00000013725	CD6	grey	0.03	-	-
ENSG00000013810	TACC3	grey	0.01	-	-
ENSG00000014123	UFL1	WHOLE_BRAIN.M1	0.15	-	-
ENSG00000014138	POLA2	grey	NA	NA	-
ENSG00000014164	ZC3H3	grey	0.04	-	-
ENSG00000014216	CAPN1	WHOLE_BRAIN.M5	0.09	-	-
ENSG00000014641	MDH1	WHOLE_BRAIN.M4	0.19	-	-
ENSG00000014824	SLC30A9	grey	0.02	-	-
ENSG00000014914	MTMR11	grey	0.01	-	-
ENSG00000014919	COX15	grey	0.07	-	-
ENSG00000015133	CCDC88C	grey	0.04	-	-
ENSG00000015153	YAF2	WHOLE_BRAIN.M1	0.04	-	-
ENSG00000015171	ZMYND11	WHOLE_BRAIN.M1	0.02	-	-
ENSG00000015285	WAS	WHOLE_BRAIN.M10	0.12	sig	Novel
ENSG00000015475	BID	WHOLE_BRAIN.M5	0.18	-	-
ENSG00000015520	NPC1L1	grey	0	-	-
ENSG00000015532	XYLT2	grey	0.05	-	-
ENSG00000015592	STMN4	grey	0.02	-	-
ENSG00000015676	NUDCD3	WHOLE_BRAIN.M4	0.19	sig	Novel
ENSG00000016391	CHDH	grey	0.04	-	Kelley
ENSG00000016402	IL20RA	grey	0.02	-	-
ENSG00000016864	GLT8D1	WHOLE_BRAIN.M1	0.09	-	-
ENSG00000017260	ATP2C1	grey	0.09	-	-
ENSG00000017427	IGF1	grey	0	-	-
ENSG00000017483	SLC38A5	WHOLE_BRAIN.M11	0.04	-	-
ENSG00000017797	RALBP1	grey	0	-	-
ENSG00000018189	RUFY3	WHOLE_BRAIN.M4	0.03	-	-
ENSG00000018236	CNTN1	WHOLE_BRAIN.M1	0	-	-
ENSG00000018280	SLC11A1	WHOLE_BRAIN.M10	0.03	-	-
ENSG00000018408	WWTR1	WHOLE_BRAIN.M8	0.15	sig	Novel
ENSG00000018510	AGPS	WHOLE_BRAIN.M1	0.17	-	-
ENSG00000018610	CXorf56	grey	0	-	-
ENSG00000018625	ATP1A2	WHOLE_BRAIN.M6	0.21	sig	Novel
ENSG00000018699	TTC27	grey	0.04	-	-
ENSG00000018869	ZNF582	grey	0.07	-	-
ENSG00000019102	VSIG2	grey	0	-	-
ENSG00000019144	PHLDB1	WHOLE_BRAIN.M7	0.04	-	-
ENSG00000019169	MARCO	grey	0	-	-
ENSG00000019186	CYP24A1	grey	0.04	-	-
ENSG00000019485	PRDM11	grey	0.02	-	-
ENSG00000019505	SYT13	WHOLE_BRAIN.M4	0.09	sig	Novel
ENSG00000019549	SNAI2	grey	0.03	-	-
ENSG00000019582	CD74	WHOLE_BRAIN.M10	0.31	sig	Novel
ENSG00000019991	HGF	grey	0	-	-
ENSG00000019995	ZRANB1	WHOLE_BRAIN.M1	0.04	-	-
ENSG00000020129	NCDN	WHOLE_BRAIN.M4	0.13	-	-
ENSG00000020181	ADGRA2	grey	0.01	-	-
ENSG00000020256	ZFP64	grey	0.07	-	-
ENSG00000020426	MNAT1	WHOLE_BRAIN.M5	0.05	-	-
ENSG00000020577	SAMD4A	WHOLE_BRAIN.M8	0.09	-	-
ENSG00000020633	RUNX3	WHOLE_BRAIN.M8	0.17	sig	Novel
ENSG00000020922	MRE11	grey	0	-	-
ENSG00000021300	PLEKHB1	WHOLE_BRAIN.M7	0	-	-
ENSG00000021488	SLC7A9	grey	0.04	-	-
ENSG00000021574	SPAST	WHOLE_BRAIN.M4	0.03	-	-
ENSG00000021645	NRXN3	WHOLE_BRAIN.M4	0.18	sig	Novel
ENSG00000021762	OSBPL5	grey	0.03	-	-
ENSG00000021776	AQR	grey	0.03	-	-
ENSG00000021826	CPS1	grey	0.01	-	-
ENSG00000022267	FHL1	grey	0.02	-	-
ENSG00000022277	RTFDC1	WHOLE_BRAIN.M2	0.13	sig	Novel
ENSG00000022355	GABRA1	WHOLE_BRAIN.M4	0.13	-	-
ENSG00000022567	SLC45A4	grey	0	-	-
ENSG00000022840	RNF10	WHOLE_BRAIN.M9	0.09	-	-
ENSG00000022976	ZNF839	WHOLE_BRAIN.M5	0.01	-	-
ENSG00000023041	ZDHHC6	WHOLE_BRAIN.M1	0.1	-	-
ENSG00000023171	GRAMD1B	grey	0.05	-	-
ENSG00000023191	RNH1	grey	0.06	-	-
ENSG00000023228	NDUFS1	grey	0.04	-	-
ENSG00000023287	RB1CC1	grey	0.02	-	-
ENSG00000023318	ERP44	WHOLE_BRAIN.M1	0.14	sig	Novel
ENSG00000023330	ALAS1	grey	0.16	-	-
ENSG00000023445	BIRC3	grey	0.05	-	-
ENSG00000023516	AKAP11	WHOLE_BRAIN.M4	0.11	-	-
ENSG00000023572	GLRX2	grey	NA	NA	-
ENSG00000023697	DERA	WHOLE_BRAIN.M6	0.26	sig	Novel
ENSG00000023734	STRAP	WHOLE_BRAIN.M5	0.11	sig	Novel
ENSG00000023839	ABCC2	grey	0	-	-
ENSG00000023892	DEF6	WHOLE_BRAIN.M10	0.1	sig	Novel
ENSG00000023902	PLEKHO1	grey	0.03	-	-
ENSG00000023909	GCLM	grey	0.02	-	-
ENSG00000024048	UBR2	WHOLE_BRAIN.M1	0.06	sig	Novel
ENSG00000024422	EHD2	WHOLE_BRAIN.M8	0.15	sig	Novel
ENSG00000024862	CCDC28A	WHOLE_BRAIN.M5	0.1	sig	Novel
ENSG00000025039	RRAGD	grey	0.06	-	-
ENSG00000025156	HSF2	grey	0.19	-	-
ENSG00000025293	PHF20	grey	0.01	-	-
ENSG00000025434	NR1H3	grey	0.02	-	-
ENSG00000025708	TYMP	WHOLE_BRAIN.M8	0.29	sig	Novel
ENSG00000025770	NCAPH2	WHOLE_BRAIN.M5	0.04	-	-
ENSG00000025772	TOMM34	grey	0.02	-	-
ENSG00000025796	SEC63	grey	0.06	-	-
ENSG00000025800	KPNA6	grey	0.13	-	-
ENSG00000026025	VIM	WHOLE_BRAIN.M8	0.01	-	-
ENSG00000026103	FAS	grey	0	-	-
ENSG00000026508	CD44	WHOLE_BRAIN.M8	0.17	sig	Novel
ENSG00000026559	KCNG1	grey	0.01	-	-
ENSG00000026652	AGPAT4	grey	0	-	-
ENSG00000027001	MIPEP	grey	0.06	-	-
ENSG00000027075	PRKCH	WHOLE_BRAIN.M11	NA	NA	-
ENSG00000027644	INSRR	grey	0	-	-
ENSG00000027697	IFNGR1	grey	0.02	-	-
ENSG00000027847	B4GALT7	WHOLE_BRAIN.M5	0.04	-	-
ENSG00000027869	SH2D2A	WHOLE_BRAIN.M8	0.14	-	-
ENSG00000028116	VRK2	WHOLE_BRAIN.M7	0.45	sig	Novel
ENSG00000028137	TNFRSF1B	WHOLE_BRAIN.M8	0.3	sig	Novel
ENSG00000028203	VEZT	WHOLE_BRAIN.M1	0.15	-	-
ENSG00000028277	POU2F2	grey	0	-	-
ENSG00000028310	BRD9	grey	0.05	-	-
ENSG00000028528	SNX1	WHOLE_BRAIN.M7	0.16	sig	Novel
ENSG00000028839	TBPL1	WHOLE_BRAIN.M5	0.24	sig	Novel
ENSG00000029153	ARNTL2	grey	0.08	-	-
ENSG00000029363	BCLAF1	WHOLE_BRAIN.M1	0.05	-	-
ENSG00000029364	SLC39A9	grey	0.05	-	-
ENSG00000029534	ANK1	grey	0.04	-	-
ENSG00000029639	TFB1M	grey	0.12	-	-
ENSG00000029725	RABEP1	grey	0.02	-	-
ENSG00000029993	HMGB3	grey	0	-	-
ENSG00000030066	NUP160	WHOLE_BRAIN.M1	0.03	-	-
ENSG00000030110	BAK1	grey	0.02	-	-
ENSG00000030419	IKZF2	grey	0.04	sig	Novel
ENSG00000030582	GRN	grey	0	-	-
ENSG00000031003	FAM13B	grey	0	-	-
ENSG00000031081	ARHGAP31	WHOLE_BRAIN.M6	0.17	sig	Novel
ENSG00000031691	CENPQ	WHOLE_BRAIN.M6	0.06	-	-
ENSG00000031698	SARS	WHOLE_BRAIN.M5	0.12	sig	Novel
ENSG00000031823	RANBP3	grey	0.04	-	-
ENSG00000032219	ARID4A	WHOLE_BRAIN.M1	0.1	-	-
ENSG00000032389	TSSC1	WHOLE_BRAIN.M5	0.11	-	-
ENSG00000032444	PNPLA6	WHOLE_BRAIN.M5	0.05	-	-
ENSG00000032742	IFT88	grey	0.03	-	-
ENSG00000033030	ZCCHC8	WHOLE_BRAIN.M1	0.05	-	-
ENSG00000033100	CHPF2	grey	0.13	-	-
ENSG00000033122	LRRC7	grey	0.25	sig	Novel
ENSG00000033170	FUT8	WHOLE_BRAIN.M7	0.24	sig	Novel
ENSG00000033178	UBA6	grey	0.02	-	-
ENSG00000033627	ATP6V0A1	WHOLE_BRAIN.M4	0.12	-	-
ENSG00000033800	PIAS1	WHOLE_BRAIN.M1	0.02	-	-
ENSG00000033867	SLC4A7	grey	0.04	-	-
ENSG00000034053	APBA2	grey	0.08	-	-
ENSG00000034152	MAP2K3	grey	0	-	-
ENSG00000034239	EFCAB1	grey	0	-	-
ENSG00000034533	ASTE1	WHOLE_BRAIN.M1	0.1	-	-
ENSG00000034677	RNF19A	WHOLE_BRAIN.M1	0	-	-
ENSG00000034693	PEX3	grey	0.06	-	-
ENSG00000034713	GABARAPL2	WHOLE_BRAIN.M5	0.07	-	-
ENSG00000035115	SH3YL1	grey	0.05	-	-
ENSG00000035141	FAM136A	WHOLE_BRAIN.M5	0.05	-	-
ENSG00000035403	VCL	grey	0.02	-	-
ENSG00000035499	DEPDC1B	grey	0.02	-	-
ENSG00000035664	DAPK2	WHOLE_BRAIN.M7	0.28	sig	Novel
ENSG00000035681	NSMAF	WHOLE_BRAIN.M1	0.02	-	-
ENSG00000035687	ADSS	grey	0.02	-	-
ENSG00000035862	TIMP2	grey	0	-	-
ENSG00000035928	RFC1	WHOLE_BRAIN.M7	0.12	-	-
ENSG00000036054	TBC1D23	WHOLE_BRAIN.M1	0.13	sig	Novel
ENSG00000036257	CUL3	WHOLE_BRAIN.M5	0.25	sig	Novel
ENSG00000036448	MYOM2	grey	0.1	-	-
ENSG00000036530	CYP46A1	grey	0.1	-	-
ENSG00000036549	ZZZ3	WHOLE_BRAIN.M1	0.07	-	-
ENSG00000036672	USP2	grey	0.02	-	-
ENSG00000037042	TUBG2	WHOLE_BRAIN.M4	0.09	-	-
ENSG00000037280	FLT4	WHOLE_BRAIN.M11	0.07	-	-
ENSG00000037474	NSUN2	grey	0.02	-	-
ENSG00000037637	FBXO42	grey	0.06	-	-
ENSG00000037749	MFAP3	WHOLE_BRAIN.M1	0.03	-	-
ENSG00000037757	MRI1	grey	0.01	-	-
ENSG00000037897	METTL1	grey	0.02	-	-
ENSG00000038002	AGA	grey	0.01	-	-
ENSG00000038219	BOD1L1	grey	0.01	-	-
ENSG00000038274	MAT2B	WHOLE_BRAIN.M4	0.12	-	-
ENSG00000038295	TLL1	grey	0.08	-	-
ENSG00000038358	EDC4	WHOLE_BRAIN.M9	0.01	-	-
ENSG00000038382	TRIO	grey	0.04	-	-
ENSG00000038427	VCAN	grey	0	-	-
ENSG00000038532	CLEC16A	grey	0.07	-	-
ENSG00000038945	MSR1	WHOLE_BRAIN.M10	0.22	sig	Novel
ENSG00000039068	CDH1	grey	0	-	-
ENSG00000039123	SKIV2L2	grey	0.07	-	-
ENSG00000039319	ZFYVE16	WHOLE_BRAIN.M1	NA	NA	Miller
ENSG00000039523	FAM65A	WHOLE_BRAIN.M5	0.05	sig	Novel
ENSG00000039560	RAI14	grey	0	-	-
ENSG00000039650	PNKP	WHOLE_BRAIN.M5	0.02	-	-
ENSG00000040199	PHLPP2	WHOLE_BRAIN.M4	0.14	sig	Novel
ENSG00000040275	SPDL1	WHOLE_BRAIN.M1	0.33	sig	Novel
ENSG00000040341	STAU2	WHOLE_BRAIN.M4	0.08	-	-
ENSG00000040487	PQLC2	WHOLE_BRAIN.M5	0.04	-	-
ENSG00000040531	CTNS	grey	0	-	-
ENSG00000040608	RTN4R	grey	0.03	-	-
ENSG00000040633	PHF23	grey	0.12	-	-
ENSG00000040731	CDH10	grey	0.06	-	-
ENSG00000040933	INPP4A	WHOLE_BRAIN.M4	0.22	sig	Novel
ENSG00000041353	RAB27B	WHOLE_BRAIN.M4	0.25	-	-
ENSG00000041357	PSMA4	WHOLE_BRAIN.M5	0.13	-	-
ENSG00000041515	MYO16	WHOLE_BRAIN.M4	0.08	sig	Novel
ENSG00000041802	LSG1	grey	0.04	-	-
ENSG00000041880	PARP3	grey	0.08	sig	Novel
ENSG00000041982	TNC	grey	0	-	-
ENSG00000041988	THAP3	WHOLE_BRAIN.M9	0.13	-	-
ENSG00000042062	FAM65C	grey	0	-	-
ENSG00000042088	TDP1	grey	0.1	-	-
ENSG00000042286	AIFM2	grey	0.02	-	-
ENSG00000042317	SPATA7	WHOLE_BRAIN.M1	0.02	-	-
ENSG00000042445	RETSAT	grey	0.01	-	-
ENSG00000042493	CAPG	WHOLE_BRAIN.M8	0.01	-	-
ENSG00000042753	AP2S1	WHOLE_BRAIN.M5	0.02	-	-
ENSG00000042781	USH2A	grey	0.03	-	-
ENSG00000042832	TG	grey	0.01	-	-
ENSG00000042980	ADAM28	WHOLE_BRAIN.M10	0.28	sig	Novel
ENSG00000043039	BARX2	grey	0.02	-	-
ENSG00000043143	JADE2	grey	0.03	-	-
ENSG00000043355	ZIC2	grey	0	-	-
ENSG00000043462	LCP2	WHOLE_BRAIN.M8	0.29	sig	Novel
ENSG00000043514	TRIT1	WHOLE_BRAIN.M1	0.05	-	-
ENSG00000043591	ADRB1	grey	0.04	-	-
ENSG00000044090	CUL7	grey	0.03	-	-
ENSG00000044115	CTNNA1	grey	0.01	-	-
ENSG00000044446	PHKA2	WHOLE_BRAIN.M9	0.17	sig	Novel
ENSG00000044459	CNTLN	grey	0.02	-	-
ENSG00000044524	EPHA3	WHOLE_BRAIN.M4	0.04	-	-
ENSG00000044574	HSPA5	grey	0.05	-	-
ENSG00000046604	DSG2	grey	0	-	-
ENSG00000046647	GEMIN8	grey	0.1	-	-
ENSG00000046651	OFD1	grey	0.04	-	-
ENSG00000046653	GPM6B	WHOLE_BRAIN.M6	0.25	sig	Novel
ENSG00000046889	PREX2	WHOLE_BRAIN.M6	0.2	sig	Novel
ENSG00000047056	WDR37	grey	0.04	-	-
ENSG00000047188	YTHDC2	WHOLE_BRAIN.M1	0.02	-	-
ENSG00000047230	CTPS2	WHOLE_BRAIN.M1	0.17	sig	Novel
ENSG00000047249	ATP6V1H	WHOLE_BRAIN.M5	0.2	sig	Novel
ENSG00000047315	POLR2B	WHOLE_BRAIN.M5	0.17	sig	Novel
ENSG00000047346	FAM214A	WHOLE_BRAIN.M1	0.13	-	-
ENSG00000047365	ARAP2	grey	0.01	-	-
ENSG00000047410	TPR	grey	0.03	-	-
ENSG00000047457	CP	grey	0	-	-
ENSG00000047578	KIAA0556	grey	0	-	-
ENSG00000047579	DTNBP1	grey	0.14	sig	Novel
ENSG00000047597	XK	WHOLE_BRAIN.M4	0.2	-	-
ENSG00000047617	ANO2	WHOLE_BRAIN.M8	0.14	-	-
ENSG00000047621	C12orf4	grey	0.1	-	-
ENSG00000047648	ARHGAP6	grey	0.01	-	-
ENSG00000047662	FAM184B	grey	0	-	-
ENSG00000047849	MAP4	WHOLE_BRAIN.M7	0	-	-
ENSG00000047932	GOPC	WHOLE_BRAIN.M4	NA	NA	-
ENSG00000048028	USP28	grey	0.04	-	-
ENSG00000048052	HDAC9	grey	0.01	-	-
ENSG00000048140	TSPAN17	grey	0.04	-	-
ENSG00000048162	NOP16	grey	NA	NA	-
ENSG00000048342	CC2D2A	grey	0	-	-
ENSG00000048392	RRM2B	WHOLE_BRAIN.M1	0.1	-	-
ENSG00000048405	ZNF800	grey	0.01	-	-
ENSG00000048471	SNX29	grey	0.07	-	-
ENSG00000048540	LMO3	WHOLE_BRAIN.M4	0.11	-	-
ENSG00000048544	MRPS10	WHOLE_BRAIN.M4	0.39	-	-
ENSG00000048545	GUCA1A	grey	NA	NA	-
ENSG00000048649	RSF1	grey	0.01	-	-
ENSG00000048707	VPS13D	WHOLE_BRAIN.M1	0.09	-	-
ENSG00000048740	CELF2	WHOLE_BRAIN.M4	0.12	sig	Novel
ENSG00000048828	FAM120A	grey	0.1	-	-
ENSG00000048991	R3HDM1	grey	0.16	-	-
ENSG00000049089	COL9A2	WHOLE_BRAIN.M7	0.39	sig	Kelley
ENSG00000049130	KITLG	grey	0.03	-	-
ENSG00000049167	ERCC8	grey	0.04	-	-
ENSG00000049192	ADAMTS6	grey	0	-	-
ENSG00000049239	H6PD	grey	0	-	-
ENSG00000049245	VAMP3	grey	0.01	-	-
ENSG00000049246	PER3	WHOLE_BRAIN.M1	0.22	sig	Novel
ENSG00000049283	EPN3	grey	0.01	-	-
ENSG00000049323	LTBP1	grey	0	-	-
ENSG00000049449	RCN1	grey	NA	NA	-
ENSG00000049540	ELN	grey	0	-	-
ENSG00000049541	RFC2	WHOLE_BRAIN.M2	0.03	-	-
ENSG00000049618	ARID1B	grey	0	-	-
ENSG00000049656	CLPTM1L	grey	0.02	-	-
ENSG00000049759	NEDD4L	WHOLE_BRAIN.M4	0.22	sig	Novel
ENSG00000049768	FOXP3	grey	0.01	-	-
ENSG00000049769	PPP1R3F	WHOLE_BRAIN.M4	0.27	sig	Novel
ENSG00000049860	HEXB	WHOLE_BRAIN.M5	0.35	sig	Novel
ENSG00000049883	PTCD2	grey	0.14	-	-
ENSG00000050030	KIAA2022	WHOLE_BRAIN.M4	0.14	sig	Novel
ENSG00000050165	DKK3	grey	0.13	-	-
ENSG00000050327	ARHGEF5	grey	0	-	-
ENSG00000050344	NFE2L3	WHOLE_BRAIN.M1	0.06	-	-
ENSG00000050393	MCUR1	grey	0.01	-	-
ENSG00000050405	LIMA1	grey	0.01	-	-
ENSG00000050426	LETMD1	WHOLE_BRAIN.M1	0.04	-	-
ENSG00000050438	SLC4A8	grey	0.1	sig	Novel
ENSG00000050555	LAMC3	grey	0	-	-
ENSG00000050628	PTGER3	grey	0	-	-
ENSG00000050748	MAPK9	WHOLE_BRAIN.M4	0.17	sig	Novel
ENSG00000050767	COL23A1	WHOLE_BRAIN.M4	0.01	-	-
ENSG00000050820	BCAR1	grey	0.03	-	-
ENSG00000051009	FAM160A2	grey	0.07	-	-
ENSG00000051108	HERPUD1	grey	0.02	-	-
ENSG00000051128	HOMER3	grey	NA	NA	-
ENSG00000051341	POLQ	grey	0.03	-	-
ENSG00000051382	PIK3CB	WHOLE_BRAIN.M4	0.17	-	-
ENSG00000051523	CYBA	WHOLE_BRAIN.M10	0.06	-	-
ENSG00000051596	THOC3	grey	0.01	-	-
ENSG00000051620	HEBP2	grey	0	-	-
ENSG00000051825	MPHOSPH9	grey	0.06	-	-
ENSG00000052126	PLEKHA5	grey	0.13	-	-
ENSG00000052344	PRSS8	grey	0.04	-	-
ENSG00000052723	SIKE1	WHOLE_BRAIN.M1	0.1	-	-
ENSG00000052749	RRP12	WHOLE_BRAIN.M5	0.06	-	-
ENSG00000052795	FNIP2	WHOLE_BRAIN.M1	0.08	-	-
ENSG00000052802	MSMO1	grey	0.05	-	-
ENSG00000052841	TTC17	WHOLE_BRAIN.M1	0.05	sig	Novel
ENSG00000052850	ALX4	WHOLE_BRAIN.M11	0.03	-	-
ENSG00000053108	FSTL4	WHOLE_BRAIN.M4	0.13	-	-
ENSG00000053254	FOXN3	WHOLE_BRAIN.M1	0.05	-	-
ENSG00000053328	METTL24	grey	0	-	-
ENSG00000053372	MRTO4	grey	0.03	-	-
ENSG00000053438	NNAT	grey	NA	NA	-
ENSG00000053501	USE1	WHOLE_BRAIN.M3	0.06	-	-
ENSG00000053747	LAMA3	grey	0.01	-	-
ENSG00000053770	AP5M1	grey	0.05	-	-
ENSG00000053900	ANAPC4	WHOLE_BRAIN.M1	0.08	-	-
ENSG00000053918	KCNQ1	WHOLE_BRAIN.M10	0.12	sig	Novel
ENSG00000054116	TRAPPC3	WHOLE_BRAIN.M5	0.07	-	-
ENSG00000054118	THRAP3	grey	0.14	-	-
ENSG00000054148	PHPT1	WHOLE_BRAIN.M3	0.09	-	-
ENSG00000054179	ENTPD2	grey	0	-	-
ENSG00000054267	ARID4B	WHOLE_BRAIN.M1	0.09	-	-
ENSG00000054277	OPN3	grey	0.11	-	-
ENSG00000054282	SDCCAG8	grey	0.12	sig	Novel
ENSG00000054356	PTPRN	WHOLE_BRAIN.M4	0.15	-	-
ENSG00000054392	HHAT	grey	0.05	-	-
ENSG00000054523	KIF1B	grey	0.12	-	-
ENSG00000054598	FOXC1	WHOLE_BRAIN.M11	0.2	-	-
ENSG00000054611	TBC1D22A	grey	0.03	-	-
ENSG00000054654	SYNE2	grey	0.01	-	-
ENSG00000054690	PLEKHH1	WHOLE_BRAIN.M7	0.03	-	-
ENSG00000054793	ATP9A	WHOLE_BRAIN.M4	0.17	sig	Novel
ENSG00000054803	CBLN4	WHOLE_BRAIN.M4	0.12	sig	Novel
ENSG00000054965	FAM168A	grey	0.11	-	-
ENSG00000054967	RELT	WHOLE_BRAIN.M8	0.1	-	-
ENSG00000054983	GALC	WHOLE_BRAIN.M1	0.18	sig	Novel
ENSG00000055044	NOP58	WHOLE_BRAIN.M5	0.16	-	-
ENSG00000055070	SZRD1	grey	0	-	-
ENSG00000055118	KCNH2	WHOLE_BRAIN.M4	0.14	sig	Novel
ENSG00000055130	CUL1	WHOLE_BRAIN.M5	0.11	-	-
ENSG00000055147	FAM114A2	grey	0.01	-	-
ENSG00000055163	CYFIP2	WHOLE_BRAIN.M4	0.08	-	-
ENSG00000055208	TAB2	WHOLE_BRAIN.M1	0	-	-
ENSG00000055211	GINM1	grey	0.09	-	-
ENSG00000055332	EIF2AK2	grey	0.06	-	-
ENSG00000055483	USP36	WHOLE_BRAIN.M9	0.04	-	-
ENSG00000055609	KMT2C	WHOLE_BRAIN.M1	0.01	-	-
ENSG00000055732	MCOLN3	grey	0.05	-	-
ENSG00000055813	CCDC85A	grey	0.02	-	-
ENSG00000055917	PUM2	WHOLE_BRAIN.M4	0.05	-	-
ENSG00000055950	MRPL43	WHOLE_BRAIN.M3	0.04	-	-
ENSG00000055955	ITIH4	grey	0.06	sig	Novel
ENSG00000056050	HPF1	WHOLE_BRAIN.M5	0.15	-	-
ENSG00000056097	ZFR	grey	0.07	-	-
ENSG00000056277	ZNF280C	WHOLE_BRAIN.M1	0.06	-	-
ENSG00000056487	PHF21B	WHOLE_BRAIN.M6	0.16	-	-
ENSG00000056558	TRAF1	grey	0	-	-
ENSG00000056586	RC3H2	WHOLE_BRAIN.M4	0.03	-	-
ENSG00000056736	IL17RB	grey	0.02	-	-
ENSG00000056972	TRAF3IP2	WHOLE_BRAIN.M8	0.22	sig	Novel
ENSG00000057019	DCBLD2	grey	0.12	sig	Novel
ENSG00000057252	SOAT1	grey	0.04	-	-
ENSG00000057294	PKP2	grey	0.01	-	-
ENSG00000057468	MSH4	grey	0.04	-	-
ENSG00000057593	F7	grey	0.11	-	-
ENSG00000057608	GDI2	WHOLE_BRAIN.M1	0.1	-	-
ENSG00000057657	PRDM1	grey	0	-	-
ENSG00000057663	ATG5	WHOLE_BRAIN.M4	0.2	-	-
ENSG00000057704	TMCC3	WHOLE_BRAIN.M7	0.05	-	-
ENSG00000057757	PITHD1	WHOLE_BRAIN.M4	0.22	sig	Novel
ENSG00000057935	MTA3	WHOLE_BRAIN.M4	0.17	-	-
ENSG00000058056	USP13	WHOLE_BRAIN.M1	0.15	-	-
ENSG00000058063	ATP11B	WHOLE_BRAIN.M1	0.06	-	-
ENSG00000058085	LAMC2	grey	0.01	-	-
ENSG00000058091	CDK14	WHOLE_BRAIN.M4	0.12	-	-
ENSG00000058262	SEC61A1	grey	0.02	-	-
ENSG00000058272	PPP1R12A	WHOLE_BRAIN.M1	0.01	-	-
ENSG00000058335	RASGRF1	grey	0.03	-	-
ENSG00000058404	CAMK2B	WHOLE_BRAIN.M4	0.21	-	-
ENSG00000058453	CROCC	WHOLE_BRAIN.M9	0.07	-	-
ENSG00000058600	POLR3E	grey	0.17	-	-
ENSG00000058668	ATP2B4	grey	0.05	-	-
ENSG00000058799	YIPF1	WHOLE_BRAIN.M1	0.06	-	-
ENSG00000058804	NDC1	grey	0.09	-	-
ENSG00000058866	DGKG	grey	0	-	-
ENSG00000059122	FLYWCH1	grey	0	-	-
ENSG00000059377	TBXAS1	WHOLE_BRAIN.M10	0.16	sig	Novel
ENSG00000059378	PARP12	grey	0	-	-
ENSG00000059573	ALDH18A1	grey	0.12	sig	Novel
ENSG00000059588	TARBP1	WHOLE_BRAIN.M5	0.13	-	-
ENSG00000059691	GATB	grey	0.06	-	-
ENSG00000059728	MXD1	grey	0.04	-	-
ENSG00000059758	CDK17	grey	0.09	-	-
ENSG00000059769	DNAJC25	grey	0	-	-
ENSG00000059915	PSD	WHOLE_BRAIN.M4	0.08	-	-
ENSG00000060069	CTDP1	grey	0.01	-	-
ENSG00000060138	YBX3	WHOLE_BRAIN.M8	0.39	sig	Novel
ENSG00000060140	STYK1	WHOLE_BRAIN.M4	0.3	sig	Novel
ENSG00000060237	WNK1	WHOLE_BRAIN.M7	0.06	-	-
ENSG00000060339	CCAR1	WHOLE_BRAIN.M1	0.02	-	-
ENSG00000060491	OGFR	WHOLE_BRAIN.M9	0.03	-	-
ENSG00000060558	GNA15	WHOLE_BRAIN.M10	0.06	-	-
ENSG00000060566	CREB3L3	grey	0.07	-	-
ENSG00000060642	PIGV	grey	0.08	-	-
ENSG00000060656	PTPRU	grey	0.02	-	-
ENSG00000060688	SNRNP40	WHOLE_BRAIN.M9	0	-	-
ENSG00000060709	RIMBP2	WHOLE_BRAIN.M4	0.08	sig	Novel
ENSG00000060718	COL11A1	grey	0.1	-	-
ENSG00000060749	QSER1	WHOLE_BRAIN.M1	0.02	-	-
ENSG00000060762	MPC1	WHOLE_BRAIN.M1	0.12	-	-
ENSG00000060982	BCAT1	WHOLE_BRAIN.M4	0.09	-	-
ENSG00000061273	HDAC7	grey	0	-	-
ENSG00000061337	LZTS1	grey	0.01	-	-
ENSG00000061455	PRDM6	grey	0	-	-
ENSG00000061492	WNT8A	grey	0.02	-	-
ENSG00000061656	SPAG4	grey	0.01	-	-
ENSG00000061676	NCKAP1	WHOLE_BRAIN.M4	0.09	-	-
ENSG00000061794	MRPS35	WHOLE_BRAIN.M4	0.32	sig	Novel
ENSG00000061918	GUCY1B3	WHOLE_BRAIN.M4	0.29	sig	Novel
ENSG00000061936	SFSWAP	grey	0.04	-	-
ENSG00000061938	TNK2	WHOLE_BRAIN.M5	0.05	-	-
ENSG00000061987	MON2	WHOLE_BRAIN.M7	0.07	-	-
ENSG00000062038	CDH3	grey	0.13	-	-
ENSG00000062194	GPBP1	WHOLE_BRAIN.M5	NA	NA	-
ENSG00000062282	DGAT2	grey	0.02	-	-
ENSG00000062370	ZNF112	grey	NA	NA	-
ENSG00000062524	LTK	grey	0.03	-	-
ENSG00000062582	MRPS24	grey	0.03	-	-
ENSG00000062598	ELMO2	grey	0.07	-	-
ENSG00000062650	WAPL	WHOLE_BRAIN.M1	0.1	-	-
ENSG00000062716	VMP1	grey	0.1	-	-
ENSG00000062725	APPBP2	WHOLE_BRAIN.M1	0.07	-	-
ENSG00000062822	POLD1	grey	0	-	-
ENSG00000063015	SEZ6	WHOLE_BRAIN.M4	0.18	sig	Novel
ENSG00000063046	EIF4B	grey	0.02	-	-
ENSG00000063127	SLC6A16	grey	0.02	-	-
ENSG00000063169	GLTSCR1	grey	0	-	-
ENSG00000063176	SPHK2	grey	0.02	-	-
ENSG00000063177	RPL18	WHOLE_BRAIN.M2	0.08	-	-
ENSG00000063180	CA11	WHOLE_BRAIN.M4	0.12	sig	Novel
ENSG00000063244	U2AF2	grey	0.08	-	-
ENSG00000063245	EPN1	WHOLE_BRAIN.M4	0.01	-	-
ENSG00000063322	MED29	grey	0.02	-	-
ENSG00000063438	AHRR	grey	NA	NA	-
ENSG00000063587	ZNF275	grey	NA	NA	-
ENSG00000063601	MTMR1	grey	0.13	sig	Novel
ENSG00000063660	GPC1	WHOLE_BRAIN.M5	0.03	-	-
ENSG00000063761	ADCK1	WHOLE_BRAIN.M9	0.02	-	-
ENSG00000063854	HAGH	WHOLE_BRAIN.M5	0.08	-	-
ENSG00000063978	RNF4	grey	0	-	-
ENSG00000064012	CASP8	WHOLE_BRAIN.M10	0.03	-	-
ENSG00000064042	LIMCH1	WHOLE_BRAIN.M7	0.27	sig	Novel
ENSG00000064102	ASUN	grey	0.06	-	-
ENSG00000064115	TM7SF3	grey	0.01	-	-
ENSG00000064199	SPA17	grey	0.15	-	-
ENSG00000064201	TSPAN32	grey	0	-	-
ENSG00000064205	WISP2	grey	0	-	-
ENSG00000064225	ST3GAL6	grey	0.1	-	-
ENSG00000064270	ATP2C2	grey	0.04	-	-
ENSG00000064300	NGFR	grey	0	-	-
ENSG00000064309	CDON	grey	0.06	-	-
ENSG00000064313	TAF2	WHOLE_BRAIN.M1	0.01	-	-
ENSG00000064393	HIPK2	WHOLE_BRAIN.M7	0.1	-	-
ENSG00000064419	TNPO3	grey	0.08	-	-
ENSG00000064489	BORCS8-MEF2B	grey	NA	NA	-
ENSG00000064490	RFXANK	grey	0.01	-	-
ENSG00000064545	TMEM161A	WHOLE_BRAIN.M5	0.02	-	-
ENSG00000064547	LPAR2	WHOLE_BRAIN.M10	0.06	-	-
ENSG00000064601	CTSA	grey	0.1	-	-
ENSG00000064607	SUGP2	WHOLE_BRAIN.M5	0.02	-	-
ENSG00000064651	SLC12A2	WHOLE_BRAIN.M7	0.02	-	-
ENSG00000064652	SNX24	grey	0.02	-	-
ENSG00000064655	EYA2	WHOLE_BRAIN.M6	0.46	sig	Novel
ENSG00000064666	CNN2	grey	0	-	-
ENSG00000064687	ABCA7	grey	0.09	-	-
ENSG00000064692	SNCAIP	grey	0.03	-	-
ENSG00000064703	DDX20	grey	0.05	-	-
ENSG00000064726	BTBD1	grey	0.09	-	-
ENSG00000064763	FAR2	grey	0.07	-	-
ENSG00000064787	BCAS1	WHOLE_BRAIN.M7	0.01	-	-
ENSG00000064932	SBNO2	WHOLE_BRAIN.M8	0.27	sig	Novel
ENSG00000064933	PMS1	WHOLE_BRAIN.M1	0.16	-	-
ENSG00000064961	HMG20B	WHOLE_BRAIN.M8	0.09	-	-
ENSG00000064989	CALCRL	WHOLE_BRAIN.M4	0	-	-
ENSG00000064995	TAF11	WHOLE_BRAIN.M1	0.2	-	-
ENSG00000064999	ANKS1A	grey	0.07	-	-
ENSG00000065000	AP3D1	WHOLE_BRAIN.M4	0.04	-	-
ENSG00000065029	ZNF76	WHOLE_BRAIN.M9	0.07	sig	Novel
ENSG00000065054	SLC9A3R2	grey	0	-	-
ENSG00000065057	NTHL1	WHOLE_BRAIN.M5	0.17	sig	Novel
ENSG00000065060	UHRF1BP1	WHOLE_BRAIN.M1	0.09	-	-
ENSG00000065135	GNAI3	WHOLE_BRAIN.M1	0.02	-	-
ENSG00000065150	IPO5	grey	0.04	-	-
ENSG00000065154	OAT	WHOLE_BRAIN.M4	0.24	-	-
ENSG00000065183	WDR3	grey	0.03	-	-
ENSG00000065243	PKN2	WHOLE_BRAIN.M1	0.11	-	-
ENSG00000065268	WDR18	WHOLE_BRAIN.M5	0.01	-	-
ENSG00000065308	TRAM2	WHOLE_BRAIN.M11	0.06	-	-
ENSG00000065320	NTN1	grey	0	-	-
ENSG00000065325	GLP2R	grey	0.03	-	-
ENSG00000065357	DGKA	grey	0.01	-	-
ENSG00000065361	ERBB3	WHOLE_BRAIN.M7	0.19	sig	Novel
ENSG00000065413	ANKRD44	grey	0	-	-
ENSG00000065427	KARS	WHOLE_BRAIN.M5	0.04	-	-
ENSG00000065457	ADAT1	grey	0.09	-	-
ENSG00000065485	PDIA5	grey	0.05	-	-
ENSG00000065491	TBC1D22B	WHOLE_BRAIN.M4	0.16	-	-
ENSG00000065518	NDUFB4	WHOLE_BRAIN.M5	0.23	-	-
ENSG00000065526	SPEN	grey	0	-	-
ENSG00000065534	MYLK	grey	0	-	Miller
ENSG00000065548	ZC3H15	WHOLE_BRAIN.M4	0.33	sig	Novel
ENSG00000065559	MAP2K4	WHOLE_BRAIN.M4	0.08	-	-
ENSG00000065600	TMEM206	WHOLE_BRAIN.M7	0.32	sig	Novel
ENSG00000065609	SNAP91	WHOLE_BRAIN.M4	0.15	sig	Novel
ENSG00000065613	SLK	WHOLE_BRAIN.M1	0.04	-	-
ENSG00000065615	CYB5R4	WHOLE_BRAIN.M1	0.05	-	-
ENSG00000065618	COL17A1	grey	0.04	-	-
ENSG00000065621	GSTO2	grey	0.06	-	-
ENSG00000065665	SEC61A2	WHOLE_BRAIN.M1	0.01	-	-
ENSG00000065675	PRKCQ	WHOLE_BRAIN.M7	0.08	-	-
ENSG00000065717	TLE2	grey	0.01	-	-
ENSG00000065802	ASB1	grey	0.02	-	-
ENSG00000065809	FAM107B	WHOLE_BRAIN.M7	0.43	sig	Novel
ENSG00000065833	ME1	grey	0.02	-	-
ENSG00000065882	TBC1D1	grey	0	-	-
ENSG00000065883	CDK13	grey	0.07	-	-
ENSG00000065911	MTHFD2	WHOLE_BRAIN.M8	0.19	-	-
ENSG00000065923	SLC9A7	grey	0.03	-	-
ENSG00000065970	FOXJ2	WHOLE_BRAIN.M1	0.05	-	-
ENSG00000065978	YBX1	grey	NA	NA	-
ENSG00000065989	PDE4A	grey	0.1	-	-
ENSG00000066027	PPP2R5A	WHOLE_BRAIN.M6	0.33	sig	Novel
ENSG00000066032	CTNNA2	grey	0.04	-	-
ENSG00000066044	ELAVL1	grey	0.04	-	-
ENSG00000066056	TIE1	WHOLE_BRAIN.M11	0.1	-	-
ENSG00000066084	DIP2B	WHOLE_BRAIN.M7	0.18	sig	Novel
ENSG00000066117	SMARCD1	grey	0.04	-	-
ENSG00000066136	NFYC	grey	0.12	-	-
ENSG00000066185	ZMYND12	grey	0.01	-	-
ENSG00000066230	SLC9A3	grey	0	-	-
ENSG00000066248	NGEF	WHOLE_BRAIN.M4	0.11	sig	Novel
ENSG00000066279	ASPM	grey	0	-	-
ENSG00000066294	CD84	WHOLE_BRAIN.M10	0.26	sig	Novel
ENSG00000066322	ELOVL1	WHOLE_BRAIN.M7	0.24	sig	Novel
ENSG00000066336	SPI1	WHOLE_BRAIN.M10	0.13	sig	Novel
ENSG00000066379	ZNRD1	grey	0.07	-	-
ENSG00000066382	MPPED2	grey	0.08	sig	Novel
ENSG00000066405	CLDN18	grey	0	-	-
ENSG00000066422	ZBTB11	WHOLE_BRAIN.M4	0.08	-	-
ENSG00000066455	GOLGA5	WHOLE_BRAIN.M1	0.09	sig	Novel
ENSG00000066468	FGFR2	grey	0	-	-
ENSG00000066557	LRRC40	grey	0.1	-	-
ENSG00000066583	ISOC1	grey	0.1	-	-
ENSG00000066629	EML1	grey	0.02	-	-
ENSG00000066651	TRMT11	WHOLE_BRAIN.M1	0.11	-	-
ENSG00000066654	THUMPD1	WHOLE_BRAIN.M4	0.04	-	-
ENSG00000066697	MSANTD3	grey	0.07	-	-
ENSG00000066735	KIF26A	WHOLE_BRAIN.M11	0.12	-	-
ENSG00000066739	ATG2B	WHOLE_BRAIN.M1	0.05	-	-
ENSG00000066777	ARFGEF1	WHOLE_BRAIN.M5	0.07	-	-
ENSG00000066827	ZFAT	grey	0.09	sig	Novel
ENSG00000066855	MTFR1	WHOLE_BRAIN.M7	0.16	-	-
ENSG00000066923	STAG3	grey	0	-	-
ENSG00000066926	FECH	WHOLE_BRAIN.M7	0.09	-	-
ENSG00000066933	MYO9A	WHOLE_BRAIN.M1	0.03	-	-
ENSG00000067048	DDX3Y	grey	0	-	-
ENSG00000067057	PFKP	grey	0.05	-	-
ENSG00000067064	IDI1	grey	0.08	-	-
ENSG00000067082	KLF6	WHOLE_BRAIN.M8	0.08	-	-
ENSG00000067113	PLPP1	grey	0.03	-	-
ENSG00000067141	NEO1	grey	0	-	-
ENSG00000067167	TRAM1	WHOLE_BRAIN.M1	0.06	sig	Novel
ENSG00000067177	PHKA1	WHOLE_BRAIN.M6	0.15	sig	Novel
ENSG00000067182	TNFRSF1A	WHOLE_BRAIN.M8	0.23	sig	Novel
ENSG00000067191	CACNB1	WHOLE_BRAIN.M4	0.17	sig	Novel
ENSG00000067208	EVI5	WHOLE_BRAIN.M1	0.06	-	-
ENSG00000067221	STOML1	WHOLE_BRAIN.M4	0.12	-	-
ENSG00000067225	PKM	WHOLE_BRAIN.M5	0.04	-	-
ENSG00000067248	DHX29	WHOLE_BRAIN.M1	0.09	-	-
ENSG00000067334	DNTTIP2	WHOLE_BRAIN.M5	0.23	sig	Novel
ENSG00000067365	METTL22	grey	0.02	-	-
ENSG00000067369	TP53BP1	grey	0.11	sig	Novel
ENSG00000067445	TRO	grey	0.05	-	-
ENSG00000067533	RRP15	grey	0	-	-
ENSG00000067560	RHOA	WHOLE_BRAIN.M6	0.08	-	-
ENSG00000067596	DHX8	grey	0.04	-	-
ENSG00000067606	PRKCZ	WHOLE_BRAIN.M4	0.2	sig	Novel
ENSG00000067704	IARS2	WHOLE_BRAIN.M1	0.07	-	-
ENSG00000067715	SYT1	WHOLE_BRAIN.M4	0.07	-	-
ENSG00000067798	NAV3	grey	0.09	-	-
ENSG00000067829	IDH3G	WHOLE_BRAIN.M4	0.21	-	-
ENSG00000067836	ROGDI	grey	0.08	sig	Novel
ENSG00000067840	PDZD4	WHOLE_BRAIN.M4	0.09	-	-
ENSG00000067842	ATP2B3	WHOLE_BRAIN.M4	0.2	sig	Novel
ENSG00000067900	ROCK1	WHOLE_BRAIN.M1	0	-	-
ENSG00000067955	CBFB	WHOLE_BRAIN.M6	0.01	-	Miller
ENSG00000067992	PDK3	grey	0.03	-	-
ENSG00000068001	HYAL2	WHOLE_BRAIN.M11	0.03	-	-
ENSG00000068024	HDAC4	grey	0.02	-	-
ENSG00000068028	RASSF1	WHOLE_BRAIN.M8	0.03	-	-
ENSG00000068078	FGFR3	WHOLE_BRAIN.M6	0.17	-	-
ENSG00000068079	IFI35	WHOLE_BRAIN.M8	0.07	-	-
ENSG00000068097	HEATR6	grey	0.14	-	-
ENSG00000068120	COASY	WHOLE_BRAIN.M5	0.02	-	-
ENSG00000068137	PLEKHH3	grey	0.01	-	-
ENSG00000068305	MEF2A	grey	0.03	-	-
ENSG00000068308	OTUD5	WHOLE_BRAIN.M4	0.25	sig	Novel
ENSG00000068323	TFE3	grey	0	-	-
ENSG00000068354	TBC1D25	WHOLE_BRAIN.M4	0.1	sig	Novel
ENSG00000068366	ACSL4	WHOLE_BRAIN.M4	0.18	-	-
ENSG00000068383	INPP5A	WHOLE_BRAIN.M4	0.17	sig	Novel
ENSG00000068394	GPKOW	grey	0.02	-	-
ENSG00000068400	GRIPAP1	WHOLE_BRAIN.M4	0.25	sig	Novel
ENSG00000068438	FTSJ1	WHOLE_BRAIN.M5	0.08	-	-
ENSG00000068489	PRR11	grey	0	-	-
ENSG00000068615	REEP1	WHOLE_BRAIN.M4	0.19	sig	Novel
ENSG00000068650	ATP11A	grey	0	-	-
ENSG00000068654	POLR1A	grey	0.01	-	-
ENSG00000068697	LAPTM4A	WHOLE_BRAIN.M6	0.16	-	-
ENSG00000068724	TTC7A	grey	0	-	-
ENSG00000068745	IP6K2	grey	0.02	-	-
ENSG00000068784	SRBD1	WHOLE_BRAIN.M1	0.02	-	-
ENSG00000068796	KIF2A	WHOLE_BRAIN.M1	0.04	-	-
ENSG00000068831	RASGRP2	grey	0.06	-	-
ENSG00000068878	PSME4	WHOLE_BRAIN.M7	0.1	-	-
ENSG00000068885	IFT80	WHOLE_BRAIN.M7	0.11	-	-
ENSG00000068903	SIRT2	WHOLE_BRAIN.M7	0.07	sig	Novel
ENSG00000068912	ERLEC1	WHOLE_BRAIN.M4	0.24	sig	Novel
ENSG00000068971	PPP2R5B	WHOLE_BRAIN.M4	0.22	sig	Novel
ENSG00000068976	PYGM	grey	0	-	-
ENSG00000069020	MAST4	grey	0.02	-	-
ENSG00000069122	ADGRF5	WHOLE_BRAIN.M11	0.09	-	-
ENSG00000069188	SDK2	grey	0.06	-	-
ENSG00000069248	NUP133	WHOLE_BRAIN.M1	0.14	sig	Novel
ENSG00000069275	NUCKS1	grey	0	-	-
ENSG00000069329	VPS35	WHOLE_BRAIN.M4	0.12	-	-
ENSG00000069345	DNAJA2	WHOLE_BRAIN.M4	0.19	-	-
ENSG00000069399	BCL3	WHOLE_BRAIN.M8	0.35	sig	Novel
ENSG00000069424	KCNAB2	WHOLE_BRAIN.M4	0.1	-	-
ENSG00000069431	ABCC9	grey	0	-	-
ENSG00000069482	GAL	grey	0.01	-	-
ENSG00000069509	FUNDC1	WHOLE_BRAIN.M5	0.23	sig	Novel
ENSG00000069535	MAOB	grey	0.05	-	-
ENSG00000069667	RORA	grey	0.01	-	-
ENSG00000069696	DRD4	grey	0	-	-
ENSG00000069702	TGFBR3	WHOLE_BRAIN.M6	0.22	-	Miller
ENSG00000069849	ATP1B3	grey	0.11	-	-
ENSG00000069869	NEDD4	grey	0	-	-
ENSG00000069943	PIGB	grey	0.05	-	-
ENSG00000069956	MAPK6	WHOLE_BRAIN.M4	0.15	-	-
ENSG00000069966	GNB5	WHOLE_BRAIN.M4	0.22	sig	Novel
ENSG00000069974	RAB27A	WHOLE_BRAIN.M8	0.06	-	-
ENSG00000069998	CECR5	WHOLE_BRAIN.M5	0.19	-	-
ENSG00000070010	UFD1L	grey	0.01	-	-
ENSG00000070018	LRP6	WHOLE_BRAIN.M1	0.12	-	-
ENSG00000070047	PHRF1	grey	0.06	-	-
ENSG00000070061	IKBKAP	WHOLE_BRAIN.M1	0.02	-	-
ENSG00000070081	NUCB2	WHOLE_BRAIN.M5	0.05	-	-
ENSG00000070087	PFN2	WHOLE_BRAIN.M4	0.06	-	-
ENSG00000070159	PTPN3	grey	0.07	-	-
ENSG00000070182	SPTB	WHOLE_BRAIN.M4	0.11	-	-
ENSG00000070190	DAPP1	WHOLE_BRAIN.M10	0.08	-	-
ENSG00000070214	SLC44A1	WHOLE_BRAIN.M7	0.07	sig	Novel
ENSG00000070269	TMEM260	WHOLE_BRAIN.M1	0.13	sig	Novel
ENSG00000070366	SMG6	grey	0.01	-	-
ENSG00000070367	EXOC5	WHOLE_BRAIN.M1	0.01	-	-
ENSG00000070388	FGF22	grey	0.05	-	-
ENSG00000070404	FSTL3	grey	0.01	-	-
ENSG00000070423	RNF126	WHOLE_BRAIN.M5	0.04	-	-
ENSG00000070444	MNT	grey	0.01	-	-
ENSG00000070476	ZXDC	grey	0.02	-	-
ENSG00000070495	JMJD6	WHOLE_BRAIN.M8	0.06	-	-
ENSG00000070501	POLB	WHOLE_BRAIN.M5	0.14	-	-
ENSG00000070526	ST6GALNAC1	WHOLE_BRAIN.M11	0.3	sig	Novel
ENSG00000070540	WIPI1	grey	0	-	-
ENSG00000070601	FRMPD1	WHOLE_BRAIN.M4	0.03	-	-
ENSG00000070610	GBA2	grey	0.24	-	-
ENSG00000070614	NDST1	grey	0	-	-
ENSG00000070669	ASNS	WHOLE_BRAIN.M5	0.18	sig	Novel
ENSG00000070718	AP3M2	WHOLE_BRAIN.M4	0.06	-	-
ENSG00000070729	CNGB1	grey	0.02	-	-
ENSG00000070731	ST6GALNAC2	grey	0	-	-
ENSG00000070759	TESK2	WHOLE_BRAIN.M7	0.15	sig	Novel
ENSG00000070761	CFAP20	grey	0.12	-	-
ENSG00000070770	CSNK2A2	grey	0.03	-	-
ENSG00000070778	PTPN21	WHOLE_BRAIN.M6	0	-	-
ENSG00000070785	EIF2B3	WHOLE_BRAIN.M5	0.07	-	-
ENSG00000070808	CAMK2A	WHOLE_BRAIN.M4	0.06	-	-
ENSG00000070814	TCOF1	grey	0.07	-	-
ENSG00000070831	CDC42	WHOLE_BRAIN.M5	0.05	sig	Novel
ENSG00000070882	OSBPL3	grey	0.09	-	-
ENSG00000070886	EPHA8	WHOLE_BRAIN.M4	0.06	-	-
ENSG00000070950	RAD18	grey	0.06	-	-
ENSG00000070961	ATP2B1	WHOLE_BRAIN.M4	0.19	-	-
ENSG00000071051	NCK2	grey	0.02	-	-
ENSG00000071054	MAP4K4	WHOLE_BRAIN.M7	0.09	-	-
ENSG00000071073	MGAT4A	grey	0.03	-	-
ENSG00000071127	WDR1	WHOLE_BRAIN.M8	0.12	sig	Novel
ENSG00000071189	SNX13	WHOLE_BRAIN.M1	0.04	-	-
ENSG00000071205	ARHGAP10	grey	0.02	-	-
ENSG00000071242	RPS6KA2	grey	0	-	-
ENSG00000071243	ING3	grey	0.13	-	-
ENSG00000071246	VASH1	grey	0	-	-
ENSG00000071282	LMCD1	grey	0	-	-
ENSG00000071462	WBSCR22	WHOLE_BRAIN.M9	0.07	-	-
ENSG00000071537	SEL1L	WHOLE_BRAIN.M1	0.11	-	-
ENSG00000071539	TRIP13	grey	0	-	-
ENSG00000071553	ATP6AP1	WHOLE_BRAIN.M4	0.11	-	-
ENSG00000071564	TCF3	grey	0	-	-
ENSG00000071575	TRIB2	WHOLE_BRAIN.M4	0.04	-	-
ENSG00000071626	DAZAP1	grey	0.03	-	-
ENSG00000071655	MBD3	grey	0.04	-	-
ENSG00000071794	HLTF	grey	0.06	-	-
ENSG00000071859	FAM50A	grey	0.04	-	-
ENSG00000071889	FAM3A	WHOLE_BRAIN.M9	0.07	-	-
ENSG00000071894	CPSF1	grey	0	-	-
ENSG00000071909	MYO3B	grey	0.02	-	-
ENSG00000071967	CYBRD1	WHOLE_BRAIN.M6	0.49	sig	Kelley
ENSG00000071991	CDH19	WHOLE_BRAIN.M7	0.27	sig	Novel
ENSG00000071994	PDCD2	grey	0.01	-	-
ENSG00000072041	SLC6A15	grey	0.04	-	-
ENSG00000072042	RDH11	grey	NA	NA	-
ENSG00000072071	ADGRL1	grey	0.07	-	-
ENSG00000072110	ACTN1	grey	0.13	-	-
ENSG00000072121	ZFYVE26	grey	0	-	-
ENSG00000072133	RPS6KA6	grey	0.05	-	-
ENSG00000072134	EPN2	grey	0.03	-	-
ENSG00000072135	PTPN18	grey	0.05	-	-
ENSG00000072163	LIMS2	WHOLE_BRAIN.M11	0.04	-	-
ENSG00000072182	ASIC4	grey	0.01	-	-
ENSG00000072195	SPEG	WHOLE_BRAIN.M5	0.05	-	-
ENSG00000072201	LNX1	WHOLE_BRAIN.M4	0.21	sig	Novel
ENSG00000072210	ALDH3A2	grey	0.05	-	-
ENSG00000072274	TFRC	grey	0	-	-
ENSG00000072310	SREBF1	grey	0.01	-	-
ENSG00000072315	TRPC5	WHOLE_BRAIN.M4	0.13	sig	Novel
ENSG00000072364	AFF4	WHOLE_BRAIN.M1	0.08	-	-
ENSG00000072401	UBE2D1	grey	0.1	-	-
ENSG00000072415	MPP5	WHOLE_BRAIN.M1	0.1	-	-
ENSG00000072422	RHOBTB1	grey	0	-	-
ENSG00000072501	SMC1A	grey	0.01	-	-
ENSG00000072506	HSD17B10	WHOLE_BRAIN.M3	0.04	-	-
ENSG00000072518	MARK2	grey	0.13	-	-
ENSG00000072571	HMMR	grey	0.02	-	-
ENSG00000072609	CHFR	grey	0.05	-	-
ENSG00000072657	TRHDE	grey	0.1	-	-
ENSG00000072682	P4HA2	grey	0	-	-
ENSG00000072736	NFATC3	grey	0.01	-	-
ENSG00000072756	TRNT1	WHOLE_BRAIN.M1	0.03	-	-
ENSG00000072778	ACADVL	grey	0.05	-	-
ENSG00000072786	STK10	WHOLE_BRAIN.M8	0.07	sig	Novel
ENSG00000072803	FBXW11	WHOLE_BRAIN.M1	0.03	-	-
ENSG00000072818	ACAP1	grey	0.1	-	-
ENSG00000072832	CRMP1	WHOLE_BRAIN.M4	0.1	-	-
ENSG00000072840	EVC	WHOLE_BRAIN.M6	0.13	sig	Novel
ENSG00000072849	DERL2	grey	0.06	-	-
ENSG00000072858	SIDT1	grey	0.18	-	-
ENSG00000072864	NDE1	WHOLE_BRAIN.M7	0.12	sig	Novel
ENSG00000072952	MRVI1	WHOLE_BRAIN.M6	0.35	sig	Kelley
ENSG00000072954	TMEM38A	WHOLE_BRAIN.M4	0.05	-	-
ENSG00000072958	AP1M1	grey	0.03	-	-
ENSG00000073008	PVR	grey	0.15	sig	Novel
ENSG00000073050	XRCC1	grey	0.02	-	-
ENSG00000073060	SCARB1	grey	0.03	-	-
ENSG00000073111	MCM2	grey	0.04	-	-
ENSG00000073146	MOV10L1	grey	0.09	-	-
ENSG00000073150	PANX2	grey	0.06	-	-
ENSG00000073169	SELENOO	WHOLE_BRAIN.M9	0.15	sig	Novel
ENSG00000073331	ALPK1	WHOLE_BRAIN.M10	0.11	sig	Novel
ENSG00000073350	LLGL2	grey	0.02	-	-
ENSG00000073417	PDE8A	WHOLE_BRAIN.M7	0.1	-	-
ENSG00000073464	CLCN4	WHOLE_BRAIN.M4	0.16	sig	Novel
ENSG00000073536	NLE1	grey	0.08	-	-
ENSG00000073578	SDHA	WHOLE_BRAIN.M9	NA	NA	-
ENSG00000073584	SMARCE1	grey	0.04	-	-
ENSG00000073614	KDM5A	grey	0	-	-
ENSG00000073670	ADAM11	WHOLE_BRAIN.M5	0.11	-	-
ENSG00000073711	PPP2R3A	grey	0	-	-
ENSG00000073712	FERMT2	WHOLE_BRAIN.M6	0.22	sig	Novel
ENSG00000073737	DHRS9	WHOLE_BRAIN.M10	0.35	sig	Novel
ENSG00000073756	PTGS2	WHOLE_BRAIN.M8	0.21	-	-
ENSG00000073792	IGF2BP2	grey	0.01	-	-
ENSG00000073803	MAP3K13	grey	0	-	-
ENSG00000073849	ST6GAL1	WHOLE_BRAIN.M11	0.04	-	-
ENSG00000073910	FRY	grey	0.04	-	-
ENSG00000073921	PICALM	WHOLE_BRAIN.M7	0.08	-	-
ENSG00000073969	NSF	WHOLE_BRAIN.M4	0.12	-	-
ENSG00000074047	GLI2	WHOLE_BRAIN.M6	0.07	-	-
ENSG00000074054	CLASP1	grey	0.12	-	-
ENSG00000074071	MRPS34	WHOLE_BRAIN.M5	0.07	-	-
ENSG00000074181	NOTCH3	WHOLE_BRAIN.M11	0.07	sig	Novel
ENSG00000074201	CLNS1A	grey	0	-	-
ENSG00000074211	PPP2R2C	grey	0.03	-	-
ENSG00000074219	TEAD2	WHOLE_BRAIN.M8	0.11	sig	Novel
ENSG00000074266	EED	WHOLE_BRAIN.M1	0.04	-	-
ENSG00000074276	CDHR2	grey	0.07	-	-
ENSG00000074317	SNCB	WHOLE_BRAIN.M4	0.05	-	-
ENSG00000074319	TSG101	WHOLE_BRAIN.M5	0.19	-	-
ENSG00000074356	NCBP3	WHOLE_BRAIN.M7	0.19	-	-
ENSG00000074370	ATP2A3	WHOLE_BRAIN.M4	0.03	-	-
ENSG00000074410	CA12	WHOLE_BRAIN.M6	0.13	-	-
ENSG00000074416	MGLL	grey	0	-	-
ENSG00000074527	NTN4	grey	0.03	-	-
ENSG00000074582	BCS1L	WHOLE_BRAIN.M5	0.14	-	-
ENSG00000074590	NUAK1	grey	0.02	-	-
ENSG00000074603	DPP8	WHOLE_BRAIN.M1	0.03	-	-
ENSG00000074621	SLC24A1	grey	0.04	-	-
ENSG00000074657	ZNF532	grey	0	-	-
ENSG00000074660	SCARF1	grey	0	-	-
ENSG00000074695	LMAN1	WHOLE_BRAIN.M1	0.11	-	-
ENSG00000074696	HACD3	WHOLE_BRAIN.M1	0.03	-	-
ENSG00000074755	ZZEF1	grey	0.04	-	-
ENSG00000074803	SLC12A1	grey	0.09	-	-
ENSG00000074842	MYDGF	WHOLE_BRAIN.M3	0.05	-	-
ENSG00000074855	ANO8	grey	0.05	sig	Novel
ENSG00000074935	TUBE1	WHOLE_BRAIN.M1	0.22	-	-
ENSG00000074964	ARHGEF10L	grey	0.01	-	-
ENSG00000074966	TXK	grey	0.02	-	-
ENSG00000075035	WSCD2	WHOLE_BRAIN.M4	0.13	-	-
ENSG00000075043	KCNQ2	grey	0.11	-	-
ENSG00000075073	TACR2	grey	0.06	-	-
ENSG00000075089	ACTR6	WHOLE_BRAIN.M4	0.19	-	-
ENSG00000075131	TIPIN	grey	0.02	-	-
ENSG00000075142	SRI	WHOLE_BRAIN.M6	0.17	-	Miller
ENSG00000075151	EIF4G3	grey	0.11	sig	Novel
ENSG00000075188	NUP37	grey	0	-	-
ENSG00000075213	SEMA3A	grey	0.09	-	-
ENSG00000075218	GTSE1	grey	0.01	-	-
ENSG00000075223	SEMA3C	grey	0.01	-	-
ENSG00000075234	TTC38	grey	0.01	-	-
ENSG00000075239	ACAT1	WHOLE_BRAIN.M1	0.09	-	-
ENSG00000075240	GRAMD4	grey	0.02	-	-
ENSG00000075275	CELSR1	grey	0	-	-
ENSG00000075292	ZNF638	WHOLE_BRAIN.M1	0.03	-	-
ENSG00000075303	SLC25A40	grey	0.1	-	-
ENSG00000075336	TIMM21	grey	0.09	-	-
ENSG00000075340	ADD2	WHOLE_BRAIN.M4	0.23	sig	Novel
ENSG00000075391	RASAL2	grey	0.2	-	-
ENSG00000075399	VPS9D1	WHOLE_BRAIN.M5	0.16	-	-
ENSG00000075413	MARK3	WHOLE_BRAIN.M9	0.01	-	-
ENSG00000075415	SLC25A3	WHOLE_BRAIN.M5	0.18	sig	Novel
ENSG00000075420	FNDC3B	grey	0	-	-
ENSG00000075426	FOSL2	WHOLE_BRAIN.M8	0.15	-	-
ENSG00000075429	CACNG5	grey	0	-	-
ENSG00000075461	CACNG4	grey	0.03	-	-
ENSG00000075539	FRYL	WHOLE_BRAIN.M7	0.3	sig	Novel
ENSG00000075568	TMEM131	grey	0.13	sig	Novel
ENSG00000075618	FSCN1	grey	0	-	-
ENSG00000075624	ACTB	grey	0.04	-	-
ENSG00000075643	MOCOS	grey	0	-	-
ENSG00000075651	PLD1	WHOLE_BRAIN.M7	0.32	sig	Novel
ENSG00000075702	WDR62	grey	0.07	-	-
ENSG00000075711	DLG1	WHOLE_BRAIN.M1	0.05	-	-
ENSG00000075785	RAB7A	WHOLE_BRAIN.M1	0.04	-	-
ENSG00000075790	BCAP29	grey	0.04	-	-
ENSG00000075826	SEC31B	grey	0.26	sig	Novel
ENSG00000075856	SART3	WHOLE_BRAIN.M1	0.12	-	-
ENSG00000075884	ARHGAP15	WHOLE_BRAIN.M10	0.27	sig	Novel
ENSG00000075886	TUBA3D	grey	NA	NA	-
ENSG00000075914	EXOSC7	grey	0.04	-	-
ENSG00000075945	KIFAP3	WHOLE_BRAIN.M5	0.23	sig	Novel
ENSG00000075975	MKRN2	grey	0.07	-	-
ENSG00000076003	MCM6	grey	0.06	-	-
ENSG00000076043	REXO2	WHOLE_BRAIN.M1	0.12	-	-
ENSG00000076067	RBMS2	WHOLE_BRAIN.M8	0.07	-	-
ENSG00000076108	BAZ2A	grey	0	-	-
ENSG00000076201	PTPN23	grey	0.04	-	-
ENSG00000076242	MLH1	grey	0.16	-	-
ENSG00000076248	UNG	grey	0.02	-	Miller
ENSG00000076258	FMO4	grey	0.02	-	-
ENSG00000076321	KLHL20	WHOLE_BRAIN.M1	0.05	sig	Novel
ENSG00000076344	RGS11	WHOLE_BRAIN.M9	0.15	sig	Novel
ENSG00000076351	SLC46A1	grey	0.03	-	-
ENSG00000076356	PLXNA2	grey	0.05	-	-
ENSG00000076382	SPAG5	grey	NA	NA	-
ENSG00000076513	ANKRD13A	WHOLE_BRAIN.M7	0.07	sig	Novel
ENSG00000076555	ACACB	WHOLE_BRAIN.M6	0.28	sig	Novel
ENSG00000076604	TRAF4	grey	0.03	-	-
ENSG00000076641	PAG1	grey	0	-	-
ENSG00000076650	GPATCH1	grey	0.02	-	-
ENSG00000076685	NT5C2	WHOLE_BRAIN.M6	0.15	sig	Novel
ENSG00000076706	MCAM	grey	0	-	-
ENSG00000076716	GPC4	WHOLE_BRAIN.M6	0.17	sig	Novel
ENSG00000076770	MBNL3	grey	0	-	-
ENSG00000076826	CAMSAP3	WHOLE_BRAIN.M4	0.04	-	-
ENSG00000076864	RAP1GAP	WHOLE_BRAIN.M4	0.21	-	-
ENSG00000076924	XAB2	WHOLE_BRAIN.M9	0.01	-	-
ENSG00000076928	ARHGEF1	grey	0	-	-
ENSG00000076944	STXBP2	WHOLE_BRAIN.M10	0.19	-	-
ENSG00000077009	NMRK2	grey	0.01	-	-
ENSG00000077044	DGKD	grey	0.03	-	-
ENSG00000077063	CTTNBP2	WHOLE_BRAIN.M7	0.1	-	-
ENSG00000077080	ACTL6B	WHOLE_BRAIN.M4	0.3	sig	Novel
ENSG00000077092	RARB	grey	0.06	-	-
ENSG00000077097	TOP2B	WHOLE_BRAIN.M1	0.05	-	-
ENSG00000077147	TM9SF3	WHOLE_BRAIN.M1	0.03	-	-
ENSG00000077150	NFKB2	WHOLE_BRAIN.M8	0.2	sig	Novel
ENSG00000077152	UBE2T	grey	0.16	sig	Novel
ENSG00000077157	PPP1R12B	grey	0.04	-	-
ENSG00000077232	DNAJC10	WHOLE_BRAIN.M1	0.11	-	-
ENSG00000077235	GTF3C1	WHOLE_BRAIN.M9	0.09	-	-
ENSG00000077238	IL4R	WHOLE_BRAIN.M8	0.33	sig	Novel
ENSG00000077254	USP33	grey	0.25	-	-
ENSG00000077264	PAK3	WHOLE_BRAIN.M4	0.1	-	-
ENSG00000077279	DCX	WHOLE_BRAIN.M4	0.18	-	-
ENSG00000077348	EXOSC5	WHOLE_BRAIN.M5	0.16	sig	Novel
ENSG00000077380	DYNC1I2	WHOLE_BRAIN.M7	0.3	sig	Miller
ENSG00000077420	APBB1IP	WHOLE_BRAIN.M10	0.27	sig	Novel
ENSG00000077458	FAM76B	WHOLE_BRAIN.M1	0.02	-	-
ENSG00000077463	SIRT6	WHOLE_BRAIN.M9	0.01	-	-
ENSG00000077514	POLD3	grey	NA	NA	-
ENSG00000077522	ACTN2	grey	0.06	-	-
ENSG00000077549	CAPZB	WHOLE_BRAIN.M5	0.03	-	-
ENSG00000077585	GPR137B	WHOLE_BRAIN.M6	0.22	sig	Novel
ENSG00000077616	NAALAD2	grey	0.19	-	-
ENSG00000077684	JADE1	grey	0.07	-	-
ENSG00000077713	SLC25A43	grey	0.02	-	-
ENSG00000077721	UBE2A	WHOLE_BRAIN.M1	0.14	-	-
ENSG00000077782	FGFR1	grey	0.01	-	-
ENSG00000077942	FBLN1	WHOLE_BRAIN.M6	0.15	-	-
ENSG00000077943	ITGA8	grey	0	-	-
ENSG00000077984	CST7	grey	0	-	-
ENSG00000078018	MAP2	WHOLE_BRAIN.M4	0.18	-	-
ENSG00000078043	PIAS2	grey	0.05	-	-
ENSG00000078053	AMPH	WHOLE_BRAIN.M4	0.13	sig	Novel
ENSG00000078061	ARAF	grey	0	-	-
ENSG00000078070	MCCC1	WHOLE_BRAIN.M5	0.28	sig	Novel
ENSG00000078098	FAP	grey	0.06	-	-
ENSG00000078124	ACER3	WHOLE_BRAIN.M7	0.24	sig	Novel
ENSG00000078140	UBE2K	WHOLE_BRAIN.M4	0.2	sig	Novel
ENSG00000078142	PIK3C3	grey	0	-	-
ENSG00000078177	N4BP2	WHOLE_BRAIN.M1	0.05	-	-
ENSG00000078237	TIGAR	grey	0.03	-	-
ENSG00000078246	TULP3	grey	0	-	-
ENSG00000078269	SYNJ2	WHOLE_BRAIN.M7	0.29	sig	Novel
ENSG00000078295	ADCY2	WHOLE_BRAIN.M6	0.19	sig	Novel
ENSG00000078304	PPP2R5C	grey	0.04	-	-
ENSG00000078328	RBFOX1	WHOLE_BRAIN.M4	0.15	sig	Novel
ENSG00000078369	GNB1	WHOLE_BRAIN.M4	0.07	-	-
ENSG00000078401	EDN1	grey	0	-	-
ENSG00000078403	MLLT10	WHOLE_BRAIN.M1	0.26	sig	Novel
ENSG00000078487	ZCWPW1	grey	0.12	-	-
ENSG00000078549	ADCYAP1R1	grey	0	-	-
ENSG00000078579	FGF20	grey	0	-	-
ENSG00000078596	ITM2A	WHOLE_BRAIN.M11	0.15	-	-
ENSG00000078618	NRDC	WHOLE_BRAIN.M9	0.12	-	-
ENSG00000078668	VDAC3	WHOLE_BRAIN.M5	0.11	-	-
ENSG00000078674	PCM1	grey	0.09	-	-
ENSG00000078687	TNRC6C	grey	0.02	-	-
ENSG00000078699	CBFA2T2	grey	0.03	-	-
ENSG00000078725	BRINP1	WHOLE_BRAIN.M4	0.1	sig	Novel
ENSG00000078747	ITCH	WHOLE_BRAIN.M1	0.01	-	-
ENSG00000078804	TP53INP2	WHOLE_BRAIN.M7	0.05	-	-
ENSG00000078808	SDF4	grey	0.04	-	-
ENSG00000078814	MYH7B	grey	0.01	-	-
ENSG00000078900	TP73	grey	0	-	-
ENSG00000078902	TOLLIP	WHOLE_BRAIN.M4	0.03	-	-
ENSG00000079102	RUNX1T1	grey	0.24	sig	Novel
ENSG00000079134	THOC1	WHOLE_BRAIN.M1	0.04	-	-
ENSG00000079150	FKBP7	grey	0	-	-
ENSG00000079156	OSBPL6	grey	0.07	-	-
ENSG00000079215	SLC1A3	WHOLE_BRAIN.M6	0.17	sig	Novel
ENSG00000079246	XRCC5	WHOLE_BRAIN.M1	0.34	sig	Kelley
ENSG00000079257	LXN	grey	0.03	-	-
ENSG00000079277	MKNK1	grey	0.01	-	-
ENSG00000079308	TNS1	grey	0	-	-
ENSG00000079313	REXO1	grey	0	-	-
ENSG00000079332	SAR1A	grey	0	-	-
ENSG00000079335	CDC14A	WHOLE_BRAIN.M6	0.14	sig	Novel
ENSG00000079337	RAPGEF3	grey	0	-	-
ENSG00000079387	SENP1	WHOLE_BRAIN.M1	0.15	sig	Novel
ENSG00000079432	CIC	grey	0.08	-	-
ENSG00000079435	LIPE	WHOLE_BRAIN.M7	0.39	sig	Novel
ENSG00000079459	FDFT1	grey	0.02	-	-
ENSG00000079462	PAFAH1B3	grey	0.06	-	-
ENSG00000079482	OPHN1	WHOLE_BRAIN.M6	0.34	sig	Novel
ENSG00000079616	KIF22	WHOLE_BRAIN.M9	0.13	-	-
ENSG00000079689	SCGN	grey	0.05	-	-
ENSG00000079691	CARMIL1	grey	0.03	-	-
ENSG00000079739	PGM1	grey	0.01	-	-
ENSG00000079785	DDX1	WHOLE_BRAIN.M5	0.14	sig	Novel
ENSG00000079805	DNM2	grey	0	-	-
ENSG00000079819	EPB41L2	grey	0.01	-	-
ENSG00000079841	RIMS1	grey	0.04	-	-
ENSG00000079931	MOXD1	grey	0.03	-	-
ENSG00000079950	STX7	WHOLE_BRAIN.M1	0	-	-
ENSG00000079999	KEAP1	grey	0.04	-	-
ENSG00000080007	DDX43	grey	NA	NA	-
ENSG00000080031	PTPRH	WHOLE_BRAIN.M7	0.27	sig	Novel
ENSG00000080166	DCT	grey	0.1	sig	Novel
ENSG00000080189	SLC35C2	grey	0.01	-	-
ENSG00000080200	CRYBG3	grey	0.02	-	-
ENSG00000080224	EPHA6	grey	0.08	-	-
ENSG00000080298	RFX3	grey	0.07	-	-
ENSG00000080345	RIF1	WHOLE_BRAIN.M1	0.13	-	-
ENSG00000080371	RAB21	grey	0.04	-	-
ENSG00000080493	SLC4A4	WHOLE_BRAIN.M6	0.16	sig	Novel
ENSG00000080503	SMARCA2	WHOLE_BRAIN.M5	0.12	-	-
ENSG00000080546	SESN1	grey	0.02	-	-
ENSG00000080561	MID2	grey	0.01	-	-
ENSG00000080573	COL5A3	grey	0	-	-
ENSG00000080608	PUM3	grey	0.02	-	-
ENSG00000080644	CHRNA3	WHOLE_BRAIN.M4	0.05	-	-
ENSG00000080709	KCNN2	grey	0.06	-	-
ENSG00000080802	CNOT4	grey	0.21	-	-
ENSG00000080815	PSEN1	WHOLE_BRAIN.M7	0.41	sig	Miller
ENSG00000080819	CPOX	WHOLE_BRAIN.M7	0.08	-	-
ENSG00000080822	CLDND1	WHOLE_BRAIN.M7	0.4	sig	Novel
ENSG00000080823	MOK	grey	0.14	-	-
ENSG00000080824	HSP90AA1	grey	0.03	-	-
ENSG00000080839	RBL1	WHOLE_BRAIN.M6	0.03	-	-
ENSG00000080845	DLGAP4	WHOLE_BRAIN.M4	0.05	-	-
ENSG00000080854	IGSF9B	grey	0.07	-	-
ENSG00000081014	AP4E1	WHOLE_BRAIN.M1	0.1	-	-
ENSG00000081019	RSBN1	WHOLE_BRAIN.M4	0.05	-	-
ENSG00000081026	MAGI3	grey	0.05	-	-
ENSG00000081052	COL4A4	grey	0.01	-	-
ENSG00000081059	TCF7	grey	0	-	-
ENSG00000081087	OSTM1	grey	0.02	-	-
ENSG00000081138	CDH7	grey	0.1	-	-
ENSG00000081148	IMPG2	grey	0.09	-	-
ENSG00000081177	EXD2	grey	0	-	-
ENSG00000081181	ARG2	grey	0.2	sig	Novel
ENSG00000081189	MEF2C	grey	0.06	-	-
ENSG00000081237	PTPRC	WHOLE_BRAIN.M10	0.27	sig	Novel
ENSG00000081248	CACNA1S	grey	0.01	-	-
ENSG00000081277	PKP1	grey	0.05	-	-
ENSG00000081307	UBA5	grey	0.09	-	-
ENSG00000081320	STK17B	grey	0	-	-
ENSG00000081377	CDC14B	grey	NA	NA	-
ENSG00000081479	LRP2	WHOLE_BRAIN.M7	0.43	sig	Miller
ENSG00000081692	JMJD4	WHOLE_BRAIN.M5	0.1	-	-
ENSG00000081721	DUSP12	grey	0.16	-	-
ENSG00000081760	AACS	WHOLE_BRAIN.M4	0.09	-	-
ENSG00000081791	KIAA0141	grey	0	-	-
ENSG00000081803	CADPS2	grey	0.08	-	-
ENSG00000081842	PCDHA6	grey	NA	NA	-
ENSG00000081853	PCDHGA2	grey	0.01	-	-
ENSG00000081870	HSPB11	WHOLE_BRAIN.M5	0.14	-	-
ENSG00000081913	PHLPP1	grey	0	-	-
ENSG00000081923	ATP8B1	grey	0.01	-	-
ENSG00000081985	IL12RB2	grey	0.06	-	-
ENSG00000082014	SMARCD3	grey	0.06	-	-
ENSG00000082068	WDR70	grey	0.06	-	-
ENSG00000082074	FYB	WHOLE_BRAIN.M10	0.33	sig	Novel
ENSG00000082126	MPP4	grey	0.02	-	-
ENSG00000082146	STRADB	WHOLE_BRAIN.M1	0.04	-	-
ENSG00000082153	BZW1	WHOLE_BRAIN.M1	0.02	-	-
ENSG00000082175	PGR	WHOLE_BRAIN.M11	0.11	-	-
ENSG00000082212	ME2	grey	0.11	-	-
ENSG00000082213	C5orf22	WHOLE_BRAIN.M4	0.22	-	-
ENSG00000082258	CCNT2	grey	0.02	-	-
ENSG00000082269	FAM135A	WHOLE_BRAIN.M1	0.06	-	-
ENSG00000082293	COL19A1	grey	0.05	-	-
ENSG00000082397	EPB41L3	grey	0.03	-	-
ENSG00000082438	COBLL1	grey	0	-	-
ENSG00000082458	DLG3	WHOLE_BRAIN.M4	0.22	sig	Novel
ENSG00000082482	KCNK2	grey	0.05	-	-
ENSG00000082497	SERTAD4	grey	0.04	-	-
ENSG00000082512	TRAF5	grey	0.11	-	-
ENSG00000082515	MRPL22	WHOLE_BRAIN.M5	0.1	-	-
ENSG00000082516	GEMIN5	grey	0.11	sig	Novel
ENSG00000082556	OPRK1	grey	0.06	-	-
ENSG00000082641	NFE2L1	grey	0.04	-	-
ENSG00000082684	SEMA5B	grey	0.06	-	-
ENSG00000082701	GSK3B	WHOLE_BRAIN.M4	0.21	sig	Novel
ENSG00000082781	ITGB5	grey	0	-	-
ENSG00000082805	ERC1	grey	0.08	-	-
ENSG00000082898	XPO1	grey	0	-	-
ENSG00000082996	RNF13	WHOLE_BRAIN.M7	0.06	-	-
ENSG00000083067	TRPM3	grey	0.02	-	-
ENSG00000083093	PALB2	grey	0.11	-	-
ENSG00000083097	DOPEY1	WHOLE_BRAIN.M1	0.05	-	-
ENSG00000083099	LYRM2	grey	0.03	-	-
ENSG00000083123	BCKDHB	WHOLE_BRAIN.M6	0.17	sig	Novel
ENSG00000083168	KAT6A	WHOLE_BRAIN.M1	0.03	-	-
ENSG00000083223	ZCCHC6	grey	0.01	-	-
ENSG00000083290	ULK2	grey	0.01	-	-
ENSG00000083312	TNPO1	WHOLE_BRAIN.M1	0.05	-	-
ENSG00000083444	PLOD1	grey	0.01	-	-
ENSG00000083457	ITGAE	WHOLE_BRAIN.M5	0.27	-	-
ENSG00000083520	DIS3	WHOLE_BRAIN.M1	0.13	-	-
ENSG00000083535	PIBF1	grey	0.03	-	-
ENSG00000083544	TDRD3	WHOLE_BRAIN.M5	0.03	-	-
ENSG00000083635	NUFIP1	grey	0.04	-	-
ENSG00000083642	PDS5B	WHOLE_BRAIN.M4	0.12	-	-
ENSG00000083720	OXCT1	WHOLE_BRAIN.M4	0.27	sig	Novel
ENSG00000083750	RRAGB	grey	0.09	-	-
ENSG00000083799	CYLD	WHOLE_BRAIN.M1	0.04	-	-
ENSG00000083807	SLC27A5	WHOLE_BRAIN.M3	0.31	sig	Novel
ENSG00000083817	ZNF416	grey	NA	NA	-
ENSG00000083838	ZNF446	WHOLE_BRAIN.M9	0.11	sig	Novel
ENSG00000083845	RPS5	WHOLE_BRAIN.M2	0.02	-	-
ENSG00000083857	FAT1	grey	0	-	-
ENSG00000083896	YTHDC1	WHOLE_BRAIN.M1	0.03	-	-
ENSG00000083937	CHMP2B	WHOLE_BRAIN.M1	0.08	-	-
ENSG00000084070	SMAP2	WHOLE_BRAIN.M4	0.2	sig	Novel
ENSG00000084072	PPIE	WHOLE_BRAIN.M5	0.04	-	-
ENSG00000084073	ZMPSTE24	WHOLE_BRAIN.M1	0.14	sig	Novel
ENSG00000084090	STARD7	WHOLE_BRAIN.M1	0	-	-
ENSG00000084092	NOA1	grey	0.03	-	-
ENSG00000084093	REST	grey	0	-	-
ENSG00000084112	SSH1	grey	0.05	-	-
ENSG00000084234	APLP2	grey	0.06	-	-
ENSG00000084444	FAM234B	WHOLE_BRAIN.M4	0.2	sig	Novel
ENSG00000084463	WBP11	WHOLE_BRAIN.M5	NA	NA	-
ENSG00000084623	EIF3I	WHOLE_BRAIN.M2	0.01	-	-
ENSG00000084628	NKAIN1	grey	0.01	-	-
ENSG00000084636	COL16A1	grey	0.01	-	-
ENSG00000084652	TXLNA	grey	0	-	-
ENSG00000084674	APOB	grey	0.04	-	-
ENSG00000084676	NCOA1	WHOLE_BRAIN.M1	0	-	-
ENSG00000084693	AGBL5	grey	0.03	-	-
ENSG00000084710	EFR3B	grey	0.04	-	-
ENSG00000084731	KIF3C	WHOLE_BRAIN.M4	0.04	-	-
ENSG00000084733	RAB10	WHOLE_BRAIN.M1	0.04	-	-
ENSG00000084734	GCKR	grey	0.01	-	-
ENSG00000084754	HADHA	grey	0.01	-	-
ENSG00000084764	MAPRE3	WHOLE_BRAIN.M4	0.22	-	-
ENSG00000084774	CAD	WHOLE_BRAIN.M9	0.04	-	-
ENSG00000085117	CD82	grey	0.02	-	-
ENSG00000085185	BCORL1	grey	0	-	-
ENSG00000085224	ATRX	WHOLE_BRAIN.M4	0.05	-	-
ENSG00000085274	MYNN	WHOLE_BRAIN.M1	0.13	sig	Novel
ENSG00000085276	MECOM	WHOLE_BRAIN.M11	0.24	sig	Novel
ENSG00000085365	SCAMP1	WHOLE_BRAIN.M4	0.22	-	-
ENSG00000085377	PREP	WHOLE_BRAIN.M5	0.17	sig	Novel
ENSG00000085382	HACE1	grey	0.22	-	-
ENSG00000085415	SEH1L	WHOLE_BRAIN.M5	0.17	sig	Novel
ENSG00000085433	WDR47	WHOLE_BRAIN.M4	0.11	-	-
ENSG00000085449	WDFY1	WHOLE_BRAIN.M1	NA	NA	-
ENSG00000085465	OVGP1	WHOLE_BRAIN.M9	0.03	-	-
ENSG00000085491	SLC25A24	grey	0.02	-	-
ENSG00000085511	MAP3K4	WHOLE_BRAIN.M5	0.12	-	-
ENSG00000085552	IGSF9	grey	0	-	-
ENSG00000085644	ZNF213	grey	0.01	-	-
ENSG00000085662	AKR1B1	WHOLE_BRAIN.M5	0.18	-	-
ENSG00000085719	CPNE3	WHOLE_BRAIN.M6	0.07	sig	Novel
ENSG00000085721	RRN3	grey	0.01	-	-
ENSG00000085733	CTTN	grey	0.01	-	-
ENSG00000085741	WNT11	grey	0.01	-	-
ENSG00000085760	MTIF2	WHOLE_BRAIN.M5	0.15	-	-
ENSG00000085788	DDHD2	grey	0.03	-	-
ENSG00000085831	TTC39A	grey	0.08	-	-
ENSG00000085832	EPS15	grey	0.11	-	-
ENSG00000085840	ORC1	grey	0.01	-	-
ENSG00000085871	MGST2	grey	0.05	-	-
ENSG00000085872	CHERP	grey	0.01	-	-
ENSG00000085978	ATG16L1	WHOLE_BRAIN.M5	0.03	-	-
ENSG00000085982	USP40	grey	0	-	-
ENSG00000085998	POMGNT1	WHOLE_BRAIN.M9	0.08	-	-
ENSG00000085999	RAD54L	grey	0.08	-	-
ENSG00000086015	MAST2	grey	0.04	-	-
ENSG00000086062	B4GALT1	WHOLE_BRAIN.M8	0.14	sig	Novel
ENSG00000086065	CHMP5	WHOLE_BRAIN.M4	0.1	-	-
ENSG00000086102	NFX1	WHOLE_BRAIN.M1	0.03	-	-
ENSG00000086159	AQP6	grey	0.02	-	-
ENSG00000086189	DIMT1	WHOLE_BRAIN.M1	0.12	-	-
ENSG00000086200	IPO11	grey	0.06	-	-
ENSG00000086205	FOLH1	WHOLE_BRAIN.M7	0.25	sig	Novel
ENSG00000086232	EIF2AK1	WHOLE_BRAIN.M5	0.11	-	-
ENSG00000086289	EPDR1	grey	NA	NA	-
ENSG00000086300	SNX10	WHOLE_BRAIN.M4	0.19	-	-
ENSG00000086475	SEPHS1	grey	0	-	-
ENSG00000086504	MRPL28	WHOLE_BRAIN.M5	0.02	-	-
ENSG00000086544	ITPKC	grey	0	-	-
ENSG00000086570	FAT2	grey	0.05	-	-
ENSG00000086589	RBM22	WHOLE_BRAIN.M5	0.1	-	-
ENSG00000086598	TMED2	WHOLE_BRAIN.M1	0.09	-	-
ENSG00000086619	ERO1B	grey	0.03	-	-
ENSG00000086666	ZFAND6	WHOLE_BRAIN.M1	0.07	sig	Novel
ENSG00000086712	TXLNG	WHOLE_BRAIN.M1	0.09	-	-
ENSG00000086717	PPEF1	grey	0.15	sig	Novel
ENSG00000086730	LAT2	WHOLE_BRAIN.M10	0.27	sig	Novel
ENSG00000086758	HUWE1	WHOLE_BRAIN.M9	0.21	-	-
ENSG00000086827	ZW10	grey	0.05	-	-
ENSG00000086967	MYBPC2	grey	0.02	-	-
ENSG00000086991	NOX4	grey	0	-	-
ENSG00000087008	ACOX3	grey	0.03	-	-
ENSG00000087053	MTMR2	WHOLE_BRAIN.M1	0.15	-	-
ENSG00000087074	PPP1R15A	WHOLE_BRAIN.M8	0.04	-	-
ENSG00000087076	HSD17B14	grey	0.02	-	-
ENSG00000087077	TRIP6	WHOLE_BRAIN.M6	0.32	sig	Novel
ENSG00000087085	ACHE	grey	0.07	-	-
ENSG00000087087	SRRT	WHOLE_BRAIN.M9	0.03	-	-
ENSG00000087088	BAX	grey	0.01	-	-
ENSG00000087095	NLK	grey	0.2	sig	Novel
ENSG00000087111	PIGS	grey	0.02	-	-
ENSG00000087116	ADAMTS2	WHOLE_BRAIN.M4	0.02	-	-
ENSG00000087152	ATXN7L3	WHOLE_BRAIN.M4	0.05	-	-
ENSG00000087157	PGS1	grey	0.02	-	-
ENSG00000087191	PSMC5	WHOLE_BRAIN.M9	0.05	-	-
ENSG00000087206	UIMC1	grey	0.04	-	-
ENSG00000087245	MMP2	WHOLE_BRAIN.M11	0.02	-	-
ENSG00000087250	MT3	WHOLE_BRAIN.M6	0.19	sig	Novel
ENSG00000087253	LPCAT2	WHOLE_BRAIN.M10	0.13	sig	Novel
ENSG00000087258	GNAO1	grey	0.12	-	-
ENSG00000087263	OGFOD1	grey	0.08	-	-
ENSG00000087266	SH3BP2	grey	0	-	-
ENSG00000087269	NOP14	grey	0.04	-	-
ENSG00000087274	ADD1	WHOLE_BRAIN.M9	0.1	-	-
ENSG00000087299	L2HGDH	grey	0	-	-
ENSG00000087301	TXNDC16	WHOLE_BRAIN.M1	0.03	-	-
ENSG00000087302	C14orf166	WHOLE_BRAIN.M5	0.02	-	-
ENSG00000087303	NID2	grey	0	-	-
ENSG00000087338	GMCL1	WHOLE_BRAIN.M1	NA	NA	-
ENSG00000087365	SF3B2	WHOLE_BRAIN.M9	0.02	-	-
ENSG00000087448	KLHL42	grey	0.03	-	-
ENSG00000087460	GNAS	grey	0.12	-	-
ENSG00000087470	DNM1L	grey	0.06	-	-
ENSG00000087494	PTHLH	WHOLE_BRAIN.M4	0.14	-	-
ENSG00000087495	PHACTR3	grey	0.01	-	-
ENSG00000087502	ERGIC2	grey	0.14	-	-
ENSG00000087510	TFAP2C	grey	0	-	-
ENSG00000087586	AURKA	grey	0.01	-	-
ENSG00000087589	CASS4	grey	0	-	-
ENSG00000087842	PIR	grey	0	-	-
ENSG00000087884	AAMDC	grey	0.01	-	-
ENSG00000087903	RFX2	WHOLE_BRAIN.M6	0.17	sig	Novel
ENSG00000088002	SULT2B1	grey	0	-	-
ENSG00000088035	ALG6	WHOLE_BRAIN.M1	0.01	-	-
ENSG00000088038	CNOT3	WHOLE_BRAIN.M9	0.09	sig	Novel
ENSG00000088053	GP6	grey	0.04	-	-
ENSG00000088179	PTPN4	grey	0.16	-	-
ENSG00000088205	DDX18	WHOLE_BRAIN.M1	0.25	-	-
ENSG00000088247	KHSRP	grey	0.05	-	-
ENSG00000088256	GNA11	grey	0.01	-	-
ENSG00000088280	ASAP3	WHOLE_BRAIN.M6	0.17	sig	Novel
ENSG00000088298	EDEM2	grey	0.01	-	-
ENSG00000088320	REM1	grey	0.04	-	-
ENSG00000088325	TPX2	grey	0.03	-	-
ENSG00000088356	PDRG1	grey	0.07	-	-
ENSG00000088367	EPB41L1	WHOLE_BRAIN.M4	0.14	-	-
ENSG00000088387	DOCK9	WHOLE_BRAIN.M7	0.05	-	-
ENSG00000088448	ANKRD10	WHOLE_BRAIN.M1	0.01	-	-
ENSG00000088451	TGDS	grey	0.04	-	-
ENSG00000088538	DOCK3	grey	0.16	-	-
ENSG00000088543	C3orf18	WHOLE_BRAIN.M5	0.09	sig	Novel
ENSG00000088682	COQ9	grey	0.11	-	-
ENSG00000088727	KIF9	grey	0.11	-	-
ENSG00000088756	ARHGAP28	grey	0.05	-	-
ENSG00000088766	CRLS1	grey	0.07	-	-
ENSG00000088808	PPP1R13B	grey	0.07	sig	Novel
ENSG00000088812	ATRN	grey	0.03	-	-
ENSG00000088826	SMOX	WHOLE_BRAIN.M6	0.14	sig	Novel
ENSG00000088827	SIGLEC1	grey	0.02	-	-
ENSG00000088832	FKBP1A	grey	NA	NA	-
ENSG00000088833	NSFL1C	grey	0.1	-	-
ENSG00000088836	SLC4A11	grey	0.02	-	-
ENSG00000088854	C20orf194	grey	0.08	-	-
ENSG00000088881	EBF4	grey	0.02	-	-
ENSG00000088882	CPXM1	grey	0	-	-
ENSG00000088888	MAVS	grey	0	-	-
ENSG00000088899	LZTS3	WHOLE_BRAIN.M4	0.03	-	-
ENSG00000088930	XRN2	WHOLE_BRAIN.M1	0.21	sig	Novel
ENSG00000089006	SNX5	WHOLE_BRAIN.M1	0.1	-	-
ENSG00000089009	RPL6	WHOLE_BRAIN.M2	0	-	-
ENSG00000089041	P2RX7	grey	0	-	Miller, Kelley
ENSG00000089048	ESF1	WHOLE_BRAIN.M1	0.09	-	-
ENSG00000089050	RBBP9	WHOLE_BRAIN.M1	0.02	-	-
ENSG00000089053	ANAPC5	grey	0.08	-	-
ENSG00000089057	SLC23A2	grey	0.07	-	-
ENSG00000089060	SLC8B1	grey	0	-	-
ENSG00000089063	TMEM230	WHOLE_BRAIN.M1	0.12	-	-
ENSG00000089091	DZANK1	grey	0.11	-	-
ENSG00000089094	KDM2B	grey	0	-	-
ENSG00000089101	CFAP61	grey	0.09	sig	Novel
ENSG00000089123	TASP1	grey	0.11	-	-
ENSG00000089154	GCN1	grey	0	-	-
ENSG00000089157	RPLP0	WHOLE_BRAIN.M2	NA	NA	-
ENSG00000089159	PXN	WHOLE_BRAIN.M8	0.22	sig	Novel
ENSG00000089163	SIRT4	grey	0.03	-	-
ENSG00000089169	RPH3A	grey	0.01	-	-
ENSG00000089177	KIF16B	grey	0.01	-	-
ENSG00000089195	TRMT6	grey	0.08	-	-
ENSG00000089199	CHGB	WHOLE_BRAIN.M4	0.13	sig	Novel
ENSG00000089225	TBX5	grey	0.01	-	-
ENSG00000089234	BRAP	grey	0.12	-	-
ENSG00000089248	ERP29	WHOLE_BRAIN.M2	0.02	-	-
ENSG00000089250	NOS1	WHOLE_BRAIN.M4	0.08	sig	Novel
ENSG00000089280	FUS	grey	0.16	sig	Novel
ENSG00000089327	FXYD5	WHOLE_BRAIN.M10	NA	NA	-
ENSG00000089351	GRAMD1A	grey	0	-	-
ENSG00000089356	FXYD3	grey	NA	NA	-
ENSG00000089472	HEPH	WHOLE_BRAIN.M6	0.24	sig	Novel
ENSG00000089486	CDIP1	grey	0	-	-
ENSG00000089558	KCNH4	grey	0.14	-	-
ENSG00000089597	GANAB	grey	0.06	-	-
ENSG00000089639	GMIP	WHOLE_BRAIN.M10	0.14	-	-
ENSG00000089682	RBM41	WHOLE_BRAIN.M1	0.15	sig	Novel
ENSG00000089685	BIRC5	grey	0	-	-
ENSG00000089692	LAG3	grey	0	-	-
ENSG00000089693	MLF2	WHOLE_BRAIN.M4	0.26	sig	Novel
ENSG00000089723	OTUB2	grey	0.04	-	-
ENSG00000089737	DDX24	WHOLE_BRAIN.M5	0.07	-	-
ENSG00000089775	ZBTB25	grey	0.02	-	-
ENSG00000089818	NECAP1	WHOLE_BRAIN.M4	0.09	-	-
ENSG00000089820	ARHGAP4	grey	0.01	-	-
ENSG00000089847	ANKRD24	grey	0.03	-	-
ENSG00000089876	DHX32	grey	0.12	sig	Novel
ENSG00000089902	RCOR1	WHOLE_BRAIN.M1	0.02	-	-
ENSG00000089916	GPATCH2L	WHOLE_BRAIN.M1	0	-	-
ENSG00000090006	LTBP4	grey	0.1	-	-
ENSG00000090013	BLVRB	WHOLE_BRAIN.M3	0.14	sig	Novel
ENSG00000090020	SLC9A1	grey	0.03	-	-
ENSG00000090054	SPTLC1	WHOLE_BRAIN.M6	0.01	-	-
ENSG00000090060	PAPOLA	WHOLE_BRAIN.M1	0.02	-	-
ENSG00000090061	CCNK	grey	0.06	-	-
ENSG00000090097	PCBP4	grey	0.01	-	-
ENSG00000090104	RGS1	WHOLE_BRAIN.M10	0.07	-	-
ENSG00000090238	YPEL3	grey	0.04	-	-
ENSG00000090263	MRPS33	WHOLE_BRAIN.M5	0.16	sig	Novel
ENSG00000090266	NDUFB2	WHOLE_BRAIN.M5	0.07	-	-
ENSG00000090273	NUDC	grey	0.06	-	-
ENSG00000090316	MAEA	WHOLE_BRAIN.M5	0.15	sig	Novel
ENSG00000090339	ICAM1	WHOLE_BRAIN.M8	0.29	sig	Novel
ENSG00000090372	STRN4	grey	0	-	-
ENSG00000090376	IRAK3	WHOLE_BRAIN.M11	0.14	sig	Novel
ENSG00000090382	LYZ	WHOLE_BRAIN.M10	NA	NA	-
ENSG00000090432	MUL1	grey	0.09	-	-
ENSG00000090447	TFAP4	grey	0.03	-	-
ENSG00000090470	PDCD7	grey	0.02	-	-
ENSG00000090487	SPG21	WHOLE_BRAIN.M5	0.09	-	-
ENSG00000090530	P3H2	grey	0	-	-
ENSG00000090534	THPO	WHOLE_BRAIN.M5	0	-	-
ENSG00000090539	CHRD	grey	0.06	-	-
ENSG00000090554	FLT3LG	grey	0	-	-
ENSG00000090565	RAB11FIP3	WHOLE_BRAIN.M4	0.02	-	-
ENSG00000090581	GNPTG	grey	0.01	-	-
ENSG00000090615	GOLGA3	grey	0.02	-	-
ENSG00000090621	PABPC4	grey	0.06	-	-
ENSG00000090661	CERS4	grey	0.01	-	-
ENSG00000090674	MCOLN1	WHOLE_BRAIN.M5	0.07	-	-
ENSG00000090686	USP48	WHOLE_BRAIN.M1	0.08	-	-
ENSG00000090776	EFNB1	WHOLE_BRAIN.M8	0.05	-	-
ENSG00000090857	PDPR	grey	0.01	-	-
ENSG00000090861	AARS	grey	0.08	-	-
ENSG00000090863	GLG1	grey	0.04	-	-
ENSG00000090905	TNRC6A	WHOLE_BRAIN.M1	0.03	-	-
ENSG00000090924	PLEKHG2	WHOLE_BRAIN.M8	0.05	-	-
ENSG00000090932	DLL3	grey	0.03	-	-
ENSG00000090971	NAT14	WHOLE_BRAIN.M5	0.12	-	-
ENSG00000090975	PITPNM2	grey	0.08	-	-
ENSG00000090989	EXOC1	WHOLE_BRAIN.M1	0.2	sig	Novel
ENSG00000091039	OSBPL8	WHOLE_BRAIN.M4	0.25	sig	Novel
ENSG00000091073	DTX2	grey	0.01	-	-
ENSG00000091106	NLRC4	grey	0.05	-	-
ENSG00000091127	PUS7	WHOLE_BRAIN.M1	0.02	-	-
ENSG00000091129	NRCAM	grey	0.2	-	-
ENSG00000091136	LAMB1	grey	0.09	-	-
ENSG00000091137	SLC26A4	grey	0.03	-	-
ENSG00000091140	DLD	grey	0.14	-	-
ENSG00000091157	WDR7	WHOLE_BRAIN.M4	0.07	-	-
ENSG00000091164	TXNL1	WHOLE_BRAIN.M5	0.13	-	-
ENSG00000091262	ABCC6	grey	0	-	-
ENSG00000091317	CMTM6	WHOLE_BRAIN.M6	0.08	-	-
ENSG00000091409	ITGA6	grey	0	-	-
ENSG00000091428	RAPGEF4	grey	0.05	-	-
ENSG00000091436	AC013461.1	grey	0.01	-	-
ENSG00000091482	SMPX	grey	0.04	-	-
ENSG00000091483	FH	WHOLE_BRAIN.M5	0.14	-	-
ENSG00000091490	SEL1L3	grey	0	-	-
ENSG00000091513	TF	WHOLE_BRAIN.M7	NA	NA	-
ENSG00000091527	CDV3	WHOLE_BRAIN.M1	0.07	-	-
ENSG00000091536	MYO15A	grey	0.15	-	-
ENSG00000091542	ALKBH5	grey	0.11	-	-
ENSG00000091622	PITPNM3	WHOLE_BRAIN.M4	0.04	-	-
ENSG00000091640	SPAG7	WHOLE_BRAIN.M5	0.14	-	-
ENSG00000091651	ORC6	grey	0.03	-	-
ENSG00000091656	ZFHX4	grey	0.04	-	-
ENSG00000091664	SLC17A6	grey	0.04	-	-
ENSG00000091704	CPA1	grey	0	-	-
ENSG00000091732	ZC3HC1	WHOLE_BRAIN.M5	0.07	-	-
ENSG00000091831	ESR1	grey	0.07	-	-
ENSG00000091844	RGS17	WHOLE_BRAIN.M4	0.06	-	-
ENSG00000091879	ANGPT2	WHOLE_BRAIN.M8	0.16	-	-
ENSG00000091947	TMEM101	grey	0.06	-	-
ENSG00000091972	CD200	WHOLE_BRAIN.M4	0.25	sig	Novel
ENSG00000091986	CCDC80	WHOLE_BRAIN.M6	0.15	-	-
ENSG00000092010	PSME1	grey	0.01	-	-
ENSG00000092020	PPP2R3C	grey	0.16	-	-
ENSG00000092051	JPH4	WHOLE_BRAIN.M4	0.03	-	-
ENSG00000092054	MYH7	grey	0.01	-	-
ENSG00000092068	SLC7A8	grey	0.03	-	-
ENSG00000092094	OSGEP	WHOLE_BRAIN.M9	0.18	-	-
ENSG00000092096	SLC22A17	WHOLE_BRAIN.M4	0.11	-	-
ENSG00000092108	SCFD1	WHOLE_BRAIN.M5	0.25	sig	Novel
ENSG00000092140	G2E3	WHOLE_BRAIN.M1	0.1	-	-
ENSG00000092148	HECTD1	WHOLE_BRAIN.M5	0.23	sig	Novel
ENSG00000092199	HNRNPC	grey	NA	NA	-
ENSG00000092201	SUPT16H	WHOLE_BRAIN.M5	0.07	-	-
ENSG00000092203	TOX4	grey	0.09	-	-
ENSG00000092208	GEMIN2	WHOLE_BRAIN.M5	0.09	-	-
ENSG00000092295	TGM1	grey	0.09	-	-
ENSG00000092330	TINF2	grey	0.03	-	-
ENSG00000092421	SEMA6A	WHOLE_BRAIN.M7	0.12	-	-
ENSG00000092439	TRPM7	WHOLE_BRAIN.M1	0.09	-	-
ENSG00000092445	TYRO3	grey	0	-	-
ENSG00000092470	WDR76	grey	0	-	-
ENSG00000092529	CAPN3	WHOLE_BRAIN.M7	0.48	sig	Novel
ENSG00000092531	SNAP23	WHOLE_BRAIN.M6	0.06	-	-
ENSG00000092607	TBX15	WHOLE_BRAIN.M8	0.08	-	-
ENSG00000092621	PHGDH	WHOLE_BRAIN.M6	0.29	sig	Novel
ENSG00000092758	COL9A3	WHOLE_BRAIN.M7	NA	NA	-
ENSG00000092820	EZR	WHOLE_BRAIN.M6	0.3	sig	Novel
ENSG00000092841	MYL6	WHOLE_BRAIN.M3	0.04	-	-
ENSG00000092847	AGO1	grey	0.02	-	-
ENSG00000092850	TEKT2	grey	0	-	-
ENSG00000092853	CLSPN	grey	0.01	-	-
ENSG00000092871	RFFL	WHOLE_BRAIN.M7	0.1	sig	Novel
ENSG00000092929	UNC13D	grey	0.01	-	-
ENSG00000092931	MFSD11	grey	0.05	-	-
ENSG00000092964	DPYSL2	grey	0.02	-	-
ENSG00000092969	TGFB2	WHOLE_BRAIN.M6	0.37	sig	Novel
ENSG00000092978	GPATCH2	grey	0.06	-	-
ENSG00000093010	COMT	WHOLE_BRAIN.M8	0.16	sig	Novel
ENSG00000093144	ECHDC1	WHOLE_BRAIN.M1	0.18	sig	Novel
ENSG00000093167	LRRFIP2	WHOLE_BRAIN.M1	0.16	-	-
ENSG00000093183	SEC22C	WHOLE_BRAIN.M6	0.12	-	-
ENSG00000093217	XYLB	grey	0	-	-
ENSG00000094631	HDAC6	grey	0	-	-
ENSG00000094804	CDC6	grey	0.1	-	-
ENSG00000094841	UPRT	grey	0.26	-	-
ENSG00000094880	CDC23	grey	0.14	-	-
ENSG00000094914	AAAS	grey	0	-	-
ENSG00000094916	CBX5	grey	0.01	-	-
ENSG00000094963	FMO2	grey	0.03	-	-
ENSG00000094975	SUCO	WHOLE_BRAIN.M1	0.17	-	-
ENSG00000095002	MSH2	WHOLE_BRAIN.M4	0.36	sig	Novel
ENSG00000095015	MAP3K1	grey	0.02	-	-
ENSG00000095059	DHPS	WHOLE_BRAIN.M9	NA	NA	-
ENSG00000095066	HOOK2	grey	0.02	-	-
ENSG00000095139	ARCN1	WHOLE_BRAIN.M5	0.12	-	-
ENSG00000095203	EPB41L4B	WHOLE_BRAIN.M4	0.19	sig	Novel
ENSG00000095209	TMEM38B	WHOLE_BRAIN.M6	0	-	-
ENSG00000095261	PSMD5	WHOLE_BRAIN.M1	0.12	-	-
ENSG00000095303	PTGS1	WHOLE_BRAIN.M10	0.23	sig	Novel
ENSG00000095319	NUP188	grey	0	-	-
ENSG00000095321	CRAT	grey	0.02	-	-
ENSG00000095370	SH2D3C	grey	0.03	-	-
ENSG00000095380	NANS	grey	0.11	sig	Novel
ENSG00000095383	TBC1D2	grey	0	-	-
ENSG00000095397	WHRN	WHOLE_BRAIN.M7	0.17	-	-
ENSG00000095464	PDE6C	grey	0.03	-	-
ENSG00000095485	CWF19L1	WHOLE_BRAIN.M5	0.01	-	-
ENSG00000095539	SEMA4G	grey	0.01	-	-
ENSG00000095564	BTAF1	WHOLE_BRAIN.M1	0.02	-	-
ENSG00000095574	IKZF5	WHOLE_BRAIN.M1	0.07	-	-
ENSG00000095585	BLNK	WHOLE_BRAIN.M10	0.2	sig	Novel
ENSG00000095587	TLL2	grey	0.12	-	-
ENSG00000095596	CYP26A1	grey	0.02	-	-
ENSG00000095637	SORBS1	grey	0.03	-	-
ENSG00000095713	CRTAC1	grey	0.12	sig	Novel
ENSG00000095739	BAMBI	grey	0	-	-
ENSG00000095752	IL11	WHOLE_BRAIN.M5	0.07	-	-
ENSG00000095777	MYO3A	grey	0.12	sig	Novel
ENSG00000095787	WAC	WHOLE_BRAIN.M1	0.04	-	-
ENSG00000095794	CREM	grey	0.02	-	-
ENSG00000095906	NUBP2	WHOLE_BRAIN.M3	0.01	-	-
ENSG00000095932	SMIM24	grey	0	-	-
ENSG00000095951	HIVEP1	grey	0.06	-	-
ENSG00000095970	TREM2	WHOLE_BRAIN.M10	0.18	-	-
ENSG00000096060	FKBP5	grey	0	-	-
ENSG00000096063	SRPK1	grey	0.21	-	-
ENSG00000096070	BRPF3	grey	0.09	-	-
ENSG00000096080	MRPS18A	grey	0.09	-	-
ENSG00000096088	PGC	grey	0.01	-	-
ENSG00000096092	TMEM14A	WHOLE_BRAIN.M4	0.36	sig	Novel
ENSG00000096093	EFHC1	grey	0.17	sig	Novel
ENSG00000096384	HSP90AB1	grey	0.05	-	-
ENSG00000096433	ITPR3	WHOLE_BRAIN.M11	0.16	sig	Novel
ENSG00000096696	DSP	WHOLE_BRAIN.M11	0.14	sig	Novel
ENSG00000096717	SIRT1	WHOLE_BRAIN.M1	0.08	-	-
ENSG00000096746	HNRNPH3	grey	0.03	-	-
ENSG00000096872	IFT74	grey	0.05	-	-
ENSG00000096968	JAK2	WHOLE_BRAIN.M1	0.04	-	-
ENSG00000096996	IL12RB1	WHOLE_BRAIN.M10	0.01	-	-
ENSG00000097007	ABL1	grey	0.01	-	-
ENSG00000097021	ACOT7	WHOLE_BRAIN.M4	0.14	sig	Novel
ENSG00000097033	SH3GLB1	WHOLE_BRAIN.M1	0.1	-	-
ENSG00000097046	CDC7	grey	0.02	-	-
ENSG00000097096	SYDE2	grey	0.04	-	-
ENSG00000099139	PCSK5	WHOLE_BRAIN.M6	0.19	sig	Novel
ENSG00000099203	TMED1	grey	0	-	-
ENSG00000099204	ABLIM1	WHOLE_BRAIN.M6	0.16	-	Miller
ENSG00000099219	ERMP1	WHOLE_BRAIN.M7	0.05	-	-
ENSG00000099246	RAB18	WHOLE_BRAIN.M4	0.02	-	-
ENSG00000099250	NRP1	WHOLE_BRAIN.M11	0.03	-	-
ENSG00000099260	PALMD	WHOLE_BRAIN.M11	0.16	-	-
ENSG00000099282	TSPAN15	WHOLE_BRAIN.M7	0.08	-	-
ENSG00000099284	H2AFY2	grey	0.06	-	-
ENSG00000099308	MAST3	grey	0.05	-	-
ENSG00000099326	MZF1	grey	0.04	-	-
ENSG00000099330	OCEL1	grey	0.05	-	-
ENSG00000099331	MYO9B	grey	0	-	-
ENSG00000099337	KCNK6	WHOLE_BRAIN.M10	0.04	-	-
ENSG00000099341	PSMD8	WHOLE_BRAIN.M5	0.07	-	-
ENSG00000099364	FBXL19	WHOLE_BRAIN.M4	0	-	-
ENSG00000099365	STX1B	WHOLE_BRAIN.M4	0.1	-	-
ENSG00000099377	HSD3B7	WHOLE_BRAIN.M8	0	-	-
ENSG00000099381	SETD1A	grey	NA	NA	-
ENSG00000099385	BCL7C	grey	0.01	-	-
ENSG00000099617	EFNA2	grey	0.01	-	-
ENSG00000099622	CIRBP	grey	0	-	-
ENSG00000099624	ATP5D	WHOLE_BRAIN.M5	0.01	-	-
ENSG00000099625	CBARP	grey	0.02	-	-
ENSG00000099769	IGFALS	grey	0.05	-	-
ENSG00000099783	HNRNPM	grey	0.06	-	-
ENSG00000099785	MARCH2	grey	0	-	-
ENSG00000099795	NDUFB7	WHOLE_BRAIN.M5	0.03	-	-
ENSG00000099797	TECR	grey	0.06	-	-
ENSG00000099800	TIMM13	WHOLE_BRAIN.M5	0.01	-	-
ENSG00000099812	MISP	grey	0.01	-	-
ENSG00000099814	CEP170B	WHOLE_BRAIN.M4	0.07	-	-
ENSG00000099817	POLR2E	WHOLE_BRAIN.M5	0.05	-	-
ENSG00000099821	POLRMT	WHOLE_BRAIN.M9	0.05	-	-
ENSG00000099822	HCN2	grey	0.01	-	-
ENSG00000099834	CDHR5	grey	0	-	-
ENSG00000099840	IZUMO4	grey	0.02	-	-
ENSG00000099849	RASSF7	WHOLE_BRAIN.M5	0.14	sig	Novel
ENSG00000099860	GADD45B	WHOLE_BRAIN.M8	0.27	sig	Novel
ENSG00000099864	PALM	grey	0.04	-	-
ENSG00000099866	MADCAM1	grey	0.03	-	-
ENSG00000099875	MKNK2	grey	0	-	-
ENSG00000099889	ARVCF	grey	0.03	-	-
ENSG00000099899	TRMT2A	WHOLE_BRAIN.M5	0.1	-	-
ENSG00000099901	RANBP1	WHOLE_BRAIN.M5	0.04	-	-
ENSG00000099904	ZDHHC8	grey	0.03	-	-
ENSG00000099910	KLHL22	WHOLE_BRAIN.M4	0.05	-	-
ENSG00000099917	MED15	WHOLE_BRAIN.M9	0.07	-	-
ENSG00000099937	SERPIND1	grey	0.02	-	-
ENSG00000099940	SNAP29	grey	0.01	-	-
ENSG00000099942	CRKL	WHOLE_BRAIN.M1	0.04	-	-
ENSG00000099949	LZTR1	grey	0.09	-	-
ENSG00000099953	MMP11	grey	0	-	-
ENSG00000099954	CECR2	grey	0	-	-
ENSG00000099956	SMARCB1	grey	0.05	-	-
ENSG00000099957	P2RX6	grey	0.1	-	-
ENSG00000099958	DERL3	grey	0.01	-	-
ENSG00000099960	SLC7A4	grey	0.13	-	-
ENSG00000099968	BCL2L13	grey	0.03	-	-
ENSG00000099985	OSM	WHOLE_BRAIN.M8	0.09	-	-
ENSG00000099991	CABIN1	grey	0.06	-	-
ENSG00000099994	SUSD2	grey	0	-	-
ENSG00000099995	SF3A1	grey	0	-	-
ENSG00000099998	GGT5	WHOLE_BRAIN.M11	0.12	sig	Novel
ENSG00000099999	RNF215	WHOLE_BRAIN.M5	0.04	-	-
ENSG00000100023	PPIL2	WHOLE_BRAIN.M9	0.07	-	-
ENSG00000100024	UPB1	grey	0	-	-
ENSG00000100027	YPEL1	grey	0.02	-	-
ENSG00000100028	SNRPD3	grey	0.02	-	-
ENSG00000100029	PES1	grey	0.01	-	-
ENSG00000100030	MAPK1	grey	0.04	-	-
ENSG00000100034	PPM1F	grey	0.01	-	-
ENSG00000100036	SLC35E4	grey	0.02	-	-
ENSG00000100038	TOP3B	grey	0	-	-
ENSG00000100055	CYTH4	WHOLE_BRAIN.M10	0.18	sig	Novel
ENSG00000100056	DGCR14	grey	0.01	-	-
ENSG00000100060	MFNG	WHOLE_BRAIN.M8	0.07	-	-
ENSG00000100065	CARD10	WHOLE_BRAIN.M11	0.12	-	-
ENSG00000100075	SLC25A1	WHOLE_BRAIN.M8	0.05	-	-
ENSG00000100077	GRK3	WHOLE_BRAIN.M4	0.07	-	-
ENSG00000100078	PLA2G3	grey	0.05	-	-
ENSG00000100083	GGA1	grey	0	-	-
ENSG00000100084	HIRA	grey	0.11	-	-
ENSG00000100095	SEZ6L	WHOLE_BRAIN.M4	0.13	sig	Novel
ENSG00000100097	LGALS1	grey	0	-	-
ENSG00000100099	HPS4	grey	0.15	sig	Novel
ENSG00000100100	PIK3IP1	grey	0	-	-
ENSG00000100104	SRRD	grey	0.14	-	-
ENSG00000100105	PATZ1	grey	0.05	-	-
ENSG00000100106	TRIOBP	grey	0	-	-
ENSG00000100109	TFIP11	grey	0.06	-	-
ENSG00000100122	CRYBB1	grey	0.01	-	-
ENSG00000100124	ANKRD54	grey	0.03	-	-
ENSG00000100129	EIF3L	WHOLE_BRAIN.M2	0.09	-	-
ENSG00000100138	SNU13	WHOLE_BRAIN.M4	0.23	sig	Novel
ENSG00000100139	MICALL1	WHOLE_BRAIN.M7	0.01	-	-
ENSG00000100142	POLR2F	grey	0.03	sig	Novel
ENSG00000100146	SOX10	WHOLE_BRAIN.M7	0.04	-	-
ENSG00000100147	CCDC134	grey	0	-	-
ENSG00000100154	TTC28	grey	0.01	-	-
ENSG00000100156	SLC16A8	grey	0	-	-
ENSG00000100162	CENPM	grey	0.01	-	-
ENSG00000100167	SEPT3	WHOLE_BRAIN.M4	0.01	-	-
ENSG00000100196	KDELR3	grey	0.01	-	-
ENSG00000100201	DDX17	WHOLE_BRAIN.M1	0.05	-	-
ENSG00000100206	DMC1	grey	0	-	-
ENSG00000100209	HSCB	grey	0.03	-	-
ENSG00000100211	CBY1	grey	0.02	-	-
ENSG00000100216	TOMM22	WHOLE_BRAIN.M5	0.04	-	-
ENSG00000100218	RSPH14	grey	0.08	-	-
ENSG00000100219	XBP1	grey	0.02	-	-
ENSG00000100220	RTCB	WHOLE_BRAIN.M5	0.02	-	-
ENSG00000100221	JOSD1	grey	0.09	-	-
ENSG00000100225	FBXO7	WHOLE_BRAIN.M7	0.16	sig	Novel
ENSG00000100226	GTPBP1	grey	0	-	-
ENSG00000100227	POLDIP3	grey	0	-	-
ENSG00000100228	RAB36	grey	0.05	-	-
ENSG00000100234	TIMP3	WHOLE_BRAIN.M6	0.19	sig	Novel
ENSG00000100239	PPP6R2	WHOLE_BRAIN.M5	0.15	-	-
ENSG00000100241	SBF1	grey	0.02	-	-
ENSG00000100242	SUN2	WHOLE_BRAIN.M7	0.28	sig	Novel
ENSG00000100243	CYB5R3	grey	0	-	-
ENSG00000100246	DNAL4	grey	0	-	-
ENSG00000100258	LMF2	WHOLE_BRAIN.M9	0.04	-	-
ENSG00000100263	RHBDD3	grey	0.01	-	-
ENSG00000100266	PACSIN2	grey	0.09	-	-
ENSG00000100271	TTLL1	grey	0.1	-	-
ENSG00000100276	RASL10A	grey	0.04	-	-
ENSG00000100280	AP1B1	grey	0.02	-	-
ENSG00000100281	HMGXB4	WHOLE_BRAIN.M1	0.2	-	-
ENSG00000100284	TOM1	WHOLE_BRAIN.M5	0.16	-	-
ENSG00000100285	NEFH	WHOLE_BRAIN.M4	0.1	-	-
ENSG00000100292	HMOX1	WHOLE_BRAIN.M8	0.29	sig	Novel
ENSG00000100294	MCAT	WHOLE_BRAIN.M5	0.07	-	-
ENSG00000100296	THOC5	grey	0.02	-	-
ENSG00000100297	MCM5	grey	0	-	-
ENSG00000100299	ARSA	WHOLE_BRAIN.M9	0.1	-	-
ENSG00000100300	TSPO	WHOLE_BRAIN.M8	0	-	-
ENSG00000100302	RASD2	grey	0.09	-	-
ENSG00000100304	TTLL12	grey	0.04	-	-
ENSG00000100307	CBX7	WHOLE_BRAIN.M4	0.21	sig	Novel
ENSG00000100311	PDGFB	grey	0.01	-	-
ENSG00000100312	ACR	grey	0	-	-
ENSG00000100314	CABP7	grey	0	-	-
ENSG00000100316	RPL3	WHOLE_BRAIN.M2	0.01	-	-
ENSG00000100319	ZMAT5	grey	0.04	-	-
ENSG00000100320	RBFOX2	WHOLE_BRAIN.M4	0.29	sig	Novel
ENSG00000100321	SYNGR1	WHOLE_BRAIN.M4	0.05	-	-
ENSG00000100324	TAB1	grey	0	-	-
ENSG00000100325	ASCC2	grey	0.01	-	-
ENSG00000100330	MTMR3	grey	0.01	-	-
ENSG00000100335	MIEF1	grey	0.08	-	-
ENSG00000100344	PNPLA3	grey	0	-	-
ENSG00000100345	MYH9	WHOLE_BRAIN.M8	0.1	sig	Novel
ENSG00000100346	CACNA1I	grey	0.09	-	-
ENSG00000100347	SAMM50	WHOLE_BRAIN.M5	0.07	-	-
ENSG00000100348	TXN2	WHOLE_BRAIN.M3	0.03	-	-
ENSG00000100350	FOXRED2	grey	0.06	-	-
ENSG00000100351	GRAP2	grey	0	-	-
ENSG00000100353	EIF3D	WHOLE_BRAIN.M2	0.07	sig	Novel
ENSG00000100354	TNRC6B	grey	0.1	-	-
ENSG00000100359	SGSM3	WHOLE_BRAIN.M9	0.11	-	-
ENSG00000100360	IFT27	grey	0.03	-	-
ENSG00000100362	PVALB	WHOLE_BRAIN.M4	0	-	-
ENSG00000100364	KIAA0930	grey	0.04	-	-
ENSG00000100365	NCF4	WHOLE_BRAIN.M10	0.11	-	-
ENSG00000100372	SLC25A17	WHOLE_BRAIN.M5	0.09	-	-
ENSG00000100376	FAM118A	grey	0	-	-
ENSG00000100379	KCTD17	WHOLE_BRAIN.M4	0.08	-	-
ENSG00000100385	IL2RB	grey	0	-	-
ENSG00000100387	RBX1	WHOLE_BRAIN.M5	0.03	-	-
ENSG00000100393	EP300	grey	0.01	-	-
ENSG00000100395	L3MBTL2	grey	0.15	-	-
ENSG00000100399	CHADL	WHOLE_BRAIN.M7	0.21	sig	Novel
ENSG00000100401	RANGAP1	WHOLE_BRAIN.M5	0.05	-	-
ENSG00000100403	ZC3H7B	grey	0	-	-
ENSG00000100410	PHF5A	grey	0.02	-	-
ENSG00000100412	ACO2	grey	0.06	-	-
ENSG00000100413	POLR3H	grey	0.13	-	-
ENSG00000100416	TRMU	WHOLE_BRAIN.M9	0.21	sig	Novel
ENSG00000100417	PMM1	grey	0.11	-	-
ENSG00000100418	DESI1	grey	0.14	-	-
ENSG00000100422	CERK	WHOLE_BRAIN.M4	0.05	-	-
ENSG00000100425	BRD1	grey	0.04	-	-
ENSG00000100426	ZBED4	grey	0.04	-	-
ENSG00000100427	MLC1	WHOLE_BRAIN.M6	0.2	-	-
ENSG00000100429	HDAC10	WHOLE_BRAIN.M9	0	-	-
ENSG00000100433	KCNK10	WHOLE_BRAIN.M7	0.11	sig	Novel
ENSG00000100439	ABHD4	WHOLE_BRAIN.M8	0.09	sig	Novel
ENSG00000100441	KHNYN	grey	0	-	-
ENSG00000100442	FKBP3	WHOLE_BRAIN.M5	0.15	-	-
ENSG00000100445	SDR39U1	WHOLE_BRAIN.M9	0.03	-	-
ENSG00000100462	PRMT5	grey	0.15	-	-
ENSG00000100473	COCH	WHOLE_BRAIN.M4	0.18	sig	Novel
ENSG00000100478	AP4S1	grey	0.13	-	-
ENSG00000100483	VCPKMT	WHOLE_BRAIN.M5	0.12	-	-
ENSG00000100485	SOS2	WHOLE_BRAIN.M1	0.08	-	-
ENSG00000100490	CDKL1	grey	0.01	-	-
ENSG00000100503	NIN	WHOLE_BRAIN.M1	0.11	sig	Novel
ENSG00000100504	PYGL	WHOLE_BRAIN.M8	0.18	sig	Novel
ENSG00000100505	TRIM9	grey	0.06	-	-
ENSG00000100519	PSMC6	WHOLE_BRAIN.M5	0.14	sig	Novel
ENSG00000100522	GNPNAT1	grey	0.11	sig	Novel
ENSG00000100523	DDHD1	grey	0.08	-	-
ENSG00000100526	CDKN3	grey	0.21	-	-
ENSG00000100528	CNIH1	grey	0.07	-	-
ENSG00000100532	CGRRF1	grey	0.03	-	-
ENSG00000100554	ATP6V1D	WHOLE_BRAIN.M4	0.27	-	-
ENSG00000100564	PIGH	grey	0.07	-	-
ENSG00000100567	PSMA3	WHOLE_BRAIN.M5	0.22	sig	Novel
ENSG00000100575	TIMM9	WHOLE_BRAIN.M5	0.06	-	-
ENSG00000100577	GSTZ1	grey	0	-	-
ENSG00000100578	KIAA0586	grey	0.02	-	-
ENSG00000100580	TMED8	grey	0.04	-	-
ENSG00000100583	SAMD15	grey	0.09	sig	Novel
ENSG00000100591	AHSA1	grey	0.05	-	-
ENSG00000100592	DAAM1	WHOLE_BRAIN.M1	0	-	-
ENSG00000100593	ISM2	grey	0.04	-	-
ENSG00000100596	SPTLC2	WHOLE_BRAIN.M7	0.33	sig	Novel
ENSG00000100599	RIN3	WHOLE_BRAIN.M8	0.24	sig	Novel
ENSG00000100600	LGMN	grey	0.05	-	-
ENSG00000100601	ALKBH1	grey	0.1	-	-
ENSG00000100603	SNW1	WHOLE_BRAIN.M5	0.06	-	-
[truncated: 11,539 more rows]
