# Supplementary material for: Evolutionary conservation and divergence of the human brain transcriptome
Source: Genome Biol. 2021 Jan 29;22:52. doi: 10.1186/s13059-020-02257-z (PMC7844938; doi:10.1186/s13059-020-02257-z)
Supplement: Supplementary file 5 — Additional file 5: Table S4. Consensus divergence scores for genes in mouse Whole Brain modules. [file 13059_2020_2257_MOESM5_ESM.txt]

Gene_Ensembl	Gene_Name	Module	HumanMouse_Divergence	HumVsMouse_sig
ENSMUSG00000000001	Gnai3	WB.m1	0.01	-
ENSMUSG00000000037	Scml2	grey	0	-
ENSMUSG00000000056	Narf	grey	0.03	-
ENSMUSG00000000058	Cav2	WB.m2	0.08	-
ENSMUSG00000000078	Klf6	WB.m10	0.19	sig
ENSMUSG00000000085	Scmh1	WB.m1	0.01	-
ENSMUSG00000000093	Tbx2	grey	0	-
ENSMUSG00000000120	Ngfr	grey	0.02	-
ENSMUSG00000000125	Wnt3	WB.m1	0.01	-
ENSMUSG00000000126	Wnt9a	WB.m10	0.16	-
ENSMUSG00000000127	Fer	grey	0.06	-
ENSMUSG00000000131	Xpo6	grey	0	-
ENSMUSG00000000134	Tfe3	WB.m1	0	-
ENSMUSG00000000142	Axin2	grey	0.09	sig
ENSMUSG00000000148	Brat1	WB.m1	0	-
ENSMUSG00000000149	Gna12	WB.m6	0.23	sig
ENSMUSG00000000167	Pih1d2	grey	0	-
ENSMUSG00000000168	Dlat	WB.m1	0	-
ENSMUSG00000000194	Gpr107	WB.m1	0	-
ENSMUSG00000000197	Nalcn	WB.m1	0.01	-
ENSMUSG00000000202	Btbd17	WB.m1	0	-
ENSMUSG00000000214	Th	grey	0	-
ENSMUSG00000000216	Scnn1g	grey	0.01	-
ENSMUSG00000000223	Drp2	WB.m8	0	-
ENSMUSG00000000244	Tspan32	grey	0.01	-
ENSMUSG00000000247	Lhx2	WB.m2	0.02	-
ENSMUSG00000000253	Gmpr	WB.m13	0.27	sig
ENSMUSG00000000263	Glra1	WB.m2	0.14	-
ENSMUSG00000000266	Mid2	WB.m2	0.01	-
ENSMUSG00000000275	Trim25	grey	0	-
ENSMUSG00000000276	Dgke	grey	0	-
ENSMUSG00000000278	Scpep1	grey	0	-
ENSMUSG00000000282	Mnt	grey	0.02	-
ENSMUSG00000000295	Hddc2	grey	0	-
ENSMUSG00000000296	Tpd52l1	grey	0	-
ENSMUSG00000000301	Pemt	grey	0	-
ENSMUSG00000000303	Cdh1	WB.m12	0.32	sig
ENSMUSG00000000305	Cdh4	grey	0.04	sig
ENSMUSG00000000317	Bcl6b	grey	0.03	-
ENSMUSG00000000320	Alox12	grey	0.02	-
ENSMUSG00000000325	Arvcf	grey	0.01	-
ENSMUSG00000000326	Comt	grey	0.01	-
ENSMUSG00000000339	Rtca	WB.m5	0	-
ENSMUSG00000000340	Dbt	grey	0	-
ENSMUSG00000000346	Dazap2	WB.m19	0	-
ENSMUSG00000000355	Mcts1	grey	0	-
ENSMUSG00000000359	Rem1	grey	0.02	-
ENSMUSG00000000378	Ccm2	grey	0	-
ENSMUSG00000000384	Tbrg4	WB.m1	0	-
ENSMUSG00000000392	Fap	WB.m4	0.06	-
ENSMUSG00000000402	Egfl6	grey	0.02	-
ENSMUSG00000000411	Tssk3	grey	0	-
ENSMUSG00000000416	Cttnbp2	WB.m17	0	-
ENSMUSG00000000420	Galnt1	grey	0	-
ENSMUSG00000000439	Mkrn2	grey	0	-
ENSMUSG00000000440	Pparg	grey	0	-
ENSMUSG00000000441	Raf1	WB.m1	0	-
ENSMUSG00000000486	Sept1	grey	0	-
ENSMUSG00000000489	Pdgfb	grey	0	-
ENSMUSG00000000530	Acvrl1	WB.m4	0	-
ENSMUSG00000000531	Grasp	WB.m8	0.09	sig
ENSMUSG00000000532	Acvr1b	grey	0.05	-
ENSMUSG00000000538	Tom1l2	grey	0	-
ENSMUSG00000000552	Zfp385a	WB.m1	0.01	-
ENSMUSG00000000560	Gabra2	grey	0.04	-
ENSMUSG00000000561	Wdr77	grey	0	-
ENSMUSG00000000563	Atp5f1	WB.m5	0	-
ENSMUSG00000000567	Sox9	grey	0.05	-
ENSMUSG00000000568	Hnrnpd	WB.m1	0	-
ENSMUSG00000000581	C1d	grey	0	-
ENSMUSG00000000594	Gm2a	WB.m6	0	-
ENSMUSG00000000605	Clcn4-2	grey	0	-
ENSMUSG00000000617	Grm6	grey	NA	NA
ENSMUSG00000000627	Sema4f	WB.m1	0	-
ENSMUSG00000000628	Hk2	grey	0	-
ENSMUSG00000000631	Myo18a	grey	0	-
ENSMUSG00000000632	Sez6	WB.m9	0	-
ENSMUSG00000000673	Haao	grey	0.05	-
ENSMUSG00000000686	Abhd15	grey	0	-
ENSMUSG00000000693	Loxl3	grey	0	-
ENSMUSG00000000708	Kat2b	WB.m1	0	-
ENSMUSG00000000711	Rab5b	WB.m1	0.14	-
ENSMUSG00000000731	Aire	grey	0	-
ENSMUSG00000000738	Spg7	WB.m1	0	-
ENSMUSG00000000740	Rpl13	WB.m14	NA	NA
ENSMUSG00000000743	Chmp1a	grey	0	-
ENSMUSG00000000751	Rpa1	WB.m1	0	-
ENSMUSG00000000753	Serpinf1	grey	0	-
ENSMUSG00000000759	Tubgcp3	grey	0.04	-
ENSMUSG00000000766	Oprm1	WB.m2	0.03	-
ENSMUSG00000000776	Polr3d	grey	0	-
ENSMUSG00000000782	Tcf7	grey	0	-
ENSMUSG00000000791	Il12rb1	grey	0	-
ENSMUSG00000000792	Slc5a5	WB.m3	0.14	sig
ENSMUSG00000000794	Kcnn3	grey	0.05	-
ENSMUSG00000000805	Car4	WB.m11	0.19	sig
ENSMUSG00000000811	Txnrd3	grey	0	-
ENSMUSG00000000823	Znf512b	WB.m1	0	-
ENSMUSG00000000826	Dnajc5	WB.m1	0.03	-
ENSMUSG00000000827	Tpd52l2	WB.m15	0	-
ENSMUSG00000000838	Fmr1	grey	0.01	-
ENSMUSG00000000861	Bcl11a	grey	0	-
ENSMUSG00000000876	Pxmp4	WB.m1	0	-
ENSMUSG00000000881	Dlg3	WB.m8	0	-
ENSMUSG00000000884	Gnb1l	grey	0	-
ENSMUSG00000000889	Dbh	grey	0	-
ENSMUSG00000000901	Mmp11	grey	0	-
ENSMUSG00000000902	Smarcb1	grey	0.01	-
ENSMUSG00000000915	Hip1r	grey	0	-
ENSMUSG00000000916	Nsun5	grey	0	-
ENSMUSG00000000934	Top1mt	WB.m2	0.03	-
ENSMUSG00000000958	Slc7a7	grey	0	-
ENSMUSG00000000959	Oxa1l	WB.m1	0	-
ENSMUSG00000000976	Heatr6	WB.m1	0	-
ENSMUSG00000001016	Ilf2	WB.m5	0	-
ENSMUSG00000001017	Chtop	WB.m5	0	-
ENSMUSG00000001018	Snapin	WB.m19	0	-
ENSMUSG00000001025	S100a6	grey	0	-
ENSMUSG00000001034	Mapk7	grey	0	-
ENSMUSG00000001036	Epn2	grey	0.03	-
ENSMUSG00000001039	B9d1	WB.m1	0	-
ENSMUSG00000001052	Sec24b	WB.m1	0	-
ENSMUSG00000001053	N4bp3	grey	0	-
ENSMUSG00000001054	Rmnd5b	grey	0	-
ENSMUSG00000001056	Nhp2	grey	0	-
ENSMUSG00000001062	Vps9d1	grey	0.03	-
ENSMUSG00000001065	Zfp276	WB.m1	0.06	-
ENSMUSG00000001082	Mfsd10	WB.m1	0.01	-
ENSMUSG00000001089	Luzp1	WB.m1	0	-
ENSMUSG00000001098	Kctd10	WB.m4	0.02	-
ENSMUSG00000001100	Poldip2	WB.m1	0	-
ENSMUSG00000001105	Ift20	grey	0	-
ENSMUSG00000001119	Col6a1	WB.m12	0.05	-
ENSMUSG00000001120	Pcbp3	grey	0	-
ENSMUSG00000001127	Araf	WB.m3	0.1	-
ENSMUSG00000001128	Cfp	WB.m18	0.06	-
ENSMUSG00000001134	Uxt	grey	0	-
ENSMUSG00000001138	Cnnm3	WB.m1	0.01	-
ENSMUSG00000001143	Lman2l	grey	0	-
ENSMUSG00000001150	Mcm3ap	WB.m1	0	-
ENSMUSG00000001151	Pcnt	WB.m1	0	-
ENSMUSG00000001155	Ftcd	grey	0.03	-
ENSMUSG00000001156	Mxd1	grey	0.04	-
ENSMUSG00000001158	Snrnp27	grey	0	-
ENSMUSG00000001173	Ocrl	WB.m1	0	-
ENSMUSG00000001175	Calm1	grey	0.02	-
ENSMUSG00000001211	Agpat3	grey	0.02	-
ENSMUSG00000001227	Sema6b	WB.m1	0	-
ENSMUSG00000001229	Dpp9	WB.m3	0.14	sig
ENSMUSG00000001240	Ramp2	grey	0.02	-
ENSMUSG00000001247	Lsr	grey	0.03	-
ENSMUSG00000001248	Gramd1a	WB.m1	0.02	sig
ENSMUSG00000001249	Hpn	grey	0	-
ENSMUSG00000001260	Gabrg1	WB.m2	0.12	-
ENSMUSG00000001270	Ckb	WB.m1	0	-
ENSMUSG00000001280	Sp1	WB.m4	0	-
ENSMUSG00000001281	Itgb7	grey	0	-
ENSMUSG00000001285	Myg1	WB.m1	0	-
ENSMUSG00000001288	Rarg	grey	0	-
ENSMUSG00000001289	Pfdn5	grey	0	-
ENSMUSG00000001300	Efnb2	WB.m9	0.02	-
ENSMUSG00000001305	Rrp15	grey	0	-
ENSMUSG00000001313	Rnd2	WB.m2	0.09	-
ENSMUSG00000001323	Srr	grey	0	-
ENSMUSG00000001333	Sync	grey	0.01	-
ENSMUSG00000001334	Fndc5	WB.m11	0	-
ENSMUSG00000001348	Acp5	grey	0	-
ENSMUSG00000001349	Cnn1	grey	0	-
ENSMUSG00000001366	Fbxo9	grey	0	-
ENSMUSG00000001376	Ccdc132	grey	0.03	-
ENSMUSG00000001380	Hars	WB.m5	0	-
ENSMUSG00000001383	Zmat2	WB.m5	0	-
ENSMUSG00000001415	Smg5	WB.m1	0	-
ENSMUSG00000001416	Cct3	WB.m5	0	-
ENSMUSG00000001418	0610031J06Rik	grey	0	-
ENSMUSG00000001419	Mef2d	WB.m1	0.03	-
ENSMUSG00000001420	Tmem79	grey	0	-
ENSMUSG00000001424	Snd1	grey	0	-
ENSMUSG00000001435	Col18a1	WB.m1	0.03	-
ENSMUSG00000001436	Slc19a1	grey	0.1	sig
ENSMUSG00000001440	Kpnb1	WB.m1	0.01	-
ENSMUSG00000001441	Npepps	WB.m1	0	-
ENSMUSG00000001445	Mrpl10	grey	0	-
ENSMUSG00000001467	Cyp51	WB.m2	0	-
ENSMUSG00000001472	Tcf25	WB.m3	0	-
ENSMUSG00000001473	Tubb6	grey	0.03	-
ENSMUSG00000001482	Def8	grey	0	-
ENSMUSG00000001496	Nkx2-1	grey	0	-
ENSMUSG00000001497	Pax9	grey	0.01	-
ENSMUSG00000001506	Col1a1	WB.m12	0.01	-
ENSMUSG00000001507	Itga3	WB.m1	0	-
ENSMUSG00000001517	Foxm1	grey	0.01	-
ENSMUSG00000001518	Itfg2	grey	0	-
ENSMUSG00000001521	Tulp3	WB.m1	0	-
ENSMUSG00000001524	Gtf2h4	grey	0	-
ENSMUSG00000001525	Tubb5	grey	0	-
ENSMUSG00000001542	Ell2	grey	0.06	-
ENSMUSG00000001552	Jup	WB.m1	0.06	-
ENSMUSG00000001555	Fkbp10	WB.m19	0	-
ENSMUSG00000001569	Nom1	grey	NA	NA
ENSMUSG00000001576	Ergic1	WB.m1	0.01	-
ENSMUSG00000001583	Tnk1	grey	0	-
ENSMUSG00000001588	Acap1	grey	0	-
ENSMUSG00000001627	Ifrd1	grey	0	-
ENSMUSG00000001630	Stk38l	grey	0.03	-
ENSMUSG00000001632	Brpf1	WB.m1	0	-
ENSMUSG00000001642	Akr1b3	grey	NA	NA
ENSMUSG00000001672	Marveld3	WB.m4	0.07	-
ENSMUSG00000001674	Ddx18	grey	0.01	-
ENSMUSG00000001687	Ubl3	grey	0	-
ENSMUSG00000001700	Gramd3	grey	0	-
ENSMUSG00000001729	Akt1	WB.m1	0.03	-
ENSMUSG00000001739	Cldn15	grey	0	-
ENSMUSG00000001741	Il16	WB.m5	0.04	-
ENSMUSG00000001750	Tcirg1	grey	0.01	-
ENSMUSG00000001751	Naglu	WB.m1	0	-
ENSMUSG00000001755	Coasy	grey	0.01	-
ENSMUSG00000001761	Smo	grey	0.05	-
ENSMUSG00000001763	Tspan33	WB.m4	0.02	-
ENSMUSG00000001767	Crnkl1	grey	0	-
ENSMUSG00000001768	Rin2	WB.m20	0.02	-
ENSMUSG00000001773	Folh1	grey	0.02	-
ENSMUSG00000001774	Chordc1	grey	0.01	-
ENSMUSG00000001783	Rtcb	WB.m5	0	-
ENSMUSG00000001785	Pwp1	grey	0	-
ENSMUSG00000001786	Fbxo7	WB.m6	0	-
ENSMUSG00000001794	Capns1	grey	0	-
ENSMUSG00000001802	Lrp3	WB.m1	0	-
ENSMUSG00000001827	Folr1	WB.m4	0.14	sig
ENSMUSG00000001829	Clpb	grey	0	-
ENSMUSG00000001833	Sept7	WB.m1	0	-
ENSMUSG00000001844	Zdhhc4	WB.m1	0	-
ENSMUSG00000001847	Rac1	WB.m1	0.07	-
ENSMUSG00000001855	Nup214	grey	0	-
ENSMUSG00000001864	Aif1l	grey	0	-
ENSMUSG00000001870	Ltbp1	grey	0.02	-
ENSMUSG00000001891	Ugp2	grey	0	-
ENSMUSG00000001901	Kcnh6	WB.m2	NA	NA
ENSMUSG00000001909	Trmt1	WB.m1	0	-
ENSMUSG00000001910	Nacc1	WB.m1	0.01	-
ENSMUSG00000001911	Nfix	WB.m11	0.12	-
ENSMUSG00000001918	Slc1a5	grey	0.03	-
ENSMUSG00000001924	Uba1	WB.m1	0	-
ENSMUSG00000001930	Vwf	grey	0	-
ENSMUSG00000001942	Siae	grey	0	-
ENSMUSG00000001943	Vsig2	WB.m8	0.05	-
ENSMUSG00000001946	Esam	grey	0.05	-
ENSMUSG00000001948	Spa17	grey	0	-
ENSMUSG00000001962	Fam50a	WB.m1	0	-
ENSMUSG00000001964	Emd	WB.m1	0	-
ENSMUSG00000001983	Taco1	grey	NA	NA
ENSMUSG00000001985	Grik3	grey	0.01	-
ENSMUSG00000001986	Gria3	grey	0	-
ENSMUSG00000001988	Npas1	grey	0	-
ENSMUSG00000001995	Sipa1l2	WB.m11	0.08	sig
ENSMUSG00000001998	Ap4e1	WB.m1	0	-
ENSMUSG00000001999	Blvra	grey	0	-
ENSMUSG00000002006	Pdzd4	WB.m3	0	-
ENSMUSG00000002007	Srpk3	grey	0	-
ENSMUSG00000002010	Idh3g	grey	0	-
ENSMUSG00000002012	Pnck	WB.m2	0.01	-
ENSMUSG00000002014	Ssr4	WB.m14	0	-
ENSMUSG00000002015	Bcap31	grey	0.01	-
ENSMUSG00000002017	Fam98a	grey	0	-
ENSMUSG00000002020	Ltbp2	WB.m1	0.02	-
ENSMUSG00000002031	Ift46	WB.m1	0	-
ENSMUSG00000002032	Tmem25	grey	0	-
ENSMUSG00000002043	Trappc6a	grey	0	-
ENSMUSG00000002052	Supt6	WB.m1	0	-
ENSMUSG00000002058	Unc119	grey	0	-
ENSMUSG00000002059	Rab34	WB.m1	0.03	-
ENSMUSG00000002064	Sdf2	grey	0	-
ENSMUSG00000002068	Ccne1	grey	0	-
ENSMUSG00000002076	Hsf2bp	grey	0	-
ENSMUSG00000002100	Mybpc3	grey	0.03	-
ENSMUSG00000002102	Psmc3	WB.m5	0	-
ENSMUSG00000002103	Acp2	grey	0	-
ENSMUSG00000002105	Slc39a13	WB.m1	0	-
ENSMUSG00000002107	Celf2	grey	0.04	-
ENSMUSG00000002108	Nr1h3	grey	0.03	-
ENSMUSG00000002109	Ddb2	WB.m1	0	-
ENSMUSG00000002111	Spi1	grey	0.05	sig
ENSMUSG00000002129	Sf3a1	WB.m1	0.01	-
ENSMUSG00000002147	Stat6	grey	0	-
ENSMUSG00000002190	Clgn	grey	0	-
ENSMUSG00000002204	Napsa	grey	0	-
ENSMUSG00000002205	Vrk3	grey	0	-
ENSMUSG00000002210	Smg9	WB.m1	0	-
ENSMUSG00000002221	Paxip1	WB.m1	0	-
ENSMUSG00000002222	Rmnd5a	WB.m1	0.02	-
ENSMUSG00000002227	Mov10	grey	0.04	-
ENSMUSG00000002228	Ppm1j	grey	0	-
ENSMUSG00000002233	Rhoc	WB.m19	0	-
ENSMUSG00000002249	Tead3	grey	0.02	-
ENSMUSG00000002250	Ppard	WB.m1	0	-
ENSMUSG00000002257	Def6	grey	0	-
ENSMUSG00000002265	Peg3	grey	0	-
ENSMUSG00000002274	Metrn	WB.m1	0.01	sig
ENSMUSG00000002279	Lmf1	grey	0	-
ENSMUSG00000002280	Narfl	grey	0	-
ENSMUSG00000002289	Angptl4	grey	0	-
ENSMUSG00000002297	Dbf4	grey	0	-
ENSMUSG00000002307	Daxx	grey	0	-
ENSMUSG00000002308	Cd320	grey	0.02	-
ENSMUSG00000002319	Ipo4	WB.m1	0.05	-
ENSMUSG00000002325	Irf9	WB.m1	0.02	-
ENSMUSG00000002326	Gmpr2	WB.m15	0	-
ENSMUSG00000002332	Dhrs1	grey	0	-
ENSMUSG00000002341	Ncan	WB.m2	0.03	-
ENSMUSG00000002342	Tmem161a	WB.m1	0.02	-
ENSMUSG00000002343	Armc6	grey	0	-
ENSMUSG00000002346	Slc25a42	WB.m3	0	-
ENSMUSG00000002365	Snx9	WB.m4	0	-
ENSMUSG00000002372	Ranbp3	WB.m7	0.01	-
ENSMUSG00000002395	Use1	WB.m7	0.02	-
ENSMUSG00000002396	Ocel1	grey	0	-
ENSMUSG00000002409	Dyrk1b	WB.m1	0	-
ENSMUSG00000002413	Braf	WB.m1	0	-
ENSMUSG00000002416	Ndufb2	WB.m7	0	-
ENSMUSG00000002428	Hltf	grey	0	-
ENSMUSG00000002455	Prpf6	WB.m1	0	-
ENSMUSG00000002458	Rgs19	grey	0.01	-
ENSMUSG00000002459	Rgs20	grey	0.05	-
ENSMUSG00000002475	Abhd3	WB.m3	0.1	-
ENSMUSG00000002477	Snrpd1	WB.m5	0	-
ENSMUSG00000002489	Tiam1	WB.m1	0	-
ENSMUSG00000002496	Tsc2	WB.m8	0.02	-
ENSMUSG00000002504	Slc9a3r2	WB.m1	0.04	-
ENSMUSG00000002524	Puf60	WB.m7	0	-
ENSMUSG00000002550	Uck1	WB.m1	0	-
ENSMUSG00000002565	Scin	grey	0	-
ENSMUSG00000002578	Ikzf4	grey	0.01	-
ENSMUSG00000002580	Mien1	WB.m7	0	-
ENSMUSG00000002602	Axl	WB.m4	0	-
ENSMUSG00000002603	Tgfb1	grey	0.02	-
ENSMUSG00000002608	Ccdc97	WB.m1	0.02	-
ENSMUSG00000002625	Akap8l	WB.m1	0	-
ENSMUSG00000002633	Shh	grey	0	-
ENSMUSG00000002658	Gtf2f1	WB.m7	0	-
ENSMUSG00000002660	Clpp	WB.m7	0	-
ENSMUSG00000002661	Alkbh7	grey	0	-
ENSMUSG00000002668	Dennd1c	grey	0	-
ENSMUSG00000002679	Med6	grey	0	-
ENSMUSG00000002688	Prkd1	grey	0	-
ENSMUSG00000002699	Lcp2	grey	0	-
ENSMUSG00000002718	Cse1l	WB.m1	0	-
ENSMUSG00000002728	Naa20	WB.m3	0	-
ENSMUSG00000002731	Prkra	grey	0	-
ENSMUSG00000002732	Fkbp7	grey	0	-
ENSMUSG00000002733	Plekha3	grey	0	-
ENSMUSG00000002741	Ykt6	grey	0	-
ENSMUSG00000002748	Baz1b	grey	0.03	-
ENSMUSG00000002763	Pex6	WB.m1	0.01	-
ENSMUSG00000002767	Mrpl2	grey	0	-
ENSMUSG00000002768	Mea1	WB.m7	0	-
ENSMUSG00000002771	Grin2d	grey	0.01	-
ENSMUSG00000002778	Kdelr1	grey	0	-
ENSMUSG00000002781	Tmem143	grey	0	-
ENSMUSG00000002799	Jag2	WB.m1	0.02	-
ENSMUSG00000002803	Btbd6	WB.m1	0	-
ENSMUSG00000002804	Nudt14	grey	0	-
ENSMUSG00000002812	Flii	WB.m1	0	-
ENSMUSG00000002814	Top3a	WB.m1	0	-
ENSMUSG00000002820	Atg4d	WB.m1	0.04	-
ENSMUSG00000002825	Qtrt1	WB.m1	0	-
ENSMUSG00000002831	Plin4	WB.m20	0.16	sig
ENSMUSG00000002833	Hdgfrp2	WB.m1	0.02	-
ENSMUSG00000002835	Chaf1a	WB.m1	0.02	-
ENSMUSG00000002844	Adprh	WB.m1	0.07	-
ENSMUSG00000002845	Tmem39a	grey	0.01	-
ENSMUSG00000002846	Timmdc1	grey	0	-
ENSMUSG00000002847	Pla1a	WB.m20	0.01	-
ENSMUSG00000002870	Mcm2	grey	0	-
ENSMUSG00000002871	Tpra1	WB.m1	0.05	-
ENSMUSG00000002881	Nab1	WB.m1	0.01	-
ENSMUSG00000002885	Cd97	grey	0	-
ENSMUSG00000002897	Il17ra	grey	0.03	-
ENSMUSG00000002900	Lamb1	grey	0.01	-
ENSMUSG00000002908	Kcnn1	grey	0	-
ENSMUSG00000002910	Arrdc2	WB.m20	0.08	-
ENSMUSG00000002930	Ppp1r17	grey	0.01	-
ENSMUSG00000002944	Cd36	grey	0.01	-
ENSMUSG00000002949	Timm44	WB.m1	0	-
ENSMUSG00000002957	Ap2a2	grey	0	-
ENSMUSG00000002963	Pnkp	WB.m1	0.01	-
ENSMUSG00000002968	Med25	WB.m1	0.02	-
ENSMUSG00000002980	Bcam	grey	0.01	-
ENSMUSG00000002981	Clptm1	grey	0	-
ENSMUSG00000002983	Relb	grey	0	-
ENSMUSG00000002984	Tomm40	WB.m1	0.01	-
ENSMUSG00000002996	Hbp1	grey	0.06	-
ENSMUSG00000002997	Prkar2b	WB.m9	0.01	-
ENSMUSG00000003031	Cdkn1b	grey	0	-
ENSMUSG00000003032	Klf4	grey	0.04	-
ENSMUSG00000003033	Ap1m1	WB.m1	0	-
ENSMUSG00000003037	Rab8a	grey	0	-
ENSMUSG00000003039	Fam32a	WB.m5	0	-
ENSMUSG00000003062	Stard3nl	grey	0	-
ENSMUSG00000003068	Stk11	WB.m1	0.02	-
ENSMUSG00000003070	Efna2	grey	0.01	-
ENSMUSG00000003072	Atp5d	WB.m7	0.01	-
ENSMUSG00000003099	Ppp5c	WB.m1	0.05	-
ENSMUSG00000003119	Cdk12	WB.m1	0	-
ENSMUSG00000003123	Lipe	grey	0	-
ENSMUSG00000003131	Pafah1b2	WB.m1	0	-
ENSMUSG00000003134	Tbc1d8	grey	0.02	-
ENSMUSG00000003135	Cnot11	grey	0	-
ENSMUSG00000003154	Foxj2	WB.m1	0	-
ENSMUSG00000003161	Sri	WB.m1	0	-
ENSMUSG00000003184	Irf3	WB.m1	0.04	-
ENSMUSG00000003190	Bcl2l12	grey	0.05	-
ENSMUSG00000003199	Mpnd	grey	0.01	-
ENSMUSG00000003200	Sh3gl1	WB.m1	0.03	-
ENSMUSG00000003206	Ebi3	grey	0	-
ENSMUSG00000003208	Ccdc94	grey	0	-
ENSMUSG00000003226	Ranbp2	WB.m1	0.03	-
ENSMUSG00000003228	Grk5	grey	0.01	-
ENSMUSG00000003233	Dvl3	WB.m11	0.03	-
ENSMUSG00000003234	Abcf3	WB.m1	0	-
ENSMUSG00000003235	Eif2b5	grey	0	-
ENSMUSG00000003269	Cyth2	grey	0.02	-
ENSMUSG00000003271	Sult2b1	grey	0.01	-
ENSMUSG00000003273	Car11	WB.m9	0.01	-
ENSMUSG00000003279	Dlgap1	WB.m3	0.06	-
ENSMUSG00000003282	Plag1	grey	0.01	-
ENSMUSG00000003283	Hck	grey	0.02	-
ENSMUSG00000003299	Mrpl4	WB.m1	0.01	-
ENSMUSG00000003308	Keap1	WB.m1	0	-
ENSMUSG00000003316	Glg1	WB.m1	0.01	-
ENSMUSG00000003341	Atp8b3	grey	0	-
ENSMUSG00000003344	Btbd2	WB.m3	0.01	-
ENSMUSG00000003345	Csnk1g2	WB.m1	0	-
ENSMUSG00000003346	Abhd17a	WB.m1	0.01	-
ENSMUSG00000003348	Mob3a	WB.m1	0.02	-
ENSMUSG00000003352	Cacnb3	WB.m1	0	-
ENSMUSG00000003354	Ccdc65	WB.m2	0	-
ENSMUSG00000003360	Ddx23	grey	0	-
ENSMUSG00000003363	Pld3	WB.m9	0.01	-
ENSMUSG00000003378	Grik5	WB.m16	0.02	-
ENSMUSG00000003380	Rabac1	WB.m3	0	-
ENSMUSG00000003382	Etv3	WB.m1	0.06	-
ENSMUSG00000003402	Prkcsh	WB.m1	0.03	-
ENSMUSG00000003410	Elavl3	WB.m1	0	-
ENSMUSG00000003411	Rab3b	WB.m2	0	-
ENSMUSG00000003418	St8sia6	WB.m2	0.09	sig
ENSMUSG00000003420	Fcgrt	grey	0	-
ENSMUSG00000003421	Nosip	grey	0	-
ENSMUSG00000003423	Pih1d1	grey	0	-
ENSMUSG00000003429	Rps11	WB.m14	0	-
ENSMUSG00000003435	Supt5	WB.m1	0	-
ENSMUSG00000003436	Dll3	grey	0	-
ENSMUSG00000003437	Paf1	WB.m1	0.01	-
ENSMUSG00000003438	Timm50	grey	0	-
ENSMUSG00000003444	Med29	WB.m1	0	-
ENSMUSG00000003452	Bicd1	grey	0	-
ENSMUSG00000003458	Ncstn	grey	0	-
ENSMUSG00000003464	Pex19	grey	0	-
ENSMUSG00000003469	Phyhip	WB.m13	0	-
ENSMUSG00000003476	Crhr2	WB.m2	0.02	-
ENSMUSG00000003484	Cyp4f18	grey	0.04	sig
ENSMUSG00000003500	Impdh1	grey	0	-
ENSMUSG00000003527	Dgcr14	WB.m1	0	-
ENSMUSG00000003528	Slc25a1	grey	0	-
ENSMUSG00000003534	Ddr1	WB.m6	0.01	-
ENSMUSG00000003541	Ier3	grey	0.02	-
ENSMUSG00000003545	Fosb	WB.m18	0.02	-
ENSMUSG00000003546	Klc4	WB.m1	0	-
ENSMUSG00000003549	Ercc1	grey	0.01	-
ENSMUSG00000003559	As3mt	WB.m6	0.16	sig
ENSMUSG00000003575	Crtc1	WB.m8	0	-
ENSMUSG00000003581	Rnf215	grey	0	-
ENSMUSG00000003604	Aven	grey	0	-
ENSMUSG00000003617	Cp	WB.m12	0.04	sig
ENSMUSG00000003623	Crot	WB.m1	0	-
ENSMUSG00000003644	Rps6ka1	WB.m1	0.01	-
ENSMUSG00000003657	Calb2	WB.m1	0	-
ENSMUSG00000003660	Snrnp200	grey	0	-
ENSMUSG00000003662	Ciao1	grey	0	-
ENSMUSG00000003665	Has1	grey	0	-
ENSMUSG00000003680	Taf6l	grey	0	-
ENSMUSG00000003721	Insig2	grey	0.07	-
ENSMUSG00000003731	Kpna6	WB.m1	0	-
ENSMUSG00000003746	Man1a	grey	0.02	-
ENSMUSG00000003752	Itpkc	grey	0.01	-
ENSMUSG00000003762	Adck4	grey	0.01	-
ENSMUSG00000003808	Farsa	grey	0	-
ENSMUSG00000003809	Gcdh	WB.m1	0.04	-
ENSMUSG00000003810	Mast2	WB.m11	0	-
ENSMUSG00000003812	Dnase2a	grey	0.01	-
ENSMUSG00000003813	Rad23a	grey	0	-
ENSMUSG00000003814	Calr	WB.m1	0	-
ENSMUSG00000003824	Syce2	grey	0.01	-
ENSMUSG00000003847	Nfat5	WB.m1	0	-
ENSMUSG00000003848	Nob1	grey	0	-
ENSMUSG00000003849	Nqo1	grey	0.02	-
ENSMUSG00000003863	Ppfia3	WB.m3	0	-
ENSMUSG00000003865	Gys1	grey	0	-
ENSMUSG00000003868	Ruvbl2	WB.m1	0	-
ENSMUSG00000003872	Lin7b	WB.m9	0	-
ENSMUSG00000003873	Bax	WB.m15	0.07	-
ENSMUSG00000003882	Il7r	grey	0.01	-
ENSMUSG00000003923	Tfam	grey	0	-
ENSMUSG00000003934	Efnb3	WB.m2	0	-
ENSMUSG00000003948	Mmd	WB.m1	0	-
ENSMUSG00000003949	Hlf	grey	0	-
ENSMUSG00000003955	Fam162a	WB.m5	0	-
ENSMUSG00000003970	Rpl8	WB.m7	0	-
ENSMUSG00000003974	Grm3	grey	0.03	-
ENSMUSG00000003992	Ssbp2	WB.m3	0.01	-
ENSMUSG00000004018	Fancl	grey	0	-
ENSMUSG00000004031	Brinp2	WB.m10	0.09	sig
ENSMUSG00000004032	Gstm5	WB.m2	0.03	-
ENSMUSG00000004035	Gstm7	grey	0	-
ENSMUSG00000004040	Stat3	WB.m1	0	-
ENSMUSG00000004043	Stat5a	WB.m1	0.02	-
ENSMUSG00000004044	Ptrf	WB.m4	0.02	-
ENSMUSG00000004054	Map3k11	WB.m1	0	-
ENSMUSG00000004056	Akt2	WB.m1	0	-
ENSMUSG00000004069	Dnaja3	grey	0	-
ENSMUSG00000004070	Hmox2	grey	0	-
ENSMUSG00000004071	Cdip1	WB.m3	0.04	-
ENSMUSG00000004085	Zak	grey	0.04	-
ENSMUSG00000004096	Cwc15	WB.m5	0	-
ENSMUSG00000004098	Col5a3	grey	0.07	-
ENSMUSG00000004099	Dnmt1	WB.m1	0.01	-
ENSMUSG00000004105	Angptl2	WB.m4	0.11	sig
ENSMUSG00000004110	Cacna1e	WB.m1	0.02	sig
ENSMUSG00000004113	Cacna1b	WB.m3	0	-
ENSMUSG00000004127	Trmt10a	grey	0	-
ENSMUSG00000004151	Etv1	grey	0.02	-
ENSMUSG00000004187	Kifc2	WB.m1	0.03	-
ENSMUSG00000004207	Psap	WB.m6	0	-
ENSMUSG00000004233	Wars2	grey	0.04	-
ENSMUSG00000004264	Phb2	grey	0	-
ENSMUSG00000004266	Ptpn6	grey	0.02	-
ENSMUSG00000004267	Eno2	WB.m3	0	-
ENSMUSG00000004270	Lpcat3	grey	0.03	-
ENSMUSG00000004285	Atp6v1f	WB.m7	0	-
ENSMUSG00000004317	Clcn5	grey	0	-
ENSMUSG00000004319	Clcn3	WB.m1	0.03	-
ENSMUSG00000004328	Hif3a	WB.m20	0	-
ENSMUSG00000004347	Pde1c	grey	0.06	-
ENSMUSG00000004356	Utp20	WB.m1	0	-
ENSMUSG00000004360	9330159F19Rik	WB.m1	0.01	-
ENSMUSG00000004364	Cul3	WB.m1	0	-
ENSMUSG00000004366	Sst	WB.m2	0.03	-
ENSMUSG00000004371	Il11	grey	0	-
ENSMUSG00000004383	Large	grey	0	-
ENSMUSG00000004393	Ddx56	grey	0	-
ENSMUSG00000004394	Tmed4	WB.m5	0	-
ENSMUSG00000004446	Bid	grey	0	-
ENSMUSG00000004451	Ralb	WB.m1	0	-
ENSMUSG00000004455	Ppp1cc	WB.m8	0.1	-
ENSMUSG00000004462	Tbccd1	grey	0.01	-
ENSMUSG00000004473	Clec11a	grey	0	-
ENSMUSG00000004530	Coro1c	grey	0	-
ENSMUSG00000004535	Tax1bp1	WB.m1	0	-
ENSMUSG00000004558	Ndrg2	grey	0	-
ENSMUSG00000004561	Mettl17	WB.m1	0	-
ENSMUSG00000004562	Arhgef40	grey	0.02	-
ENSMUSG00000004565	Pnpla6	WB.m2	0	-
ENSMUSG00000004567	Mcoln1	WB.m1	0	-
ENSMUSG00000004591	Pkn2	WB.m1	0	-
ENSMUSG00000004626	Stxbp2	WB.m1	0.01	-
ENSMUSG00000004631	Sgce	WB.m19	0	-
ENSMUSG00000004637	Wwox	WB.m3	0.25	sig
ENSMUSG00000004642	Slbp	grey	0	-
ENSMUSG00000004661	Arid3b	WB.m18	0.03	sig
ENSMUSG00000004665	Cnn2	WB.m12	0.1	-
ENSMUSG00000004667	Polr2e	WB.m7	0	-
ENSMUSG00000004668	Abca13	grey	0.01	-
ENSMUSG00000004677	Myo9b	WB.m1	0	-
ENSMUSG00000004698	Hdac9	WB.m3	0.03	-
ENSMUSG00000004748	Mtfp1	WB.m3	0.2	sig
ENSMUSG00000004768	Rab23	grey	0.06	-
ENSMUSG00000004771	Rab11a	WB.m1	0	-
ENSMUSG00000004788	Eif2b2	grey	0	-
ENSMUSG00000004789	Dlst	WB.m5	0	-
ENSMUSG00000004791	Pgf	grey	0	-
ENSMUSG00000004798	Ulk2	WB.m1	0.05	-
ENSMUSG00000004815	Dgkq	WB.m3	0.04	-
ENSMUSG00000004843	Chmp2b	WB.m1	0	-
ENSMUSG00000004846	Plod3	WB.m1	0.02	-
ENSMUSG00000004849	Ap1s1	WB.m13	0	-
ENSMUSG00000004864	Mapk13	grey	0	-
ENSMUSG00000004865	Srpk1	WB.m1	0	-
ENSMUSG00000004880	Lbr	WB.m1	0	-
ENSMUSG00000004885	Crabp2	WB.m12	0.13	sig
ENSMUSG00000004891	Nes	WB.m1	0.02	-
ENSMUSG00000004892	Bcan	WB.m9	0.07	-
ENSMUSG00000004894	Hapln2	WB.m6	0.01	-
ENSMUSG00000004895	Prcc	WB.m1	0	-
ENSMUSG00000004896	Rrnad1	WB.m1	0.06	-
ENSMUSG00000004897	Hdgf	WB.m1	0.02	-
ENSMUSG00000004929	Thop1	WB.m1	0	-
ENSMUSG00000004931	Apba3	WB.m1	0.11	-
ENSMUSG00000004933	Matk	WB.m3	0.03	-
ENSMUSG00000004934	Pias4	WB.m1	0	-
ENSMUSG00000004936	Map2k1	grey	0	-
ENSMUSG00000004937	Sgta	WB.m1	0	-
ENSMUSG00000004939	Nmrk2	grey	0	-
ENSMUSG00000004945	Tmem242	WB.m3	0.01	-
ENSMUSG00000004947	Dtx2	WB.m4	0	-
ENSMUSG00000004951	Hspb1	grey	0.08	-
ENSMUSG00000004961	Syt5	WB.m3	0	-
ENSMUSG00000004980	Hnrnpa2b1	WB.m1	0	-
ENSMUSG00000004988	Fxyd4	grey	0.01	-
ENSMUSG00000004994	Ccdc130	grey	0	-
ENSMUSG00000004996	Mri1	grey	0	-
ENSMUSG00000005034	Prkacb	WB.m1	0	-
ENSMUSG00000005043	Sgsh	grey	0.03	-
ENSMUSG00000005045	Chd5	WB.m2	0.04	-
ENSMUSG00000005054	Cstb	grey	0	-
ENSMUSG00000005057	Sh2b2	grey	0.01	-
ENSMUSG00000005069	Pex5	WB.m1	0.15	sig
ENSMUSG00000005087	Cd44	WB.m1	0.03	-
ENSMUSG00000005089	Slc1a2	WB.m2	0.02	-
ENSMUSG00000005102	Eif2ak4	WB.m1	0	-
ENSMUSG00000005103	Wdr1	grey	0	-
ENSMUSG00000005107	Slc2a9	grey	0.06	-
ENSMUSG00000005124	Wisp1	grey	0	-
ENSMUSG00000005125	Ndrg1	WB.m6	0	-
ENSMUSG00000005131	4930550C14Rik	grey	0	-
ENSMUSG00000005148	Klf5	grey	0.05	-
ENSMUSG00000005150	Wdr83	WB.m1	0	-
ENSMUSG00000005198	Polr2a	WB.m1	0.01	-
ENSMUSG00000005202	Shbg	grey	0	-
ENSMUSG00000005220	Corin	grey	0	-
ENSMUSG00000005225	Plekha8	WB.m1	0.01	-
ENSMUSG00000005233	Spc25	grey	0.01	-
ENSMUSG00000005237	Dnah2	grey	0.01	sig
ENSMUSG00000005262	Ufd1l	WB.m1	0	-
ENSMUSG00000005267	Zfp287	grey	0.05	-
ENSMUSG00000005299	Letm1	grey	0	-
ENSMUSG00000005312	Ubqln1	WB.m1	0	-
ENSMUSG00000005320	Fgfr4	grey	0	-
ENSMUSG00000005338	Cadm3	WB.m8	0	-
ENSMUSG00000005354	Txn2	WB.m7	0	-
ENSMUSG00000005357	Slc1a6	grey	0	-
ENSMUSG00000005360	Slc1a3	grey	0.12	-
ENSMUSG00000005362	Crbn	WB.m1	0.03	-
ENSMUSG00000005370	Msh6	grey	0	-
ENSMUSG00000005371	Fbxo11	WB.m1	0	-
ENSMUSG00000005373	Mlxipl	grey	0	-
ENSMUSG00000005374	Tbl2	grey	0	-
ENSMUSG00000005378	Wbscr22	grey	0	-
ENSMUSG00000005397	Nid1	WB.m1	0.07	-
ENSMUSG00000005410	Mcm5	grey	0.03	-
ENSMUSG00000005413	Hmox1	grey	0	-
ENSMUSG00000005417	Mprip	WB.m1	0.01	-
ENSMUSG00000005442	Cic	WB.m1	0	-
ENSMUSG00000005447	Pafah1b3	grey	0.02	-
ENSMUSG00000005465	Il27ra	grey	0	-
ENSMUSG00000005481	Ddx39	WB.m15	0	-
ENSMUSG00000005483	Dnajb1	grey	0.02	-
ENSMUSG00000005493	Msh4	grey	0.01	-
ENSMUSG00000005501	Usp40	WB.m1	0.01	-
ENSMUSG00000005505	Kbtbd4	grey	0	-
ENSMUSG00000005506	Celf1	grey	0	-
ENSMUSG00000005510	Ndufs3	WB.m5	0	-
ENSMUSG00000005514	Por	WB.m4	0.01	-
ENSMUSG00000005533	Igf1r	grey	0.03	-
ENSMUSG00000005534	Insr	WB.m1	0.01	-
ENSMUSG00000005553	Atp4a	grey	0.01	-
ENSMUSG00000005566	Trim28	WB.m1	0.01	-
ENSMUSG00000005575	Ube2m	WB.m3	0	-
ENSMUSG00000005580	Adcy9	WB.m1	0	-
ENSMUSG00000005583	Mef2c	grey	0.02	-
ENSMUSG00000005609	Ctr9	grey	0	-
ENSMUSG00000005610	Eif4g2	WB.m1	0	-
ENSMUSG00000005611	Mrvi1	grey	0.03	-
ENSMUSG00000005615	Pcyt1a	WB.m1	0	-
ENSMUSG00000005621	Zfp592	WB.m1	0	-
ENSMUSG00000005625	Psmd4	WB.m7	0	-
ENSMUSG00000005640	Insrr	grey	0.02	-
ENSMUSG00000005656	Snx6	WB.m1	0.03	-
ENSMUSG00000005667	Mthfd2	grey	0	-
ENSMUSG00000005672	Kit	WB.m5	0	-
ENSMUSG00000005674	Tomm40l	grey	0	-
ENSMUSG00000005677	Nr1i3	grey	0	-
ENSMUSG00000005682	Pan2	WB.m1	0	-
ENSMUSG00000005686	Ampd3	WB.m1	0	-
ENSMUSG00000005687	Bcas2	WB.m5	0	-
ENSMUSG00000005698	Ctcf	grey	0.03	-
ENSMUSG00000005699	Pard6a	WB.m1	0	-
ENSMUSG00000005705	Agrp	grey	0	-
ENSMUSG00000005716	Pvalb	WB.m1	0.02	-
ENSMUSG00000005718	Tfap4	grey	0	-
ENSMUSG00000005732	Ranbp1	WB.m5	0	-
ENSMUSG00000005763	Cd247	grey	0	-
ENSMUSG00000005774	Rfx5	WB.m1	0	-
ENSMUSG00000005779	Psmb4	WB.m7	0	-
ENSMUSG00000005802	Slc30a4	WB.m1	0.03	-
ENSMUSG00000005804	Bloc1s6	grey	0	-
ENSMUSG00000005813	Metap1	grey	0	-
ENSMUSG00000005823	Gpr108	WB.m1	0.03	-
ENSMUSG00000005824	Tnfsf14	grey	0	-
ENSMUSG00000005846	Rsl1d1	WB.m5	0	-
ENSMUSG00000005873	Reep5	WB.m2	0.03	-
ENSMUSG00000005881	Ergic3	WB.m3	0.01	-
ENSMUSG00000005882	Uqcc1	grey	0	-
ENSMUSG00000005886	Ncoa2	WB.m1	0	-
ENSMUSG00000005892	Trh	grey	0	-
ENSMUSG00000005893	Nr2c2	WB.m1	0	-
ENSMUSG00000005897	Nr2c1	grey	0.02	-
ENSMUSG00000005899	Smpd4	WB.m1	0.04	-
ENSMUSG00000005907	Pex1	grey	0	-
ENSMUSG00000005917	Otx1	grey	0	-
ENSMUSG00000005936	Kctd20	grey	0.02	-
ENSMUSG00000005947	Itgae	grey	0	-
ENSMUSG00000005949	Ctns	grey	0.03	-
ENSMUSG00000005952	Trpv1	grey	0	-
ENSMUSG00000005958	Ephb3	grey	0.01	-
ENSMUSG00000005968	Tuft1	grey	0	-
ENSMUSG00000005980	Dnase1	grey	0.01	-
ENSMUSG00000005981	Trap1	grey	0	-
ENSMUSG00000005982	Naa60	grey	0	-
ENSMUSG00000005986	Ankrd13d	WB.m1	0	-
ENSMUSG00000006005	Tpr	grey	0	-
ENSMUSG00000006010	BC003331	grey	0	-
ENSMUSG00000006014	Prg4	WB.m12	0.18	sig
ENSMUSG00000006019	Dhx34	WB.m1	0.03	-
ENSMUSG00000006021	Kptn	WB.m1	0.01	-
ENSMUSG00000006024	Napa	WB.m8	0	-
ENSMUSG00000006056	Calcoco2	grey	0	-
ENSMUSG00000006058	Snf8	grey	0	-
ENSMUSG00000006095	Tbcb	grey	0	-
ENSMUSG00000006127	Inpp5k	WB.m1	0	-
ENSMUSG00000006134	Crkl	WB.m1	0.05	-
ENSMUSG00000006154	Eps8l1	WB.m17	0.12	-
ENSMUSG00000006169	Clint1	WB.m1	0	-
ENSMUSG00000006191	Cdkal1	grey	0.03	-
ENSMUSG00000006205	Htra1	WB.m20	0	-
ENSMUSG00000006215	Zbtb17	WB.m1	0	-
ENSMUSG00000006219	Fblim1	grey	0.01	-
ENSMUSG00000006221	Hspb7	grey	0.02	-
ENSMUSG00000006235	Epor	grey	0	-
ENSMUSG00000006241	Ccdc159	WB.m17	0.03	-
ENSMUSG00000006262	Mob1b	WB.m1	0	-
ENSMUSG00000006269	Atp6v1b1	grey	0	-
ENSMUSG00000006273	Atp6v1b2	WB.m1	0	-
ENSMUSG00000006276	Eps15l1	WB.m1	0	-
ENSMUSG00000006281	Tep1	WB.m4	0.01	-
ENSMUSG00000006288	Ttc5	WB.m7	0	-
ENSMUSG00000006289	Osgep	WB.m15	0.01	-
ENSMUSG00000006299	Aamp	WB.m7	0	-
ENSMUSG00000006301	Tmbim1	WB.m6	0.1	-
ENSMUSG00000006304	Arpc2	WB.m8	0	-
ENSMUSG00000006307	Kmt2b	WB.m1	0.03	sig
ENSMUSG00000006315	Tmem147	grey	0.02	-
ENSMUSG00000006333	Rps9	WB.m14	0	-
ENSMUSG00000006335	Tfpt	grey	0	-
ENSMUSG00000006342	Susd2	grey	0	-
ENSMUSG00000006344	Ggt5	grey	0.01	-
ENSMUSG00000006356	Crip2	WB.m9	0	-
ENSMUSG00000006362	Cbfa2t3	grey	0	-
ENSMUSG00000006369	Fbln1	WB.m12	0.01	-
ENSMUSG00000006373	Pgrmc1	WB.m3	0	-
ENSMUSG00000006386	Tek	WB.m4	0	-
ENSMUSG00000006390	Elovl1	WB.m6	0	-
ENSMUSG00000006392	Med8	grey	0	-
ENSMUSG00000006395	Hyi	grey	0	-
ENSMUSG00000006398	Cdc20	grey	0.01	-
ENSMUSG00000006403	Adamts4	WB.m6	0.03	-
ENSMUSG00000006412	Pfdn2	grey	0	-
ENSMUSG00000006418	Rnf114	WB.m1	0	-
ENSMUSG00000006423	C330007P06Rik	WB.m1	0.08	-
ENSMUSG00000006435	Neurl1a	WB.m3	0	-
ENSMUSG00000006442	Srm	grey	0	-
ENSMUSG00000006445	Epha2	grey	0.04	-
ENSMUSG00000006456	Rbm14	WB.m1	0.02	-
ENSMUSG00000006463	Zdhhc24	WB.m1	0	-
ENSMUSG00000006476	Nsmf	WB.m11	0.05	-
ENSMUSG00000006494	Pdk1	grey	0	-
ENSMUSG00000006517	Mvd	grey	0	-
ENSMUSG00000006519	Cyba	WB.m15	0.02	-
ENSMUSG00000006522	Itih3	grey	0	-
ENSMUSG00000006527	Sfmbt1	WB.m1	0.06	-
ENSMUSG00000006546	Cryba2	grey	0	-
ENSMUSG00000006567	Atp7b	WB.m6	0.03	-
ENSMUSG00000006574	Slc4a1	grey	0	-
ENSMUSG00000006575	Rundc3a	WB.m1	0	-
ENSMUSG00000006576	Slc4a3	WB.m9	0	-
ENSMUSG00000006585	Cdt1	WB.m1	0.02	-
ENSMUSG00000006586	Runx1t1	grey	0.01	-
ENSMUSG00000006589	Aprt	grey	0	-
ENSMUSG00000006599	Gtf2h1	grey	0	-
ENSMUSG00000006611	Hfe	WB.m4	0.05	-
ENSMUSG00000006641	Slc5a6	grey	0.03	-
ENSMUSG00000006649	Nphs1	grey	0	-
ENSMUSG00000006651	Aplp1	WB.m3	0.01	-
ENSMUSG00000006673	Qrich1	WB.m1	0	-
ENSMUSG00000006675	P4htm	WB.m3	0	-
ENSMUSG00000006676	Usp19	WB.m1	0.03	-
ENSMUSG00000006678	Pola1	grey	0	-
ENSMUSG00000006699	Cdc42	WB.m1	0	-
ENSMUSG00000006705	Pknox1	WB.m1	0.01	-
ENSMUSG00000006711	D130043K22Rik	grey	0	-
ENSMUSG00000006715	Gmnn	grey	0	-
ENSMUSG00000006717	Acot13	WB.m5	0	-
ENSMUSG00000006724	Cyp27b1	grey	0	-
ENSMUSG00000006728	Cdk4	grey	0	-
ENSMUSG00000006731	B4galnt1	WB.m1	0	-
ENSMUSG00000006732	Mettl1	grey	0	-
ENSMUSG00000006736	Tspan31	WB.m15	0	-
ENSMUSG00000006740	Kif5b	WB.m6	0	-
ENSMUSG00000006763	Saal1	grey	0.02	-
ENSMUSG00000006782	Cnp	WB.m6	0	-
ENSMUSG00000006800	Sulf2	WB.m6	0.04	-
ENSMUSG00000006850	Tmco6	grey	0.01	-
ENSMUSG00000006906	Stambp	grey	0	-
ENSMUSG00000006920	Ezh1	grey	0	-
ENSMUSG00000006930	Hap1	WB.m2	0.3	-
ENSMUSG00000006931	Leprel4	grey	0	-
ENSMUSG00000006932	Ctnnb1	WB.m1	0	-
ENSMUSG00000006941	Eif1b	WB.m1	0	-
ENSMUSG00000006958	Chrd	WB.m1	0	-
ENSMUSG00000006998	Psmd2	WB.m1	0	-
ENSMUSG00000007021	Syngr3	WB.m3	0	-
ENSMUSG00000007029	Vars	WB.m1	0	-
ENSMUSG00000007030	Vwa7	grey	0	-
ENSMUSG00000007033	Hspa1l	grey	0	-
ENSMUSG00000007036	Abhd16a	WB.m1	0	-
ENSMUSG00000007038	Neu1	grey	0	-
ENSMUSG00000007039	Ddah2	grey	0	-
ENSMUSG00000007041	Clic1	WB.m15	0	-
ENSMUSG00000007050	Lsm2	grey	0	-
ENSMUSG00000007080	Pole	grey	0.05	-
ENSMUSG00000007097	Atp1a2	WB.m2	0.01	-
ENSMUSG00000007107	Atp1a4	grey	0	-
ENSMUSG00000007122	Casq1	grey	0	-
ENSMUSG00000007207	Stx1a	WB.m3	0	-
ENSMUSG00000007279	Scube2	grey	0	-
ENSMUSG00000007338	Mrpl49	grey	0.01	-
ENSMUSG00000007379	Dennd2c	grey	0.03	-
ENSMUSG00000007411	Mark3	WB.m1	0	-
ENSMUSG00000007415	Gatad1	grey	0	-
ENSMUSG00000007458	M6pr	WB.m5	0.01	-
ENSMUSG00000007564	Ppp2r1a	WB.m3	0	-
ENSMUSG00000007570	Fance	WB.m1	0	-
ENSMUSG00000007589	Tinf2	grey	0	-
ENSMUSG00000007591	Tssk4	grey	0.01	-
ENSMUSG00000007594	Hapln4	WB.m11	0.07	-
ENSMUSG00000007610	Gtpbp3	grey	0	-
ENSMUSG00000007613	Tgfbr1	WB.m1	0.02	-
ENSMUSG00000007617	Homer1	WB.m1	0.03	-
ENSMUSG00000007646	Rad51c	grey	0	-
ENSMUSG00000007653	Gabrb2	WB.m1	0.01	-
ENSMUSG00000007655	Cav1	grey	0.03	-
ENSMUSG00000007656	Arpp19	grey	0	-
ENSMUSG00000007659	Bcl2l1	grey	0.02	-
ENSMUSG00000007670	Khsrp	WB.m1	0	-
ENSMUSG00000007682	Dio2	WB.m1	0.04	sig
ENSMUSG00000007721	Ccdc124	WB.m7	0	-
ENSMUSG00000007739	Cct4	WB.m5	0	-
ENSMUSG00000007783	Cpt1c	WB.m1	0	-
ENSMUSG00000007812	Zfp655	grey	0	-
ENSMUSG00000007815	Rhoa	WB.m1	0.01	-
ENSMUSG00000007817	Zmiz1	grey	0.02	-
ENSMUSG00000007833	Aldh16a1	grey	0	-
ENSMUSG00000007836	Hnrnpa0	WB.m5	0	-
ENSMUSG00000007850	Hnrnph1	WB.m1	0.01	-
ENSMUSG00000007867	Ift43	WB.m19	0	-
ENSMUSG00000007872	Id3	grey	0	-
ENSMUSG00000007880	Arid1a	WB.m1	0	-
ENSMUSG00000007888	Crlf1	grey	0	-
ENSMUSG00000007908	Hmgcll1	grey	0.02	-
ENSMUSG00000007944	Ttc9b	grey	0.04	-
ENSMUSG00000007950	Abhd8	WB.m7	0.03	-
ENSMUSG00000007987	Rabl5	WB.m3	0	-
ENSMUSG00000007989	Fzd3	WB.m1	0	-
ENSMUSG00000008028	1700008O03Rik	grey	0	-
ENSMUSG00000008035	Mid1ip1	WB.m6	0	-
ENSMUSG00000008036	Ap2s1	WB.m7	0	-
ENSMUSG00000008090	Fgfrl1	grey	0	-
ENSMUSG00000008129	4930432K21Rik	grey	0	-
ENSMUSG00000008136	Fhl2	grey	0	-
ENSMUSG00000008140	Emc10	WB.m1	0.02	-
ENSMUSG00000008153	Clstn3	WB.m3	0	-
ENSMUSG00000008167	Fbxw9	grey	0	-
ENSMUSG00000008200	Fnbp4	WB.m1	0.02	-
ENSMUSG00000008206	Cers4	WB.m1	0.01	-
ENSMUSG00000008226	Scrn3	grey	0	-
ENSMUSG00000008301	Phax	WB.m5	0.02	-
ENSMUSG00000008305	Tle1	grey	0	-
ENSMUSG00000008318	Relt	WB.m3	0.07	-
ENSMUSG00000008333	Snrpb2	WB.m1	0	-
ENSMUSG00000008348	Ubc	grey	0	-
ENSMUSG00000008373	Prpf31	WB.m5	0	-
ENSMUSG00000008384	Sertad1	WB.m1	0	-
ENSMUSG00000008393	Carhsp1	WB.m6	0.16	sig
ENSMUSG00000008398	Elk3	WB.m4	0	-
ENSMUSG00000008429	Herpud2	grey	0.01	-
ENSMUSG00000008435	Rdh13	grey	0.01	-
ENSMUSG00000008438	Adam21	grey	0	-
ENSMUSG00000008461	Fut1	grey	0	-
ENSMUSG00000008475	Arpc5	WB.m5	0.04	-
ENSMUSG00000008489	Elavl2	WB.m2	0.02	-
ENSMUSG00000008496	Pou2f2	grey	0.06	-
ENSMUSG00000008540	Mgst1	grey	0.03	-
ENSMUSG00000008575	Nfib	WB.m5	0	-
ENSMUSG00000008604	Ubqln4	WB.m1	0.01	-
ENSMUSG00000008658	Rbfox1	grey	0	-
ENSMUSG00000008683	Rps15a	WB.m15	0	-
ENSMUSG00000008690	Ncaph2	WB.m1	0	-
ENSMUSG00000008730	Hipk1	WB.m1	0.1	-
ENSMUSG00000008734	Gprc5b	WB.m6	0	-
ENSMUSG00000008763	Man1a2	WB.m1	0.02	-
ENSMUSG00000008822	Acyp1	grey	0	-
ENSMUSG00000008845	Cd163	grey	0	-
ENSMUSG00000008855	Hdac5	WB.m1	0.01	-
ENSMUSG00000008859	Rala	WB.m1	0	-
ENSMUSG00000008892	Vdac3	WB.m1	0	-
ENSMUSG00000008932	Slc1a7	grey	0	-
ENSMUSG00000008958	Vps72	grey	0	-
ENSMUSG00000008976	Gabpa	grey	0	-
ENSMUSG00000008999	Bmp7	WB.m4	0	-
ENSMUSG00000009030	Pdcl	grey	0	-
ENSMUSG00000009035	Tmem184b	WB.m1	0	-
ENSMUSG00000009070	Rtdr1	grey	0	-
ENSMUSG00000009073	Nf2	grey	0	-
ENSMUSG00000009075	Cabp7	WB.m16	0.22	sig
ENSMUSG00000009076	Zmat5	grey	0.01	-
ENSMUSG00000009079	Ewsr1	WB.m1	0	-
ENSMUSG00000009090	Ap1b1	grey	0	-
ENSMUSG00000009092	Derl3	grey	0.01	-
ENSMUSG00000009112	Bcl2l13	grey	0.01	-
ENSMUSG00000009145	Dqx1	grey	0	-
ENSMUSG00000009207	Lnp	WB.m2	0	-
ENSMUSG00000009216	Fam163b	WB.m10	0.02	-
ENSMUSG00000009281	Rarres2	grey	0.02	-
ENSMUSG00000009291	Pttg1ip	WB.m1	0	-
ENSMUSG00000009292	Trpm2	grey	0	-
ENSMUSG00000009293	Ube2g2	WB.m18	0.03	-
ENSMUSG00000009350	Mpo	grey	0	-
ENSMUSG00000009376	Met	WB.m2	0.07	-
ENSMUSG00000009378	Slc16a12	WB.m4	0.04	-
ENSMUSG00000009406	Elk1	grey	0	-
ENSMUSG00000009418	Nav1	WB.m1	0	-
ENSMUSG00000009470	Tnpo1	WB.m1	0	-
ENSMUSG00000009535	Rnmt	grey	0.04	-
ENSMUSG00000009545	Kcnq1	grey	0	-
ENSMUSG00000009549	Srp14	WB.m7	0	-
ENSMUSG00000009555	Cdk9	WB.m1	0	-
ENSMUSG00000009563	Tor2a	grey	0	-
ENSMUSG00000009566	Fpgs	WB.m1	0	-
ENSMUSG00000009569	Mkl2	WB.m1	0	-
ENSMUSG00000009575	Cbx5	WB.m1	0.04	-
ENSMUSG00000009588	St6galnac1	grey	0	-
ENSMUSG00000009614	Sardh	grey	0	-
ENSMUSG00000009621	Vav2	grey	0.03	-
ENSMUSG00000009628	Tex15	grey	0.03	-
ENSMUSG00000009630	Ppp2cb	WB.m1	0	-
ENSMUSG00000009633	G0s2	grey	0	-
ENSMUSG00000009640	Dmap1	WB.m1	0	-
ENSMUSG00000009647	Mcu	WB.m5	0	-
ENSMUSG00000009681	Bcr	WB.m9	0.03	-
ENSMUSG00000009731	Kcnd1	grey	0.03	-
ENSMUSG00000009733	Tfcp2	WB.m1	0	-
ENSMUSG00000009734	Pou6f2	grey	0	-
ENSMUSG00000009739	Pou6f1	WB.m1	0	-
ENSMUSG00000009741	Ubp1	WB.m1	0	-
ENSMUSG00000009772	Nuak2	grey	0.03	-
ENSMUSG00000009828	Ick	WB.m1	0	-
ENSMUSG00000009863	Sdhb	WB.m7	0	-
ENSMUSG00000009894	Snap47	WB.m3	0.01	-
ENSMUSG00000009905	Kdsr	WB.m1	0	-
ENSMUSG00000009907	Vps4b	WB.m1	0	-
ENSMUSG00000009995	Taz	WB.m1	0.02	-
ENSMUSG00000010021	Kif19a	grey	NA	NA
ENSMUSG00000010025	Aldh3a2	grey	0	-
ENSMUSG00000010044	Zmynd10	grey	0.02	-
ENSMUSG00000010045	Tmem115	grey	0	-
ENSMUSG00000010047	Hyal2	grey	0	-
ENSMUSG00000010048	Ifrd2	grey	0	-
ENSMUSG00000010051	Hyal1	WB.m4	0	-
ENSMUSG00000010054	Tusc2	WB.m3	0	-
ENSMUSG00000010057	Nprl2	grey	0	-
ENSMUSG00000010066	Cacna2d2	WB.m2	0	-
ENSMUSG00000010067	Rassf1	WB.m15	0.01	-
ENSMUSG00000010080	Epn3	grey	0.01	-
ENSMUSG00000010086	Rnf112	WB.m8	0.01	-
ENSMUSG00000010095	Slc3a2	grey	0.01	-
ENSMUSG00000010097	Nxf1	WB.m1	0	-
ENSMUSG00000010110	Stx5a	WB.m1	0.04	-
ENSMUSG00000010122	Slc47a1	WB.m12	0.13	sig
ENSMUSG00000010136	Pifo	WB.m4	0.06	-
ENSMUSG00000010154	Spire2	WB.m2	0.07	-
ENSMUSG00000010175	Prox1	WB.m5	0	-
ENSMUSG00000010277	2610507B11Rik	grey	0	-
ENSMUSG00000010290	AI597479	WB.m1	0	-
ENSMUSG00000010307	Tmem86a	grey	0	-
ENSMUSG00000010342	Tex14	grey	0.03	-
ENSMUSG00000010358	Ifi35	grey	0	-
ENSMUSG00000010376	Nedd8	WB.m7	0	-
ENSMUSG00000010392	Gosr1	grey	0	-
ENSMUSG00000010406	Mrpl52	WB.m14	0.01	-
ENSMUSG00000010453	Kansl3	WB.m1	0	-
ENSMUSG00000010461	Eya4	grey	0	-
ENSMUSG00000010476	Ebf3	grey	0.02	-
ENSMUSG00000010505	Myt1	grey	0.04	-
ENSMUSG00000010517	Faf1	WB.m1	0	-
ENSMUSG00000010554	Mettl16	WB.m1	0	-
ENSMUSG00000010608	Rbm25	WB.m1	0	-
ENSMUSG00000010609	Psen2	grey	0	-
ENSMUSG00000010660	Plcd1	WB.m1	0.01	-
ENSMUSG00000010663	Fads1	WB.m2	0.03	-
ENSMUSG00000010721	Lmbr1	WB.m1	0	-
ENSMUSG00000010755	Cars	grey	0	-
ENSMUSG00000010797	Wnt2	grey	0	-
ENSMUSG00000010803	Gabra1	grey	0	-
ENSMUSG00000010825	Grid2ip	WB.m1	0.08	sig
ENSMUSG00000010830	Kdelr3	grey	0	-
ENSMUSG00000010911	Apip	grey	0	-
ENSMUSG00000010914	Pdhx	WB.m1	0	-
ENSMUSG00000010936	Vac14	grey	0	-
ENSMUSG00000011096	Akt1s1	grey	0	-
ENSMUSG00000011114	Tbrg1	WB.m15	0.13	sig
ENSMUSG00000011148	Adssl1	WB.m6	0.07	-
ENSMUSG00000011154	1700026D08Rik	WB.m4	0.07	sig
ENSMUSG00000011158	Brf1	WB.m1	0	-
ENSMUSG00000011171	Vipr2	grey	0	-
ENSMUSG00000011179	Odc1	WB.m4	0	-
ENSMUSG00000011254	Thg1l	grey	0	-
ENSMUSG00000011257	Pabpc4	grey	0	-
ENSMUSG00000011267	Zfp296	grey	0	-
ENSMUSG00000011305	Plin5	WB.m2	0.06	-
ENSMUSG00000011306	Sugp1	WB.m1	0.02	-
ENSMUSG00000011463	Cpb1	grey	0	-
ENSMUSG00000011589	Fsd1	WB.m3	0	-
ENSMUSG00000011658	Fuz	grey	0	-
ENSMUSG00000011751	Sptbn4	WB.m1	0	-
ENSMUSG00000011831	Evi5	grey	0.04	-
ENSMUSG00000011832	Evi5l	grey	0	-
ENSMUSG00000011837	Snapc2	WB.m1	0	-
ENSMUSG00000011877	Git1	WB.m1	0.02	-
ENSMUSG00000011884	Gltp	WB.m6	0.01	-
ENSMUSG00000011958	Bnip2	WB.m1	0	-
ENSMUSG00000011960	Ccnt1	grey	0	-
ENSMUSG00000012017	Scarf2	grey	0	-
ENSMUSG00000012076	Brms1l	WB.m1	0	-
ENSMUSG00000012114	Med15	WB.m5	0	-
ENSMUSG00000012117	Dhdds	grey	0	-
ENSMUSG00000012126	Ubxn11	WB.m2	0	-
ENSMUSG00000012282	Wnt8a	grey	0	-
ENSMUSG00000012296	Tjap1	WB.m1	0.06	-
ENSMUSG00000012350	Ehf	grey	0.03	-
ENSMUSG00000012422	Tmem167	WB.m1	0	-
ENSMUSG00000012443	Kif11	grey	0	-
ENSMUSG00000012483	Rpa3	grey	0	-
ENSMUSG00000012519	Mlkl	grey	0	-
ENSMUSG00000012535	Tnpo3	grey	0	-
ENSMUSG00000012819	Cdh23	grey	0	-
ENSMUSG00000012848	Rps5	WB.m14	0	-
ENSMUSG00000012889	Podnl1	grey	NA	NA
ENSMUSG00000013033	Lphn1	WB.m8	0	-
ENSMUSG00000013076	Amotl1	WB.m2	0.09	-
ENSMUSG00000013089	Etv5	grey	0.01	-
ENSMUSG00000013150	Gfod2	grey	0	-
ENSMUSG00000013155	Enkd1	grey	0	-
ENSMUSG00000013160	Atp6v0d1	WB.m3	0	-
ENSMUSG00000013236	Ptprs	WB.m3	0.05	sig
ENSMUSG00000013275	Slc41a1	WB.m1	0	-
ENSMUSG00000013367	Iglon5	WB.m1	0	-
ENSMUSG00000013419	Zfp651	WB.m1	0.03	-
ENSMUSG00000013465	Nelfb	WB.m1	0.01	-
ENSMUSG00000013483	Card14	grey	0	-
ENSMUSG00000013495	Tmem175	WB.m1	0	-
ENSMUSG00000013523	Bcas1	WB.m6	0.04	-
ENSMUSG00000013539	Tango2	WB.m3	0.04	sig
ENSMUSG00000013584	Aldh1a2	WB.m12	0.2	sig
ENSMUSG00000013593	Ndufs2	grey	0	-
ENSMUSG00000013611	Snx31	grey	0	-
ENSMUSG00000013622	Atraid	WB.m1	0	-
ENSMUSG00000013629	Cad	grey	0	-
ENSMUSG00000013646	Sh3bp5l	WB.m1	0.01	-
ENSMUSG00000013662	Atad1	WB.m1	0.02	-
ENSMUSG00000013663	Pten	WB.m1	0	-
ENSMUSG00000013698	Pea15a	grey	0	-
ENSMUSG00000013736	Trnt1	WB.m1	0	-
ENSMUSG00000013787	Ehmt2	WB.m1	0	-
ENSMUSG00000013822	Elof1	grey	0.02	-
ENSMUSG00000013833	Med16	WB.m1	0	-
ENSMUSG00000013846	St3gal1	WB.m3	0.03	-
ENSMUSG00000013858	Tmem259	WB.m1	0.01	-
ENSMUSG00000013921	Clip3	grey	0	-
ENSMUSG00000013936	Myl2	grey	0	-
ENSMUSG00000013973	Dedd	grey	0	-
ENSMUSG00000013997	Nit1	WB.m1	0	-
ENSMUSG00000014039	Prdm15	WB.m1	0.02	-
ENSMUSG00000014074	Rnf168	WB.m1	0	-
ENSMUSG00000014077	Chp1	WB.m1	0	-
ENSMUSG00000014164	Klhl3	WB.m1	0	-
ENSMUSG00000014195	Dnajc7	WB.m5	0	-
ENSMUSG00000014198	Zfp385c	grey	0.03	-
ENSMUSG00000014226	Cacybp	WB.m5	0	-
ENSMUSG00000014243	Zswim7	grey	0	-
ENSMUSG00000014245	Pigl	grey	0	-
ENSMUSG00000014294	Ndufa2	WB.m7	0	-
ENSMUSG00000014303	Glis2	WB.m4	0	-
ENSMUSG00000014313	Cox6c	WB.m7	0	-
ENSMUSG00000014329	Bicc1	WB.m4	0.08	sig
ENSMUSG00000014349	Ube2z	WB.m1	0	-
ENSMUSG00000014353	Tmem87b	grey	0	-
ENSMUSG00000014355	Anapc1	WB.m1	0.02	-
ENSMUSG00000014361	Mertk	grey	0.03	-
ENSMUSG00000014402	Tsg101	grey	0	-
ENSMUSG00000014418	Hps5	grey	0	-
ENSMUSG00000014426	Map3k4	WB.m1	0.01	-
ENSMUSG00000014444	Piezo1	grey	0	-
ENSMUSG00000014470	Rnf166	WB.m1	0	-
ENSMUSG00000014496	Ankrd28	WB.m1	0.01	-
ENSMUSG00000014498	Ankrd52	WB.m1	0	-
ENSMUSG00000014504	Srp19	WB.m5	0	-
ENSMUSG00000014547	Wdfy2	WB.m1	0	-
ENSMUSG00000014550	Zfyve20	grey	0.02	-
ENSMUSG00000014551	Mrps25	grey	0	-
ENSMUSG00000014554	Dguok	grey	0	-
ENSMUSG00000014592	Camta1	WB.m1	0	-
ENSMUSG00000014599	Csf1	grey	0.01	-
ENSMUSG00000014601	Strip1	WB.m10	0.06	-
ENSMUSG00000014602	Kif1a	grey	0	-
ENSMUSG00000014606	Slc25a11	WB.m3	0	-
ENSMUSG00000014609	Chrne	grey	0	-
ENSMUSG00000014633	Cmc2	grey	0	-
ENSMUSG00000014668	Chfr	WB.m1	0	-
ENSMUSG00000014725	Adam28	grey	0.01	-
ENSMUSG00000014763	Fam120b	grey	0	-
ENSMUSG00000014767	Tbp	grey	0	-
ENSMUSG00000014769	Psmb1	WB.m7	0	-
ENSMUSG00000014771	Pdcd2	grey	0	-
ENSMUSG00000014773	Dll1	grey	0	-
ENSMUSG00000014776	Nol3	grey	0	-
ENSMUSG00000014778	Fhod1	WB.m4	0.03	-
ENSMUSG00000014782	Plekhg4	grey	0.01	-
ENSMUSG00000014786	Slc9a5	WB.m1	0.01	-
ENSMUSG00000014791	Elmo3	WB.m1	0.02	-
ENSMUSG00000014813	Stc1	grey	0.03	-
ENSMUSG00000014837	4931428F04Rik	WB.m3	0	-
ENSMUSG00000014846	Tppp3	WB.m6	0	-
ENSMUSG00000014850	Msh3	WB.m1	0	-
ENSMUSG00000014852	Adamts13	grey	NA	NA
ENSMUSG00000014856	Tmem208	WB.m15	0.02	-
ENSMUSG00000014859	E2f4	WB.m1	0.01	-
ENSMUSG00000014867	Surf4	grey	0	-
ENSMUSG00000014873	Surf2	grey	0	-
ENSMUSG00000014905	Dnajb9	WB.m1	0	-
ENSMUSG00000014907	Naf1	grey	0.01	-
ENSMUSG00000014932	Yes1	grey	0.04	-
ENSMUSG00000014956	Ppp1cb	grey	0	-
ENSMUSG00000014959	Gorasp2	grey	0	-
ENSMUSG00000014980	Tsen15	grey	0	-
ENSMUSG00000015002	Efr3a	WB.m3	0.05	sig
ENSMUSG00000015013	Trappc2l	WB.m1	0	-
ENSMUSG00000015016	Acsf3	WB.m1	0	-
ENSMUSG00000015023	Ddx19a	grey	0.02	-
ENSMUSG00000015027	Galns	grey	0	-
ENSMUSG00000015053	Gata2	grey	0	-
ENSMUSG00000015085	Entpd2	grey	0.04	-
ENSMUSG00000015087	Rabl6	WB.m1	0	-
ENSMUSG00000015092	Edf1	WB.m7	0	-
ENSMUSG00000015094	Npdc1	WB.m1	0.02	sig
ENSMUSG00000015095	Fbxw5	WB.m1	0	-
ENSMUSG00000015112	Slc25a13	grey	0	-
ENSMUSG00000015120	Ube2i	WB.m1	0	-
ENSMUSG00000015126	Tsr3	WB.m7	0	-
ENSMUSG00000015133	Lrrk1	grey	0	-
ENSMUSG00000015134	Aldh1a3	grey	0	-
ENSMUSG00000015143	Actn1	WB.m13	0.01	-
ENSMUSG00000015149	Sirt2	WB.m6	0	-
ENSMUSG00000015176	Nolc1	WB.m1	0	-
ENSMUSG00000015189	Casd1	grey	0	-
ENSMUSG00000015214	Mtmr1	WB.m1	0	-
ENSMUSG00000015217	Hmgb3	WB.m1	NA	NA
ENSMUSG00000015222	Map2	WB.m2	0	-
ENSMUSG00000015243	Abca1	WB.m1	0.05	-
ENSMUSG00000015289	Lage3	grey	0.02	-
ENSMUSG00000015290	Ubl4	WB.m1	0.02	-
ENSMUSG00000015291	Gdi1	WB.m1	0	-
ENSMUSG00000015305	Sash1	WB.m2	0.1	sig
ENSMUSG00000015312	Gadd45b	WB.m1	0	-
ENSMUSG00000015335	Zdhhc12	grey	0	-
ENSMUSG00000015337	Endog	grey	0	-
ENSMUSG00000015340	Cybb	grey	0	-
ENSMUSG00000015341	Golga7	WB.m6	0	-
ENSMUSG00000015342	Xk	WB.m1	0	-
ENSMUSG00000015354	Pcolce2	WB.m4	0.12	-
ENSMUSG00000015355	Cd48	grey	0	-
ENSMUSG00000015357	Clpx	grey	0	-
ENSMUSG00000015363	Trabd	grey	0.04	-
ENSMUSG00000015377	Dennd6b	WB.m1	0.01	-
ENSMUSG00000015396	Cd83	grey	0	-
ENSMUSG00000015452	Ager	grey	0	-
ENSMUSG00000015461	Atf6b	WB.m1	0	-
ENSMUSG00000015467	Egfl8	grey	0.04	-
ENSMUSG00000015476	Prrt1	WB.m1	0.04	-
ENSMUSG00000015478	Rnf5	WB.m7	0	-
ENSMUSG00000015484	Fam163a	WB.m3	0.03	-
ENSMUSG00000015488	Cacfd1	grey	0	-
ENSMUSG00000015501	Hivep2	WB.m1	0.04	-
ENSMUSG00000015522	Arnt	WB.m1	0.01	-
ENSMUSG00000015533	Itga2	grey	0	-
ENSMUSG00000015536	Mocs2	WB.m5	0.02	-
ENSMUSG00000015542	Nat9	grey	0	-
ENSMUSG00000015568	Lpl	WB.m13	0.11	sig
ENSMUSG00000015575	Atp6v0e	grey	0.01	-
ENSMUSG00000015597	Zfp318	grey	0	-
ENSMUSG00000015599	Ttbk1	WB.m1	0.04	-
ENSMUSG00000015605	Srf	WB.m18	0.05	-
ENSMUSG00000015619	Gata3	grey	0	-
ENSMUSG00000015647	Lama5	grey	0	-
ENSMUSG00000015653	Steap2	grey	0	-
ENSMUSG00000015659	Serac1	grey	0.02	-
ENSMUSG00000015668	Pdzd11	grey	0	-
ENSMUSG00000015672	Mrpl32	WB.m5	0	-
ENSMUSG00000015697	Setdb1	WB.m1	0.04	-
ENSMUSG00000015702	Anxa9	grey	0.02	-
ENSMUSG00000015709	Arnt2	WB.m2	0.04	-
ENSMUSG00000015711	Prune	grey	0	-
ENSMUSG00000015714	Cers2	WB.m6	0	-
ENSMUSG00000015733	Capza2	WB.m1	0.02	-
ENSMUSG00000015745	Plekho1	WB.m15	0	-
ENSMUSG00000015747	Vps45	grey	0	-
ENSMUSG00000015748	Prpf3	WB.m1	0	-
ENSMUSG00000015749	Anp32e	grey	0	-
ENSMUSG00000015750	Aph1a	grey	0	-
ENSMUSG00000015755	Tab2	WB.m1	0.03	-
ENSMUSG00000015757	Ppil4	grey	0	-
ENSMUSG00000015759	Cnih1	WB.m5	0	-
ENSMUSG00000015766	Eps8	grey	0.04	-
ENSMUSG00000015776	Med22	grey	0	-
ENSMUSG00000015790	Surf1	WB.m3	0.03	-
ENSMUSG00000015804	Med28	grey	0	-
ENSMUSG00000015806	Qdpr	WB.m6	0	-
ENSMUSG00000015812	Gnrh1	grey	NA	NA
ENSMUSG00000015829	Tnr	WB.m1	0.02	-
ENSMUSG00000015837	Sqstm1	grey	0	-
ENSMUSG00000015839	Nfe2l2	grey	0	-
ENSMUSG00000015843	Rxrg	WB.m9	0.12	sig
ENSMUSG00000015846	Rxra	WB.m20	0	-
ENSMUSG00000015850	Adamtsl4	WB.m6	0.18	sig
ENSMUSG00000015869	Prpsap1	WB.m1	0	-
ENSMUSG00000015879	Fam184b	WB.m9	0.15	sig
ENSMUSG00000015880	Ncapg	grey	0.03	-
ENSMUSG00000015882	Lcorl	grey	0.02	-
ENSMUSG00000015889	Lta4h	grey	0	-
ENSMUSG00000015890	Amdhd1	grey	0	-
ENSMUSG00000015932	Dstn	grey	0	-
ENSMUSG00000015937	H2afy	WB.m15	0	-
ENSMUSG00000015943	Bola1	grey	0	-
ENSMUSG00000015950	Ncf1	grey	0.06	sig
ENSMUSG00000015957	Wnt11	grey	0	-
ENSMUSG00000015961	Adss	WB.m1	0	-
ENSMUSG00000015966	Il17rb	grey	0	-
ENSMUSG00000015968	Cacna1d	WB.m1	0.04	-
ENSMUSG00000015970	Chdh	grey	0.02	-
ENSMUSG00000015971	Actr8	WB.m3	0.02	-
ENSMUSG00000015980	Lrrc27	WB.m2	0	-
ENSMUSG00000015981	Stk32c	WB.m9	0.02	-
ENSMUSG00000015994	Fnta	WB.m19	0	-
ENSMUSG00000016018	Skiv2l2	WB.m1	0	-
ENSMUSG00000016028	Celsr1	grey	0.02	-
ENSMUSG00000016087	Fli1	grey	0.04	-
ENSMUSG00000016150	Tenm1	grey	0	-
ENSMUSG00000016179	Camk1g	WB.m2	0	-
ENSMUSG00000016181	Diexf	grey	0	-
ENSMUSG00000016194	Hsd11b1	grey	0	-
ENSMUSG00000016200	Syt14	WB.m1	0	-
ENSMUSG00000016239	Lonrf3	WB.m1	0.08	-
ENSMUSG00000016252	Atp5e	WB.m7	0.03	-
ENSMUSG00000016253	Nelfcd	WB.m1	0	-
ENSMUSG00000016256	Ctsz	grey	0	-
ENSMUSG00000016257	Slmo2	grey	0.01	-
ENSMUSG00000016262	Sertad4	grey	0.01	-
ENSMUSG00000016308	Ube2a	grey	0	-
ENSMUSG00000016319	Slc25a5	grey	0	-
ENSMUSG00000016344	Ppdpf	grey	0.02	-
ENSMUSG00000016346	Kcnq2	WB.m1	0.01	-
ENSMUSG00000016349	Eef1a2	WB.m3	0	-
ENSMUSG00000016356	Col20a1	grey	0	-
ENSMUSG00000016382	Pls3	WB.m3	0.17	sig
ENSMUSG00000016386	Mpped2	WB.m13	0	-
ENSMUSG00000016409	Nkap	grey	0	-
ENSMUSG00000016427	Ndufa1	WB.m7	0	-
ENSMUSG00000016477	E2f3	grey	0.01	-
ENSMUSG00000016487	Ppfibp1	WB.m4	0.03	-
ENSMUSG00000016493	Cd46	WB.m1	0	-
ENSMUSG00000016494	Cd34	grey	0	-
ENSMUSG00000016495	Plgrkt	grey	0.01	-
ENSMUSG00000016496	Cd274	grey	0	-
ENSMUSG00000016503	Gtf3a	grey	0	-
ENSMUSG00000016510	Mtif3	grey	0	-
ENSMUSG00000016520	Lnx2	grey	0	-
ENSMUSG00000016526	Dyrk3	grey	0	-
ENSMUSG00000016528	Mapkapk2	WB.m1	0.01	-
ENSMUSG00000016534	Lamp2	WB.m4	0.01	-
ENSMUSG00000016541	Atxn10	WB.m1	0	-
ENSMUSG00000016552	Foxred2	grey	0	-
ENSMUSG00000016554	Eif3d	grey	0	-
ENSMUSG00000016624	Phf21b	grey	0.03	-
ENSMUSG00000016637	Ift27	WB.m1	0	-
ENSMUSG00000016664	Pacsin2	WB.m2	0	-
ENSMUSG00000016757	Ttll12	WB.m1	0.02	-
ENSMUSG00000016763	Scube1	WB.m10	0.25	sig
ENSMUSG00000016831	Tox4	grey	0	-
ENSMUSG00000016833	Mrps18c	WB.m5	0	-
ENSMUSG00000016918	Sulf1	WB.m4	0.13	-
ENSMUSG00000016921	Srsf6	WB.m1	0.03	-
ENSMUSG00000016933	Plcg1	WB.m1	0	-
ENSMUSG00000016940	Kctd2	grey	0	-
ENSMUSG00000016946	Kctd5	grey	0.04	-
ENSMUSG00000016984	Etaa1	grey	0	-
ENSMUSG00000017009	Sdc4	WB.m20	0	-
ENSMUSG00000017057	Il13ra1	WB.m2	0.19	sig
ENSMUSG00000017119	Nbr1	grey	0.01	-
ENSMUSG00000017132	Cyth1	grey	0	-
ENSMUSG00000017144	Rnd3	WB.m1	0	-
ENSMUSG00000017146	Brca1	grey	0.01	-
ENSMUSG00000017167	Cntnap1	WB.m8	0	-
ENSMUSG00000017176	Nt5c3b	WB.m1	0	-
ENSMUSG00000017188	Coa3	WB.m7	0	-
ENSMUSG00000017210	Med24	WB.m3	0	-
ENSMUSG00000017221	Psmd3	WB.m1	0	-
ENSMUSG00000017264	Exosc10	WB.m1	0	-
ENSMUSG00000017286	Glod4	grey	0	-
ENSMUSG00000017288	Vps53	grey	0	-
ENSMUSG00000017291	Taok1	WB.m1	0.02	-
ENSMUSG00000017299	Dnttip1	grey	0	-
ENSMUSG00000017307	Acot8	grey	0	-
ENSMUSG00000017314	Mpp2	WB.m3	0	-
ENSMUSG00000017344	Vtn	WB.m12	0.27	sig
ENSMUSG00000017376	Nlk	grey	0	-
ENSMUSG00000017386	Traf4	WB.m1	0	-
ENSMUSG00000017390	Aldoc	grey	0.03	-
ENSMUSG00000017400	Stac2	grey	0	-
ENSMUSG00000017404	Rpl19	WB.m14	0	-
ENSMUSG00000017405	Nek8	grey	0.04	-
ENSMUSG00000017417	Plxdc1	grey	0.06	-
ENSMUSG00000017418	Arl5b	grey	0	-
ENSMUSG00000017421	Zfp207	WB.m1	0.01	-
ENSMUSG00000017428	Psmd11	WB.m1	0	-
ENSMUSG00000017446	C1qtnf1	grey	0	-
ENSMUSG00000017453	Pipox	grey	0	-
ENSMUSG00000017466	Timp2	WB.m2	0.13	-
ENSMUSG00000017478	Zc3h18	WB.m1	0	-
ENSMUSG00000017485	Top2b	grey	0	-
ENSMUSG00000017491	Rarb	grey	0.02	-
ENSMUSG00000017493	Igfbp4	grey	0	-
ENSMUSG00000017499	Cdc6	grey	0	-
ENSMUSG00000017548	Suz12	grey	0	-
ENSMUSG00000017550	Atad5	grey	0.03	-
ENSMUSG00000017561	Crlf3	WB.m1	0	-
ENSMUSG00000017615	Tnfaip1	WB.m1	0	-
ENSMUSG00000017631	Abr	WB.m8	0	-
ENSMUSG00000017639	Rab11fip4	grey	0.12	-
ENSMUSG00000017652	Cd40	grey	0	-
ENSMUSG00000017664	Slc35c2	grey	0	-
ENSMUSG00000017667	Zfp334	grey	0.1	-
ENSMUSG00000017670	Elmo2	WB.m5	0	-
ENSMUSG00000017677	Wsb1	WB.m1	0	-
ENSMUSG00000017679	Ttpal	WB.m3	0	-
ENSMUSG00000017686	Rhot1	WB.m1	0	-
ENSMUSG00000017688	Hnf4g	grey	0.01	-
ENSMUSG00000017692	Rhbdl3	WB.m2	0.07	-
ENSMUSG00000017697	Ada	WB.m20	0.05	-
ENSMUSG00000017707	Serinc3	WB.m1	0.02	-
ENSMUSG00000017715	Pgs1	grey	0	-
ENSMUSG00000017716	Birc5	grey	0.02	-
ENSMUSG00000017718	Afmid	grey	0	-
ENSMUSG00000017720	Trp53tg5	grey	0	-
ENSMUSG00000017721	Pigt	grey	0	-
ENSMUSG00000017723	Wfdc2	WB.m4	0.23	sig
ENSMUSG00000017724	Etv4	grey	0.03	-
ENSMUSG00000017734	Dbndd2	WB.m15	0	-
ENSMUSG00000017737	Mmp9	grey	0	-
ENSMUSG00000017740	Slc12a5	WB.m3	0	-
ENSMUSG00000017747	Ghdc	grey	0	-
ENSMUSG00000017756	Slc12a7	WB.m4	0.03	-
ENSMUSG00000017760	Ctsa	grey	0	-
ENSMUSG00000017764	Zswim1	grey	0	-
ENSMUSG00000017765	Slc12a4	WB.m4	0	-
ENSMUSG00000017774	Myo1c	grey	0.03	-
ENSMUSG00000017776	Crk	WB.m1	0.01	-
ENSMUSG00000017778	Cox7c	WB.m7	0	-
ENSMUSG00000017781	Pitpna	WB.m3	0.01	-
ENSMUSG00000017801	Mlx	grey	0	-
ENSMUSG00000017802	Fam134c	WB.m1	0	-
ENSMUSG00000017817	Jph2	grey	0.03	-
ENSMUSG00000017830	Dhx58	grey	0	-
ENSMUSG00000017831	Rab5a	WB.m1	0	-
ENSMUSG00000017837	Nkiras2	WB.m1	0	-
ENSMUSG00000017843	Ppp2r5c	grey	0.03	-
ENSMUSG00000017858	Ift52	grey	0	-
ENSMUSG00000017868	Sgk2	WB.m6	0	-
ENSMUSG00000017897	Eya2	grey	0.01	-
ENSMUSG00000017929	B4galt5	WB.m1	0	-
ENSMUSG00000017943	Gdap1l1	WB.m3	0	-
ENSMUSG00000017969	Ptgis	grey	0	-
ENSMUSG00000017978	Cadps2	WB.m10	0.08	sig
ENSMUSG00000017999	Ddx27	WB.m1	0	-
ENSMUSG00000018001	Cyth3	WB.m5	0	-
ENSMUSG00000018012	Rac3	WB.m3	0.05	-
ENSMUSG00000018040	Rrp7a	grey	0	-
ENSMUSG00000018042	Cyb5r3	grey	0.02	-
ENSMUSG00000018068	Ints2	WB.m1	0	-
ENSMUSG00000018076	Med13l	WB.m1	0	-
ENSMUSG00000018126	Baiap2l2	grey	NA	NA
ENSMUSG00000018143	Mafk	WB.m6	0	-
ENSMUSG00000018160	Med1	grey	0	-
ENSMUSG00000018166	Erbb3	WB.m6	0	-
ENSMUSG00000018167	Stard3	WB.m1	0.01	-
ENSMUSG00000018169	Mfng	grey	0	-
ENSMUSG00000018171	Vmp1	grey	0.01	-
ENSMUSG00000018189	Uchl5	grey	0	-
ENSMUSG00000018199	Trove2	WB.m1	0.01	-
ENSMUSG00000018209	Stk4	WB.m1	0	-
ENSMUSG00000018217	Pmp22	WB.m6	0	-
ENSMUSG00000018238	Gdf9	grey	0	-
ENSMUSG00000018239	Zcchc10	grey	0	-
ENSMUSG00000018263	Tbx5	grey	0	-
ENSMUSG00000018286	Psmb6	WB.m7	0	-
ENSMUSG00000018287	Spag7	WB.m5	0	-
ENSMUSG00000018293	Pfn1	WB.m1	0.01	-
ENSMUSG00000018322	Tomm34	grey	0	-
ENSMUSG00000018326	Ywhab	WB.m2	0	-
ENSMUSG00000018334	Ksr1	WB.m11	0.1	-
ENSMUSG00000018339	Gpx3	WB.m2	0.22	-
ENSMUSG00000018340	Anxa6	grey	0	-
ENSMUSG00000018341	Il12rb2	grey	0.02	-
ENSMUSG00000018347	Zkscan6	WB.m5	0	-
ENSMUSG00000018363	Smurf2	grey	0.12	-
ENSMUSG00000018372	Cep95	grey	0	-
ENSMUSG00000018377	Vezf1	grey	0.05	-
ENSMUSG00000018378	Cuedc1	WB.m1	0	-
ENSMUSG00000018381	Abi3	grey	0	-
ENSMUSG00000018387	Shroom1	grey	0	-
ENSMUSG00000018395	Kif3a	WB.m1	0	-
ENSMUSG00000018398	Sept8	WB.m3	0.22	-
ENSMUSG00000018401	Mtmr4	WB.m1	0	-
ENSMUSG00000018411	Mapt	grey	0	-
ENSMUSG00000018412	Kansl1	grey	0.03	-
ENSMUSG00000018415	Gid4	grey	0	-
ENSMUSG00000018417	Myo1b	WB.m1	0.02	-
ENSMUSG00000018425	Dhx40	grey	0.04	-
ENSMUSG00000018427	Ypel2	grey	0	-
ENSMUSG00000018428	Akap1	WB.m1	0	-
ENSMUSG00000018433	Nol11	grey	0	-
ENSMUSG00000018442	Derl2	grey	0	-
ENSMUSG00000018446	C1qbp	WB.m5	0	-
ENSMUSG00000018449	Rpain	WB.m1	0	-
ENSMUSG00000018459	Slc13a3	WB.m12	0.16	sig
ENSMUSG00000018470	Kcnab3	WB.m3	0.17	sig
ENSMUSG00000018474	Chd3	WB.m2	0.02	-
ENSMUSG00000018476	Kdm6b	WB.m4	0	-
ENSMUSG00000018481	Appbp2	WB.m1	0	-
ENSMUSG00000018501	Ncor1	WB.m1	0	-
ENSMUSG00000018507	Trpv2	grey	0.01	-
ENSMUSG00000018509	Cenpv	WB.m1	0	-
ENSMUSG00000018548	Trim37	WB.m1	0	-
ENSMUSG00000018554	Ybx2	grey	0.01	-
ENSMUSG00000018559	Ctdnep1	WB.m1	0	-
ENSMUSG00000018565	Elp5	grey	0	-
ENSMUSG00000018566	Slc2a4	grey	0	-
ENSMUSG00000018567	Gabarap	grey	0	-
ENSMUSG00000018572	Phf23	WB.m1	0	-
ENSMUSG00000018574	Acadvl	grey	0	-
ENSMUSG00000018581	Dnah11	grey	0.05	sig
ENSMUSG00000018583	G3bp1	grey	0.1	-
ENSMUSG00000018585	Atox1	grey	0	-
ENSMUSG00000018589	Glra2	WB.m2	0.03	-
ENSMUSG00000018593	Sparc	WB.m1	0.03	-
ENSMUSG00000018599	Mief2	grey	0	-
ENSMUSG00000018604	Tbx3	grey	0	-
ENSMUSG00000018654	Ikzf1	grey	0.07	sig
ENSMUSG00000018659	Pnpo	WB.m3	0	-
ENSMUSG00000018661	Cog1	WB.m1	0	-
ENSMUSG00000018666	Cbx1	grey	0	-
ENSMUSG00000018669	Cdk5rap3	WB.m1	0	-
ENSMUSG00000018672	Copz2	grey	0	-
ENSMUSG00000018677	Slc25a39	grey	0	-
ENSMUSG00000018678	Sp2	WB.m1	0	-
ENSMUSG00000018707	Dync1h1	grey	0	-
ENSMUSG00000018733	Pex12	WB.m1	0	-
ENSMUSG00000018736	Ndel1	grey	0.02	-
ENSMUSG00000018740	Slc25a35	WB.m1	0	-
ENSMUSG00000018750	Zbtb4	WB.m1	0	-
ENSMUSG00000018761	Mpdu1	grey	0	-
ENSMUSG00000018765	Fxr2	WB.m1	0	-
ENSMUSG00000018770	Atp5g3	WB.m7	0.01	-
ENSMUSG00000018796	Acsl1	WB.m1	0.01	-
ENSMUSG00000018800	Abca5	WB.m1	0.02	-
ENSMUSG00000018809	Smyd4	grey	0	-
ENSMUSG00000018819	Lsp1	grey	0	-
ENSMUSG00000018820	Zfyve27	WB.m1	0	-
ENSMUSG00000018821	Avpi1	WB.m1	0	-
ENSMUSG00000018822	Sfrp5	WB.m4	0.06	-
ENSMUSG00000018830	Myh11	WB.m12	0.01	sig
ENSMUSG00000018841	Rad51d	WB.m1	0	-
ENSMUSG00000018846	Pank3	WB.m1	0	-
ENSMUSG00000018848	Rars	grey	0	-
ENSMUSG00000018849	Wwc1	grey	0	-
ENSMUSG00000018858	Ict1	grey	0	-
ENSMUSG00000018865	Sult4a1	WB.m3	0	-
ENSMUSG00000018899	Irf1	grey	0	-
ENSMUSG00000018906	P4ha2	grey	0	-
ENSMUSG00000018909	Arrb1	grey	0.06	-
ENSMUSG00000018920	Cxcl16	grey	0	-
ENSMUSG00000018921	Pelp1	grey	0.03	-
ENSMUSG00000018923	Med11	WB.m15	0	-
ENSMUSG00000018924	Alox15	grey	0	-
ENSMUSG00000018932	Map2k3	WB.m18	0.01	-
ENSMUSG00000018965	Ywhah	WB.m11	0	-
ENSMUSG00000018974	Sart3	WB.m1	0	-
ENSMUSG00000018995	Nars2	grey	0	-
ENSMUSG00000018999	Slc35b4	WB.m2	0	-
ENSMUSG00000019039	Dalrd3	WB.m1	0.02	-
ENSMUSG00000019054	Fis1	WB.m7	0.03	-
ENSMUSG00000019055	Plod1	WB.m6	0.04	-
ENSMUSG00000019066	Rab3d	WB.m5	0	-
ENSMUSG00000019080	Mfsd3	grey	0	-
ENSMUSG00000019082	Slc25a22	WB.m3	0	-
ENSMUSG00000019087	Atp6ap1	WB.m3	0	-
ENSMUSG00000019124	Scrn1	grey	0.03	-
ENSMUSG00000019132	BC005537	grey	0	-
ENSMUSG00000019139	Isyna1	grey	0	-
ENSMUSG00000019143	Hars2	WB.m1	0	-
ENSMUSG00000019146	Cacng2	WB.m11	0	-
ENSMUSG00000019158	Tmem160	WB.m7	0.02	-
ENSMUSG00000019173	Rab5c	grey	0	-
ENSMUSG00000019178	Styxl1	grey	0	-
ENSMUSG00000019179	Mdh2	WB.m3	0	-
ENSMUSG00000019188	H13	WB.m1	0.03	-
ENSMUSG00000019189	Rnf145	grey	0	-
ENSMUSG00000019194	Scn1b	WB.m8	0.05	sig
ENSMUSG00000019210	Atp6v1e1	WB.m5	0.03	-
ENSMUSG00000019214	Chtf18	grey	0.02	-
ENSMUSG00000019232	Etnppl	WB.m20	0	-
ENSMUSG00000019235	Rps6kl1	WB.m3	0	-
ENSMUSG00000019254	Ppp1r12c	WB.m1	0.03	-
ENSMUSG00000019261	Map1s	WB.m1	0	-
ENSMUSG00000019295	Tmem129	grey	0.02	-
ENSMUSG00000019297	Nop9	grey	0	-
ENSMUSG00000019301	Hsd17b1	grey	0.03	-
ENSMUSG00000019302	Atp6v0a1	grey	0	-
ENSMUSG00000019303	Psmc3ip	grey	0	-
ENSMUSG00000019312	Grb7	grey	0	-
ENSMUSG00000019320	Noxo1	grey	0	-
ENSMUSG00000019326	Aoc3	grey	0	-
ENSMUSG00000019338	Zfp687	WB.m1	0	-
ENSMUSG00000019359	Gdpd2	grey	0	-
ENSMUSG00000019362	D8Ertd738e	WB.m7	0	-
ENSMUSG00000019370	Calm3	WB.m8	0	-
ENSMUSG00000019373	Cops3	WB.m5	0	-
ENSMUSG00000019428	Fkbp8	WB.m7	0.01	-
ENSMUSG00000019432	Ddx39b	WB.m1	0.02	-
ENSMUSG00000019433	Gipc1	grey	0	-
ENSMUSG00000019437	Tlcd1	grey	0	-
ENSMUSG00000019461	Plscr3	WB.m1	0	-
ENSMUSG00000019470	Xab2	WB.m1	0	-
ENSMUSG00000019471	Cdc37	WB.m7	0	-
ENSMUSG00000019478	Rab4a	grey	0	-
ENSMUSG00000019487	Trip10	grey	0	-
ENSMUSG00000019494	Cops6	WB.m3	0	-
ENSMUSG00000019518	Ap4m1	grey	0	-
ENSMUSG00000019528	Gyg	grey	0	-
ENSMUSG00000019539	Rcn3	WB.m12	0.08	-
ENSMUSG00000019564	Arid3a	WB.m1	0.08	-
ENSMUSG00000019577	Pdk4	WB.m20	0	-
ENSMUSG00000019578	Ubxn6	WB.m1	0	-
ENSMUSG00000019579	D17Wsu104e	grey	0	-
ENSMUSG00000019590	Cyb561	WB.m2	0.01	-
ENSMUSG00000019647	Sema6a	WB.m1	0.05	-
ENSMUSG00000019659	Ccdc12	grey	0	-
ENSMUSG00000019689	1110001J03Rik	WB.m7	0.03	-
ENSMUSG00000019699	Akt3	WB.m1	0.06	-
ENSMUSG00000019710	Mrpl24	WB.m15	0.01	-
ENSMUSG00000019715	Gle1	WB.m1	0	-
ENSMUSG00000019718	L3hypdh	grey	0.02	-
ENSMUSG00000019726	Lyst	WB.m1	0	-
ENSMUSG00000019731	Slc35e1	grey	0.06	-
ENSMUSG00000019734	Tmc4	grey	0	-
ENSMUSG00000019737	Syne4	WB.m1	0	-
ENSMUSG00000019738	Polr2i	WB.m7	0	-
ENSMUSG00000019761	Krt10	grey	0	-
ENSMUSG00000019763	Rmnd1	WB.m1	0	-
ENSMUSG00000019767	Ccdc170	grey	NA	NA
ENSMUSG00000019768	Esr1	grey	0	-
ENSMUSG00000019773	Fbxo5	grey	0	-
ENSMUSG00000019774	Mtrf1l	grey	0	-
ENSMUSG00000019775	Rgs17	WB.m2	0.06	-
ENSMUSG00000019777	Hdac2	grey	0	-
ENSMUSG00000019779	Frk	grey	0	-
ENSMUSG00000019782	Rwdd1	grey	0	-
ENSMUSG00000019785	Clvs2	WB.m16	0	-
ENSMUSG00000019787	Trdn	grey	0.03	-
ENSMUSG00000019789	Hey2	grey	0.01	-
ENSMUSG00000019790	Stxbp5	grey	0.01	-
ENSMUSG00000019791	Hint3	grey	0.08	sig
ENSMUSG00000019792	Trmt11	grey	0	-
ENSMUSG00000019794	Katna1	WB.m15	0	-
ENSMUSG00000019795	Pcmt1	WB.m1	0	-
ENSMUSG00000019796	Lrp11	WB.m1	0.05	-
ENSMUSG00000019797	1700021F05Rik	grey	0	-
ENSMUSG00000019802	Sec63	WB.m1	0	-
ENSMUSG00000019803	Nr2e1	grey	0	-
ENSMUSG00000019804	Snx3	grey	0	-
ENSMUSG00000019806	Aig1	WB.m5	0	-
ENSMUSG00000019808	Adat2	WB.m1	0	-
ENSMUSG00000019809	Pex3	grey	0	-
ENSMUSG00000019810	Fuca2	grey	0	-
ENSMUSG00000019813	Cep57l1	grey	0.03	sig
ENSMUSG00000019817	Plagl1	WB.m2	0	-
ENSMUSG00000019818	Cd164	WB.m4	0.01	-
ENSMUSG00000019820	Utrn	grey	0.04	-
ENSMUSG00000019822	Smpd2	grey	0	-
ENSMUSG00000019823	Mical1	grey	0.01	-
ENSMUSG00000019826	Zbtb24	WB.m1	0	-
ENSMUSG00000019828	Grm1	WB.m13	0	-
ENSMUSG00000019831	Wasf1	WB.m8	0	-
ENSMUSG00000019837	Gtf3c6	grey	0	-
ENSMUSG00000019838	Slc16a10	grey	0.02	-
ENSMUSG00000019841	Rev3l	grey	0	-
ENSMUSG00000019842	Traf3ip2	WB.m1	0	-
ENSMUSG00000019843	Fyn	grey	0	-
ENSMUSG00000019845	Tube1	grey	0	-
ENSMUSG00000019846	Lama4	grey	0	-
ENSMUSG00000019848	Popdc3	WB.m16	0.02	-
ENSMUSG00000019849	Prep	grey	0	-
ENSMUSG00000019850	Tnfaip3	grey	0.01	-
ENSMUSG00000019851	Perp	WB.m4	0.02	-
ENSMUSG00000019852	D10Bwg1379e	WB.m1	0	-
ENSMUSG00000019853	Hebp2	grey	0	-
ENSMUSG00000019854	Reps1	WB.m5	0	-
ENSMUSG00000019856	Fam184a	grey	0	-
ENSMUSG00000019857	Asf1a	grey	0	-
ENSMUSG00000019863	Qrsl1	WB.m1	0	-
ENSMUSG00000019864	Rtn4ip1	WB.m1	0	-
ENSMUSG00000019866	Aim1	grey	0.03	-
ENSMUSG00000019868	Vta1	grey	0	-
ENSMUSG00000019872	Smpdl3a	WB.m4	0.11	-
ENSMUSG00000019873	Reep3	WB.m1	0.09	-
ENSMUSG00000019874	Fabp7	grey	0	-
ENSMUSG00000019876	Pkib	grey	0	-
ENSMUSG00000019877	Serinc1	WB.m1	0	-
ENSMUSG00000019878	Hsf2	grey	0	-
ENSMUSG00000019880	Rspo3	WB.m10	0.02	-
ENSMUSG00000019883	Echdc1	grey	0	-
ENSMUSG00000019888	Mgat4c	WB.m16	0.04	-
ENSMUSG00000019889	Ptprk	WB.m10	0.17	sig
ENSMUSG00000019890	Nts	WB.m2	0.13	sig
ENSMUSG00000019891	Dcbld1	grey	0.03	-
ENSMUSG00000019892	Lrriq1	WB.m4	NA	NA
ENSMUSG00000019894	Slc6a15	WB.m1	0	-
ENSMUSG00000019897	Ccdc59	grey	0	-
ENSMUSG00000019899	Lama2	WB.m4	0	-
ENSMUSG00000019906	Lin7a	WB.m1	0	-
ENSMUSG00000019907	Ppp1r12a	WB.m1	0.03	-
ENSMUSG00000019916	P4ha1	WB.m1	0	-
ENSMUSG00000019917	Sept10	WB.m4	0.03	-
ENSMUSG00000019923	Zwint	WB.m2	0.19	-
ENSMUSG00000019927	Ube2d1	grey	0	-
ENSMUSG00000019929	Dcn	WB.m12	0.04	-
ENSMUSG00000019935	Slc17a8	grey	0.02	-
ENSMUSG00000019942	Cdk1	grey	0.06	sig
ENSMUSG00000019943	Atp2b1	WB.m1	0	-
ENSMUSG00000019944	Rhobtb1	grey	0.01	-
ENSMUSG00000019945	1700040L02Rik	WB.m4	0.04	-
ENSMUSG00000019947	Arid5b	WB.m1	0	-
ENSMUSG00000019948	Actr6	WB.m1	0	-
ENSMUSG00000019951	Uhrf1bp1l	WB.m1	0	-
ENSMUSG00000019952	Poc1b	grey	0	-
ENSMUSG00000019960	Dusp6	WB.m18	0.12	sig
ENSMUSG00000019961	Tmpo	WB.m1	0	-
ENSMUSG00000019966	Kitl	grey	0.01	-
ENSMUSG00000019969	Psen1	grey	0	-
ENSMUSG00000019970	Sgk1	WB.m20	0.05	sig
ENSMUSG00000019971	Cep290	grey	0	-
ENSMUSG00000019975	Ikbip	grey	0	-
ENSMUSG00000019977	Hbs1l	WB.m1	0	-
ENSMUSG00000019978	Epb4.1l2	WB.m6	0.02	-
ENSMUSG00000019979	Apaf1	grey	0	-
ENSMUSG00000019982	Myb	grey	0	-
ENSMUSG00000019984	Med23	WB.m1	0	-
ENSMUSG00000019986	Ahi1	WB.m2	0.07	-
ENSMUSG00000019988	Nedd1	WB.m1	0.03	-
ENSMUSG00000019989	Enpp3	grey	0	-
ENSMUSG00000019990	Pde7b	WB.m13	0.07	-
ENSMUSG00000019992	Mtfr2	grey	0	-
ENSMUSG00000019996	Map7	grey	0	-
ENSMUSG00000019997	Ctgf	grey	0	-
ENSMUSG00000019998	Stx7	WB.m1	0.05	-
ENSMUSG00000020000	Moxd1	grey	0.01	-
ENSMUSG00000020003	Pex7	grey	0	-
ENSMUSG00000020007	Il20ra	grey	0	-
ENSMUSG00000020009	Ifngr1	grey	0.02	-
ENSMUSG00000020014	Gm872	WB.m2	0.11	-
ENSMUSG00000020015	Cdk17	WB.m13	0.06	-
ENSMUSG00000020018	Snrpf	grey	0	-
ENSMUSG00000020019	Ntn4	WB.m1	0.03	-
ENSMUSG00000020020	Usp44	grey	0.04	sig
ENSMUSG00000020021	Fgd6	WB.m1	0.03	-
ENSMUSG00000020022	Ndufa12	WB.m5	0	-
ENSMUSG00000020023	Tmcc3	WB.m6	0	-
ENSMUSG00000020024	Ccdc41	grey	0.01	-
ENSMUSG00000020027	Socs2	WB.m1	0.02	-
ENSMUSG00000020032	Nuak1	grey	0.02	-
ENSMUSG00000020034	Tcp11l2	grey	0.01	-
ENSMUSG00000020037	Rfx4	grey	0.08	-
ENSMUSG00000020038	Cry1	grey	0	-
ENSMUSG00000020042	Btbd11	WB.m3	0	-
ENSMUSG00000020044	Timp3	WB.m4	0	-
ENSMUSG00000020048	Hsp90b1	WB.m1	0	-
ENSMUSG00000020052	Ascl1	WB.m1	0	-
ENSMUSG00000020053	Igf1	grey	0.02	-
ENSMUSG00000020056	Ccdc53	grey	0	-
ENSMUSG00000020057	Dram1	grey	0	-
ENSMUSG00000020061	Mybpc1	grey	0.05	-
ENSMUSG00000020062	Slc5a8	grey	0	-
ENSMUSG00000020063	Sirt1	grey	0.02	-
ENSMUSG00000020064	Herc4	grey	0	-
ENSMUSG00000020069	Hnrnph3	WB.m1	0	-
ENSMUSG00000020070	Rufy2	grey	0	-
ENSMUSG00000020074	Ccar1	WB.m1	0.01	-
ENSMUSG00000020075	Ddx21	WB.m1	0.02	-
ENSMUSG00000020076	Ddx50	grey	0	-
ENSMUSG00000020077	Srgn	WB.m12	0	-
ENSMUSG00000020078	Vps26a	WB.m1	0	-
ENSMUSG00000020079	Supv3l1	WB.m1	0	-
ENSMUSG00000020080	Hkdc1	grey	0.04	-
ENSMUSG00000020081	Tacr2	grey	0	-
ENSMUSG00000020083	2010107G23Rik	grey	0.01	-
ENSMUSG00000020085	Aifm2	grey	0	-
ENSMUSG00000020086	H2afy2	grey	0	-
ENSMUSG00000020087	Tysnd1	grey	0	-
ENSMUSG00000020088	Sar1a	WB.m5	0.02	-
ENSMUSG00000020089	Ppa1	grey	0	-
ENSMUSG00000020090	Npffr1	WB.m2	NA	NA
ENSMUSG00000020091	Eif4ebp2	WB.m1	0.13	-
ENSMUSG00000020092	Pald1	grey	0.02	-
ENSMUSG00000020097	Sgpl1	WB.m1	0	-
ENSMUSG00000020098	Pcbd1	WB.m2	0.07	-
ENSMUSG00000020099	Unc5b	WB.m6	0.02	-
ENSMUSG00000020100	Slc29a3	WB.m6	0.05	-
ENSMUSG00000020101	4632428N05Rik	WB.m4	0	-
ENSMUSG00000020102	Slc16a7	grey	0.06	-
ENSMUSG00000020105	Lrig3	grey	0	-
ENSMUSG00000020107	Anapc16	grey	0	-
ENSMUSG00000020108	Ddit4	WB.m18	0.01	-
ENSMUSG00000020109	Dnajb12	WB.m1	0	-
ENSMUSG00000020111	Micu1	grey	0	-
ENSMUSG00000020114	Cand1	WB.m1	0	-
ENSMUSG00000020115	Tbk1	WB.m1	0	-
ENSMUSG00000020116	Pno1	grey	0	-
ENSMUSG00000020120	Plek	grey	0.01	-
ENSMUSG00000020121	Srgap1	grey	0.06	-
ENSMUSG00000020122	Egfr	WB.m4	0.01	-
ENSMUSG00000020124	Usp15	WB.m1	0.04	-
ENSMUSG00000020128	Vps54	WB.m1	0	-
ENSMUSG00000020130	Tbc1d15	grey	0	-
ENSMUSG00000020131	Pcsk4	WB.m3	0	-
ENSMUSG00000020132	Rab21	grey	0.01	-
ENSMUSG00000020133	2310011J03Rik	WB.m7	0	-
ENSMUSG00000020134	Peli1	grey	0	-
ENSMUSG00000020135	Apc2	grey	0.12	-
ENSMUSG00000020140	Lgr5	WB.m11	0.09	sig
ENSMUSG00000020142	Slc1a4	WB.m2	0.03	-
ENSMUSG00000020143	Dock2	grey	0.02	-
ENSMUSG00000020149	Rab1	WB.m1	0	-
ENSMUSG00000020150	Gamt	grey	0	-
ENSMUSG00000020151	Ptprr	grey	0	-
ENSMUSG00000020152	Actr2	WB.m1	0	-
ENSMUSG00000020153	Ndufs7	WB.m7	0	-
ENSMUSG00000020154	Ptprb	WB.m4	0	-
ENSMUSG00000020155	Kcnmb1	grey	0.02	-
ENSMUSG00000020156	Mum1	grey	0	-
ENSMUSG00000020160	Meis1	grey	0	-
ENSMUSG00000020166	Cnot2	grey	0.01	-
ENSMUSG00000020167	Tcf3	WB.m1	0	-
ENSMUSG00000020170	Frs2	WB.m1	0.08	sig
ENSMUSG00000020171	Yeats4	grey	0	-
ENSMUSG00000020173	Cobl	grey	0.07	-
ENSMUSG00000020175	Rab36	WB.m2	0.01	-
ENSMUSG00000020176	Grb10	WB.m2	0.01	-
ENSMUSG00000020178	Adora2a	WB.m9	0.12	sig
ENSMUSG00000020180	Snrpd3	WB.m5	0.03	-
ENSMUSG00000020181	Nav3	WB.m3	0.02	-
ENSMUSG00000020182	Ddc	grey	0	-
ENSMUSG00000020183	Cpm	WB.m6	0	-
ENSMUSG00000020184	Mdm2	WB.m1	0.01	-
ENSMUSG00000020186	Csrp2	WB.m4	0.06	-
ENSMUSG00000020189	Osbpl8	WB.m1	0	-
ENSMUSG00000020190	Mknk2	WB.m1	0.01	-
ENSMUSG00000020196	Cabin1	WB.m3	0	-
ENSMUSG00000020198	Ap3d1	WB.m3	0	-
ENSMUSG00000020205	Phlda1	WB.m1	0	-
ENSMUSG00000020211	Sf3a2	grey	0.03	-
ENSMUSG00000020212	Mdm1	grey	0.04	-
ENSMUSG00000020214	Glipr1l2	grey	0	-
ENSMUSG00000020216	Jsrp1	grey	0	-
ENSMUSG00000020219	Timm13	WB.m7	0.01	-
ENSMUSG00000020220	Vps13d	grey	0	-
ENSMUSG00000020224	Llph	grey	0	-
ENSMUSG00000020230	Prmt2	WB.m2	0.02	-
ENSMUSG00000020231	Dip2a	WB.m2	0.04	-
ENSMUSG00000020232	Hmg20b	grey	0.02	-
ENSMUSG00000020234	4930404N11Rik	grey	0.01	-
ENSMUSG00000020235	Fzr1	WB.m3	0.05	-
ENSMUSG00000020238	Ncln	WB.m1	0	-
ENSMUSG00000020241	Col6a2	WB.m12	0.01	-
ENSMUSG00000020246	Hcfc2	grey	0	-
ENSMUSG00000020248	Nfyb	WB.m1	0.02	-
ENSMUSG00000020250	Txnrd1	WB.m1	0	-
ENSMUSG00000020251	Glt8d2	grey	0	-
ENSMUSG00000020253	Ppm1m	grey	0	-
ENSMUSG00000020255	D10Wsu102e	grey	0.01	-
ENSMUSG00000020256	Aldh1l2	grey	0	-
ENSMUSG00000020257	Wdr82	WB.m1	0	-
ENSMUSG00000020258	Glyctk	grey	0	-
ENSMUSG00000020260	Pofut2	WB.m1	0.01	-
ENSMUSG00000020261	Slc36a1	WB.m11	0.11	-
ENSMUSG00000020262	Adarb1	WB.m11	0	-
ENSMUSG00000020263	Appl2	WB.m1	0	-
ENSMUSG00000020267	Hint1	WB.m7	0	-
ENSMUSG00000020268	Lyrm7	grey	0	-
ENSMUSG00000020271	Fbxw11	WB.m1	0.01	-
ENSMUSG00000020272	Stk10	WB.m1	0	-
ENSMUSG00000020273	Papolg	grey	0.03	-
ENSMUSG00000020275	Rel	WB.m1	0.02	-
ENSMUSG00000020277	Pfkl	grey	0.02	-
ENSMUSG00000020280	Pus10	WB.m1	0.01	-
ENSMUSG00000020282	Rhbdf1	WB.m1	0	-
ENSMUSG00000020283	Pex13	grey	0.01	-
ENSMUSG00000020284	1810043G02Rik	grey	0	-
ENSMUSG00000020286	1700093K21Rik	grey	0	-
ENSMUSG00000020287	Mpg	WB.m1	0	-
ENSMUSG00000020289	Nprl3	WB.m1	0.02	-
ENSMUSG00000020290	Xpo1	WB.m1	0	-
ENSMUSG00000020297	Nsg2	WB.m2	0.03	-
ENSMUSG00000020300	Cpeb4	WB.m1	0	-
ENSMUSG00000020303	Stc2	grey	0.01	-
ENSMUSG00000020308	Tpgs1	WB.m1	0	-
ENSMUSG00000020309	Chac2	grey	0	-
ENSMUSG00000020310	Madcam1	grey	0	-
ENSMUSG00000020311	Erlec1	grey	0	-
ENSMUSG00000020315	Sptbn1	WB.m1	0.1	-
ENSMUSG00000020319	Wdpcp	grey	0.03	-
ENSMUSG00000020321	Mdh1	WB.m1	0	-
ENSMUSG00000020325	Fstl3	grey	0	-
ENSMUSG00000020326	Ccng1	grey	0.03	-
ENSMUSG00000020328	Nudcd2	grey	0	-
ENSMUSG00000020329	Polrmt	WB.m1	0	-
ENSMUSG00000020330	Hmmr	grey	0.02	sig
ENSMUSG00000020331	Hcn2	grey	0	-
ENSMUSG00000020334	Slc22a4	WB.m1	0.04	-
ENSMUSG00000020335	Zfp354b	grey	0	-
ENSMUSG00000020340	Cyfip2	WB.m1	0.02	-
ENSMUSG00000020346	Mgat1	grey	0	-
ENSMUSG00000020349	Ppp2ca	grey	0	-
ENSMUSG00000020354	Sgcd	grey	0	-
ENSMUSG00000020357	Flt4	WB.m4	0.04	-
ENSMUSG00000020358	Hnrnpab	WB.m15	0.01	-
ENSMUSG00000020359	Phykpl	grey	0.03	-
ENSMUSG00000020361	Hspa4	WB.m1	0	-
ENSMUSG00000020362	Cnot6	WB.m1	0	-
ENSMUSG00000020363	Gfpt2	grey	0	-
ENSMUSG00000020366	Mapk9	WB.m1	0	-
ENSMUSG00000020368	Canx	grey	0	-
ENSMUSG00000020372	Gnb2l1	WB.m14	0	-
ENSMUSG00000020375	Rufy1	WB.m2	0.04	-
ENSMUSG00000020376	Rnf130	grey	0	-
ENSMUSG00000020377	Ltc4s	WB.m4	0.12	-
ENSMUSG00000020381	3010026O09Rik	WB.m1	0	-
ENSMUSG00000020385	Clk4	WB.m1	0	-
ENSMUSG00000020386	Sar1b	WB.m5	0.03	-
ENSMUSG00000020387	Phf15	grey	0.04	-
ENSMUSG00000020389	Cdkl3	WB.m2	0	-
ENSMUSG00000020390	Ube2b	grey	0.02	-
ENSMUSG00000020392	Cdkn2aipnl	WB.m3	0	-
ENSMUSG00000020393	Kremen1	WB.m4	0.02	-
ENSMUSG00000020395	Itk	grey	0	-
ENSMUSG00000020396	Nefh	WB.m3	0	-
ENSMUSG00000020397	Med7	WB.m5	0	-
ENSMUSG00000020399	Havcr2	grey	0	-
ENSMUSG00000020400	Tnip1	grey	0	-
ENSMUSG00000020402	Vdac1	WB.m1	0.01	-
ENSMUSG00000020407	Upp1	grey	0	-
ENSMUSG00000020409	Slu7	grey	0	-
ENSMUSG00000020411	Nipal4	WB.m6	0	-
ENSMUSG00000020412	Ascc2	WB.m1	0	-
ENSMUSG00000020413	Hus1	grey	0.02	-
ENSMUSG00000020422	Tns3	grey	0.06	-
ENSMUSG00000020423	Btg2	grey	0	-
ENSMUSG00000020424	Gatsl3	WB.m20	0	-
ENSMUSG00000020427	Igfbp3	grey	0.05	-
ENSMUSG00000020428	Gabra6	grey	0	-
ENSMUSG00000020430	Pes1	grey	0	-
ENSMUSG00000020431	Adcy1	WB.m11	0.05	-
ENSMUSG00000020432	Tcn2	WB.m4	0.07	sig
ENSMUSG00000020435	Osbp2	WB.m8	0	-
ENSMUSG00000020436	Gabrg2	grey	0	-
ENSMUSG00000020437	Myo1g	grey	0.05	-
ENSMUSG00000020439	Smtn	grey	0	-
ENSMUSG00000020440	Arf5	WB.m1	0	-
ENSMUSG00000020441	2310033P09Rik	grey	0	-
ENSMUSG00000020444	Guk1	WB.m3	0	-
ENSMUSG00000020447	Npc1l1	grey	0.01	-
ENSMUSG00000020451	Limk2	WB.m3	0.15	-
ENSMUSG00000020453	Patz1	WB.m1	0	-
ENSMUSG00000020454	Eif4enif1	grey	0	-
ENSMUSG00000020455	Trim11	grey	0.04	-
ENSMUSG00000020456	Ogdh	grey	0.03	-
ENSMUSG00000020457	Drg1	WB.m5	0	-
ENSMUSG00000020458	Rtn4	grey	0	-
ENSMUSG00000020459	Mtif2	grey	0	-
ENSMUSG00000020462	Ccdc104	WB.m3	0	-
ENSMUSG00000020464	Pnpt1	grey	0	-
ENSMUSG00000020467	Efemp1	WB.m12	0.17	sig
ENSMUSG00000020471	Pold2	grey	0	-
ENSMUSG00000020472	Zkscan17	grey	0.01	-
ENSMUSG00000020473	Aebp1	WB.m12	0.09	sig
ENSMUSG00000020474	Polm	grey	0.04	sig
ENSMUSG00000020475	Pgam2	grey	0	-
ENSMUSG00000020476	Dbnl	grey	0	-
ENSMUSG00000020477	Mrps24	WB.m7	0	-
ENSMUSG00000020482	Ccdc117	WB.m1	0	-
ENSMUSG00000020483	Dynll2	WB.m3	0	-
ENSMUSG00000020484	Xbp1	WB.m1	0	-
ENSMUSG00000020485	Supt4a	WB.m14	0.01	-
ENSMUSG00000020486	Sept4	WB.m6	0.01	-
ENSMUSG00000020492	Ska2	grey	0.02	-
ENSMUSG00000020493	Prr11	grey	0.05	-
ENSMUSG00000020513	Tubd1	grey	0	-
ENSMUSG00000020514	Mrpl22	WB.m5	0	-
ENSMUSG00000020515	Cnot8	grey	0	-
ENSMUSG00000020519	Sap30l	grey	0	-
ENSMUSG00000020520	Galnt10	WB.m6	0.03	-
ENSMUSG00000020521	Rnft1	grey	0	-
ENSMUSG00000020522	Mfap3	WB.m1	0	-
ENSMUSG00000020523	Fam114a2	grey	0	-
ENSMUSG00000020524	Gria1	grey	0	-
ENSMUSG00000020525	Ppm1d	grey	0.02	-
ENSMUSG00000020528	Prpsap2	grey	0	-
ENSMUSG00000020534	Shmt1	grey	0	-
ENSMUSG00000020536	Llgl1	WB.m1	0.1	-
ENSMUSG00000020537	Drg2	WB.m5	0.02	-
ENSMUSG00000020538	Srebf1	WB.m1	0	-
ENSMUSG00000020541	Tom1l1	grey	0.05	-
ENSMUSG00000020542	Myocd	grey	0.01	-
ENSMUSG00000020544	Cox11	grey	0	-
ENSMUSG00000020546	Stxbp4	grey	0.01	-
ENSMUSG00000020547	Bzw2	grey	0	-
ENSMUSG00000020549	Elac2	grey	0	-
ENSMUSG00000020553	Pctp	WB.m1	0	-
ENSMUSG00000020561	Twistnb	grey	0	-
ENSMUSG00000020562	Efcab10	grey	0.01	-
ENSMUSG00000020564	Atxn7l1	grey	0.05	-
ENSMUSG00000020566	Atp6v1c2	WB.m2	0.08	-
ENSMUSG00000020570	Sypl	WB.m2	0.05	-
ENSMUSG00000020571	Pdia6	WB.m1	0	-
ENSMUSG00000020572	Nampt	grey	0.07	-
ENSMUSG00000020573	Pik3cg	grey	0.03	-
ENSMUSG00000020576	Nbas	grey	0	-
ENSMUSG00000020577	Tspan13	grey	0	-
ENSMUSG00000020580	Rock2	WB.m1	0	-
ENSMUSG00000020583	Matn3	grey	0	-
ENSMUSG00000020585	Laptm4a	WB.m4	0	-
ENSMUSG00000020589	Fam49a	WB.m1	0	-
ENSMUSG00000020590	Snx13	WB.m1	0.01	-
ENSMUSG00000020591	Ntsr2	grey	0	-
ENSMUSG00000020592	Sdc1	grey	0	-
ENSMUSG00000020593	Lpin1	WB.m2	0.01	-
ENSMUSG00000020594	Pum2	WB.m1	0	-
ENSMUSG00000020598	Nrcam	WB.m1	0	-
ENSMUSG00000020599	Rgs9	WB.m9	0.12	sig
ENSMUSG00000020601	Trib2	grey	0	-
ENSMUSG00000020604	Arsg	WB.m4	0.15	sig
ENSMUSG00000020605	Hs1bp3	grey	0	-
ENSMUSG00000020607	Fam84a	grey	0	-
ENSMUSG00000020608	Smc6	WB.m1	0	-
ENSMUSG00000020609	Apob	grey	0	-
ENSMUSG00000020610	Amz2	grey	0	-
ENSMUSG00000020611	Gna13	WB.m4	0	-
ENSMUSG00000020612	Prkar1a	WB.m1	0	-
ENSMUSG00000020614	Fam20a	grey	0	-
ENSMUSG00000020620	Abca8b	grey	0.13	-
ENSMUSG00000020621	Rdh14	grey	0	-
ENSMUSG00000020623	Map2k6	grey	0	-
ENSMUSG00000020627	Klhl29	grey	0	-
ENSMUSG00000020628	Trappc12	WB.m16	0.02	-
ENSMUSG00000020629	Adi1	grey	0	-
ENSMUSG00000020634	Ubxn2a	WB.m2	0.11	-
ENSMUSG00000020635	Fkbp1b	WB.m3	0	-
ENSMUSG00000020638	Cmpk2	grey	0	-
ENSMUSG00000020640	Itsn2	WB.m1	0	-
ENSMUSG00000020641	Rsad2	grey	0	-
ENSMUSG00000020642	Rnf144a	grey	0.09	-
ENSMUSG00000020644	Id2	WB.m1	0.01	-
ENSMUSG00000020646	Mboat2	WB.m6	0	-
ENSMUSG00000020647	Ncoa1	WB.m1	0	-
[truncated: 10,670 more rows]
