# Supplementary material for: Evolutionary conservation and divergence of the human brain transcriptome
Source: Genome Biol. 2021 Jan 29;22:52. doi: 10.1186/s13059-020-02257-z (PMC7844938; doi:10.1186/s13059-020-02257-z)
Supplement: Supplementary file 6 — Additional file 6: Table S5. Transcription factor binding site enrichment analysis for diverged genes of consensus cell type modules. [file 13059_2020_2257_MOESM6_ESM.txt]

Transcription.factor	ID	Module	CellType	Yes.density.per.1000bp	No.density.per.1000bp	Yes.No.ratio	P.value
ZNF236	V$ZNF236_03	M4	Neuron	0.033	0.006	5.347	0
PU.1	V$PU1_Q4	M10	Microglia (Homeostatic)	0.174	0.033	5.277	0
ZNF91	V$ZNF91_02	M11	Endothelial	0.519	0.113	4.589	0
Tbx3	V$TBX3_05	M8	Microglia (Activated)	0.13	0.031	4.248	0
GATA-1	V$GATA1_03	M10	Microglia (Homeostatic)	0.125	0.03	4.209	0
Sox-8	V$SOX8_05	M10	Microglia (Homeostatic)	0.112	0.027	4.176	0
ZNF266	V$ZNF266_01	M8	Microglia (Activated)	0.142	0.034	4.164	0
C/EBPdelta	V$CEBPD_03	M10	Microglia (Homeostatic)	0.162	0.041	3.969	0
Sox-21	V$SOX21_06	M10	Microglia (Homeostatic)	0.174	0.044	3.954	0
Sox-9	V$SOX9_05	M10	Microglia (Homeostatic)	0.149	0.038	3.943	0
SPIB	V$SPIB_06	M10	Microglia (Homeostatic)	0.125	0.032	3.928	0
Tbp	V$TBP_06	M10	Microglia (Homeostatic)	1.22	0.313	3.894	0
Zfp536	V$ZFP536_03	M10	Microglia (Homeostatic)	0.237	0.061	3.861	0
HNF-3alpha	V$FOXA1_09	M6	Astrocyte	0.075	0.019	3.857	0
MASH-1	V$MASH1_Q6_01	M10	Microglia (Homeostatic)	0.311	0.081	3.856	0
SNA	V$SNA_Q6	M8	Microglia (Activated)	0.177	0.046	3.85	0
ARID3A	V$ARID3A_02	M11	Endothelial	0.357	0.093	3.85	0
GM397	V$GM497_04	M10	Microglia (Homeostatic)	0.535	0.14	3.833	0
MEOX2	V$MEOX2_03	M10	Microglia (Homeostatic)	0.137	0.036	3.828	0
ZNF496	V$ZNF496_01	M7	Oligodendrocyte	0.055	0.014	3.792	0
c-Ets	V$ETS_B	M10	Microglia (Homeostatic)	0.361	0.095	3.789	0
Freac-3	V$FREAC3_01	M7	Oligodendrocyte	0.055	0.015	3.774	0.001
ZNF536	V$ZNF536_03	M10	Microglia (Homeostatic)	0.237	0.063	3.766	0
FOXR2	V$FOXR2_02	M4	Neuron	0.144	0.039	3.742	0
ZNF573	V$ZNF573_02	M11	Endothelial	0.487	0.13	3.741	0
Brachyury	V$BRACH_04	M10	Microglia (Homeostatic)	0.137	0.037	3.69	0
PDX1	V$PDX1_05	M4	Neuron	0.043	0.012	3.687	0
STAT5B	V$STAT5B_03	M8	Microglia (Activated)	0.118	0.032	3.667	0.001
ZSCAN4	V$ZSCAN4_06	M7	Oligodendrocyte	0.044	0.012	3.658	0.002
ZNF392	V$ZNF392_02	M4	Neuron	0.882	0.241	3.657	0
ZFP14	V$ZFP14_03	M4	Neuron	0.144	0.04	3.636	0
NR2E1	V$NR2E1_01	M11	Endothelial	0.325	0.09	3.618	0.001
RelA-p65	V$RELA_07	M8	Microglia (Activated)	0.224	0.062	3.598	0
TEF-3:Spi-B	V$TEAD4SPIB_01	M10	Microglia (Homeostatic)	0.137	0.038	3.575	0
P50	V$P50_Q6	M8	Microglia (Activated)	0.189	0.053	3.571	0
FOXR2	V$FOXR2_02	M10	Microglia (Homeostatic)	0.61	0.171	3.571	0
ZFP932	V$ZFP932_01	M8	Microglia (Activated)	0.118	0.033	3.558	0.001
ETSLIKE	V$ETSLIKE_Q4	M10	Microglia (Homeostatic)	0.137	0.039	3.549	0
TCFE2A	V$TCFE2A_04	M4	Neuron	0.029	0.008	3.548	0.002
MOK-2	V$MOK2_01	M7	Oligodendrocyte	0.066	0.019	3.534	0
ZNF141	V$ZNF141_02	M10	Microglia (Homeostatic)	0.473	0.134	3.528	0
ZNF528	V$ZNF528_05	M11	Endothelial	0.325	0.093	3.5	0.001
Spi-B	V$SPIB_01	M10	Microglia (Homeostatic)	0.224	0.064	3.493	0
ovol1	V$OVOL1_01	M6	Astrocyte	0.068	0.02	3.472	0.001
POU4F1	V$POU4F1_01	M10	Microglia (Homeostatic)	0.212	0.061	3.458	0
TEF-3:TBR2	V$TEAD4EOMES_01	M4	Neuron	0.085	0.025	3.456	0
ZNF236	V$ZNF236_01	M8	Microglia (Activated)	0.153	0.045	3.437	0
SRY	V$SRY_09	M11	Endothelial	0.909	0.265	3.426	0
Sox-18	V$SOX18_03	M10	Microglia (Homeostatic)	0.125	0.036	3.419	0.001
ZNF16	V$ZNF16_01	M4	Neuron	0.029	0.009	3.404	0.002
ZNF91	V$ZNF91_02	M10	Microglia (Homeostatic)	0.187	0.055	3.404	0
FOXR2	V$FOXR2_01	M10	Microglia (Homeostatic)	0.984	0.289	3.403	0
LHX6	V$LHX6_06	M10	Microglia (Homeostatic)	0.374	0.11	3.397	0
MTF-1	V$MTF1_01	M10	Microglia (Homeostatic)	0.461	0.136	3.386	0
Sox-2	V$SOX2_03	M10	Microglia (Homeostatic)	0.162	0.048	3.385	0
SKOR2	V$SKOR2_02	M6	Astrocyte	0.075	0.022	3.378	0
Spi-B	V$SPIB_07	M10	Microglia (Homeostatic)	0.137	0.041	3.376	0.001
MIXL1	V$MIXL1_02	M11	Endothelial	0.357	0.106	3.369	0.001
MEF-2B1	V$MEF2B_04	M8	Microglia (Activated)	0.224	0.067	3.366	0
FOXR2	V$FOXR2_01	M4	Neuron	0.144	0.043	3.339	0
Lhx8	V$LHX8_03	M10	Microglia (Homeostatic)	0.262	0.078	3.338	0
ZNF497	V$ZNF497_03	M11	Endothelial	0.357	0.107	3.335	0.001
ITF-2	V$ITF2_01	M10	Microglia (Homeostatic)	0.262	0.078	3.333	0
ZNF789	V$ZNF789_02	M7	Oligodendrocyte	0.077	0.023	3.328	0
ZNF816A	V$ZNF816A_02	M10	Microglia (Homeostatic)	0.162	0.049	3.326	0
XFD-1	V$XFD1_01	M6	Astrocyte	0.118	0.036	3.312	0
HNF-3alpha	V$FOXA1_09	M10	Microglia (Homeostatic)	0.162	0.049	3.297	0
ZNF681	V$ZNF681_03	M11	Endothelial	1.006	0.308	3.266	0
ZNF643	V$ZNF643_01	M6	Astrocyte	0.068	0.021	3.252	0.001
FOXC1	V$FOXC1_04	M10	Microglia (Homeostatic)	0.212	0.065	3.249	0
GATA-6	V$GATA6_04	M4	Neuron	0.036	0.011	3.239	0.001
REST	V$REST_Q5	M4	Neuron	0.043	0.013	3.234	0
ZNF713	V$ZNF713_02	M4	Neuron	0.039	0.012	3.227	0.001
ZNF235	V$ZNF235_03	M11	Endothelial	0.974	0.302	3.222	0
NFATc1	V$NFATC1_05	M11	Endothelial	0.682	0.212	3.22	0
POU4F3	V$POU4F3_03	M10	Microglia (Homeostatic)	0.162	0.05	3.214	0
POU4F3	V$POU4F3_09	M10	Microglia (Homeostatic)	0.187	0.058	3.195	0
TEAD3	V$TEAD3_01	M8	Microglia (Activated)	0.094	0.03	3.192	0.005
MASH-1	V$MASH1_Q6_02	M10	Microglia (Homeostatic)	0.311	0.098	3.191	0
STAT5A	V$STAT5A_Q6	M8	Microglia (Activated)	0.13	0.041	3.19	0.001
ZNF235	V$ZNF235_01	M11	Endothelial	0.422	0.134	3.16	0
DUX1	V$DUX1_02	M11	Endothelial	0.455	0.144	3.151	0
FOXP3	V$FOXP3_04	M6	Astrocyte	0.068	0.022	3.147	0.001
SOX-20	V$SOX15_01	M11	Endothelial	0.519	0.165	3.143	0
SRY	V$SRY_09	M10	Microglia (Homeostatic)	0.286	0.091	3.135	0
ZNF841	V$ZNF841_04	M8	Microglia (Activated)	0.13	0.042	3.119	0.001
JUNB:FOSB	V$JUNBFOSB_01	M8	Microglia (Activated)	0.177	0.057	3.107	0
E47	V$E47_01	M8	Microglia (Activated)	0.283	0.091	3.099	0
rax	V$RAX_04	M11	Endothelial	0.357	0.116	3.084	0.001
C/EBPepsilon	V$CEBPE_Q6_01	M7	Oligodendrocyte	0.071	0.023	3.072	0.001
Cdx	V$CDX_Q5	M7	Oligodendrocyte	0.197	0.064	3.065	0
RelB:p52 (NF-kappaB)	V$RELBP52_01	M7	Oligodendrocyte	0.066	0.021	3.059	0.001
C-JUN:FRA-2	V$JUNFRA2_01	M8	Microglia (Activated)	0.13	0.042	3.057	0.001
Znf408	V$ZNF408_02	M11	Endothelial	0.779	0.256	3.046	0
Zec	V$ZEC_04	M6	Astrocyte	0.075	0.025	3.039	0.001
HOXA6	V$HOXA6_04	M6	Astrocyte	0.075	0.025	3.039	0.001
HOXA4	V$HOXA4_05	M4	Neuron	0.043	0.014	3.039	0.001
HOXD4	V$HOXD4_02	M4	Neuron	0.043	0.014	3.039	0.001
HOXB4	V$HOXB4_05	M4	Neuron	0.043	0.014	3.039	0.001
EVX1	V$EVX1_06	M4	Neuron	0.043	0.014	3.039	0.001
HOXA2	V$HOXA2_09	M4	Neuron	0.043	0.014	3.039	0.001
HOXD4	V$HOXD4_05	M4	Neuron	0.043	0.014	3.039	0.001
HOXC4	V$HOXC4_03	M4	Neuron	0.043	0.014	3.039	0.001
Hox-D3	V$HOXD3_05	M4	Neuron	0.043	0.014	3.039	0.001
HSF2	V$HSF2_02	M7	Oligodendrocyte	0.06	0.02	3.032	0.002
ZNF549	V$ZNF549_02	M11	Endothelial	0.552	0.182	3.032	0
Nkx6A	V$NKX61_08	M6	Astrocyte	0.075	0.025	3.031	0.001
LHX5	V$LHX5_05	M6	Astrocyte	0.075	0.025	3.031	0.001
LHX5	V$LHX5_03	M6	Astrocyte	0.075	0.025	3.031	0.001
HOXB6	V$HOXB6_05	M6	Astrocyte	0.075	0.025	3.031	0.001
HOXB1	V$HOXB1_03	M6	Astrocyte	0.075	0.025	3.031	0.001
NKX6B	V$NKX62_03	M6	Astrocyte	0.075	0.025	3.031	0.001
NKX6B	V$NKX62_02	M6	Astrocyte	0.075	0.025	3.031	0.001
HOXB6	V$HOXB6_03	M6	Astrocyte	0.075	0.025	3.031	0.001
HSF5	V$HSF5_03	M6	Astrocyte	0.068	0.023	3.029	0.002
Six-6	V$SIX6_01	M11	Endothelial	0.487	0.162	3.014	0
HOXA7	V$HOXA7_02	M10	Microglia (Homeostatic)	0.162	0.054	3.012	0.001
ZNF433	V$ZNF433_03	M7	Oligodendrocyte	0.06	0.02	3.011	0.002
MTF-1	V$MTF1_02	M10	Microglia (Homeostatic)	0.772	0.256	3.011	0
SIX6	V$SIX6_08	M4	Neuron	0.249	0.083	3.009	0
TEL1	V$TEL1_03	M10	Microglia (Homeostatic)	0.162	0.054	3.008	0.001
c-Rel	V$CREL_Q6	M8	Microglia (Activated)	0.142	0.047	3.002	0.001
POU3F2	V$POU3F2_07	M10	Microglia (Homeostatic)	1.121	0.373	3.002	0
