# Supplementary material for: Evolutionary conservation and divergence of the human brain transcriptome
Source: Genome Biol. 2021 Jan 29;22:52. doi: 10.1186/s13059-020-02257-z (PMC7844938; doi:10.1186/s13059-020-02257-z)
Supplement: Supplementary file 7 — Additional file 7: Table S6. Top 100 gene pair correlation divergences for human Whole Brain modules. [file 13059_2020_2257_MOESM7_ESM.txt]

Mod	Comb	FC
WHOLE_BRAIN.M7	HSPA2|TTYH2	0.706
WHOLE_BRAIN.M7	HSPA2|PRR18	0.69
WHOLE_BRAIN.M7	HSPA2|PLP1	0.689
WHOLE_BRAIN.M7	HSPA2|KLK6	0.689
WHOLE_BRAIN.M7	ELOVL1|HSPA2	0.687
WHOLE_BRAIN.M7	ERBB3|HSPA2	0.687
WHOLE_BRAIN.M7	ASPA|HSPA2	0.68
WHOLE_BRAIN.M7	HSPA2|TMEM63A	0.672
WHOLE_BRAIN.M7	ANLN|LRP2	0.666
WHOLE_BRAIN.M7	HSPA2|RNASE1	0.664
WHOLE_BRAIN.M7	HSPA2|PLA2G16	0.663
WHOLE_BRAIN.M7	CNDP1|MOG	0.66
WHOLE_BRAIN.M7	ENPP2|GLDN	0.66
WHOLE_BRAIN.M7	ENPP2|HSPA2	0.658
WHOLE_BRAIN.M7	CLDND1|CNDP1	0.658
WHOLE_BRAIN.M7	CNDP1|UGT8	0.652
WHOLE_BRAIN.M7	CNDP1|DBNDD2	0.652
WHOLE_BRAIN.M7	CNDP1|PLP1	0.65
WHOLE_BRAIN.M7	ABCA8|ENPP2	0.65
WHOLE_BRAIN.M7	GPR37|SLC31A2	0.649
WHOLE_BRAIN.M7	HSPA2|MAG	0.648
WHOLE_BRAIN.M7	GLDN|NINJ2	0.648
WHOLE_BRAIN.M7	NINJ2|SLC31A2	0.648
WHOLE_BRAIN.M7	HSPA2|NINJ2	0.648
WHOLE_BRAIN.M7	CD22|MYRF	0.648
WHOLE_BRAIN.M7	TMEM235|TTYH2	0.647
WHOLE_BRAIN.M7	CD22|TMEM63A	0.647
WHOLE_BRAIN.M7	CNDP1|GPR37	0.647
WHOLE_BRAIN.M7	ENPP2|TMEM144	0.646
WHOLE_BRAIN.M7	RNASE1|SLC31A2	0.646
WHOLE_BRAIN.M7	CNDP1|KLK6	0.646
WHOLE_BRAIN.M7	GLDN|TMEM144	0.644
WHOLE_BRAIN.M7	HSPA2|KIF13B	0.644
WHOLE_BRAIN.M7	CNDP1|OPALIN	0.643
WHOLE_BRAIN.M7	ELOVL1|RNASE1	0.642
WHOLE_BRAIN.M7	CYB5R2|ENPP2	0.642
WHOLE_BRAIN.M7	ABCA8|TTYH2	0.641
WHOLE_BRAIN.M7	CNDP1|SLC31A2	0.64
WHOLE_BRAIN.M7	CNP|HSPA2	0.637
WHOLE_BRAIN.M7	HSPA2|MOG	0.637
WHOLE_BRAIN.M7	CNDP1|ERMN	0.637
WHOLE_BRAIN.M7	CAPN3|SLC31A2	0.636
WHOLE_BRAIN.M7	ABCA8|KLK6	0.635
WHOLE_BRAIN.M7	HSPA2|SLC31A2	0.634
WHOLE_BRAIN.M7	HSPA2|UGT8	0.633
WHOLE_BRAIN.M7	HSPA2|NPC1	0.632
WHOLE_BRAIN.M7	CNDP1|TMEM144	0.63
WHOLE_BRAIN.M7	EFHD1|HSPA2	0.629
WHOLE_BRAIN.M7	CYB5R2|HSPA2	0.628
WHOLE_BRAIN.M7	ENPP2|RNASE1	0.628
WHOLE_BRAIN.M7	HSPA2|MAL	0.627
WHOLE_BRAIN.M7	MOG|SLC31A2	0.627
WHOLE_BRAIN.M7	CLDND1|TMEM144	0.626
WHOLE_BRAIN.M7	CLDND1|SLC31A2	0.626
WHOLE_BRAIN.M7	DBNDD2|RNASE1	0.626
WHOLE_BRAIN.M7	PIP4K2A|SLC31A2	0.626
WHOLE_BRAIN.M7	MAG|TMEM235	0.625
WHOLE_BRAIN.M7	ENPP2|SLC31A2	0.625
WHOLE_BRAIN.M7	HSPA2|PLPP2	0.625
WHOLE_BRAIN.M7	GLDN|MOG	0.624
WHOLE_BRAIN.M7	GLDN|HHIP	0.624
WHOLE_BRAIN.M7	ELOVL1|GLDN	0.623
WHOLE_BRAIN.M7	CARNS1|CD22	0.623
WHOLE_BRAIN.M7	CD22|ERBB3	0.622
WHOLE_BRAIN.M7	CNDP1|MAG	0.622
WHOLE_BRAIN.M7	CNP|GLDN	0.622
WHOLE_BRAIN.M7	CYB5R2|ERBB3	0.62
WHOLE_BRAIN.M7	CMTM5|TMEM235	0.619
WHOLE_BRAIN.M7	CNDP1|CNP	0.617
WHOLE_BRAIN.M7	SLC31A2|TMEM144	0.617
WHOLE_BRAIN.M7	GLDN|SLC31A2	0.617
WHOLE_BRAIN.M7	ABCA8|PLA2G16	0.616
WHOLE_BRAIN.M7	HSPA2|TMEM235	0.615
WHOLE_BRAIN.M7	ABCA8|TMEM63A	0.615
WHOLE_BRAIN.M7	TMEM235|TMEM63A	0.615
WHOLE_BRAIN.M7	ANLN|ITGA2	0.615
WHOLE_BRAIN.M7	CNDP1|QDPR	0.614
WHOLE_BRAIN.M7	CLDND1|HSPA2	0.614
WHOLE_BRAIN.M7	PLP1|RNASE1	0.613
WHOLE_BRAIN.M7	ANLN|CNDP1	0.612
WHOLE_BRAIN.M7	CYB5R2|ELOVL1	0.611
WHOLE_BRAIN.M7	HSPA2|TMEM144	0.611
WHOLE_BRAIN.M7	DBNDD2|TMEM235	0.611
WHOLE_BRAIN.M7	GPR37|HSPA2	0.61
WHOLE_BRAIN.M7	CNDP1|ELOVL1	0.61
WHOLE_BRAIN.M7	ERMN|GLDN	0.61
WHOLE_BRAIN.M7	GJB1|HSPA2	0.61
WHOLE_BRAIN.M7	CAPN3|CNDP1	0.61
WHOLE_BRAIN.M7	CARNS1|GLDN	0.609
WHOLE_BRAIN.M7	CNDP1|NINJ2	0.609
WHOLE_BRAIN.M7	CNDP1|CNTN2	0.608
WHOLE_BRAIN.M7	FA2H|HSPA2	0.608
WHOLE_BRAIN.M7	HSPA2|RASGRP3	0.608
WHOLE_BRAIN.M7	ERBB3|GLDN	0.608
WHOLE_BRAIN.M7	ERMN|HSPA2	0.607
WHOLE_BRAIN.M7	HHIP|SLC31A2	0.607
WHOLE_BRAIN.M7	GLDN|MAG	0.606
WHOLE_BRAIN.M7	FRMD4B|KCNH8	0.606
WHOLE_BRAIN.M7	C10orf90|CD22	0.606
WHOLE_BRAIN.M7	CD22|MAG	0.606
WHOLE_BRAIN.M10	C3|LAPTM5	0.669
WHOLE_BRAIN.M10	C1QC|VSIG4	0.65
WHOLE_BRAIN.M10	C1QB|VSIG4	0.642
WHOLE_BRAIN.M10	C3|CSF1R	0.641
WHOLE_BRAIN.M10	C1QA|VSIG4	0.638
WHOLE_BRAIN.M10	APBB1IP|C3	0.633
WHOLE_BRAIN.M10	C1QC|FPR1	0.607
WHOLE_BRAIN.M10	CYBB|GPR34	0.604
WHOLE_BRAIN.M10	C1QC|TMIGD3	0.598
WHOLE_BRAIN.M10	AIF1|C3	0.595
WHOLE_BRAIN.M10	C1QB|FPR1	0.594
WHOLE_BRAIN.M10	C3|LPAR5	0.59
WHOLE_BRAIN.M10	ALOX5AP|C3	0.589
WHOLE_BRAIN.M10	C3|TREM2	0.587
WHOLE_BRAIN.M10	C3|LY86	0.582
WHOLE_BRAIN.M10	LAPTM5|TMIGD3	0.581
WHOLE_BRAIN.M10	C3|TYROBP	0.576
WHOLE_BRAIN.M10	C1QB|C3	0.572
WHOLE_BRAIN.M10	C1QB|TMIGD3	0.571
WHOLE_BRAIN.M10	ADAM28|CSF1R	0.567
WHOLE_BRAIN.M10	C3|NCKAP1L	0.565
WHOLE_BRAIN.M10	C1QC|C3	0.564
WHOLE_BRAIN.M10	C1QA|FPR1	0.561
WHOLE_BRAIN.M10	C1QC|SLC2A5	0.56
WHOLE_BRAIN.M10	ALOX5AP|VSIG4	0.56
WHOLE_BRAIN.M10	C3|HAVCR2	0.558
WHOLE_BRAIN.M10	APBB1IP|TMIGD3	0.555
WHOLE_BRAIN.M10	HCLS1|TMIGD3	0.554
WHOLE_BRAIN.M10	LPAR5|SELPLG	0.554
WHOLE_BRAIN.M10	C3|CYBB	0.552
WHOLE_BRAIN.M10	C3|CX3CR1	0.552
WHOLE_BRAIN.M10	C1QB|SLC2A5	0.552
WHOLE_BRAIN.M10	CSF1R|TMIGD3	0.551
WHOLE_BRAIN.M10	LPAR5|TLR7	0.549
WHOLE_BRAIN.M10	C3|GPR34	0.549
WHOLE_BRAIN.M10	CD74|LAPTM5	0.549
WHOLE_BRAIN.M10	GPR34|TLR7	0.548
WHOLE_BRAIN.M10	AIF1|CD74	0.548
WHOLE_BRAIN.M10	ALOX5AP|C3AR1	0.546
WHOLE_BRAIN.M10	AIF1|APBB1IP	0.545
WHOLE_BRAIN.M10	CSF1R|LPAR5	0.544
WHOLE_BRAIN.M10	CD84|GPR34	0.544
WHOLE_BRAIN.M10	C3AR1|GPR34	0.544
WHOLE_BRAIN.M10	TLR7|TREM2	0.543
WHOLE_BRAIN.M10	CSF1R|CYBB	0.543
WHOLE_BRAIN.M10	ADAM28|GPR34	0.542
WHOLE_BRAIN.M10	ADAM28|DOCK8	0.54
WHOLE_BRAIN.M10	GPR34|IGSF6	0.536
WHOLE_BRAIN.M10	HAVCR2|TMIGD3	0.536
WHOLE_BRAIN.M10	FYB|GPR34	0.536
WHOLE_BRAIN.M10	CYBB|LAPTM5	0.534
WHOLE_BRAIN.M10	ALOX5AP|SLC2A5	0.533
WHOLE_BRAIN.M10	GPR34|RNASE6	0.532
WHOLE_BRAIN.M10	TYROBP|VSIG4	0.532
WHOLE_BRAIN.M10	CYBB|TLR7	0.532
WHOLE_BRAIN.M10	C3|TLR7	0.532
WHOLE_BRAIN.M10	ALOX5AP|CD74	0.529
WHOLE_BRAIN.M10	APBB1IP|GPR34	0.528
WHOLE_BRAIN.M10	CD53|VSIG4	0.528
WHOLE_BRAIN.M10	STAB1|VSIG4	0.527
WHOLE_BRAIN.M10	GPR34|SYK	0.527
WHOLE_BRAIN.M10	C3|CD74	0.526
WHOLE_BRAIN.M10	TMIGD3|TYROBP	0.526
WHOLE_BRAIN.M10	APBB1IP|LPAR5	0.526
WHOLE_BRAIN.M10	C3|TMIGD3	0.525
WHOLE_BRAIN.M10	C1QC|SCIN	0.524
WHOLE_BRAIN.M10	C1QA|SCIN	0.523
WHOLE_BRAIN.M10	LY86|TLR7	0.523
WHOLE_BRAIN.M10	CD74|RGS10	0.522
WHOLE_BRAIN.M10	ADAM28|HAVCR2	0.522
WHOLE_BRAIN.M10	C1QC|RHBDF2	0.521
WHOLE_BRAIN.M10	C3|INPP5D	0.52
WHOLE_BRAIN.M10	C3|P2RY12	0.516
WHOLE_BRAIN.M10	LPAR5|TMEM119	0.516
WHOLE_BRAIN.M10	LY86|TMIGD3	0.516
WHOLE_BRAIN.M10	LAT2|SLC2A5	0.516
WHOLE_BRAIN.M10	LAPTM5|LPAR5	0.515
WHOLE_BRAIN.M10	C1QB|RHBDF2	0.515
WHOLE_BRAIN.M10	CD74|SLC2A5	0.515
WHOLE_BRAIN.M10	C1QA|TMIGD3	0.515
WHOLE_BRAIN.M10	APBB1IP|CYBB	0.515
WHOLE_BRAIN.M10	AIF1|CYBB	0.514
WHOLE_BRAIN.M10	AIF1|TLR7	0.514
WHOLE_BRAIN.M10	AIF1|FYB	0.513
WHOLE_BRAIN.M10	RHBDF2|SLC2A5	0.513
WHOLE_BRAIN.M10	CD84|LPAR5	0.513
WHOLE_BRAIN.M10	FYB|LAPTM5	0.513
WHOLE_BRAIN.M10	LAPTM5|VSIG4	0.512
WHOLE_BRAIN.M10	ALOX5AP|APBB1IP	0.511
WHOLE_BRAIN.M10	ARHGDIB|C3	0.51
WHOLE_BRAIN.M10	AIF1|LPAR5	0.51
WHOLE_BRAIN.M10	LAPTM5|SLC2A5	0.509
WHOLE_BRAIN.M10	FYB|SCIN	0.509
WHOLE_BRAIN.M10	ALOX5AP|CYBB	0.508
WHOLE_BRAIN.M10	C1QB|SCIN	0.508
WHOLE_BRAIN.M10	C3|SELPLG	0.508
WHOLE_BRAIN.M10	LAPTM5|TLR7	0.508
WHOLE_BRAIN.M10	ARHGDIB|LAPTM5	0.508
WHOLE_BRAIN.M10	HCK|SLC2A5	0.507
WHOLE_BRAIN.M10	FYB|LPAR5	0.506
WHOLE_BRAIN.M4	PHYHIP|TMEM130	0.628
WHOLE_BRAIN.M4	DLGAP1|ERICH3	0.619
WHOLE_BRAIN.M4	CACNG3|TMEM130	0.594
WHOLE_BRAIN.M4	SLC8A2|TMEM130	0.592
WHOLE_BRAIN.M4	CNTNAP1|TMEM130	0.591
WHOLE_BRAIN.M4	AASDHPPT|TRUB1	0.585
WHOLE_BRAIN.M4	PHF24|TMEM130	0.584
WHOLE_BRAIN.M4	NDFIP2|TRUB1	0.582
WHOLE_BRAIN.M4	SUCLA2|TRUB1	0.579
WHOLE_BRAIN.M4	G3BP2|TRUB1	0.574
WHOLE_BRAIN.M4	KCNAB2|TMEM130	0.572
WHOLE_BRAIN.M4	G3BP2|LNP1	0.571
WHOLE_BRAIN.M4	ARHGEF9|TMEM130	0.57
WHOLE_BRAIN.M4	GABBR2|TMEM130	0.568
WHOLE_BRAIN.M4	CCNA1|ELMOD1	0.568
WHOLE_BRAIN.M4	GPRASP2|LNP1	0.567
WHOLE_BRAIN.M4	CYFIP2|TMEM130	0.563
WHOLE_BRAIN.M4	BSN|TMEM130	0.56
WHOLE_BRAIN.M4	BLOC1S6|CDC37L1	0.559
WHOLE_BRAIN.M4	MTMR9|TRAPPC6B	0.558
WHOLE_BRAIN.M4	ERICH3|UNC13A	0.558
WHOLE_BRAIN.M4	ATP2B3|SEZ6L2	0.557
WHOLE_BRAIN.M4	TMEM268|UBE2QL1	0.556
WHOLE_BRAIN.M4	GPR158|TBC1D9	0.554
WHOLE_BRAIN.M4	PLD3|SEZ6L2	0.553
WHOLE_BRAIN.M4	PDP1|PNMA2	0.552
WHOLE_BRAIN.M4	CDK16|NRSN2	0.552
WHOLE_BRAIN.M4	ERICH3|GABBR2	0.552
WHOLE_BRAIN.M4	CNKSR2|LNX1	0.552
WHOLE_BRAIN.M4	ELMOD1|STMN2	0.552
WHOLE_BRAIN.M4	LNP1|TRIM37	0.551
WHOLE_BRAIN.M4	CDK5R2|TMEM130	0.551
WHOLE_BRAIN.M4	PGBD5|TMEM130	0.549
WHOLE_BRAIN.M4	ERICH3|RGS7	0.549
WHOLE_BRAIN.M4	FRRS1L|RIMKLA	0.549
WHOLE_BRAIN.M4	LMBRD2|TRUB1	0.548
WHOLE_BRAIN.M4	C2CD2L|TMEM130	0.544
WHOLE_BRAIN.M4	ELMOD1|UCHL1	0.543
WHOLE_BRAIN.M4	PCSK2|TMEM130	0.542
WHOLE_BRAIN.M4	SCN3B|TMEM59L	0.542
WHOLE_BRAIN.M4	LNX1|PPP3CA	0.541
WHOLE_BRAIN.M4	PLD3|TMEM130	0.541
WHOLE_BRAIN.M4	SEZ6L2|USP11	0.541
WHOLE_BRAIN.M4	ARHGAP20|LNX1	0.54
WHOLE_BRAIN.M4	FRRS1L|PTPRO	0.54
WHOLE_BRAIN.M4	CNTNAP1|PNMAL2	0.54
WHOLE_BRAIN.M4	PNMAL2|SLC45A1	0.539
WHOLE_BRAIN.M4	LMBRD2|MRPS30	0.539
WHOLE_BRAIN.M4	ATP6V1A|TRUB1	0.539
WHOLE_BRAIN.M4	FRRS1L|SRD5A1	0.539
WHOLE_BRAIN.M4	GRIN1|TMEM130	0.538
WHOLE_BRAIN.M4	ELMOD1|SYT13	0.537
WHOLE_BRAIN.M4	NCDN|TMEM130	0.536
WHOLE_BRAIN.M4	RAB3A|SCN3B	0.536
WHOLE_BRAIN.M4	BLOC1S6|NUDT21	0.535
WHOLE_BRAIN.M4	RBFOX3|TMEM130	0.535
WHOLE_BRAIN.M4	CLVS2|INPP4A	0.534
WHOLE_BRAIN.M4	MEAF6|TRAPPC6B	0.534
WHOLE_BRAIN.M4	SCOC|TRUB1	0.534
WHOLE_BRAIN.M4	KCNN1|PNMAL2	0.533
WHOLE_BRAIN.M4	FAM234B|RIMKLA	0.533
WHOLE_BRAIN.M4	ELMOD1|LNX1	0.532
WHOLE_BRAIN.M4	NRSN2|SLC6A17	0.532
WHOLE_BRAIN.M4	CALM3|TMEM130	0.531
WHOLE_BRAIN.M4	ELMOD1|RBFOX2	0.531
WHOLE_BRAIN.M4	DGKI|LNX1	0.531
WHOLE_BRAIN.M4	BLOC1S6|G3BP2	0.531
WHOLE_BRAIN.M4	GUCY1B3|LNX1	0.531
WHOLE_BRAIN.M4	ROBO2|STMN2	0.53
WHOLE_BRAIN.M4	ATP2B1|LNX1	0.53
WHOLE_BRAIN.M4	ERICH3|SCN8A	0.529
WHOLE_BRAIN.M4	SEZ6|SEZ6L2	0.528
WHOLE_BRAIN.M4	LNX1|PLPPR4	0.528
WHOLE_BRAIN.M4	PACSIN1|TMEM130	0.528
WHOLE_BRAIN.M4	AASDHPPT|SCAMP1	0.527
WHOLE_BRAIN.M4	ELMOD1|SH3GL2	0.526
WHOLE_BRAIN.M4	FRMPD4|LNX1	0.526
WHOLE_BRAIN.M4	CLVS2|RBFOX2	0.526
WHOLE_BRAIN.M4	CAMK4|LNX1	0.526
WHOLE_BRAIN.M4	SEZ6L2|TMEM130	0.526
WHOLE_BRAIN.M4	LNP1|VPS35	0.525
WHOLE_BRAIN.M4	TMEM130|TMEM59L	0.524
WHOLE_BRAIN.M4	CAMSAP3|CELF3	0.524
WHOLE_BRAIN.M4	RPRD1A|TRUB1	0.524
WHOLE_BRAIN.M4	PDP1|ZNF25	0.524
WHOLE_BRAIN.M4	SYN1|TMEM130	0.523
WHOLE_BRAIN.M4	NPTX1|TMEM130	0.523
WHOLE_BRAIN.M4	ERICH3|YWHAH	0.523
WHOLE_BRAIN.M4	BSN|NRSN2	0.523
WHOLE_BRAIN.M4	GABARAPL1|LNP1	0.523
WHOLE_BRAIN.M4	ERICH3|SNAP91	0.523
WHOLE_BRAIN.M4	ELMOD1|SULT4A1	0.523
WHOLE_BRAIN.M4	TMEM268|UNC13A	0.523
WHOLE_BRAIN.M4	RBFOX2|ROBO2	0.523
WHOLE_BRAIN.M4	CD200|NELL2	0.522
WHOLE_BRAIN.M4	ERICH3|UBE2QL1	0.522
WHOLE_BRAIN.M4	LNP1|NARS	0.522
WHOLE_BRAIN.M4	SEC23A|TRUB1	0.522
WHOLE_BRAIN.M4	ELMOD1|YWHAG	0.521
WHOLE_BRAIN.M4	HMP19|LNX1	0.521
WHOLE_BRAIN.M6	ACBD7|S1PR1	0.624
WHOLE_BRAIN.M6	ATP13A4|SLC15A2	0.617
WHOLE_BRAIN.M6	CYBRD1|GRAMD3	0.591
WHOLE_BRAIN.M6	RANBP3L|SLC15A2	0.589
WHOLE_BRAIN.M6	ARHGEF26|NOTCH2	0.583
WHOLE_BRAIN.M6	HEPH|LRP4	0.582
WHOLE_BRAIN.M6	ATP1A2|FAM167A	0.577
WHOLE_BRAIN.M6	ACBD7|ALDH6A1	0.575
WHOLE_BRAIN.M6	AHCYL1|PLSCR4	0.571
WHOLE_BRAIN.M6	AQP4|PLSCR4	0.567
WHOLE_BRAIN.M6	ACBD7|ARHGEF26	0.564
WHOLE_BRAIN.M6	AHCYL1|EFEMP1	0.563
WHOLE_BRAIN.M6	CYBRD1|RANBP3L	0.562
WHOLE_BRAIN.M6	MRO|RANBP3L	0.562
WHOLE_BRAIN.M6	GRAMD1C|S1PR1	0.56
WHOLE_BRAIN.M6	NOTCH2|S1PR1	0.559
WHOLE_BRAIN.M6	ACBD7|PON2	0.558
WHOLE_BRAIN.M6	ACBD7|NOTCH2	0.558
WHOLE_BRAIN.M6	GRAMD1C|MERTK	0.556
WHOLE_BRAIN.M6	CYBRD1|HSDL2	0.556
WHOLE_BRAIN.M6	SLC15A2|SLC25A18	0.554
WHOLE_BRAIN.M6	CYBRD1|PON2	0.552
WHOLE_BRAIN.M6	HSDL2|STOX1	0.549
WHOLE_BRAIN.M6	FGF2|RAB31	0.547
WHOLE_BRAIN.M6	ACBD7|HSDL2	0.544
WHOLE_BRAIN.M6	ARHGEF26|GRAMD1C	0.542
WHOLE_BRAIN.M6	ACBD7|RAB31	0.538
WHOLE_BRAIN.M6	SLC15A2|SLC4A4	0.537
WHOLE_BRAIN.M6	ATP13A4|RANBP3L	0.537
WHOLE_BRAIN.M6	CLDN10|SLC18B1	0.537
WHOLE_BRAIN.M6	PON2|SLC1A3	0.536
WHOLE_BRAIN.M6	GRAMD3|HADHB	0.535
WHOLE_BRAIN.M6	ATP13A4|P2RY1	0.535
WHOLE_BRAIN.M6	PON2|TRPS1	0.535
WHOLE_BRAIN.M6	AHCYL1|CYBRD1	0.534
WHOLE_BRAIN.M6	SLC4A4|SLCO1C1	0.534
WHOLE_BRAIN.M6	APCDD1|HEPH	0.533
WHOLE_BRAIN.M6	ACBD7|SLC15A2	0.533
WHOLE_BRAIN.M6	GRAMD1C|SLC25A18	0.532
WHOLE_BRAIN.M6	ACBD7|ATP1A2	0.531
WHOLE_BRAIN.M6	PON2|SLC18B1	0.531
WHOLE_BRAIN.M6	GRAMD3|RANBP3L	0.531
WHOLE_BRAIN.M6	GRAMD1C|RANBP3L	0.53
WHOLE_BRAIN.M6	PON2|S1PR1	0.53
WHOLE_BRAIN.M6	RAB34|S1PR1	0.53
WHOLE_BRAIN.M6	CNN3|FGF2	0.529
WHOLE_BRAIN.M6	FGF2|TP53BP2	0.529
WHOLE_BRAIN.M6	FGF2|PLSCR4	0.529
WHOLE_BRAIN.M6	FGF2|GJA1	0.528
WHOLE_BRAIN.M6	FAM167A|S1PR1	0.528
WHOLE_BRAIN.M6	ETNPPL|RANBP3L	0.528
WHOLE_BRAIN.M6	GRAMD3|PON2	0.526
WHOLE_BRAIN.M6	ADD3|PON2	0.526
WHOLE_BRAIN.M6	CYBRD1|S1PR1	0.526
WHOLE_BRAIN.M6	GNG12|PLSCR4	0.525
WHOLE_BRAIN.M6	PLSCR4|SLC25A18	0.525
WHOLE_BRAIN.M6	GRAMD3|PLSCR4	0.524
WHOLE_BRAIN.M6	RANBP3L|TMEM47	0.524
WHOLE_BRAIN.M6	GRAMD1C|TRPS1	0.524
WHOLE_BRAIN.M6	CYBRD1|GJA1	0.523
WHOLE_BRAIN.M6	RFX4|YAP1	0.523
WHOLE_BRAIN.M6	FGF2|GRAMD1C	0.523
WHOLE_BRAIN.M6	GRAMD1C|RAB31	0.523
WHOLE_BRAIN.M6	CLDN10|SLC4A4	0.522
WHOLE_BRAIN.M6	GRAMD3|LIFR	0.521
WHOLE_BRAIN.M6	ARHGEF26|FGF2	0.521
WHOLE_BRAIN.M6	ATP1A2|CYBRD1	0.521
WHOLE_BRAIN.M6	BBOX1|PLSCR4	0.521
WHOLE_BRAIN.M6	RANBP3L|SLC1A2	0.521
WHOLE_BRAIN.M6	ETNPPL|SLC18B1	0.521
WHOLE_BRAIN.M6	AHCYL1|FGF2	0.52
WHOLE_BRAIN.M6	HEPH|SLC18B1	0.519
WHOLE_BRAIN.M6	NOTCH2|TRPS1	0.519
WHOLE_BRAIN.M6	RAB31|SLC18B1	0.519
WHOLE_BRAIN.M6	DOCK7|GPAM	0.519
WHOLE_BRAIN.M6	SLC16A9|SOX2	0.518
WHOLE_BRAIN.M6	APCDD1|SASH1	0.518
WHOLE_BRAIN.M6	RAB31|RANBP3L	0.518
WHOLE_BRAIN.M6	GRAMD1C|ID4	0.517
WHOLE_BRAIN.M6	ATP1A2|SLC18B1	0.517
WHOLE_BRAIN.M6	AXL|RAB34	0.517
WHOLE_BRAIN.M6	ACBD7|BMPR1B	0.517
WHOLE_BRAIN.M6	ACBD7|AXL	0.517
WHOLE_BRAIN.M6	ARHGEF26|BMPR1B	0.516
WHOLE_BRAIN.M6	PLSCR4|RANBP3L	0.516
WHOLE_BRAIN.M6	MRO|TLR4	0.516
WHOLE_BRAIN.M6	ACBD7|TP53BP2	0.516
WHOLE_BRAIN.M6	APCDD1|FAM167A	0.516
WHOLE_BRAIN.M6	GRAMD3|SLC18B1	0.515
WHOLE_BRAIN.M6	SLC15A2|SLCO1C1	0.515
WHOLE_BRAIN.M6	GRAMD1C|SLC4A4	0.515
WHOLE_BRAIN.M6	ACBD7|AMOT	0.514
WHOLE_BRAIN.M6	MRO|SLC7A11	0.514
WHOLE_BRAIN.M6	PALLD|YAP1	0.513
WHOLE_BRAIN.M6	LRP4|PON2	0.513
WHOLE_BRAIN.M6	ACBD7|GJA1	0.513
WHOLE_BRAIN.M6	AHCYL1|MGST1	0.513
WHOLE_BRAIN.M6	GABRG1|RANBP3L	0.513
WHOLE_BRAIN.M6	APCDD1|HTRA1	0.512
WHOLE_BRAIN.M6	GJB6|SLC15A2	0.512
WHOLE_BRAIN.M9	CES4A|UBAP1L	0.611
WHOLE_BRAIN.M9	DPH7|UBAP1L	0.542
WHOLE_BRAIN.M9	BRICD5|ZNF692	0.537
WHOLE_BRAIN.M9	BRICD5|TYK2	0.531
WHOLE_BRAIN.M9	BRICD5|SFI1	0.524
WHOLE_BRAIN.M9	BRICD5|MAN2C1	0.521
WHOLE_BRAIN.M9	IDUA|TUBGCP6	0.514
WHOLE_BRAIN.M9	ARRDC1|TUBGCP6	0.514
WHOLE_BRAIN.M9	BRICD5|SELENOO	0.512
WHOLE_BRAIN.M9	BRICD5|KAT2A	0.512
WHOLE_BRAIN.M9	BRICD5|TRMU	0.509
WHOLE_BRAIN.M9	BRICD5|NPEPL1	0.508
WHOLE_BRAIN.M9	BRICD5|SNRNP70	0.506
WHOLE_BRAIN.M9	ORAOV1|UBAP1L	0.503
WHOLE_BRAIN.M9	PDIA2|UBAP1L	0.5
WHOLE_BRAIN.M9	BRICD5|C1orf35	0.498
WHOLE_BRAIN.M9	BRICD5|TNFRSF25	0.493
WHOLE_BRAIN.M9	BRICD5|UCKL1	0.491
WHOLE_BRAIN.M9	ARRDC1|TNFRSF25	0.49
WHOLE_BRAIN.M9	TUBGCP6|UBAP1L	0.49
WHOLE_BRAIN.M9	BRICD5|STK11IP	0.488
WHOLE_BRAIN.M9	BRICD5|PIDD1	0.487
WHOLE_BRAIN.M9	BRICD5|FUK	0.486
WHOLE_BRAIN.M9	ATG4B|STK11IP	0.485
WHOLE_BRAIN.M9	STRADA|UBAP1L	0.485
WHOLE_BRAIN.M9	BRICD5|TUBGCP6	0.485
WHOLE_BRAIN.M9	ANKS3|BRICD5	0.485
WHOLE_BRAIN.M9	CES4A|LAS1L	0.483
WHOLE_BRAIN.M9	RGS11|UBAP1L	0.482
WHOLE_BRAIN.M9	BRICD5|CPSF3L	0.482
WHOLE_BRAIN.M9	BRICD5|CENPT	0.482
WHOLE_BRAIN.M9	CCDC130|UBAP1L	0.482
WHOLE_BRAIN.M9	AP1G2|BRICD5	0.479
WHOLE_BRAIN.M9	BRAT1|BRICD5	0.478
WHOLE_BRAIN.M9	BRICD5|CDK10	0.478
WHOLE_BRAIN.M9	SFI1|UBAP1L	0.47
WHOLE_BRAIN.M9	BRICD5|GIGYF1	0.47
WHOLE_BRAIN.M9	SELENOO|TNFRSF25	0.469
WHOLE_BRAIN.M9	BRICD5|FAM193B	0.469
WHOLE_BRAIN.M9	SZT2|UBAP1L	0.467
WHOLE_BRAIN.M9	BRICD5|IDUA	0.467
WHOLE_BRAIN.M9	IFT172|OVCA2	0.467
WHOLE_BRAIN.M9	BRICD5|DUS1L	0.467
WHOLE_BRAIN.M9	BRICD5|E2F4	0.466
WHOLE_BRAIN.M9	DPH7|NPEPL1	0.465
WHOLE_BRAIN.M9	PIDD1|SNRNP70	0.464
WHOLE_BRAIN.M9	CCDC130|GUSB	0.464
WHOLE_BRAIN.M9	BRICD5|IFFO1	0.462
WHOLE_BRAIN.M9	BRICD5|TAZ	0.462
WHOLE_BRAIN.M9	BRICD5|TRMT1	0.461
WHOLE_BRAIN.M9	BRICD5|ZNF76	0.461
WHOLE_BRAIN.M9	BRICD5|CXXC1	0.46
WHOLE_BRAIN.M9	CES4A|TUBGCP6	0.459
WHOLE_BRAIN.M9	AKAP8L|BRICD5	0.457
WHOLE_BRAIN.M9	BRICD5|TMEM259	0.457
WHOLE_BRAIN.M9	BRICD5|UNC45A	0.456
WHOLE_BRAIN.M9	BRICD5|MRPL38	0.456
WHOLE_BRAIN.M9	MRPL38|PIDD1	0.455
WHOLE_BRAIN.M9	ASIC3|LENG8	0.454
WHOLE_BRAIN.M9	BRICD5|RFNG	0.453
WHOLE_BRAIN.M9	ARRDC1|CPSF3L	0.451
WHOLE_BRAIN.M9	SFI1|TUBGCP6	0.451
WHOLE_BRAIN.M9	CPSF3L|FAM160B2	0.45
WHOLE_BRAIN.M9	BRICD5|TRABD	0.449
WHOLE_BRAIN.M9	FAM160B2|TUBGCP6	0.449
WHOLE_BRAIN.M9	PIDD1|UCKL1	0.449
WHOLE_BRAIN.M9	BRICD5|HSF4	0.449
WHOLE_BRAIN.M9	SELENOO|TYK2	0.449
WHOLE_BRAIN.M9	TFAP2E|UBAP1L	0.447
WHOLE_BRAIN.M9	ANAPC2|BRICD5	0.447
WHOLE_BRAIN.M9	SELENOO|TUBGCP6	0.447
WHOLE_BRAIN.M9	FUK|NPEPL1	0.446
WHOLE_BRAIN.M9	BRICD5|RECQL5	0.446
WHOLE_BRAIN.M9	ARRDC1|BRICD5	0.446
WHOLE_BRAIN.M9	ANKS3|NPEPL1	0.446
WHOLE_BRAIN.M9	PIDD1|TYK2	0.445
WHOLE_BRAIN.M9	BRICD5|PRR14	0.445
WHOLE_BRAIN.M9	BRICD5|SPSB3	0.443
WHOLE_BRAIN.M9	NEIL1|TNFRSF25	0.442
WHOLE_BRAIN.M9	NEIL1|UBAP1L	0.442
WHOLE_BRAIN.M9	ATG4B|UBE2J2	0.441
WHOLE_BRAIN.M9	CEP131|CHTF18	0.441
WHOLE_BRAIN.M9	BRICD5|GAK	0.441
WHOLE_BRAIN.M9	MAN2C1|TUBGCP6	0.441
WHOLE_BRAIN.M9	SELENOO|TFAP2E	0.441
WHOLE_BRAIN.M9	CLASRP|PIDD1	0.441
WHOLE_BRAIN.M9	PHKA2|UBAP1L	0.44
WHOLE_BRAIN.M9	CCDC130|LEMD2	0.44
WHOLE_BRAIN.M9	PIDD1|TAZ	0.439
WHOLE_BRAIN.M9	BRICD5|MIB2	0.439
WHOLE_BRAIN.M9	CES4A|RGS11	0.439
WHOLE_BRAIN.M9	CDK5RAP3|SNRNP70	0.439
WHOLE_BRAIN.M9	ARRDC1|TRIM11	0.439
WHOLE_BRAIN.M9	AP1G2|TNFRSF25	0.439
WHOLE_BRAIN.M9	BRICD5|CLASRP	0.438
WHOLE_BRAIN.M9	CES4A|LENG8	0.438
WHOLE_BRAIN.M9	ABCC10|UBAP1L	0.437
WHOLE_BRAIN.M9	RECQL5|UBAP1L	0.437
WHOLE_BRAIN.M9	BRICD5|RGS11	0.437
WHOLE_BRAIN.M9	FUK|PIDD1	0.437
WHOLE_BRAIN.M2	RPL30|RPS27	0.588
WHOLE_BRAIN.M2	RPL23A|RPS27	0.541
WHOLE_BRAIN.M2	RPL27|RPS27	0.521
WHOLE_BRAIN.M2	RPS13|RPS27	0.521
WHOLE_BRAIN.M2	RPS27|UXT	0.515
WHOLE_BRAIN.M2	RPS11|RPS27	0.511
WHOLE_BRAIN.M2	RACK1|RPS27	0.503
WHOLE_BRAIN.M2	RPL24|RPS27	0.502
WHOLE_BRAIN.M2	RPL34|RPS27	0.492
WHOLE_BRAIN.M2	RPS27|RPS7	0.489
WHOLE_BRAIN.M2	RPL4|RPS27	0.486
WHOLE_BRAIN.M2	RPL27|UBA52	0.484
WHOLE_BRAIN.M2	RPS15A|RPS27	0.481
WHOLE_BRAIN.M2	RPL19|RPS27	0.48
WHOLE_BRAIN.M2	PFDN5|RPL27	0.468
WHOLE_BRAIN.M2	RPL27|RPL30	0.467
WHOLE_BRAIN.M2	RPL11|RPS27	0.466
WHOLE_BRAIN.M2	RPL23|RPS27	0.462
WHOLE_BRAIN.M2	RPS27|RPS3	0.444
WHOLE_BRAIN.M2	UBA52|UXT	0.441
WHOLE_BRAIN.M2	RPS27|RPS9	0.439
WHOLE_BRAIN.M2	RPL10A|RPS27	0.437
WHOLE_BRAIN.M2	RPL30|RPS15A	0.436
WHOLE_BRAIN.M2	RPL6|RPS27	0.433
WHOLE_BRAIN.M2	RPS13|UXT	0.427
WHOLE_BRAIN.M2	RPL24|RPL27	0.424
WHOLE_BRAIN.M2	RPL11|UXT	0.424
WHOLE_BRAIN.M2	RPL19|UXT	0.424
WHOLE_BRAIN.M2	RPS23|RPS27	0.424
WHOLE_BRAIN.M2	RPL38|RPS27	0.423
WHOLE_BRAIN.M2	RPS27|RPS5	0.422
WHOLE_BRAIN.M2	MRPL51|RTFDC1	0.421
WHOLE_BRAIN.M2	RPS11|UXT	0.419
WHOLE_BRAIN.M2	RPL27|RPS11	0.418
WHOLE_BRAIN.M2	RPL23|RPL27	0.418
WHOLE_BRAIN.M2	RPL30|RPS11	0.415
WHOLE_BRAIN.M2	RPL27|RPL4	0.414
WHOLE_BRAIN.M2	RPS13|UBA52	0.413
WHOLE_BRAIN.M2	RPL10A|RPL27	0.412
WHOLE_BRAIN.M2	RPL10A|RPL30	0.412
WHOLE_BRAIN.M2	RPL27|RPS3	0.411
WHOLE_BRAIN.M2	RPS27|RPS4X	0.411
WHOLE_BRAIN.M2	COMMD6|UBA52	0.409
WHOLE_BRAIN.M2	PFDN5|RPS27	0.406
WHOLE_BRAIN.M2	RPS13|RPS15A	0.405
WHOLE_BRAIN.M2	RPL27|RPL38	0.404
WHOLE_BRAIN.M2	RPS11|RPS15A	0.404
WHOLE_BRAIN.M2	RPS27|UBA52	0.402
WHOLE_BRAIN.M2	FAU|RPL30	0.402
WHOLE_BRAIN.M2	A1BG|CMC4	0.401
WHOLE_BRAIN.M2	RPL18|RPS27	0.4
WHOLE_BRAIN.M2	RPL30|RPS13	0.399
WHOLE_BRAIN.M2	RPL19|RPL30	0.398
WHOLE_BRAIN.M2	RPL10A|RPS15A	0.398
WHOLE_BRAIN.M2	RPL27|UXT	0.396
WHOLE_BRAIN.M2	RPL27|RPL34	0.395
WHOLE_BRAIN.M2	RPL11|RPS11	0.394
WHOLE_BRAIN.M2	RPL27|RPS14	0.394
WHOLE_BRAIN.M2	RPL27|RPS15	0.39
WHOLE_BRAIN.M2	RPL13|RPS27	0.388
WHOLE_BRAIN.M2	RPL27|RPS4X	0.387
WHOLE_BRAIN.M2	RPL27|RPS15A	0.386
WHOLE_BRAIN.M2	RPL19|RPS13	0.384
WHOLE_BRAIN.M2	CMC4|RPS27	0.383
WHOLE_BRAIN.M2	RPL27|RPS13	0.383
WHOLE_BRAIN.M2	RPL11|RPS13	0.381
WHOLE_BRAIN.M2	RPL11|RPL30	0.379
WHOLE_BRAIN.M2	RPL30|RPS5	0.378
WHOLE_BRAIN.M2	RPS15A|UXT	0.378
WHOLE_BRAIN.M2	RPL30|UBA52	0.378
WHOLE_BRAIN.M2	RPL19|RPS15A	0.375
WHOLE_BRAIN.M2	RPL27|RPS5	0.373
WHOLE_BRAIN.M2	PFDN5|UXT	0.371
WHOLE_BRAIN.M2	EIF3H|UXT	0.37
WHOLE_BRAIN.M2	RPL27|RPS21	0.369
WHOLE_BRAIN.M2	RPL30|UXT	0.368
WHOLE_BRAIN.M2	RPL23A|RPL27	0.365
WHOLE_BRAIN.M2	RPL27|RPL3	0.365
WHOLE_BRAIN.M2	RPS5|UXT	0.365
WHOLE_BRAIN.M2	COMMD6|RPL30	0.364
WHOLE_BRAIN.M2	PFDN5|RPL11	0.364
WHOLE_BRAIN.M2	RPS15|RPS27	0.363
WHOLE_BRAIN.M2	COMMD6|RPL11	0.363
WHOLE_BRAIN.M2	RPS16|RPS27	0.362
WHOLE_BRAIN.M2	COMMD6|RPS27	0.362
WHOLE_BRAIN.M2	COMMD6|RPL23A	0.361
WHOLE_BRAIN.M2	RPS4X|UXT	0.36
WHOLE_BRAIN.M2	RPL24|UXT	0.359
WHOLE_BRAIN.M2	CMC4|FAU	0.359
WHOLE_BRAIN.M2	RPL27|RPL6	0.359
WHOLE_BRAIN.M2	FBL|UXT	0.359
WHOLE_BRAIN.M2	PRDX1|RTFDC1	0.357
WHOLE_BRAIN.M2	C12orf57|UXT	0.357
WHOLE_BRAIN.M2	RPS27|TOMM7	0.357
WHOLE_BRAIN.M2	FBL|RACK1	0.355
WHOLE_BRAIN.M2	RPL10A|UXT	0.355
WHOLE_BRAIN.M2	RPL10A|RPL11	0.354
WHOLE_BRAIN.M2	MRPL51|PRDX1	0.353
WHOLE_BRAIN.M2	RPL27|RPS9	0.352
WHOLE_BRAIN.M2	RPL3|RPS27	0.352
WHOLE_BRAIN.M8	GADD45B|ZFP36	0.568
WHOLE_BRAIN.M8	ACSL5|OSMR	0.542
WHOLE_BRAIN.M8	CDKN1A|EMP1	0.533
WHOLE_BRAIN.M8	ACSL5|TGM2	0.527
WHOLE_BRAIN.M8	CDKN1A|GADD45B	0.513
WHOLE_BRAIN.M8	NPC2|SLC9A9	0.513
WHOLE_BRAIN.M8	EMP1|YBX3	0.512
WHOLE_BRAIN.M8	CHST3|WASF2	0.512
WHOLE_BRAIN.M8	CLIC1|TIMP1	0.511
WHOLE_BRAIN.M8	ADAMTS1|ZFP36	0.507
WHOLE_BRAIN.M8	C10orf10|IL4R	0.504
WHOLE_BRAIN.M8	CEBPD|IL4R	0.503
WHOLE_BRAIN.M8	CEBPD|GADD45B	0.5
WHOLE_BRAIN.M8	C10orf10|GADD45B	0.5
WHOLE_BRAIN.M8	GADD45B|SRGN	0.497
WHOLE_BRAIN.M8	ADAMTS9|YBX3	0.495
WHOLE_BRAIN.M8	GADD45B|MAFF	0.494
WHOLE_BRAIN.M8	PMP22|SLC9A9	0.493
WHOLE_BRAIN.M8	CDKN1A|ZFP36	0.492
WHOLE_BRAIN.M8	LGALS3BP|PMP22	0.488
WHOLE_BRAIN.M8	EMP1|GADD45B	0.487
WHOLE_BRAIN.M8	C10orf10|SLCO4A1	0.484
WHOLE_BRAIN.M8	ANO6|GEM	0.483
WHOLE_BRAIN.M8	CYP27A1|SLC9A9	0.482
WHOLE_BRAIN.M8	TIMP1|TNFRSF1A	0.482
WHOLE_BRAIN.M8	BAG3|GADD45B	0.479
WHOLE_BRAIN.M8	CEBPD|TNFRSF1A	0.478
WHOLE_BRAIN.M8	ANO6|FSTL1	0.478
WHOLE_BRAIN.M8	APOL6|DTX3L	0.478
WHOLE_BRAIN.M8	ACSL5|C10orf10	0.478
WHOLE_BRAIN.M8	ADM|HILPDA	0.477
WHOLE_BRAIN.M8	IL4R|YBX3	0.476
WHOLE_BRAIN.M8	CEBPD|EMP1	0.474
WHOLE_BRAIN.M8	CYP27A1|LGALS3BP	0.473
WHOLE_BRAIN.M8	IL1R1|IL4R	0.472
WHOLE_BRAIN.M8	ADAMTS1|CDKN1A	0.471
WHOLE_BRAIN.M8	ACSL5|ICAM2	0.469
WHOLE_BRAIN.M8	ACSL5|TNFRSF1A	0.469
WHOLE_BRAIN.M8	C10orf10|SRGN	0.467
WHOLE_BRAIN.M8	TNFRSF1A|YBX3	0.466
WHOLE_BRAIN.M8	PHF19|WASF2	0.466
WHOLE_BRAIN.M8	CD93|PDLIM1	0.466
WHOLE_BRAIN.M8	TLN1|WASF2	0.465
WHOLE_BRAIN.M8	HMG20B|NOTCH1	0.465
WHOLE_BRAIN.M8	CDKN1A|TM4SF1	0.464
WHOLE_BRAIN.M8	APOL6|PARP9	0.464
WHOLE_BRAIN.M8	CDKN1A|ICAM1	0.464
WHOLE_BRAIN.M8	IL4R|SLCO4A1	0.463
WHOLE_BRAIN.M8	C10orf10|HILPDA	0.462
WHOLE_BRAIN.M8	YBX3|ZFP36	0.462
WHOLE_BRAIN.M8	CDKN1A|TNFRSF1A	0.462
WHOLE_BRAIN.M8	HILPDA|OSMR	0.462
WHOLE_BRAIN.M8	ACSL5|IL4R	0.461
WHOLE_BRAIN.M8	ANO6|ANXA5	0.461
WHOLE_BRAIN.M8	C10orf10|TM4SF1	0.46
WHOLE_BRAIN.M8	ACSL5|GPR4	0.46
WHOLE_BRAIN.M8	GADD45B|SOCS3	0.46
WHOLE_BRAIN.M8	ANO6|WWTR1	0.458
WHOLE_BRAIN.M8	MAFF|YBX3	0.458
WHOLE_BRAIN.M8	ANO6|ZC3HAV1	0.457
WHOLE_BRAIN.M8	CRYAB|SLC9A9	0.456
WHOLE_BRAIN.M8	ACSL5|SRGN	0.456
WHOLE_BRAIN.M8	DNAJB1|SERPINH1	0.455
WHOLE_BRAIN.M8	ADAMTS9|HILPDA	0.455
WHOLE_BRAIN.M8	SRGN|ZFP36	0.454
WHOLE_BRAIN.M8	COMT|DDR1	0.451
WHOLE_BRAIN.M8	PYGL|TIMP1	0.451
WHOLE_BRAIN.M8	CEBPD|SLCO4A1	0.45
WHOLE_BRAIN.M8	ANO6|TIPARP	0.45
WHOLE_BRAIN.M8	C1orf198|WASF2	0.448
WHOLE_BRAIN.M8	GADD45B|GPR4	0.446
WHOLE_BRAIN.M8	CHSY1|MTHFD2	0.445
WHOLE_BRAIN.M8	CHST3|TIPARP	0.445
WHOLE_BRAIN.M8	TIMP1|YBX3	0.445
WHOLE_BRAIN.M8	ADM|ANGPTL4	0.444
WHOLE_BRAIN.M8	DDR1|NOTCH1	0.443
WHOLE_BRAIN.M8	CDKN1A|MLKL	0.442
WHOLE_BRAIN.M8	IL4R|OSMR	0.442
WHOLE_BRAIN.M8	CEBPD|GPR4	0.442
WHOLE_BRAIN.M8	HILPDA|SOCS3	0.442
WHOLE_BRAIN.M8	C10orf10|LRRC32	0.441
WHOLE_BRAIN.M8	ACSL5|CEBPD	0.441
WHOLE_BRAIN.M8	CDKN1A|SOCS3	0.441
WHOLE_BRAIN.M8	IL4R|TNFRSF1A	0.44
WHOLE_BRAIN.M8	PXDC1|TNFRSF1A	0.44
WHOLE_BRAIN.M8	EMP1|TIPARP	0.44
WHOLE_BRAIN.M8	TAP1|TRIM47	0.44
WHOLE_BRAIN.M8	ACSL5|PLA1A	0.44
WHOLE_BRAIN.M8	NFKB2|TNIP2	0.44
WHOLE_BRAIN.M8	KIAA0040|OSMR	0.44
WHOLE_BRAIN.M8	EMP1|MAFF	0.44
WHOLE_BRAIN.M8	PLA1A|TM4SF1	0.438
WHOLE_BRAIN.M8	ACSL5|KIAA0040	0.438
WHOLE_BRAIN.M8	ACSL5|IL1R1	0.438
WHOLE_BRAIN.M8	APOLD1|SRGN	0.437
WHOLE_BRAIN.M8	IRF7|TYMP	0.437
WHOLE_BRAIN.M8	CLIC1|YBX3	0.437
WHOLE_BRAIN.M8	CDKN1A|RAB20	0.436
WHOLE_BRAIN.M8	DDR1|LGALS3BP	0.436
WHOLE_BRAIN.M8	CEBPD|TM4SF1	0.436
WHOLE_BRAIN.M5	HENMT1|SCG5	0.555
WHOLE_BRAIN.M5	CFAP36|TOMM6	0.515
WHOLE_BRAIN.M5	MRPS23|NDUFAB1	0.506
WHOLE_BRAIN.M5	SCG5|SLC25A14	0.499
WHOLE_BRAIN.M5	MRPS23|PSMA5	0.498
WHOLE_BRAIN.M5	TATDN1|TOMM6	0.491
WHOLE_BRAIN.M5	CISD1|CLTC	0.489
WHOLE_BRAIN.M5	TOMM6|TRMT10C	0.486
WHOLE_BRAIN.M5	FUNDC1|TOMM6	0.484
WHOLE_BRAIN.M5	BLVRA|TOMM6	0.484
WHOLE_BRAIN.M5	HENMT1|SERPINI1	0.484
WHOLE_BRAIN.M5	HENMT1|KIFAP3	0.483
WHOLE_BRAIN.M5	CISD1|TRMT10C	0.479
WHOLE_BRAIN.M5	CISD1|SCG5	0.475
WHOLE_BRAIN.M5	COPS4|HENMT1	0.473
WHOLE_BRAIN.M5	ATP5A1|XRCC6	0.472
WHOLE_BRAIN.M5	CMSS1|PSMD1	0.469
WHOLE_BRAIN.M5	HENMT1|MRPS23	0.469
WHOLE_BRAIN.M5	BCAS2|MRPL47	0.468
WHOLE_BRAIN.M5	EBNA1BP2|TOMM6	0.468
WHOLE_BRAIN.M5	CISD1|GHITM	0.467
WHOLE_BRAIN.M5	CLPTM1|SCYL1	0.466
WHOLE_BRAIN.M5	SARS|SLC4A1AP	0.465
WHOLE_BRAIN.M5	COPS4|NDUFAB1	0.462
WHOLE_BRAIN.M5	MRPS23|SNAPC5	0.461
WHOLE_BRAIN.M5	LSM4|POLR3K	0.46
WHOLE_BRAIN.M5	BCAS2|MRPL1	0.459
WHOLE_BRAIN.M5	CLPTM1|WBP2	0.459
WHOLE_BRAIN.M5	CMSS1|TOMM6	0.459
WHOLE_BRAIN.M5	ACTR10|HENMT1	0.458
WHOLE_BRAIN.M5	DGUOK|EMC4	0.456
WHOLE_BRAIN.M5	HINT1|MRPS23	0.455
WHOLE_BRAIN.M5	HENMT1|MAGEH1	0.455
WHOLE_BRAIN.M5	MCTS1|TOMM6	0.455
WHOLE_BRAIN.M5	MRPS23|SCG5	0.455
WHOLE_BRAIN.M5	COPS3|HENMT1	0.454
WHOLE_BRAIN.M5	MRPS23|MRPS33	0.454
WHOLE_BRAIN.M5	CCDC53|TOMM6	0.454
WHOLE_BRAIN.M5	NT5C3B|TMEM203	0.452
WHOLE_BRAIN.M5	ARF5|JMJD8	0.452
WHOLE_BRAIN.M5	BEX3|GHITM	0.451
WHOLE_BRAIN.M5	DDX1|HENMT1	0.451
WHOLE_BRAIN.M5	COPS4|GFM2	0.451
WHOLE_BRAIN.M5	ARF5|TCEA2	0.45
WHOLE_BRAIN.M5	CCDC124|PNPLA6	0.45
WHOLE_BRAIN.M5	TMEM126A|TOMM6	0.449
WHOLE_BRAIN.M5	EAPP|EMC4	0.449
WHOLE_BRAIN.M5	MRPL47|TRMT10C	0.448
WHOLE_BRAIN.M5	C19orf60|NOXA1	0.448
WHOLE_BRAIN.M5	CISD1|HENMT1	0.447
WHOLE_BRAIN.M5	HENMT1|TIMM17A	0.447
WHOLE_BRAIN.M5	TIMM17A|TRMT10C	0.447
WHOLE_BRAIN.M5	HSDL1|SACS	0.446
WHOLE_BRAIN.M5	NOXA1|TRMT2A	0.446
WHOLE_BRAIN.M5	CISD1|COPS4	0.445
WHOLE_BRAIN.M5	NDUFAB1|PSMD14	0.445
WHOLE_BRAIN.M5	CCT2|GFM2	0.444
WHOLE_BRAIN.M5	GHITM|MRPS23	0.444
WHOLE_BRAIN.M5	ATP5A1|NDUFAB1	0.444
WHOLE_BRAIN.M5	MRPS23|TCEB1	0.444
WHOLE_BRAIN.M5	BCAS2|TCEB1	0.444
WHOLE_BRAIN.M5	MAGEH1|SCG5	0.444
WHOLE_BRAIN.M5	CISD1|COQ10B	0.443
WHOLE_BRAIN.M5	CCT7|XRCC6	0.443
WHOLE_BRAIN.M5	ACTR1A|HENMT1	0.442
WHOLE_BRAIN.M5	MRPS34|RUVBL2	0.441
WHOLE_BRAIN.M5	FUNDC1|NDUFA12	0.441
WHOLE_BRAIN.M5	ATP6V1H|SCG5	0.44
WHOLE_BRAIN.M5	HENMT1|SLC25A14	0.44
WHOLE_BRAIN.M5	COX7A2L|MRPS23	0.44
WHOLE_BRAIN.M5	GHITM|NDUFAB1	0.44
WHOLE_BRAIN.M5	HENMT1|PSMA5	0.439
WHOLE_BRAIN.M5	GPC1|NOXA1	0.439
WHOLE_BRAIN.M5	HENMT1|TM2D3	0.439
WHOLE_BRAIN.M5	HENMT1|HSDL1	0.438
WHOLE_BRAIN.M5	CMSS1|DDX1	0.438
WHOLE_BRAIN.M5	ARF5|PSMG3	0.438
WHOLE_BRAIN.M5	COX7A2L|HENMT1	0.438
WHOLE_BRAIN.M5	ANAPC13|FUNDC1	0.437
WHOLE_BRAIN.M5	GTF2H5|HENMT1	0.437
WHOLE_BRAIN.M5	COX6A1|USMG5	0.437
WHOLE_BRAIN.M5	ABHD14A|PRDX5	0.437
WHOLE_BRAIN.M5	ARF5|CD99L2	0.437
WHOLE_BRAIN.M5	COPS4|MKKS	0.437
WHOLE_BRAIN.M5	LSM4|STOML2	0.436
WHOLE_BRAIN.M5	ADCK5|NOXA1	0.436
WHOLE_BRAIN.M5	GOT2|SLC25A14	0.435
WHOLE_BRAIN.M5	DDX25|HENMT1	0.435
WHOLE_BRAIN.M5	CFAP36|CISD1	0.434
WHOLE_BRAIN.M5	MPC2|MRPS23	0.434
WHOLE_BRAIN.M5	CTU2|PPP1R37	0.434
WHOLE_BRAIN.M5	GFM2|PSMD14	0.433
WHOLE_BRAIN.M5	APOO|NDUFA12	0.431
WHOLE_BRAIN.M5	SNAPC5|VDAC1	0.431
WHOLE_BRAIN.M5	FUNDC1|NDUFB9	0.431
WHOLE_BRAIN.M5	MRPS26|RUVBL2	0.431
WHOLE_BRAIN.M5	RAD51C|TOMM6	0.431
WHOLE_BRAIN.M5	HIKESHI|TOMM6	0.431
WHOLE_BRAIN.M5	IDH3B|XRCC6	0.43
WHOLE_BRAIN.M5	TOMM6|UTP4	0.43
WHOLE_BRAIN.M1	CAPZA1|RB1	0.549
WHOLE_BRAIN.M1	PTAR1|TMX1	0.53
WHOLE_BRAIN.M1	GMFB|LYRM7	0.52
WHOLE_BRAIN.M1	CAPZA1|TMX1	0.49
WHOLE_BRAIN.M1	HAUS3|XRN1	0.489
WHOLE_BRAIN.M1	CAPZA1|CD164	0.488
WHOLE_BRAIN.M1	PTAR1|SMAD5	0.484
WHOLE_BRAIN.M1	CEP44|UBXN4	0.481
WHOLE_BRAIN.M1	MIER1|UBXN4	0.48
WHOLE_BRAIN.M1	LYPLAL1|UFL1	0.479
WHOLE_BRAIN.M1	LYRM7|TRAPPC13	0.478
WHOLE_BRAIN.M1	TRPM7|UBR2	0.478
WHOLE_BRAIN.M1	COMMD2|STT3B	0.477
WHOLE_BRAIN.M1	NFE2L2|PTAR1	0.476
WHOLE_BRAIN.M1	NHLRC3|PEX1	0.475
WHOLE_BRAIN.M1	CCAR1|CNTRL	0.475
WHOLE_BRAIN.M1	CEP78|HAUS3	0.475
WHOLE_BRAIN.M1	PTAR1|RASSF8	0.474
WHOLE_BRAIN.M1	CEP97|ZNF644	0.474
WHOLE_BRAIN.M1	AZIN1|LYRM7	0.473
WHOLE_BRAIN.M1	CD46|UBXN4	0.473
WHOLE_BRAIN.M1	CAPZA1|SELENOF	0.472
WHOLE_BRAIN.M1	LYRM7|TRPC1	0.472
WHOLE_BRAIN.M1	FNIP1|SLC11A2	0.471
WHOLE_BRAIN.M1	KIAA1143|SLC35A5	0.471
WHOLE_BRAIN.M1	LYPLAL1|UBXN4	0.469
WHOLE_BRAIN.M1	HAUS3|POLI	0.467
WHOLE_BRAIN.M1	HAUS3|ZNF644	0.467
WHOLE_BRAIN.M1	CAPZA1|COPB1	0.466
WHOLE_BRAIN.M1	HAUS3|SHPRH	0.465
WHOLE_BRAIN.M1	CCDC66|TUBE1	0.465
WHOLE_BRAIN.M1	UBXN4|ZNF644	0.464
WHOLE_BRAIN.M1	PTAR1|TCEA1	0.464
WHOLE_BRAIN.M1	TTC17|ZNF638	0.464
WHOLE_BRAIN.M1	ABCE1|CAPZA1	0.463
WHOLE_BRAIN.M1	HAUS3|SLC30A7	0.463
WHOLE_BRAIN.M1	BIRC6|U2SURP	0.462
WHOLE_BRAIN.M1	LYRM7|STX7	0.462
WHOLE_BRAIN.M1	HAUS3|NHLRC2	0.461
WHOLE_BRAIN.M1	LYRM7|TXNDC16	0.461
WHOLE_BRAIN.M1	KCTD3|XRN1	0.46
WHOLE_BRAIN.M1	UBR2|WDR75	0.46
WHOLE_BRAIN.M1	PTAR1|TRAM1	0.46
WHOLE_BRAIN.M1	ECHDC1|NEPRO	0.46
WHOLE_BRAIN.M1	CHD9|XRN1	0.459
WHOLE_BRAIN.M1	KCTD3|UFL1	0.459
WHOLE_BRAIN.M1	SPDL1|ZNF644	0.458
WHOLE_BRAIN.M1	POLR2M|TCEA1	0.458
WHOLE_BRAIN.M1	PRELID3B|TCEA1	0.458
WHOLE_BRAIN.M1	BIRC6|POLK	0.456
WHOLE_BRAIN.M1	COMMD2|NRAS	0.456
WHOLE_BRAIN.M1	SENP6|ZNF354B	0.456
WHOLE_BRAIN.M1	HAUS3|NAA25	0.456
WHOLE_BRAIN.M1	HAUS3|PAPD4	0.455
WHOLE_BRAIN.M1	CAPZA1|DNAJC3	0.455
WHOLE_BRAIN.M1	AGTPBP1|ENPP4	0.455
WHOLE_BRAIN.M1	CCDC66|TTC17	0.455
WHOLE_BRAIN.M1	LYRM7|PPP1CB	0.455
WHOLE_BRAIN.M1	CAPZA1|TRAM1	0.455
WHOLE_BRAIN.M1	C5orf51|CAPZA1	0.455
WHOLE_BRAIN.M1	METTL14|UBXN4	0.455
WHOLE_BRAIN.M1	HAUS3|MED23	0.455
WHOLE_BRAIN.M1	CEP78|LRP6	0.454
WHOLE_BRAIN.M1	KCTD3|STAG2	0.454
WHOLE_BRAIN.M1	FCHO2|SLC30A7	0.454
WHOLE_BRAIN.M1	KCTD3|PKD2	0.454
WHOLE_BRAIN.M1	CEP95|THOC1	0.453
WHOLE_BRAIN.M1	MBD4|WDR75	0.452
WHOLE_BRAIN.M1	CCNL1|CHD1	0.452
WHOLE_BRAIN.M1	C2CD5|TCERG1	0.452
WHOLE_BRAIN.M1	IDE|SLC30A7	0.452
WHOLE_BRAIN.M1	PCF11|RNF169	0.452
WHOLE_BRAIN.M1	UBR2|ZNF655	0.452
WHOLE_BRAIN.M1	CEP350|HAUS3	0.452
WHOLE_BRAIN.M1	XRN1|ZFC3H1	0.452
WHOLE_BRAIN.M1	LRRC58|SLC30A6	0.451
WHOLE_BRAIN.M1	DR1|LYRM7	0.451
WHOLE_BRAIN.M1	HAUS3|REV1	0.451
WHOLE_BRAIN.M1	COMMD2|SLC39A6	0.451
WHOLE_BRAIN.M1	VPS13C|ZNF638	0.45
WHOLE_BRAIN.M1	BNIP3L|LYRM7	0.45
WHOLE_BRAIN.M1	ABCD3|KCTD3	0.45
WHOLE_BRAIN.M1	ARL13B|UBXN4	0.449
WHOLE_BRAIN.M1	BIRC6|HAUS3	0.449
WHOLE_BRAIN.M1	AP3M1|PPP1CC	0.449
WHOLE_BRAIN.M1	CAPZA1|FNDC3A	0.449
WHOLE_BRAIN.M1	LYPLAL1|SCP2	0.449
WHOLE_BRAIN.M1	CHMP2B|PIGK	0.449
WHOLE_BRAIN.M1	MARCH7|SLC30A7	0.449
WHOLE_BRAIN.M1	ABCD3|LYPLAL1	0.449
WHOLE_BRAIN.M1	CEP97|TRIM2	0.449
WHOLE_BRAIN.M1	BIRC6|VPS13C	0.448
WHOLE_BRAIN.M1	AZIN1|SMIM14	0.448
WHOLE_BRAIN.M1	AGPS|COMMD2	0.448
WHOLE_BRAIN.M1	SMCHD1|XRN1	0.448
WHOLE_BRAIN.M1	ERCC5|NSUN6	0.448
WHOLE_BRAIN.M1	BNIP3L|PIGK	0.448
WHOLE_BRAIN.M1	AGPS|CEP97	0.447
WHOLE_BRAIN.M1	SLC35A5|TSEN15	0.447
WHOLE_BRAIN.M1	MIER1|SLC30A7	0.447
WHOLE_BRAIN.M11	A2M|FLI1	0.541
WHOLE_BRAIN.M11	A2M|ITM2A	0.513
WHOLE_BRAIN.M11	C7|CYP1B1	0.509
WHOLE_BRAIN.M11	GIMAP4|GIMAP8	0.495
WHOLE_BRAIN.M11	C7|COL6A3	0.489
WHOLE_BRAIN.M11	A2M|SLCO2B1	0.488
WHOLE_BRAIN.M11	C7|DCN	0.486
WHOLE_BRAIN.M11	C1orf64|FGR	0.483
WHOLE_BRAIN.M11	TGFBR2|TRIM38	0.476
WHOLE_BRAIN.M11	C1orf64|CLDN5	0.475
WHOLE_BRAIN.M11	C7|COL1A2	0.471
WHOLE_BRAIN.M11	FGR|STARD8	0.466
WHOLE_BRAIN.M11	ADGRL4|ELOVL7	0.466
WHOLE_BRAIN.M11	A2M|GIMAP8	0.454
WHOLE_BRAIN.M11	C1orf64|FLT1	0.453
WHOLE_BRAIN.M11	IL13RA1|TRIM38	0.452
WHOLE_BRAIN.M11	C7|FMOD	0.452
WHOLE_BRAIN.M11	C7|F13A1	0.448
WHOLE_BRAIN.M11	GIMAP4|TGFBR2	0.448
WHOLE_BRAIN.M11	B2M|TRIM38	0.446
WHOLE_BRAIN.M11	FLT1|MYCT1	0.445
WHOLE_BRAIN.M11	MYOF|TRIM38	0.443
WHOLE_BRAIN.M11	C7|OGN	0.442
WHOLE_BRAIN.M11	FLI1|GIMAP8	0.441
WHOLE_BRAIN.M11	A2M|PTPRB	0.439
WHOLE_BRAIN.M11	FLI1|GIMAP4	0.437
WHOLE_BRAIN.M11	DSP|FOXC1	0.436
WHOLE_BRAIN.M11	GIMAP4|GIMAP6	0.435
WHOLE_BRAIN.M11	C1orf64|VWF	0.433
WHOLE_BRAIN.M11	EMCN|MYCT1	0.432
WHOLE_BRAIN.M11	MYCT1|NOSTRIN	0.432
WHOLE_BRAIN.M11	C1orf64|ERG	0.432
WHOLE_BRAIN.M11	GIMAP8|TRIM38	0.431
WHOLE_BRAIN.M11	MFSD2A|TIE1	0.429
WHOLE_BRAIN.M11	CDH5|SLC2A1	0.428
WHOLE_BRAIN.M11	SHE|TRIM38	0.428
WHOLE_BRAIN.M11	A2M|GIMAP6	0.427
WHOLE_BRAIN.M11	FLI1|TGFBR2	0.424
WHOLE_BRAIN.M11	FGR|VWF	0.424
WHOLE_BRAIN.M11	A2M|EPAS1	0.419
WHOLE_BRAIN.M11	GIMAP6|GIMAP8	0.419
WHOLE_BRAIN.M11	ELOVL7|NOSTRIN	0.419
WHOLE_BRAIN.M11	C7|MGP	0.418
WHOLE_BRAIN.M11	ITPRIPL2|TRIM38	0.418
WHOLE_BRAIN.M11	C1orf64|STARD8	0.415
WHOLE_BRAIN.M11	C7|COL3A1	0.414
WHOLE_BRAIN.M11	FGR|TINAGL1	0.414
WHOLE_BRAIN.M11	EPAS1|NOSTRIN	0.412
WHOLE_BRAIN.M11	GIMAP8|TGFBR2	0.412
WHOLE_BRAIN.M11	GIMAP8|SLCO2B1	0.412
WHOLE_BRAIN.M11	A2M|GIMAP1	0.412
WHOLE_BRAIN.M11	GIMAP1|GIMAP4	0.412
WHOLE_BRAIN.M11	CLDN5|FGR	0.411
WHOLE_BRAIN.M11	FGD5|STARD8	0.411
WHOLE_BRAIN.M11	MYCT1|SLC2A1	0.411
WHOLE_BRAIN.M11	ADGRL4|GNG11	0.408
WHOLE_BRAIN.M11	IL13RA1|SLCO2B1	0.408
WHOLE_BRAIN.M11	C1orf64|GGT5	0.408
WHOLE_BRAIN.M11	A2M|ADGRF5	0.408
WHOLE_BRAIN.M11	CAV1|CAV2	0.407
WHOLE_BRAIN.M11	FLI1|GIMAP6	0.407
WHOLE_BRAIN.M11	GIMAP4|IL13RA1	0.407
WHOLE_BRAIN.M11	ACVRL1|FGR	0.407
WHOLE_BRAIN.M11	GIMAP6|TGFBR2	0.406
WHOLE_BRAIN.M11	ADGRL4|MYCT1	0.406
WHOLE_BRAIN.M11	C7|MYOF	0.406
WHOLE_BRAIN.M11	ELOVL7|VWF	0.405
WHOLE_BRAIN.M11	GIMAP4|TRIM38	0.404
WHOLE_BRAIN.M11	STARD8|VWF	0.404
WHOLE_BRAIN.M11	HSPA12B|ST6GALNAC1	0.403
WHOLE_BRAIN.M11	FGR|NOSTRIN	0.402
WHOLE_BRAIN.M11	C1orf64|ELOVL7	0.402
WHOLE_BRAIN.M11	ESAM|MYCT1	0.401
WHOLE_BRAIN.M11	C7|TGFBR2	0.4
WHOLE_BRAIN.M11	C7|IGF2	0.4
WHOLE_BRAIN.M11	CLDN5|SLC2A1	0.399
WHOLE_BRAIN.M11	FGR|SLC52A3	0.399
WHOLE_BRAIN.M11	GGT5|VWF	0.398
WHOLE_BRAIN.M11	A2M|GIMAP4	0.398
WHOLE_BRAIN.M11	A2M|VWF	0.397
WHOLE_BRAIN.M11	FGR|GGT5	0.396
WHOLE_BRAIN.M11	ACTA2|C7	0.396
WHOLE_BRAIN.M11	GIMAP4|VWF	0.395
WHOLE_BRAIN.M11	IL13RA1|SLC2A1	0.394
WHOLE_BRAIN.M11	C7|TBX18	0.392
WHOLE_BRAIN.M11	C1orf64|CLEC14A	0.392
WHOLE_BRAIN.M11	IRAK3|ITGA1	0.391
WHOLE_BRAIN.M11	EPAS1|GGT5	0.39
WHOLE_BRAIN.M11	ELOVL7|IRAK3	0.39
WHOLE_BRAIN.M11	FAM129A|TRIM38	0.389
WHOLE_BRAIN.M11	NOSTRIN|TGFBR2	0.389
WHOLE_BRAIN.M11	FLI1|SLCO2B1	0.389
WHOLE_BRAIN.M11	A2M|LMO2	0.387
WHOLE_BRAIN.M11	CLEC14A|NOSTRIN	0.387
WHOLE_BRAIN.M11	GIMAP4|NOSTRIN	0.386
WHOLE_BRAIN.M11	ADGRF5|MYCT1	0.386
WHOLE_BRAIN.M11	CLDN5|SDPR	0.386
WHOLE_BRAIN.M11	A2M|RCSD1	0.386
WHOLE_BRAIN.M11	ITGA1|TRIM38	0.385
WHOLE_BRAIN.M11	ESAM|FGR	0.384
WHOLE_BRAIN.M3	LAMTOR4|WDR83OS	0.438
WHOLE_BRAIN.M3	FAM96B|WDR83OS	0.43
WHOLE_BRAIN.M3	RNF181|WDR83OS	0.426
WHOLE_BRAIN.M3	ALKBH7|NOSIP	0.411
WHOLE_BRAIN.M3	LAMTOR4|SLC27A5	0.409
WHOLE_BRAIN.M3	PHPT1|SLC27A5	0.404
WHOLE_BRAIN.M3	ALKBH7|LSM7	0.403
WHOLE_BRAIN.M3	FAM96B|SELENOW	0.4
WHOLE_BRAIN.M3	SWI5|TMEM219	0.395
WHOLE_BRAIN.M3	RNF181|TMEM258	0.388
WHOLE_BRAIN.M3	NOSIP|RPS19BP1	0.386
WHOLE_BRAIN.M3	PET100|WDR83OS	0.386
WHOLE_BRAIN.M3	LSM7|WDR83OS	0.386
WHOLE_BRAIN.M3	LAMTOR4|NOSIP	0.381
WHOLE_BRAIN.M3	BAD|RPS19BP1	0.377
WHOLE_BRAIN.M3	ALKBH7|WDR83OS	0.377
WHOLE_BRAIN.M3	AIP|NOSIP	0.374
WHOLE_BRAIN.M3	FIS1|MRPL24	0.37
WHOLE_BRAIN.M3	LSM7|NOSIP	0.369
WHOLE_BRAIN.M3	TMEM147|WDR83OS	0.368
WHOLE_BRAIN.M3	ROMO1|SLC27A5	0.364
WHOLE_BRAIN.M3	LSM7|POLR2L	0.36
WHOLE_BRAIN.M3	LAMTOR4|LSM7	0.36
WHOLE_BRAIN.M3	ECHS1|RPS19BP1	0.359
WHOLE_BRAIN.M3	SELENOW|WDR83OS	0.359
WHOLE_BRAIN.M3	GUK1|TFPT	0.357
WHOLE_BRAIN.M3	NOSIP|SWI5	0.355
WHOLE_BRAIN.M3	ECI1|SWI5	0.353
WHOLE_BRAIN.M3	LSM7|NUBP2	0.351
WHOLE_BRAIN.M3	LAMTOR4|TMEM258	0.35
WHOLE_BRAIN.M3	LSM7|PHPT1	0.349
WHOLE_BRAIN.M3	FAM96B|RNF181	0.349
WHOLE_BRAIN.M3	FIS1|SELENOW	0.348
WHOLE_BRAIN.M3	COPE|TMEM219	0.348
WHOLE_BRAIN.M3	MRPL52|WDR83OS	0.348
WHOLE_BRAIN.M3	LSM7|PPIB	0.347
WHOLE_BRAIN.M3	PET100|SLC27A5	0.347
WHOLE_BRAIN.M3	RPS19BP1|SWI5	0.346
WHOLE_BRAIN.M3	ECI1|RPS19BP1	0.345
WHOLE_BRAIN.M3	BAD|GUK1	0.343
WHOLE_BRAIN.M3	LSM7|SSR4	0.343
WHOLE_BRAIN.M3	POLR2L|SLC27A5	0.34
WHOLE_BRAIN.M3	ECHS1|SELENOW	0.34
WHOLE_BRAIN.M3	ALKBH7|NUBP2	0.338
WHOLE_BRAIN.M3	BLVRB|SLC27A5	0.338
WHOLE_BRAIN.M3	BRI3|SLC27A5	0.338
WHOLE_BRAIN.M3	RPS19BP1|SELENOW	0.338
WHOLE_BRAIN.M3	MRPL43|WDR83OS	0.337
WHOLE_BRAIN.M3	LAMTOR1|MRPL24	0.335
WHOLE_BRAIN.M3	NOSIP|ROMO1	0.334
WHOLE_BRAIN.M3	TMEM219|WDR83OS	0.333
WHOLE_BRAIN.M3	PHPT1|POLR2I	0.333
WHOLE_BRAIN.M3	FIS1|RPS19BP1	0.333
WHOLE_BRAIN.M3	BLVRB|SWI5	0.332
WHOLE_BRAIN.M3	TFPT|USE1	0.331
WHOLE_BRAIN.M3	NUBP2|SLC27A5	0.331
WHOLE_BRAIN.M3	AIP|RPS19BP1	0.33
WHOLE_BRAIN.M3	MRPL24|SELENOW	0.33
WHOLE_BRAIN.M3	RPS19BP1|TMEM219	0.329
WHOLE_BRAIN.M3	LAMTOR4|SELENOW	0.329
WHOLE_BRAIN.M3	LAMTOR4|TRMT112	0.328
WHOLE_BRAIN.M3	LSM7|PGLS	0.328
WHOLE_BRAIN.M3	PHPT1|RPS19BP1	0.328
WHOLE_BRAIN.M3	ROMO1|TRMT112	0.328
WHOLE_BRAIN.M3	COPE|SLC27A5	0.328
WHOLE_BRAIN.M3	ATP5I|FIS1	0.327
WHOLE_BRAIN.M3	LAMTOR4|RNF181	0.326
WHOLE_BRAIN.M3	FIS1|TMEM258	0.326
WHOLE_BRAIN.M3	ECHS1|ROMO1	0.326
WHOLE_BRAIN.M3	ATP5I|NOSIP	0.326
WHOLE_BRAIN.M3	ECHS1|TMEM147	0.325
WHOLE_BRAIN.M3	LSM7|ROMO1	0.325
WHOLE_BRAIN.M3	PHPT1|TMEM219	0.325
WHOLE_BRAIN.M3	FIS1|POLR2I	0.324
WHOLE_BRAIN.M3	FAM96B|PRADC1	0.324
WHOLE_BRAIN.M3	PPIB|RNF181	0.324
WHOLE_BRAIN.M3	LAMTOR4|RPS19BP1	0.323
WHOLE_BRAIN.M3	ADPRHL2|LSM7	0.323
WHOLE_BRAIN.M3	ATP5I|RNF181	0.322
WHOLE_BRAIN.M3	SF3B5|WDR83OS	0.321
WHOLE_BRAIN.M3	SELENOM|SLC27A5	0.321
WHOLE_BRAIN.M3	POLR2J|SLC27A5	0.319
WHOLE_BRAIN.M3	SSR4|WDR83OS	0.318
WHOLE_BRAIN.M3	GUK1|SLC27A5	0.318
WHOLE_BRAIN.M3	BLVRB|RPS19BP1	0.318
WHOLE_BRAIN.M3	FIS1|WDR83OS	0.318
WHOLE_BRAIN.M3	TMEM258|WDR83OS	0.318
WHOLE_BRAIN.M3	SLC27A5|TMEM219	0.318
WHOLE_BRAIN.M3	SELENOW|TMEM147	0.317
WHOLE_BRAIN.M3	FIS1|RNF181	0.317
WHOLE_BRAIN.M3	FAM96B|NOSIP	0.317
WHOLE_BRAIN.M3	FAM96B|TMEM219	0.316
WHOLE_BRAIN.M3	RPS19BP1|SELENOM	0.316
WHOLE_BRAIN.M3	FAM96B|TMEM147	0.314
WHOLE_BRAIN.M3	PRADC1|SLC27A5	0.314
WHOLE_BRAIN.M3	SWI5|TMEM258	0.314
WHOLE_BRAIN.M3	NOSIP|PHPT1	0.314
WHOLE_BRAIN.M3	LAMTOR1|SLC27A5	0.314
WHOLE_BRAIN.M3	IFT43|LSM7	0.314
WHOLE_BRAIN.M3	ECI1|TMEM219	0.313
