# Supplementary material for: Evolutionary conservation and divergence of the human brain transcriptome
Source: Genome Biol. 2021 Jan 29;22:52. doi: 10.1186/s13059-020-02257-z (PMC7844938; doi:10.1186/s13059-020-02257-z)
Supplement: Supplementary file 8 — Additional file 8: Table S7. Region-specific divergent genes. [file 13059_2020_2257_MOESM8_ESM.txt]

Gene_Ensembl	Gene_Name	Module	ConservedRegion(DivUpperBound)	DivergeddRegion(DivLowerBound)
ENSG00000000003	TSPAN6	WHOLE_BRAIN.M6	BRNHYP (0.069)	BRNCBH (0.114), BRNCBL (0.111), BRNCTX (0.076), BRNCTXB24 (0.079)
ENSG00000001167	NFYA	WHOLE_BRAIN.M7	BRNCBL (0.012), BRNCTXBA9 (0)	BRNCDT (0.053), BRNHYP (0.077), BRNPUT (0.06)
ENSG00000001461	NIPAL3	WHOLE_BRAIN.M7	BRNCBH (0.091), BRNCBL (0), BRNCTX (0.268), BRNCTXB24 (0.308), BRNCTXBA9 (0.007)	BRNCDT (0.259), BRNHYP (0.041), BRNPUT (0.319), BRNSNA (0.298)
ENSG00000003987	MTMR7	WHOLE_BRAIN.M4	BRNHYP (0)	BRNCTX (0.027), BRNCTXB24 (0.007), BRNCTXBA9 (0.015)
ENSG00000004399	PLXND1	WHOLE_BRAIN.M11	BRNCTX (0), BRNCTXB24 (0), BRNCTXBA9 (0), BRNHIP (0.076)	BRNCBH (0.105), BRNCBL (0.035), BRNSNA (0.055)
ENSG00000004660	CAMKK1	WHOLE_BRAIN.M4	BRNCBH (0), BRNCBL (0)	BRNACC (0.007)
ENSG00000005448	WDR54	WHOLE_BRAIN.M5	BRNCBH (0.072), BRNCBL (0)	BRNACC (0.077), BRNHYP (0.081)
ENSG00000005486	RHBDD2	WHOLE_BRAIN.M4	BRNCBH (0), BRNCBL (0), BRNCTX (0.273), BRNCTXB24 (0.354), BRNCTXBA9 (0.368)	BRNACC (0.151), BRNAMY (0.04), BRNCDT (0.249), BRNHYP (0.263), BRNPUT (0.288), BRNSNA (0.417)
ENSG00000005513	SOX8	WHOLE_BRAIN.M7	BRNCBH (0), BRNCBL (0.108)	BRNCTX (0.211), BRNCTXB24 (0.036), BRNCTXBA9 (0.12), BRNHYP (0.041), BRNSNA (0.013)
ENSG00000006128	TAC1	WHOLE_BRAIN.M4	BRNCBH (0.161), BRNCBL (0.104)	BRNCTX (0.155), BRNCTXB24 (0.19), BRNCTXBA9 (0.143)
ENSG00000006432	MAP3K9	WHOLE_BRAIN.M4	BRNAMY (0.281), BRNCBH (0.184), BRNCBL (0.282)	BRNHIP (0.288)
ENSG00000006611	USH1C	WHOLE_BRAIN.M7	BRNCBH (0.254), BRNCDT (0.21)	BRNCTX (0.227), BRNCTXB24 (0.258), BRNCTXBA9 (0.221)
ENSG00000006831	ADIPOR2	WHOLE_BRAIN.M7	BRNCBH (0.273), BRNCBL (0.035)	BRNCTX (0.091), BRNCTXBA9 (0.054), BRNHYP (0.275)
ENSG00000007372	PAX6	WHOLE_BRAIN.M6	BRNCBL (0)	BRNCDT (0.033), BRNCTX (0.143), BRNCTXB24 (0.146), BRNCTXBA9 (0.149), BRNHIP (0.003), BRNPUT (0.014)
ENSG00000007944	MYLIP	WHOLE_BRAIN.M7	BRNCBH (0.067), BRNCBL (0.146)	BRNCDT (0.179), BRNHYP (0.202), BRNPUT (0.239)
ENSG00000008118	CAMK1G	WHOLE_BRAIN.M4	BRNCBH (0.099), BRNCBL (0.01), BRNCDT (0.414), BRNHIP (0.413)	BRNACC (0.463), BRNCDT (0.099), BRNPUT (0.145), BRNSNA (0.232)
ENSG00000009780	FAM76A	WHOLE_BRAIN.M1	BRNACC (0), BRNCTXB24 (0.004)	BRNHYP (0.073)
ENSG00000011332	DPF1	WHOLE_BRAIN.M4	BRNCBH (0), BRNCBL (0)	BRNACC (0.182), BRNCDT (0.035), BRNHIP (0.134), BRNPUT (0.026)
ENSG00000011677	GABRA3	WHOLE_BRAIN.M4	BRNACC (0.008), BRNCDT (0), BRNPUT (0)	BRNCTX (0.011), BRNCTXB24 (0.026), BRNCTXBA9 (0.001)
ENSG00000012779	ALOX5	WHOLE_BRAIN.M10	BRNCBH (0), BRNCBL (0)	BRNACC (0.091), BRNAMY (0.056), BRNCDT (0.134), BRNCTX (0.181), BRNCTXB24 (0.152), BRNCTXBA9 (0.172), BRNHIP (0.049), BRNHYP (0.065), BRNPUT (0.095), BRNSNA (0.161)
ENSG00000013016	EHD3	WHOLE_BRAIN.M4	BRNACC (0), BRNCDT (0.032), BRNPUT (0.063)	BRNCTX (0.108), BRNCTXB24 (0.122), BRNCTXBA9 (0.1)
ENSG00000013392	RWDD2A	WHOLE_BRAIN.M1	BRNACC (0.037)	BRNCBH (0.107), BRNCBL (0.138)
ENSG00000015285	WAS	WHOLE_BRAIN.M10	BRNACC (0)	BRNHYP (0.068)
ENSG00000015676	NUDCD3	WHOLE_BRAIN.M4	BRNCBH (0.164)	BRNHYP (0.239)
ENSG00000019505	SYT13	WHOLE_BRAIN.M4	BRNACC (0.016)	BRNCTX (0.08), BRNCTXB24 (0.098), BRNCTXBA9 (0.08)
ENSG00000020129	NCDN	WHOLE_BRAIN.M4	BRNCBH (0), BRNCBL (0)	BRNCTXB24 (0.034), BRNCTXBA9 (0.007), BRNHYP (0.005), BRNSNA (0.007)
ENSG00000020577	SAMD4A	WHOLE_BRAIN.M8	BRNHIP (0.03), BRNSNA (0.045)	BRNCDT (0.057)
ENSG00000022277	RTFDC1	WHOLE_BRAIN.M2	BRNCBL (0.022), BRNCTX (0.075)	BRNCTXB24 (0.044), BRNCTXBA9 (0.097)
ENSG00000023041	ZDHHC6	WHOLE_BRAIN.M1	BRNCDT (0)	BRNCTXB24 (0.028)
ENSG00000023318	ERP44	WHOLE_BRAIN.M1	BRNSNA (0.059)	BRNCTX (0.065), BRNHIP (0.094)
ENSG00000023892	DEF6	WHOLE_BRAIN.M10	BRNCBH (0.162), BRNCBL (0.092), BRNHYP (0.092)	BRNCTX (0.176), BRNCTXB24 (0.186), BRNCTXBA9 (0.192)
ENSG00000024422	EHD2	WHOLE_BRAIN.M8	BRNHIP (0.07)	BRNSNA (0.096)
ENSG00000027847	B4GALT7	WHOLE_BRAIN.M5	BRNCDT (0), BRNPUT (0)	BRNCTXBA9 (0.057)
ENSG00000028839	TBPL1	WHOLE_BRAIN.M5	BRNCTXB24 (0.211), BRNCTXBA9 (0.275)	BRNHIP (0.284)
ENSG00000031081	ARHGAP31	WHOLE_BRAIN.M6	BRNAMY (0.032), BRNHIP (0.173)	BRNCTX (0.238), BRNCTXB24 (0.212), BRNCTXBA9 (0.181)
ENSG00000032219	ARID4A	WHOLE_BRAIN.M1	BRNPUT (0)	BRNHIP (0.058)
ENSG00000033030	ZCCHC8	WHOLE_BRAIN.M1	BRNCBH (0), BRNCBL (0), BRNCTXBA9 (0.008)	BRNSNA (0.011)
ENSG00000033170	FUT8	WHOLE_BRAIN.M7	BRNCBH (0.034), BRNCBL (0.012), BRNCTX (0.225), BRNCTXB24 (0.178)	BRNACC (0.12), BRNCDT (0.059), BRNCTXBA9 (0.041), BRNHYP (0.234), BRNSNA (0.078)
ENSG00000033627	ATP6V0A1	WHOLE_BRAIN.M4	BRNCBH (0), BRNCBL (0)	BRNHYP (0.032)
ENSG00000035664	DAPK2	WHOLE_BRAIN.M7	BRNCBL (0.279)	BRNCTXBA9 (0.297)
ENSG00000038945	MSR1	WHOLE_BRAIN.M10	BRNCBH (0), BRNCBL (0)	BRNHYP (0.079)
ENSG00000039523	FAM65A	WHOLE_BRAIN.M5	BRNCTX (0.105), BRNCTXB24 (0.111)	BRNHYP (0.132)
ENSG00000040199	PHLPP2	WHOLE_BRAIN.M4	BRNACC (0.188), BRNCDT (0.122)	BRNHIP (0.218)
ENSG00000041515	MYO16	WHOLE_BRAIN.M4	BRNACC (0.01), BRNAMY (0.145), BRNCBH (0.079), BRNCBL (0.1), BRNCDT (0), BRNPUT (0)	BRNCTX (0.184), BRNCTXB24 (0.243), BRNCTXBA9 (0.156)
ENSG00000043462	LCP2	WHOLE_BRAIN.M8	BRNACC (0.149), BRNCTX (0.155), BRNCTXB24 (0.193), BRNCTXBA9 (0), BRNHIP (0.405)	BRNAMY (0.025), BRNCBH (0.434), BRNCBL (0.42), BRNCDT (0.045), BRNPUT (0.096)
ENSG00000044446	PHKA2	WHOLE_BRAIN.M9	BRNHIP (0.046)	BRNCDT (0.078)
ENSG00000046889	PREX2	WHOLE_BRAIN.M6	BRNHYP (0.109), BRNSNA (0.071)	BRNCTX (0.075), BRNCTXB24 (0.132), BRNCTXBA9 (0.134)
ENSG00000049246	PER3	WHOLE_BRAIN.M1	BRNACC (0.08)	BRNCDT (0.125), BRNPUT (0.142)
ENSG00000049769	PPP1R3F	WHOLE_BRAIN.M4	BRNCBH (0.141), BRNCBL (0.101)	BRNACC (0.129), BRNHIP (0.146)
ENSG00000049860	HEXB	WHOLE_BRAIN.M5	BRNCBL (0.11)	BRNPUT (0.149)
ENSG00000052841	TTC17	WHOLE_BRAIN.M1	BRNPUT (0.048)	BRNCBL (0.062)
ENSG00000054267	ARID4B	WHOLE_BRAIN.M1	BRNCTXB24 (0)	BRNCBH (0.009), BRNCBL (0.009)
ENSG00000054356	PTPRN	WHOLE_BRAIN.M4	BRNCBH (0), BRNCBL (0)	BRNSNA (0.012)
ENSG00000054803	CBLN4	WHOLE_BRAIN.M4	BRNCBH (0.122), BRNCBL (0.021), BRNCDT (0), BRNPUT (0), BRNSNA (0)	BRNCTX (0.104), BRNCTXB24 (0.143), BRNCTXBA9 (0.099)
ENSG00000055118	KCNH2	WHOLE_BRAIN.M4	BRNCBH (0)	BRNCTX (0.022), BRNCTXB24 (0.036), BRNCTXBA9 (0.03)
ENSG00000055950	MRPL43	WHOLE_BRAIN.M3	BRNCBL (0)	BRNHYP (0.008)
ENSG00000056972	TRAF3IP2	WHOLE_BRAIN.M8	BRNHYP (0.178)	BRNCTX (0.195)
ENSG00000060140	STYK1	WHOLE_BRAIN.M4	BRNCBH (0), BRNCBL (0.055), BRNHYP (0.304)	BRNACC (0.098), BRNCTX (0.347), BRNCTXB24 (0.349), BRNCTXBA9 (0.377), BRNPUT (0.094)
ENSG00000060982	BCAT1	WHOLE_BRAIN.M4	BRNCBH (0), BRNCBL (0)	BRNCTXB24 (0.003), BRNCTXBA9 (0.01)
ENSG00000063015	SEZ6	WHOLE_BRAIN.M4	BRNCBH (0)	BRNACC (0.128)
ENSG00000063180	CA11	WHOLE_BRAIN.M4	BRNCBH (0.074), BRNHYP (0)	BRNCDT (0.086), BRNPUT (0.122)
ENSG00000063854	HAGH	WHOLE_BRAIN.M5	BRNAMY (0.003), BRNCBL (0)	BRNCTXB24 (0.027)
ENSG00000065029	ZNF76	WHOLE_BRAIN.M9	BRNCDT (0.105)	BRNCTX (0.11), BRNCTXB24 (0.11)
ENSG00000065057	NTHL1	WHOLE_BRAIN.M5	BRNCBL (0)	BRNCTXB24 (0.048), BRNCTXBA9 (0.045)
ENSG00000065609	SNAP91	WHOLE_BRAIN.M4	BRNACC (0)	BRNCTX (0.033), BRNCTXB24 (0.033), BRNCTXBA9 (0.007)
ENSG00000066027	PPP2R5A	WHOLE_BRAIN.M6	BRNCBL (0.399)	BRNSNA (0.402)
ENSG00000066084	DIP2B	WHOLE_BRAIN.M7	BRNCBH (0.06), BRNCBL (0)	BRNCTX (0.12), BRNCTXB24 (0.125), BRNCTXBA9 (0.118), BRNHIP (0.153)
ENSG00000066248	NGEF	WHOLE_BRAIN.M4	BRNCBH (0), BRNCBL (0), BRNHYP (0.13), BRNSNA (0.147)	BRNACC (0.265)
ENSG00000066336	SPI1	WHOLE_BRAIN.M10	BRNACC (0.034)	BRNCTX (0.048), BRNCTXB24 (0.05), BRNCTXBA9 (0.05)
ENSG00000066455	GOLGA5	WHOLE_BRAIN.M1	BRNHYP (0.051)	BRNSNA (0.053)
ENSG00000067167	TRAM1	WHOLE_BRAIN.M1	BRNCTXB24 (0.058), BRNCTXBA9 (0.03)	BRNAMY (0.071)
ENSG00000067191	CACNB1	WHOLE_BRAIN.M4	BRNCBL (0.044)	BRNAMY (0.09), BRNSNA (0.064)
ENSG00000067221	STOML1	WHOLE_BRAIN.M4	BRNCBH (0), BRNCBL (0)	BRNHYP (0.035)
ENSG00000067560	RHOA	WHOLE_BRAIN.M6	BRNSNA (0)	BRNCTXB24 (0.009)
ENSG00000067606	PRKCZ	WHOLE_BRAIN.M4	BRNCBH (0), BRNCBL (0.065)	BRNHYP (0.124), BRNPUT (0.103)
ENSG00000068308	OTUD5	WHOLE_BRAIN.M4	BRNCBH (0.064), BRNCBL (0.243)	BRNACC (0.296), BRNPUT (0.179), BRNSNA (0.316)
ENSG00000068383	INPP5A	WHOLE_BRAIN.M4	BRNCBH (0), BRNCBL (0), BRNSNA (0.024)	BRNAMY (0.069), BRNCDT (0.093), BRNPUT (0.106)
ENSG00000068400	GRIPAP1	WHOLE_BRAIN.M4	BRNCBH (0), BRNCBL (0)	BRNACC (0.072), BRNHYP (0.315), BRNPUT (0.014), BRNSNA (0.208)
ENSG00000068903	SIRT2	WHOLE_BRAIN.M7	BRNCBH (0.027), BRNCBL (0)	BRNHYP (0.113)
ENSG00000068971	PPP2R5B	WHOLE_BRAIN.M4	BRNCBH (0), BRNCBL (0.022)	BRNACC (0.165), BRNCDT (0.005), BRNCTXB24 (0.031), BRNHYP (0.19), BRNPUT (0.135), BRNSNA (0.117)
ENSG00000069248	NUP133	WHOLE_BRAIN.M1	BRNCDT (0.202), BRNPUT (0.253)	BRNSNA (0.266)
ENSG00000070831	CDC42	WHOLE_BRAIN.M5	BRNCTX (0), BRNCTXB24 (0.079)	BRNHYP (0.092)
ENSG00000071127	WDR1	WHOLE_BRAIN.M8	BRNHIP (0.017)	BRNPUT (0.049)
ENSG00000072201	LNX1	WHOLE_BRAIN.M4	BRNACC (0.036), BRNHYP (0.209)	BRNCTX (0.25), BRNCTXB24 (0.254), BRNCTXBA9 (0.25)
ENSG00000072315	TRPC5	WHOLE_BRAIN.M4	BRNACC (0), BRNAMY (0.097), BRNCBH (0.173), BRNCDT (0), BRNHIP (0.159), BRNPUT (0), BRNSNA (0.163)	BRNCTX (0.13), BRNCTXB24 (0.099), BRNCTXBA9 (0.18)
ENSG00000072786	STK10	WHOLE_BRAIN.M8	BRNCBL (0.064), BRNPUT (0.114), BRNSNA (0.047)	BRNHYP (0.139)
ENSG00000072832	CRMP1	WHOLE_BRAIN.M4	BRNCDT (0)	BRNHYP (0.032)
ENSG00000072840	EVC	WHOLE_BRAIN.M6	BRNSNA (0)	BRNCTX (0.032), BRNCTXB24 (0.105)
ENSG00000073331	ALPK1	WHOLE_BRAIN.M10	BRNACC (0), BRNHIP (0.036)	BRNCTX (0.02), BRNCTXB24 (0.043), BRNCTXBA9 (0.012)
ENSG00000073464	CLCN4	WHOLE_BRAIN.M4	BRNACC (0.067), BRNHYP (0.031)	BRNCTX (0.074), BRNCTXB24 (0.081), BRNCTXBA9 (0.078)
ENSG00000074181	NOTCH3	WHOLE_BRAIN.M11	BRNACC (0), BRNAMY (0.155), BRNCDT (0), BRNCTX (0.115), BRNCTXB24 (0), BRNCTXBA9 (0), BRNHIP (0), BRNPUT (0), BRNSNA (0)	BRNHYP (0.21)
ENSG00000074219	TEAD2	WHOLE_BRAIN.M8	BRNACC (0.252), BRNAMY (0.125), BRNCDT (0.186), BRNCTXBA9 (0.261), BRNHIP (0.17), BRNPUT (0.105), BRNSNA (0.076)	BRNCBH (0.224), BRNCBL (0.289)
ENSG00000075340	ADD2	WHOLE_BRAIN.M4	BRNCBH (0.051)	BRNCTX (0.085), BRNCTXB24 (0.102), BRNCTXBA9 (0.084)
ENSG00000076321	KLHL20	WHOLE_BRAIN.M1	BRNCTX (0.053), BRNCTXB24 (0), BRNCTXBA9 (0.041)	BRNCBH (0.052), BRNCBL (0.089)
ENSG00000076513	ANKRD13A	WHOLE_BRAIN.M7	BRNPUT (0)	BRNCTX (0.083)
ENSG00000076864	RAP1GAP	WHOLE_BRAIN.M4	BRNCBH (0), BRNCBL (0)	BRNHYP (0.016), BRNSNA (0.027)
ENSG00000077080	ACTL6B	WHOLE_BRAIN.M4	BRNCBH (0), BRNCBL (0)	BRNCTX (0.031), BRNCTXB24 (0.044)
ENSG00000077150	NFKB2	WHOLE_BRAIN.M8	BRNCDT (0.099), BRNHIP (0.102), BRNPUT (0.099), BRNSNA (0.172)	BRNCBH (0.226), BRNCBL (0.237)
ENSG00000077348	EXOSC5	WHOLE_BRAIN.M5	BRNCBL (0)	BRNCTX (0.099), BRNCTXB24 (0.139), BRNCTXBA9 (0.117), BRNHIP (0.087)
ENSG00000078053	AMPH	WHOLE_BRAIN.M4	BRNACC (0), BRNPUT (0.052)	BRNCTX (0.063), BRNCTXB24 (0.041), BRNCTXBA9 (0.068), BRNHYP (0.055)
ENSG00000078140	UBE2K	WHOLE_BRAIN.M4	BRNSNA (0.132)	BRNHIP (0.167)
ENSG00000078269	SYNJ2	WHOLE_BRAIN.M7	BRNAMY (0.153)	BRNCTX (0.231), BRNCTXB24 (0.245), BRNSNA (0.159)
ENSG00000079335	CDC14A	WHOLE_BRAIN.M6	BRNCBH (0.232), BRNCDT (0.209), BRNHIP (0.235), BRNPUT (0.228), BRNSNA (0.281)	BRNCTX (0.295), BRNCTXB24 (0.249), BRNCTXBA9 (0.274)
ENSG00000079387	SENP1	WHOLE_BRAIN.M1	BRNCTXB24 (0.159)	BRNSNA (0.177)
ENSG00000079435	LIPE	WHOLE_BRAIN.M7	BRNCBH (0.257)	BRNCTX (0.357), BRNCTXB24 (0.328), BRNCTXBA9 (0.349), BRNHYP (0.32)
ENSG00000079482	OPHN1	WHOLE_BRAIN.M6	BRNCBL (0.087)	BRNCTX (0.099), BRNHYP (0.098)
ENSG00000079785	DDX1	WHOLE_BRAIN.M5	BRNCDT (0.207)	BRNHYP (0.215)
ENSG00000080345	RIF1	WHOLE_BRAIN.M1	BRNHYP (0)	BRNSNA (0.007)
ENSG00000081479	LRP2	WHOLE_BRAIN.M7	BRNCDT (0.423), BRNPUT (0.529)	BRNCTX (0.567), BRNCTXB24 (0.543), BRNCTXBA9 (0.524)
ENSG00000083807	SLC27A5	WHOLE_BRAIN.M3	BRNPUT (0.334)	BRNCTX (0.422), BRNCTXB24 (0.444), BRNCTXBA9 (0.443)
ENSG00000084070	SMAP2	WHOLE_BRAIN.M4	BRNCBH (0.003)	BRNCTX (0.005), BRNCTXB24 (0.023), BRNCTXBA9 (0.025), BRNHIP (0.102), BRNHYP (0.006)
ENSG00000084073	ZMPSTE24	WHOLE_BRAIN.M1	BRNCTX (0.13), BRNCTXB24 (0.125), BRNHYP (0.159)	BRNAMY (0.164)
ENSG00000084764	MAPRE3	WHOLE_BRAIN.M4	BRNCBH (0), BRNCBL (0.003)	BRNCTXB24 (0.013)
ENSG00000085276	MECOM	WHOLE_BRAIN.M11	BRNCTX (0.316), BRNCTXB24 (0.326), BRNSNA (0.282)	BRNHYP (0.337)
ENSG00000085719	CPNE3	WHOLE_BRAIN.M6	BRNCBH (0.039), BRNCBL (0)	BRNCTX (0.029), BRNCTXB24 (0.04), BRNCTXBA9 (0.024)
ENSG00000086062	B4GALT1	WHOLE_BRAIN.M8	BRNCBH (0), BRNCBL (0)	BRNCTX (0.073), BRNCTXB24 (0.107), BRNCTXBA9 (0.04)
ENSG00000086300	SNX10	WHOLE_BRAIN.M4	BRNACC (0)	BRNCTX (0.007)
ENSG00000086666	ZFAND6	WHOLE_BRAIN.M1	BRNCBH (0.194), BRNCBL (0.139), BRNCTX (0.06), BRNCTXB24 (0.166), BRNCTXBA9 (0.189), BRNHIP (0), BRNHYP (0)	BRNACC (0.206), BRNAMY (0.049)
ENSG00000088543	C3orf18	WHOLE_BRAIN.M5	BRNCBH (0), BRNCBL (0)	BRNCTX (0.081), BRNCTXB24 (0.039), BRNCTXBA9 (0.085)
ENSG00000088826	SMOX	WHOLE_BRAIN.M6	BRNACC (0.068)	BRNCTX (0.11)
ENSG00000089159	PXN	WHOLE_BRAIN.M8	BRNCBH (0), BRNCBL (0)	BRNCDT (0.141), BRNHYP (0.053), BRNPUT (0.166), BRNSNA (0.193)
ENSG00000089199	CHGB	WHOLE_BRAIN.M4	BRNCBH (0.085), BRNPUT (0.138), BRNSNA (0.071)	BRNACC (0.147), BRNHIP (0.123)
ENSG00000089250	NOS1	WHOLE_BRAIN.M4	BRNACC (0), BRNAMY (0), BRNCTX (0), BRNCTXB24 (0), BRNCTXBA9 (0), BRNHIP (0.095), BRNHYP (0)	BRNPUT (0.103)
ENSG00000089693	MLF2	WHOLE_BRAIN.M4	BRNCBH (0), BRNCBL (0)	BRNCDT (0.035), BRNCTXB24 (0.043), BRNCTXBA9 (0.019), BRNHIP (0.009), BRNHYP (0.044), BRNPUT (0.002)
ENSG00000090376	IRAK3	WHOLE_BRAIN.M11	BRNACC (0.046)	BRNCBH (0.114), BRNCTXBA9 (0.057)
ENSG00000092529	CAPN3	WHOLE_BRAIN.M7	BRNCBH (0.405), BRNCBL (0.589), BRNCDT (0.66), BRNHYP (0.675), BRNPUT (0.621)	BRNHIP (0.677)
ENSG00000093144	ECHDC1	WHOLE_BRAIN.M1	BRNHYP (0)	BRNAMY (0.051), BRNCTXB24 (0.035)
ENSG00000096696	DSP	WHOLE_BRAIN.M11	BRNACC (0), BRNCBH (0.083), BRNHIP (0)	BRNCTX (0.192), BRNCTXB24 (0.167), BRNCTXBA9 (0.183), BRNHYP (0.243)
ENSG00000097021	ACOT7	WHOLE_BRAIN.M4	BRNCBH (0.1)	BRNHYP (0.126)
ENSG00000099260	PALMD	WHOLE_BRAIN.M11	BRNACC (0)	BRNHYP (0.019)
ENSG00000099365	STX1B	WHOLE_BRAIN.M4	BRNCBH (0), BRNCBL (0)	BRNHIP (0.019)
ENSG00000099814	CEP170B	WHOLE_BRAIN.M4	BRNCBH (0), BRNCBL (0)	BRNHYP (0.021)
ENSG00000099849	RASSF7	WHOLE_BRAIN.M5	BRNHYP (0.178)	BRNCTXBA9 (0.204)
ENSG00000100077	GRK3	WHOLE_BRAIN.M4	BRNACC (0)	BRNCTXB24 (0.001)
ENSG00000100095	SEZ6L	WHOLE_BRAIN.M4	BRNACC (0), BRNCBH (0.052), BRNCDT (0), BRNPUT (0)	BRNCTX (0.065), BRNCTXB24 (0.1), BRNCTXBA9 (0.054), BRNHIP (0.047), BRNHYP (0.012)
ENSG00000100220	RTCB	WHOLE_BRAIN.M5	BRNPUT (0)	BRNACC (0.008)
ENSG00000100242	SUN2	WHOLE_BRAIN.M7	BRNCBH (0.293), BRNCBL (0.198)	BRNACC (0.427), BRNCTX (0.348), BRNCTXB24 (0.26), BRNCTXBA9 (0.252)
ENSG00000100307	CBX7	WHOLE_BRAIN.M4	BRNCBH (0.041), BRNCBL (0.1)	BRNCDT (0.065), BRNPUT (0.159), BRNSNA (0.154)
ENSG00000100320	RBFOX2	WHOLE_BRAIN.M4	BRNCBH (0.19), BRNCBL (0.055)	BRNCTX (0.202), BRNCTXB24 (0.223), BRNCTXBA9 (0.196), BRNHIP (0.074)
ENSG00000100353	EIF3D	WHOLE_BRAIN.M2	BRNCBL (0.007), BRNCTX (0), BRNCTXB24 (0.053), BRNCTXBA9 (0.072), BRNHIP (0.105), BRNPUT (0.111), BRNSNA (0)	BRNACC (0.25)
ENSG00000100433	KCNK10	WHOLE_BRAIN.M7	BRNCBH (0.073), BRNCBL (0.048), BRNSNA (0)	BRNHIP (0.05), BRNPUT (0.08)
ENSG00000100473	COCH	WHOLE_BRAIN.M4	BRNCBL (0.209)	BRNHYP (0.219)
ENSG00000100483	VCPKMT	WHOLE_BRAIN.M5	BRNACC (0), BRNHYP (0)	BRNCTXB24 (0.03)
ENSG00000100485	SOS2	WHOLE_BRAIN.M1	BRNCTXBA9 (0), BRNHYP (0)	BRNCBH (0.006), BRNCBL (0.007)
ENSG00000100503	NIN	WHOLE_BRAIN.M1	BRNACC (0.042)	BRNCBH (0.075), BRNCBL (0.053)
ENSG00000100678	SLC8A3	WHOLE_BRAIN.M4	BRNCBH (0.116), BRNCBL (0.317)	BRNCTX (0.318), BRNCTXB24 (0.326), BRNCTXBA9 (0.301), BRNHIP (0.125), BRNHYP (0.214), BRNSNA (0.259)
ENSG00000100764	PSMC1	WHOLE_BRAIN.M5	BRNCBH (0.002), BRNCBL (0), BRNPUT (0.067)	BRNACC (0.165), BRNAMY (0.018), BRNHYP (0.049)
ENSG00000100767	PAPLN	WHOLE_BRAIN.M6	BRNACC (0.155)	BRNCTX (0.168), BRNCTXB24 (0.174), BRNCTXBA9 (0.156)
ENSG00000100888	CHD8	WHOLE_BRAIN.M5	BRNCBL (0.053), BRNCTX (0.137), BRNCTXBA9 (0.161)	BRNHYP (0.199)
ENSG00000100908	EMC9	WHOLE_BRAIN.M5	BRNCBL (0)	BRNCTXB24 (0.026), BRNCTXBA9 (0.025), BRNHYP (0.107)
ENSG00000101017	CD40	WHOLE_BRAIN.M8	BRNCBL (0.049)	BRNCTX (0.079), BRNCTXB24 (0.078), BRNCTXBA9 (0.085)
ENSG00000101019	UQCC1	WHOLE_BRAIN.M4	BRNCBH (0.203), BRNCBL (0.153)	BRNSNA (0.212)
ENSG00000101098	RIMS4	WHOLE_BRAIN.M4	BRNCBH (0.055), BRNCBL (0.171), BRNCDT (0.145), BRNCTX (0.252), BRNHIP (0.251), BRNPUT (0.138), BRNSNA (0.308)	BRNHYP (0.319)
ENSG00000101144	BMP7	WHOLE_BRAIN.M6	BRNHIP (0.088)	BRNCTX (0.093), BRNCTXB24 (0.108), BRNCTXBA9 (0.094)
ENSG00000101194	SLC17A9	WHOLE_BRAIN.M10	BRNCTXBA9 (0.011)	BRNCBL (0.017)
ENSG00000101210	EEF1A2	WHOLE_BRAIN.M4	BRNCBH (0), BRNCBL (0), BRNCDT (0.003), BRNCTX (0.177), BRNPUT (0)	BRNHYP (0.185)
ENSG00000101363	MANBAL	WHOLE_BRAIN.M5	BRNCBH (0.125), BRNCBL (0.028)	BRNHYP (0.248)
ENSG00000101438	SLC32A1	WHOLE_BRAIN.M4	BRNCBL (0)	BRNACC (0.021), BRNCTXB24 (0.02), BRNCTXBA9 (0.006)
ENSG00000101457	DNTTIP1	WHOLE_BRAIN.M2	BRNAMY (0.256), BRNCBL (0.121), BRNCTX (0), BRNCTXB24 (0.015), BRNCTXBA9 (0.073), BRNHIP (0.078), BRNHYP (0.127), BRNPUT (0.202), BRNSNA (0)	BRNACC (0.26)
ENSG00000101695	RNF125	WHOLE_BRAIN.M7	BRNCBH (0.221)	BRNACC (0.376), BRNCTX (0.283), BRNCTXB24 (0.322), BRNCTXBA9 (0.236), BRNPUT (0.302), BRNSNA (0.25)
ENSG00000101752	MIB1	WHOLE_BRAIN.M1	BRNPUT (0)	BRNCTX (0.025), BRNCTXB24 (0.031)
ENSG00000101871	MID1	WHOLE_BRAIN.M6	BRNCBH (0.337), BRNCBL (0)	BRNCDT (0.228), BRNCTX (0.428), BRNCTXB24 (0.437), BRNCTXBA9 (0.439), BRNHIP (0.153), BRNHYP (0.419), BRNPUT (0.215), BRNSNA (0.137)
ENSG00000101938	CHRDL1	WHOLE_BRAIN.M6	BRNHIP (0)	BRNCBH (0.04), BRNPUT (0.025)
ENSG00000101955	SRPX	WHOLE_BRAIN.M6	BRNACC (0.247), BRNAMY (0.413), BRNCDT (0.105), BRNCTX (0.42), BRNCTXB24 (0.175), BRNCTXBA9 (0.246), BRNHIP (0.281), BRNPUT (0.333)	BRNCBH (0.45), BRNCBL (0.471), BRNCTX (0.161), BRNHYP (0.468), BRNSNA (0.11)
ENSG00000101972	STAG2	WHOLE_BRAIN.M1	BRNCTX (0), BRNCTXB24 (0), BRNCTXBA9 (0.026)	BRNAMY (0.031)
ENSG00000102226	USP11	WHOLE_BRAIN.M4	BRNCBH (0), BRNCBL (0), BRNCTX (0.138), BRNCTXBA9 (0.239)	BRNCDT (0.032), BRNHYP (0.24), BRNPUT (0.087), BRNSNA (0.233)
ENSG00000102287	GABRE	WHOLE_BRAIN.M8	BRNHYP (0)	BRNCBL (0.134)
ENSG00000102468	HTR2A	WHOLE_BRAIN.M4	BRNPUT (0)	BRNCTX (0.004), BRNCTXB24 (0.014), BRNCTXBA9 (0.004)
ENSG00000102531	FNDC3A	WHOLE_BRAIN.M1	BRNPUT (0)	BRNSNA (0.039)
ENSG00000102934	PLLP	WHOLE_BRAIN.M7	BRNCDT (0.04), BRNPUT (0.049)	BRNHYP (0.093)
ENSG00000102977	ACD	WHOLE_BRAIN.M5	BRNCBL (0)	BRNHYP (0.039)
ENSG00000103034	NDRG4	WHOLE_BRAIN.M4	BRNCBH (0), BRNCBL (0)	BRNSNA (0.017)
ENSG00000103089	FA2H	WHOLE_BRAIN.M7	BRNCDT (0.142), BRNHIP (0.146), BRNPUT (0.131), BRNSNA (0.117)	BRNHYP (0.15)
ENSG00000103121	CMC2	WHOLE_BRAIN.M5	BRNSNA (0)	BRNAMY (0.027), BRNCTX (0.121), BRNCTXB24 (0.136), BRNCTXBA9 (0.125), BRNHIP (0.007)
ENSG00000103184	SEC14L5	WHOLE_BRAIN.M7	BRNCDT (0.02), BRNHIP (0.047), BRNPUT (0)	BRNHYP (0.048)
ENSG00000103316	CRYM	WHOLE_BRAIN.M4	BRNHYP (0.233), BRNSNA (0.325)	BRNACC (0.338)
ENSG00000103342	GSPT1	WHOLE_BRAIN.M1	BRNCTXB24 (0)	BRNCBH (0.014), BRNCBL (0.018)
ENSG00000103381	CPPED1	WHOLE_BRAIN.M7	BRNCBH (0.282), BRNCBL (0.191), BRNCTX (0.295)	BRNCDT (0.243), BRNPUT (0.298), BRNSNA (0.3)
ENSG00000103723	AP3B2	WHOLE_BRAIN.M5	BRNCBL (0)	BRNHYP (0.091)
ENSG00000103966	EHD4	WHOLE_BRAIN.M8	BRNCBH (0), BRNCBL (0), BRNCTXBA9 (0.007)	BRNPUT (0.035)
ENSG00000103978	TMEM87A	WHOLE_BRAIN.M7	BRNCBL (0.418)	BRNHIP (0.44)
ENSG00000104219	ZDHHC2	WHOLE_BRAIN.M1	BRNAMY (0), BRNPUT (0.065), BRNSNA (0)	BRNCTXB24 (0.076), BRNCTXBA9 (0.072)
ENSG00000104325	DECR1	WHOLE_BRAIN.M6	BRNHIP (0.076)	BRNACC (0.133)
ENSG00000104332	SFRP1	WHOLE_BRAIN.M7	BRNCBH (0), BRNCBL (0)	BRNCDT (0.26), BRNCTX (0.068), BRNCTXB24 (0.091), BRNCTXBA9 (0.032), BRNPUT (0.219), BRNSNA (0.052)
ENSG00000104368	PLAT	WHOLE_BRAIN.M11	BRNCTXB24 (0.048), BRNHIP (0.043), BRNHYP (0), BRNSNA (0.029)	BRNCTXBA9 (0.077), BRNPUT (0.075)
ENSG00000104408	EIF3E	WHOLE_BRAIN.M2	BRNCTX (0.014)	BRNHIP (0.127)
ENSG00000104419	NDRG1	WHOLE_BRAIN.M7	BRNAMY (0.08), BRNCDT (0.041), BRNPUT (0.043), BRNSNA (0.021)	BRNCTX (0.089), BRNCTXBA9 (0.034)
ENSG00000104626	ERI1	WHOLE_BRAIN.M6	BRNCBL (0)	BRNCTXB24 (0.022)
ENSG00000104852	SNRNP70	WHOLE_BRAIN.M9	BRNACC (0)	BRNCTXBA9 (0.022)
ENSG00000104853	CLPTM1	WHOLE_BRAIN.M5	BRNCBL (0.092), BRNCTX (0.13)	BRNHYP (0.141)
ENSG00000104863	LIN7B	WHOLE_BRAIN.M5	BRNCBH (0), BRNCBL (0)	BRNCTXB24 (0.005), BRNCTXBA9 (0.005)
ENSG00000104967	NOVA2	WHOLE_BRAIN.M4	BRNCBH (0)	BRNHYP (0.038)
ENSG00000105088	OLFM2	WHOLE_BRAIN.M6	BRNAMY (0.12), BRNCTXBA9 (0.086)	BRNCDT (0.158), BRNPUT (0.146)
ENSG00000105143	SLC1A6	WHOLE_BRAIN.M4	BRNCBH (0.062), BRNCBL (0)	BRNCDT (0.113), BRNCTX (0.101), BRNCTXB24 (0.135), BRNCTXBA9 (0.091)
ENSG00000105202	FBL	WHOLE_BRAIN.M2	BRNCTX (0.214)	BRNACC (0.269)
ENSG00000105220	GPI	WHOLE_BRAIN.M4	BRNCBH (0.211)	BRNSNA (0.218)
ENSG00000105223	PLD3	WHOLE_BRAIN.M4	BRNCBH (0), BRNCBL (0)	BRNCTXB24 (0.022), BRNCTXBA9 (0.013), BRNSNA (0.083)
ENSG00000105255	FSD1	WHOLE_BRAIN.M5	BRNCBL (0)	BRNHYP (0.017)
ENSG00000105281	SLC1A5	WHOLE_BRAIN.M10	BRNHIP (0)	BRNCTX (0.023), BRNCTXB24 (0.057)
ENSG00000105339	DENND3	WHOLE_BRAIN.M8	BRNCTX (0.024), BRNCTXBA9 (0)	BRNACC (0.025)
ENSG00000105355	PLIN3	WHOLE_BRAIN.M8	BRNACC (0), BRNHIP (0)	BRNCTX (0.043), BRNCTXB24 (0.037), BRNCTXBA9 (0.044)
ENSG00000105518	TMEM205	WHOLE_BRAIN.M5	BRNCBH (0.003), BRNCBL (0), BRNCTX (0.15)	BRNCTXB24 (0.001), BRNHIP (0.172), BRNPUT (0.026)
ENSG00000105568	PPP2R1A	WHOLE_BRAIN.M4	BRNCBH (0), BRNCBL (0), BRNCDT (0.117), BRNCTX (0.111), BRNCTXB24 (0.123)	BRNHYP (0.166)
ENSG00000105613	MAST1	WHOLE_BRAIN.M5	BRNCBL (0), BRNPUT (0)	BRNHYP (0.049)
ENSG00000105618	PRPF31	WHOLE_BRAIN.M5	BRNCBL (0)	BRNHIP (0.003)
ENSG00000105619	TFPT	WHOLE_BRAIN.M3	BRNCTX (0.001)	BRNHIP (0.003)
ENSG00000105642	KCNN1	WHOLE_BRAIN.M4	BRNCBL (0), BRNCTX (0), BRNHYP (0)	BRNPUT (0.026)
ENSG00000105695	MAG	WHOLE_BRAIN.M7	BRNCDT (0.021), BRNPUT (0), BRNSNA (0.005)	BRNCTX (0.03), BRNCTXB24 (0.016)
ENSG00000105696	TMEM59L	WHOLE_BRAIN.M4	BRNCBH (0), BRNCBL (0)	BRNCTX (0.031), BRNCTXB24 (0.038), BRNCTXBA9 (0.034), BRNHYP (0.021)
ENSG00000105707	HPN	WHOLE_BRAIN.M7	BRNCBH (0.215), BRNCBL (0.211)	BRNCTXB24 (0.227), BRNCTXBA9 (0.218)
ENSG00000105771	SMG9	WHOLE_BRAIN.M9	BRNHIP (0.057)	BRNAMY (0.079), BRNCTXB24 (0.058), BRNCTXBA9 (0.074)
ENSG00000105810	CDK6	WHOLE_BRAIN.M7	BRNCBH (0.291), BRNCBL (0.302)	BRNCTXB24 (0.307)
ENSG00000105926	MPP6	WHOLE_BRAIN.M4	BRNCBL (0)	BRNCTX (0.041), BRNCTXB24 (0.027), BRNCTXBA9 (0.015)
ENSG00000106066	CPVL	WHOLE_BRAIN.M10	BRNACC (0.088), BRNCBH (0), BRNCBL (0)	BRNCTXB24 (0.214), BRNCTXBA9 (0.161), BRNSNA (0.171)
ENSG00000106078	COBL	WHOLE_BRAIN.M7	BRNCBH (0), BRNCBL (0.14), BRNCTXBA9 (0.218)	BRNACC (0.274), BRNCDT (0.401), BRNCTX (0.2), BRNCTXB24 (0.233), BRNCTXBA9 (0.009), BRNHYP (0.044), BRNPUT (0.385), BRNSNA (0.381)
ENSG00000106089	STX1A	WHOLE_BRAIN.M4	BRNCBH (0), BRNCBL (0), BRNCDT (0), BRNPUT (0)	BRNHYP (0.014)
ENSG00000106153	CHCHD2	WHOLE_BRAIN.M5	BRNCTX (0), BRNHYP (0.022)	BRNSNA (0.106)
ENSG00000106245	BUD31	WHOLE_BRAIN.M2	BRNCTX (0), BRNHYP (0), BRNSNA (0)	BRNAMY (0.043)
ENSG00000106290	TAF6	WHOLE_BRAIN.M5	BRNCBL (0)	BRNHIP (0.014)
ENSG00000106367	AP1S1	WHOLE_BRAIN.M4	BRNCBH (0.017), BRNCBL (0.033)	BRNACC (0.082)
ENSG00000106976	DNM1	WHOLE_BRAIN.M4	BRNCBH (0)	BRNHYP (0.015)
ENSG00000107099	DOCK8	WHOLE_BRAIN.M10	BRNPUT (0.153)	BRNCTXBA9 (0.181)
ENSG00000107105	ELAVL2	WHOLE_BRAIN.M4	BRNACC (0), BRNCDT (0), BRNPUT (0)	BRNCTX (0.196), BRNCTXB24 (0.169), BRNCTXBA9 (0.201)
ENSG00000107262	BAG1	WHOLE_BRAIN.M2	BRNCBL (0), BRNCTX (0), BRNHYP (0), BRNPUT (0), BRNSNA (0)	BRNHIP (0.011)
ENSG00000107331	ABCA2	WHOLE_BRAIN.M7	BRNCBH (0.035)	BRNCDT (0.05), BRNHYP (0.065), BRNSNA (0.087)
ENSG00000107362	ABHD17B	WHOLE_BRAIN.M7	BRNCBH (0.24), BRNCBL (0.227)	BRNSNA (0.269)
ENSG00000107560	RAB11FIP2	WHOLE_BRAIN.M4	BRNCTX (0.15), BRNCTXB24 (0.125), BRNCTXBA9 (0.06), BRNHYP (0.143)	BRNCBH (0.168), BRNCBL (0.16)
ENSG00000107719	PALD1	WHOLE_BRAIN.M10	BRNACC (0), BRNCBH (0), BRNCBL (0), BRNCDT (0.247), BRNPUT (0)	BRNCTXB24 (0.056), BRNCTXBA9 (0.003), BRNHYP (0.27)
ENSG00000107796	ACTA2	WHOLE_BRAIN.M11	BRNCTX (0), BRNCTXB24 (0), BRNCTXBA9 (0), BRNHIP (0), BRNHYP (0.011), BRNPUT (0.002)	BRNCBL (0.076)
ENSG00000107798	LIPA	WHOLE_BRAIN.M7	BRNCBH (0.232)	BRNCTX (0.285), BRNCTXB24 (0.249), BRNCTXBA9 (0.257)
ENSG00000107829	FBXW4	WHOLE_BRAIN.M7	BRNACC (0.157), BRNCBL (0.115)	BRNCTX (0.16), BRNCTXBA9 (0.126)
ENSG00000107954	NEURL1	WHOLE_BRAIN.M4	BRNCBH (0), BRNCBL (0)	BRNHYP (0.043)
ENSG00000108018	SORCS1	WHOLE_BRAIN.M4	BRNCBH (0.076), BRNCBL (0.09), BRNHIP (0)	BRNPUT (0.186)
ENSG00000108055	SMC3	WHOLE_BRAIN.M1	BRNCTXB24 (0)	BRNCDT (0.006)
ENSG00000108239	TBC1D12	WHOLE_BRAIN.M7	BRNCTXB24 (0.097)	BRNSNA (0.191)
ENSG00000108298	RPL19	WHOLE_BRAIN.M2	BRNHYP (0)	BRNCTXB24 (0.009), BRNCTXBA9 (0.016)
ENSG00000108469	RECQL5	WHOLE_BRAIN.M9	BRNCBH (0), BRNCBL (0)	BRNCTX (0.062), BRNCTXB24 (0.151), BRNCTXBA9 (0.145)
ENSG00000108587	GOSR1	WHOLE_BRAIN.M1	BRNCTX (0), BRNCTXB24 (0), BRNCTXBA9 (0)	BRNCBL (0.044)
ENSG00000108591	DRG2	WHOLE_BRAIN.M5	BRNCBL (0), BRNCTX (0.042), BRNHYP (0.089)	BRNHIP (0.095)
ENSG00000108622	ICAM2	WHOLE_BRAIN.M8	BRNSNA (0.064)	BRNCBH (0.083), BRNCBL (0.121)
ENSG00000108797	CNTNAP1	WHOLE_BRAIN.M4	BRNCBL (0.115)	BRNHYP (0.174), BRNSNA (0.162)
ENSG00000108798	ABI3	WHOLE_BRAIN.M10	BRNACC (0.158)	BRNHYP (0.189)
ENSG00000108819	PPP1R9B	WHOLE_BRAIN.M4	BRNCBH (0), BRNCTX (0.063), BRNHIP (0.034)	BRNACC (0.112)
ENSG00000108821	COL1A1	WHOLE_BRAIN.M11	BRNACC (0), BRNCDT (0), BRNCTX (0.091), BRNCTXB24 (0), BRNCTXBA9 (0), BRNHIP (0), BRNHYP (0), BRNPUT (0), BRNSNA (0)	BRNCBL (0.107)
ENSG00000108947	EFNB3	WHOLE_BRAIN.M4	BRNCBH (0)	BRNCDT (0.063), BRNPUT (0.063)
ENSG00000109089	CDR2L	WHOLE_BRAIN.M7	BRNCBH (0.047)	BRNCTX (0.081), BRNCTXB24 (0.07)
ENSG00000109158	GABRA4	WHOLE_BRAIN.M4	BRNCBL (0.011)	BRNCDT (0.039), BRNCTX (0.051), BRNCTXB24 (0.057), BRNCTXBA9 (0.037), BRNPUT (0.193)
ENSG00000109436	TBC1D9	WHOLE_BRAIN.M4	BRNACC (0)	BRNCBH (0.034), BRNCTX (0.184), BRNCTXB24 (0.182), BRNCTXBA9 (0.186), BRNHIP (0.076), BRNPUT (0.022)
ENSG00000109452	INPP4B	WHOLE_BRAIN.M4	BRNHYP (0.177)	BRNPUT (0.23), BRNSNA (0.289)
ENSG00000109911	ELP4	WHOLE_BRAIN.M6	BRNCBH (0.023), BRNCBL (0)	BRNCTX (0.109), BRNCTXB24 (0.104), BRNCTXBA9 (0.109)
ENSG00000110074	FOXRED1	WHOLE_BRAIN.M5	BRNCBL (0)	BRNHYP (0.049)
ENSG00000110514	MADD	WHOLE_BRAIN.M4	BRNCBH (0), BRNCBL (0.121)	BRNACC (0.018), BRNCTX (0.093), BRNCTXB24 (0.147), BRNCTXBA9 (0.138)
ENSG00000110675	ELMOD1	WHOLE_BRAIN.M4	BRNCBL (0.24)	BRNACC (0.241)
ENSG00000110693	SOX6	WHOLE_BRAIN.M6	BRNAMY (0.041), BRNSNA (0.041)	BRNCBH (0.043), BRNCBL (0.047)
ENSG00000110696	C11orf58	WHOLE_BRAIN.M4	BRNCTXBA9 (0.011), BRNHIP (0), BRNSNA (0)	BRNPUT (0.018)
ENSG00000110786	PTPN5	WHOLE_BRAIN.M4	BRNCBH (0), BRNCBL (0)	BRNACC (0.254), BRNHYP (0.238)
ENSG00000110955	ATP5B	WHOLE_BRAIN.M5	BRNAMY (0.179)	BRNHYP (0.184)
ENSG00000111348	ARHGDIB	WHOLE_BRAIN.M10	BRNCTX (0.165), BRNHIP (0.271), BRNPUT (0.237)	BRNAMY (0.318)
ENSG00000111639	MRPL51	WHOLE_BRAIN.M2	BRNSNA (0.021)	BRNCDT (0.059)
ENSG00000111674	ENO2	WHOLE_BRAIN.M4	BRNCBH (0), BRNCBL (0.017)	BRNCTX (0.02), BRNCTXB24 (0.022), BRNHYP (0.193), BRNSNA (0.105)
ENSG00000111907	TPD52L1	WHOLE_BRAIN.M6	BRNACC (0.138), BRNCBH (0.177)	BRNCTX (0.243), BRNCTXB24 (0.236), BRNCTXBA9 (0.232)
ENSG00000111912	NCOA7	WHOLE_BRAIN.M4	BRNCDT (0.094), BRNHIP (0.075), BRNPUT (0), BRNSNA (0.103)	BRNCTX (0.079), BRNCTXB24 (0.076), BRNCTXBA9 (0.123)
ENSG00000111961	SASH1	WHOLE_BRAIN.M6	BRNPUT (0.181), BRNSNA (0.099)	BRNCBH (0.2), BRNCBL (0.167), BRNCTX (0.133), BRNCTXB24 (0.132), BRNCTXBA9 (0.133)
ENSG00000112144	ICK	WHOLE_BRAIN.M7	BRNCBH (0.014), BRNCBL (0)	BRNHYP (0.077)
ENSG00000112214	FHL5	WHOLE_BRAIN.M11	BRNSNA (0)	BRNCTX (0.137), BRNCTXB24 (0.095)
ENSG00000112276	BVES	WHOLE_BRAIN.M7	BRNACC (0.316), BRNCDT (0.25)	BRNCTX (0.312), BRNCTXB24 (0.339)
ENSG00000112333	NR2E1	WHOLE_BRAIN.M6	BRNCBH (0.057), BRNCBL (0.057)	BRNCDT (0.18), BRNCTX (0.106), BRNCTXB24 (0.105), BRNCTXBA9 (0.102), BRNPUT (0.153)
ENSG00000112343	TRIM38	WHOLE_BRAIN.M11	BRNHYP (0.382), BRNSNA (0.319)	BRNCTX (0.369), BRNCTXB24 (0.399), BRNCTXBA9 (0.4)
ENSG00000112561	TFEB	WHOLE_BRAIN.M7	BRNCBH (0.183)	BRNCTXBA9 (0.199)
ENSG00000112799	LY86	WHOLE_BRAIN.M10	BRNACC (0.224), BRNCBH (0.116), BRNCBL (0.078), BRNCTX (0.231)	BRNHIP (0.101), BRNHYP (0.249)
ENSG00000112936	C7	WHOLE_BRAIN.M11	BRNACC (0.312)	BRNHIP (0.324)
ENSG00000112996	MRPS30	WHOLE_BRAIN.M4	BRNHYP (0.187)	BRNCTX (0.196), BRNCTXB24 (0.193), BRNCTXBA9 (0.19)
ENSG00000113140	SPARC	WHOLE_BRAIN.M6	BRNACC (0), BRNCTXB24 (0), BRNCTXBA9 (0)	BRNSNA (0.039)
ENSG00000113578	FGF1	WHOLE_BRAIN.M7	BRNAMY (0.056)	BRNCTX (0.058), BRNCTXB24 (0.066)
ENSG00000113594	LIFR	WHOLE_BRAIN.M6	BRNACC (0)	BRNCTX (0.229), BRNCTXB24 (0.231), BRNCTXBA9 (0.251), BRNHYP (0.037)
ENSG00000113657	DPYSL3	WHOLE_BRAIN.M6	BRNCTX (0.044), BRNCTXB24 (0.149), BRNCTXBA9 (0.06), BRNHYP (0.216)	BRNCDT (0.086), BRNHIP (0.24)
ENSG00000113763	UNC5A	WHOLE_BRAIN.M4	BRNAMY (0), BRNCBH (0), BRNCBL (0), BRNPUT (0), BRNSNA (0)	BRNACC (0.016), BRNHYP (0.035)
ENSG00000113805	CNTN3	WHOLE_BRAIN.M4	BRNCDT (0), BRNHYP (0)	BRNCTX (0.129), BRNCTXB24 (0.095), BRNCTXBA9 (0.1)
ENSG00000113916	BCL6	WHOLE_BRAIN.M8	BRNCBH (0.202), BRNCBL (0.305)	BRNCDT (0.309), BRNPUT (0.31)
ENSG00000114019	AMOTL2	WHOLE_BRAIN.M7	BRNAMY (0.229)	BRNHYP (0.295)
ENSG00000114021	NIT2	WHOLE_BRAIN.M5	BRNCBH (0)	BRNHIP (0.042)
ENSG00000114023	FAM162A	WHOLE_BRAIN.M5	BRNACC (0.061)	BRNPUT (0.086), BRNSNA (0.082)
ENSG00000114439	BBX	WHOLE_BRAIN.M7	BRNCBL (0)	BRNHIP (0.061), BRNSNA (0.09)
ENSG00000114631	PODXL2	WHOLE_BRAIN.M4	BRNCDT (0)	BRNCTXB24 (0.043), BRNCTXBA9 (0.01)
ENSG00000114739	ACVR2B	WHOLE_BRAIN.M1	BRNACC (0)	BRNCBH (0.049)
ENSG00000114812	VIPR1	WHOLE_BRAIN.M5	BRNAMY (0.047), BRNHYP (0), BRNSNA (0.098)	BRNCTX (0.131), BRNCTXB24 (0.11), BRNCTXBA9 (0.112)
ENSG00000114923	SLC4A3	WHOLE_BRAIN.M4	BRNCBH (0), BRNCBL (0.09)	BRNAMY (0.001), BRNHYP (0.139), BRNPUT (0.133), BRNSNA (0.188)
ENSG00000114993	RTKN	WHOLE_BRAIN.M7	BRNCBH (0.231), BRNCBL (0.312)	BRNCDT (0.28), BRNCTX (0.263), BRNPUT (0.252), BRNSNA (0.35)
ENSG00000115084	SLC35F5	WHOLE_BRAIN.M6	BRNACC (0.027), BRNHYP (0.001)	BRNCTXB24 (0.083), BRNCTXBA9 (0.023)
ENSG00000115109	EPB41L5	WHOLE_BRAIN.M6	BRNCBH (0.071), BRNCBL (0)	BRNCTX (0.071), BRNCTXB24 (0.114), BRNCTXBA9 (0.103)
ENSG00000115271	GCA	WHOLE_BRAIN.M7	BRNCBL (0)	BRNCTX (0.015), BRNCTXBA9 (0.035)
ENSG00000115414	FN1	WHOLE_BRAIN.M11	BRNCTXB24 (0.029), BRNCTXBA9 (0.024), BRNHIP (0.038), BRNHYP (0)	BRNAMY (0.039), BRNCBL (0.052)
ENSG00000115446	UNC50	WHOLE_BRAIN.M1	BRNHYP (0)	BRNCTXB24 (0.012)
ENSG00000115468	EFHD1	WHOLE_BRAIN.M7	BRNCDT (0), BRNCTX (0.044), BRNCTXB24 (0), BRNCTXBA9 (0.044), BRNPUT (0.049), BRNSNA (0)	BRNHYP (0.058)
ENSG00000115694	STK25	WHOLE_BRAIN.M4	BRNAMY (0), BRNCBH (0), BRNCBL (0)	BRNHYP (0.123)
ENSG00000115761	NOL10	WHOLE_BRAIN.M5	BRNAMY (0), BRNCTX (0), BRNCTXB24 (0), BRNHYP (0.01), BRNPUT (0), BRNSNA (0)	BRNHIP (0.012)
ENSG00000115956	PLEK	WHOLE_BRAIN.M10	BRNCDT (0)	BRNCTXB24 (0.034)
ENSG00000116016	EPAS1	WHOLE_BRAIN.M11	BRNCTXB24 (0.063)	BRNHYP (0.156)
ENSG00000116044	NFE2L2	WHOLE_BRAIN.M1	BRNCTX (0.047), BRNCTXB24 (0)	BRNCDT (0.011), BRNPUT (0.091)
ENSG00000116117	PARD3B	WHOLE_BRAIN.M6	BRNACC (0.021), BRNAMY (0.366), BRNCDT (0.257), BRNHIP (0.337), BRNHYP (0.212), BRNPUT (0.205), BRNSNA (0.122)	BRNCBH (0.027), BRNCTX (0.361), BRNCTXB24 (0.386), BRNCTXBA9 (0.394)
ENSG00000116237	ICMT	WHOLE_BRAIN.M4	BRNCBL (0), BRNCTXB24 (0.089)	BRNCDT (0.047), BRNPUT (0.101), BRNSNA (0.022)
ENSG00000116299	KIAA1324	WHOLE_BRAIN.M4	BRNCBH (0), BRNCBL (0.052)	BRNCDT (0.067), BRNPUT (0.202)
ENSG00000116337	AMPD2	WHOLE_BRAIN.M4	BRNCBH (0), BRNCBL (0)	BRNCDT (0.151), BRNHYP (0.159), BRNPUT (0.18), BRNSNA (0.312)
ENSG00000116478	HDAC1	WHOLE_BRAIN.M8	BRNHYP (0)	BRNCTXB24 (0.005), BRNCTXBA9 (0.019), BRNHIP (0.083)
ENSG00000116641	DOCK7	WHOLE_BRAIN.M6	BRNCBL (0)	BRNCTX (0.13), BRNCTXB24 (0.151), BRNCTXBA9 (0.115)
ENSG00000116711	PLA2G4A	WHOLE_BRAIN.M11	BRNCTX (0), BRNCTXB24 (0.038), BRNCTXBA9 (0), BRNHYP (0.132)	BRNCBH (0.127), BRNCBL (0.16)
ENSG00000116750	UCHL5	WHOLE_BRAIN.M4	BRNHYP (0.048)	BRNCTX (0.075), BRNCTXB24 (0.072), BRNCTXBA9 (0.073)
ENSG00000116898	MRPS15	WHOLE_BRAIN.M5	BRNCBL (0.179)	BRNPUT (0.188), BRNSNA (0.197)
ENSG00000117016	RIMS3	WHOLE_BRAIN.M4	BRNCBH (0.173), BRNCBL (0.115)	BRNCTX (0.184), BRNCTXB24 (0.195), BRNCTXBA9 (0.142)
ENSG00000117115	PADI2	WHOLE_BRAIN.M7	BRNCDT (0.014)	BRNHIP (0.071), BRNHYP (0.096)
ENSG00000117152	RGS4	WHOLE_BRAIN.M4	BRNCBH (0), BRNCBL (0)	BRNSNA (0.103)
ENSG00000117318	ID3	WHOLE_BRAIN.M8	BRNCBH (0.043), BRNHIP (0.011)	BRNCTX (0.051)
ENSG00000117394	SLC2A1	WHOLE_BRAIN.M11	BRNSNA (0.065)	BRNCTX (0.117), BRNCTXBA9 (0.103)
ENSG00000117600	PLPPR4	WHOLE_BRAIN.M4	BRNCBH (0.083), BRNCBL (0.183)	BRNCTX (0.197), BRNCTXB24 (0.195), BRNCTXBA9 (0.18)
ENSG00000117676	RPS6KA1	WHOLE_BRAIN.M10	BRNCBH (0), BRNCBL (0)	BRNCTXB24 (0.125), BRNCTXBA9 (0.007)
ENSG00000117906	RCN2	WHOLE_BRAIN.M4	BRNACC (0.037)	BRNHIP (0.056)
ENSG00000118007	STAG1	WHOLE_BRAIN.M1	BRNCTXBA9 (0.009)	BRNCDT (0.031)
ENSG00000118160	SLC8A2	WHOLE_BRAIN.M4	BRNCBH (0)	BRNHYP (0.045)
ENSG00000118246	FASTKD2	WHOLE_BRAIN.M1	BRNHYP (0)	BRNCTX (0.093), BRNCTXB24 (0.015), BRNCTXBA9 (0.093)
ENSG00000118308	LRMP	WHOLE_BRAIN.M10	BRNACC (0.132), BRNAMY (0.066), BRNCTX (0), BRNCTXB24 (0), BRNCTXBA9 (0), BRNHIP (0)	BRNCBH (0.14), BRNHYP (0.129)
ENSG00000118432	CNR1	WHOLE_BRAIN.M4	BRNACC (0.052)	BRNPUT (0.095)
ENSG00000118640	VAMP8	WHOLE_BRAIN.M10	BRNCTX (0.178)	BRNSNA (0.182)
ENSG00000118705	RPN2	WHOLE_BRAIN.M1	BRNCTX (0), BRNCTXB24 (0.028), BRNCTXBA9 (0.041), BRNSNA (0)	BRNAMY (0.058)
ENSG00000118707	TGIF2	WHOLE_BRAIN.M6	BRNACC (0.288), BRNAMY (0.09), BRNCDT (0.319), BRNHYP (0.105), BRNSNA (0.202)	BRNCTX (0.246), BRNCTXB24 (0.362), BRNCTXBA9 (0.307)
ENSG00000119041	GTF3C3	WHOLE_BRAIN.M1	BRNHYP (0)	BRNCTX (0.054), BRNCTXBA9 (0.03)
ENSG00000119048	UBE2B	WHOLE_BRAIN.M5	BRNCBL (0.081)	BRNHIP (0.14)
ENSG00000119121	TRPM6	WHOLE_BRAIN.M7	BRNAMY (0.404), BRNCBH (0.056), BRNCBL (0.282), BRNCDT (0.44), BRNHYP (0.345)	BRNACC (0.227), BRNCTX (0.486), BRNCTXB24 (0.384), BRNCTXBA9 (0.351), BRNSNA (0.209)
ENSG00000119242	CCDC92	WHOLE_BRAIN.M4	BRNCBH (0), BRNCBL (0)	BRNACC (0.159), BRNCDT (0.005), BRNSNA (0.143)
ENSG00000119411	BSPRY	WHOLE_BRAIN.M4	BRNCBL (0), BRNCTX (0), BRNHYP (0)	BRNACC (0.007)
ENSG00000119630	PGF	WHOLE_BRAIN.M11	BRNACC (0.036), BRNCBH (0.13), BRNCDT (0.086), BRNHYP (0.056), BRNPUT (0.149), BRNSNA (0)	BRNCTX (0.214), BRNCTXBA9 (0.2)
ENSG00000119650	IFT43	WHOLE_BRAIN.M3	BRNCBL (0.026)	BRNCTXB24 (0.033), BRNCTXBA9 (0.057)
ENSG00000119686	FLVCR2	WHOLE_BRAIN.M11	BRNACC (0), BRNAMY (0)	BRNCTXBA9 (0.014)
ENSG00000119688	ABCD4	WHOLE_BRAIN.M9	BRNCTXB24 (0.007), BRNHIP (0)	BRNHYP (0.037)
ENSG00000119900	OGFRL1	WHOLE_BRAIN.M6	BRNCBH (0), BRNCBL (0.01)	BRNCDT (0.041), BRNCTX (0.03), BRNCTXB24 (0.033), BRNPUT (0.062)
ENSG00000119922	IFIT2	WHOLE_BRAIN.M7	BRNAMY (0.262), BRNCBH (0.253), BRNPUT (0.266)	BRNCTX (0.302), BRNCTXB24 (0.28)
ENSG00000119927	GPAM	WHOLE_BRAIN.M6	BRNCBH (0), BRNCBL (0)	BRNCTX (0.19), BRNCTXB24 (0.159), BRNCTXBA9 (0.174), BRNHYP (0.059)
ENSG00000119946	CNNM1	WHOLE_BRAIN.M4	BRNCBH (0)	BRNCTX (0.033), BRNCTXB24 (0.043), BRNCTXBA9 (0.046)
ENSG00000120149	MSX2	WHOLE_BRAIN.M6	BRNACC (0), BRNAMY (0), BRNCDT (0), BRNCTX (0.133), BRNCTXB24 (0.009), BRNCTXBA9 (0.009), BRNHIP (0), BRNHYP (0.007), BRNPUT (0), BRNSNA (0)	BRNCBH (0.234), BRNCBL (0.225)
ENSG00000120162	MOB3B	WHOLE_BRAIN.M7	BRNACC (0), BRNCDT (0), BRNPUT (0)	BRNHYP (0.078)
ENSG00000120279	MYCT1	WHOLE_BRAIN.M11	BRNACC (0.186), BRNCDT (0.156), BRNSNA (0.192)	BRNHYP (0.235)
ENSG00000120280	CXorf21	WHOLE_BRAIN.M10	BRNACC (0)	BRNCTX (0.093), BRNCTXB24 (0.033), BRNCTXBA9 (0.15), BRNSNA (0.081)
ENSG00000120333	MRPS14	WHOLE_BRAIN.M6	BRNCBL (0.035), BRNHYP (0.016), BRNSNA (0.003)	BRNCTX (0.03), BRNCTXB24 (0.05)
ENSG00000120457	KCNJ5	WHOLE_BRAIN.M10	BRNHYP (0)	BRNCTXB24 (0.04)
ENSG00000120685	PROSER1	WHOLE_BRAIN.M1	BRNCDT (0.074), BRNCTXB24 (0.088), BRNCTXBA9 (0.106), BRNSNA (0)	BRNCBH (0.117), BRNCBL (0.113)
ENSG00000120729	MYOT	WHOLE_BRAIN.M7	BRNCBL (0.138)	BRNCTX (0.172), BRNCTXB24 (0.222), BRNCTXBA9 (0.173), BRNHYP (0.243)
ENSG00000120798	NR2C1	WHOLE_BRAIN.M1	BRNACC (0), BRNCTXB24 (0), BRNCTXBA9 (0.084), BRNSNA (0.105)	BRNHYP (0.114)
ENSG00000121064	SCPEP1	WHOLE_BRAIN.M5	BRNACC (0.099)	BRNSNA (0.165)
ENSG00000121068	TBX2	WHOLE_BRAIN.M11	BRNCTXB24 (0.119), BRNHIP (0.06), BRNSNA (0.092)	BRNCBH (0.131)
ENSG00000121281	ADCY7	WHOLE_BRAIN.M10	BRNCTX (0), BRNCTXBA9 (0)	BRNCDT (0.145), BRNHYP (0.052), BRNPUT (0.077), BRNSNA (0.049)
ENSG00000121690	DEPDC7	WHOLE_BRAIN.M7	BRNCBH (0.108), BRNCBL (0.108), BRNCDT (0.08), BRNHYP (0.028)	BRNCTX (0.143), BRNCTXBA9 (0.141)
ENSG00000121895	TMEM156	WHOLE_BRAIN.M10	BRNHYP (0.14)	BRNCTXB24 (0.245), BRNCTXBA9 (0.27), BRNHIP (0.167)
ENSG00000122042	UBL3	WHOLE_BRAIN.M4	BRNHIP (0)	BRNPUT (0.041), BRNSNA (0.019)
ENSG00000122482	ZNF644	WHOLE_BRAIN.M1	BRNHYP (0.045)	BRNAMY (0.123)
ENSG00000122679	RAMP3	WHOLE_BRAIN.M8	BRNSNA (0.044)	BRNACC (0.138)
ENSG00000122733	PHF24	WHOLE_BRAIN.M4	BRNCBH (0.194), BRNCBL (0.248)	BRNHIP (0.258)
ENSG00000122863	CHST3	WHOLE_BRAIN.M8	BRNSNA (0.252)	BRNCTX (0.291), BRNCTXB24 (0.291)
ENSG00000122970	IFT81	WHOLE_BRAIN.M1	BRNACC (0), BRNHYP (0.046), BRNPUT (0.109)	BRNCTX (0.122), BRNCTXB24 (0.106), BRNCTXBA9 (0.086)
ENSG00000123094	RASSF8	WHOLE_BRAIN.M1	BRNHYP (0)	BRNCTX (0.054), BRNCTXB24 (0.084), BRNCTXBA9 (0.09)
ENSG00000123096	SSPN	WHOLE_BRAIN.M6	BRNCBH (0)	BRNCTX (0.03)
ENSG00000123349	PFDN5	WHOLE_BRAIN.M2	BRNCBL (0.002)	BRNCTX (0.007), BRNCTXBA9 (0.004)
ENSG00000123575	FAM199X	WHOLE_BRAIN.M4	BRNACC (0), BRNCDT (0)	BRNCBH (0.01)
ENSG00000123609	NMI	WHOLE_BRAIN.M8	BRNHIP (0.109)	BRNSNA (0.117)
ENSG00000123612	ACVR1C	WHOLE_BRAIN.M4	BRNCBL (0), BRNHYP (0), BRNSNA (0.088)	BRNACC (0.046), BRNCDT (0.138), BRNPUT (0.158)
ENSG00000123737	EXOSC9	WHOLE_BRAIN.M1	BRNHYP (0.126)	BRNCBL (0.144), BRNCTX (0.14)
ENSG00000123983	ACSL3	WHOLE_BRAIN.M1	BRNCDT (0.027), BRNCTXBA9 (0.018), BRNSNA (0)	BRNCBH (0.059), BRNCBL (0.026)
ENSG00000124019	FAM124B	WHOLE_BRAIN.M11	BRNHIP (0.042)	BRNCTX (0.082), BRNCTXB24 (0.153), BRNCTXBA9 (0.152), BRNHYP (0.052)
ENSG00000124067	SLC12A4	WHOLE_BRAIN.M6	BRNHIP (0.209), BRNPUT (0.153), BRNSNA (0.174)	BRNCTXB24 (0.248), BRNCTXBA9 (0.21)
ENSG00000124126	PREX1	WHOLE_BRAIN.M6	BRNAMY (0), BRNCTX (0), BRNHIP (0.011), BRNHYP (0.145), BRNSNA (0)	BRNCBH (0.18), BRNCBL (0.139)
ENSG00000124140	SLC12A5	WHOLE_BRAIN.M4	BRNCBH (0), BRNCBL (0.082)	BRNCTX (0.052), BRNCTXB24 (0.067), BRNCTXBA9 (0.03), BRNHIP (0.208), BRNHYP (0.028), BRNPUT (0.082), BRNSNA (0.061)
ENSG00000124228	DDX27	WHOLE_BRAIN.M9	BRNSNA (0.009)	BRNHIP (0.015)
ENSG00000124279	FASTKD3	WHOLE_BRAIN.M1	BRNPUT (0.036)	BRNCTX (0.077), BRNCTXBA9 (0.106)
ENSG00000124356	STAMBP	WHOLE_BRAIN.M7	BRNACC (0.12), BRNCBH (0.13), BRNCBL (0.106)	BRNHIP (0.173)
ENSG00000124374	PAIP2B	WHOLE_BRAIN.M7	BRNCBH (0.229), BRNCBL (0.184)	BRNACC (0.251)
ENSG00000124422	USP22	WHOLE_BRAIN.M4	BRNCBL (0.064), BRNPUT (0.121)	BRNHYP (0.09), BRNSNA (0.126)
ENSG00000124440	HIF3A	WHOLE_BRAIN.M6	BRNACC (0.164)	BRNCTX (0.19), BRNCTXB24 (0.203), BRNCTXBA9 (0.196)
ENSG00000124733	MEA1	WHOLE_BRAIN.M5	BRNCBL (0), BRNCTX (0)	BRNHYP (0.092)
ENSG00000124786	SLC35B3	WHOLE_BRAIN.M1	BRNACC (0.022)	BRNCTXB24 (0.041)
ENSG00000125170	DOK4	WHOLE_BRAIN.M4	BRNCBH (0), BRNCBL (0.066)	BRNCTX (0.074), BRNCTXB24 (0.076), BRNCTXBA9 (0.085), BRNPUT (0.066)
ENSG00000125247	TMTC4	WHOLE_BRAIN.M7	BRNCBH (0.231)	BRNCTX (0.26)
ENSG00000125398	SOX9	WHOLE_BRAIN.M6	BRNAMY (0.18)	BRNCBH (0.252), BRNCBL (0.207)
ENSG00000125703	ATG4C	WHOLE_BRAIN.M7	BRNCBH (0.221), BRNCBL (0.276)	BRNPUT (0.282)
ENSG00000125841	NRSN2	WHOLE_BRAIN.M4	BRNCBH (0.178), BRNCBL (0.327)	BRNSNA (0.373)
ENSG00000125869	LAMP5	WHOLE_BRAIN.M4	BRNCBL (0.036)	BRNHIP (0.038)
ENSG00000125871	MGME1	WHOLE_BRAIN.M6	BRNPUT (0.133), BRNSNA (0.14)	BRNCTXB24 (0.168), BRNCTXBA9 (0.166)
ENSG00000125912	NCLN	WHOLE_BRAIN.M5	BRNCBL (0)	BRNHIP (0.059)
ENSG00000125991	ERGIC3	WHOLE_BRAIN.M3	BRNCTX (0)	BRNHYP (0.037)
ENSG00000126067	PSMB2	WHOLE_BRAIN.M5	BRNCBH (0)	BRNHYP (0.02)
ENSG00000126070	AGO3	WHOLE_BRAIN.M1	BRNCBL (0.1), BRNCTXB24 (0.02)	BRNCTX (0.116), BRNCTXBA9 (0.047)
ENSG00000126091	ST3GAL3	WHOLE_BRAIN.M4	BRNAMY (0.105), BRNCBH (0.119), BRNCBL (0.114)	BRNHYP (0.267)
ENSG00000126246	IGFLR1	WHOLE_BRAIN.M8	BRNCBH (0.005), BRNCBL (0)	BRNCTX (0.116), BRNCTXB24 (0.112), BRNCTXBA9 (0.099), BRNPUT (0.019), BRNSNA (0.142)
ENSG00000126261	UBA2	WHOLE_BRAIN.M5	BRNAMY (0.041)	BRNHIP (0.045)
ENSG00000126432	PRDX5	WHOLE_BRAIN.M5	BRNCBH (0.094), BRNCBL (0), BRNCTX (0), BRNHIP (0.094)	BRNCTXBA9 (0.002), BRNHYP (0.11)
ENSG00000126756	UXT	WHOLE_BRAIN.M2	BRNCBL (0)	BRNACC (0.006), BRNCTX (0.037), BRNCTXB24 (0.083), BRNCTXBA9 (0.064), BRNHYP (0.04)
ENSG00000126785	RHOJ	WHOLE_BRAIN.M6	BRNHIP (0.078), BRNHYP (0.06)	BRNCTX (0.096), BRNCTXB24 (0.12), BRNCTXBA9 (0.098)
ENSG00000126803	HSPA2	WHOLE_BRAIN.M7	BRNCBH (0.439), BRNCBL (0.43)	BRNHIP (0.461)
ENSG00000126822	PLEKHG3	WHOLE_BRAIN.M7	BRNCDT (0.062), BRNPUT (0.027), BRNSNA (0)	BRNCTX (0.036), BRNCTXB24 (0.031), BRNCTXBA9 (0.006), BRNHYP (0.098)
ENSG00000126878	AIF1L	WHOLE_BRAIN.M7	BRNCBH (0.155), BRNCBL (0.234), BRNSNA (0.229)	BRNCTX (0.308), BRNCTXB24 (0.304), BRNCTXBA9 (0.282)
ENSG00000127220	ABHD8	WHOLE_BRAIN.M4	BRNCBH (0), BRNCBL (0)	BRNHYP (0.026)
ENSG00000127249	ATP13A4	WHOLE_BRAIN.M6	BRNACC (0.163)	BRNCTXB24 (0.196), BRNCTXBA9 (0.19)
ENSG00000127412	TRPV5	WHOLE_BRAIN.M7	BRNAMY (0)	BRNCTX (0.023), BRNCTXB24 (0.022), BRNHYP (0.116)
ENSG00000127419	TMEM175	WHOLE_BRAIN.M9	BRNACC (0), BRNHYP (0)	BRNCTX (0.006), BRNCTXBA9 (0.003)
ENSG00000127585	FBXL16	WHOLE_BRAIN.M4	BRNCBH (0), BRNCBL (0), BRNCTX (0), BRNCTXB24 (0)	BRNSNA (0.004)
ENSG00000128203	ASPHD2	WHOLE_BRAIN.M4	BRNCBH (0.069)	BRNACC (0.174), BRNCDT (0.131), BRNCTX (0.08), BRNCTXB24 (0.08), BRNCTXBA9 (0.077), BRNHYP (0.152), BRNPUT (0.127)
ENSG00000128242	GAL3ST1	WHOLE_BRAIN.M7	BRNACC (0), BRNCBH (0), BRNCBL (0.014)	BRNCTX (0.08), BRNCTXB24 (0.045), BRNHYP (0.021)
ENSG00000128274	A4GALT	WHOLE_BRAIN.M8	BRNHIP (0.112)	BRNAMY (0.199)
ENSG00000128283	CDC42EP1	WHOLE_BRAIN.M7	BRNCDT (0)	BRNCTX (0.03), BRNCTXB24 (0.021), BRNCTXBA9 (0.004), BRNHYP (0.008)
ENSG00000128524	ATP6V1F	WHOLE_BRAIN.M5	BRNCBL (0)	BRNSNA (0.051)
ENSG00000128567	PODXL	WHOLE_BRAIN.M11	BRNSNA (0.043)	BRNCTX (0.065), BRNCTXB24 (0.104), BRNCTXBA9 (0.12), BRNHYP (0.052)
ENSG00000128656	CHN1	WHOLE_BRAIN.M4	BRNCBH (0), BRNCBL (0)	BRNCDT (0.111), BRNHIP (0.047), BRNPUT (0.117), BRNSNA (0.191)
ENSG00000128731	HERC2	WHOLE_BRAIN.M5	BRNCBL (0.224)	BRNACC (0.328)
ENSG00000128805	ARHGAP22	WHOLE_BRAIN.M7	BRNAMY (0.222), BRNCBH (0), BRNCBL (0.099)	BRNACC (0.186), BRNHIP (0.007), BRNHYP (0.002), BRNSNA (0.259)
ENSG00000129055	ANAPC13	WHOLE_BRAIN.M5	BRNCBL (0)	BRNCTXB24 (0.006)
ENSG00000129467	ADCY4	WHOLE_BRAIN.M11	BRNCBH (0.116), BRNCBL (0.056), BRNCTX (0.145), BRNSNA (0.122)	BRNCTXBA9 (0.067), BRNHYP (0.178)
ENSG00000129538	RNASE1	WHOLE_BRAIN.M7	BRNCBH (0.308), BRNCBL (0.336)	BRNCTX (0.46), BRNCTXB24 (0.461), BRNCTXBA9 (0.355), BRNHIP (0.345), BRNHYP (0.432)
ENSG00000129657	SEC14L1	WHOLE_BRAIN.M8	BRNCBH (0.044), BRNCBL (0.023), BRNCTX (0.164), BRNCTXB24 (0.226), BRNCTXBA9 (0.204)	BRNSNA (0.239)
ENSG00000129757	CDKN1C	WHOLE_BRAIN.M7	BRNACC (0.501), BRNCBH (0.416), BRNCBL (0.447)	BRNCTX (0.539), BRNCTXB24 (0.548), BRNCTXBA9 (0.462)
ENSG00000129990	SYT5	WHOLE_BRAIN.M4	BRNCBH (0), BRNCBL (0)	BRNHYP (0.03)
ENSG00000130055	GDPD2	WHOLE_BRAIN.M6	BRNCDT (0.01), BRNPUT (0)	BRNSNA (0.037)
ENSG00000130150	MOSPD2	WHOLE_BRAIN.M7	BRNCBH (0.138), BRNCBL (0)	BRNACC (0.277), BRNAMY (0.067), BRNCDT (0.006), BRNCTX (0.064), BRNCTXB24 (0.129), BRNCTXBA9 (0.057), BRNPUT (0.015), BRNSNA (0.013)
ENSG00000130176	CNN1	WHOLE_BRAIN.M11	BRNCTXB24 (0.046), BRNCTXBA9 (0), BRNHIP (0), BRNHYP (0), BRNPUT (0.075)	BRNCBH (0.088), BRNCBL (0.103)
ENSG00000130226	DPP6	WHOLE_BRAIN.M4	BRNCBH (0.097), BRNCBL (0.142)	BRNCTX (0.114), BRNCTXB24 (0.165), BRNCTXBA9 (0.103), BRNPUT (0.099), BRNSNA (0.218)
ENSG00000130300	PLVAP	WHOLE_BRAIN.M10	BRNAMY (0.115), BRNCBL (0), BRNCDT (0.141), BRNPUT (0.193), BRNSNA (0.176)	BRNCTX (0.226), BRNCTXB24 (0.224), BRNCTXBA9 (0.232)
ENSG00000130477	UNC13A	WHOLE_BRAIN.M4	BRNCBH (0), BRNCBL (0)	BRNHYP (0.071)
ENSG00000130513	GDF15	WHOLE_BRAIN.M8	BRNACC (0), BRNHIP (0), BRNPUT (0.048)	BRNCTX (0.06)
ENSG00000130520	LSM4	WHOLE_BRAIN.M5	BRNCBL (0.136), BRNCTX (0.144)	BRNACC (0.19)
ENSG00000130540	SULT4A1	WHOLE_BRAIN.M4	BRNCBH (0)	BRNCTX (0.065), BRNCTXB24 (0.08), BRNCTXBA9 (0.074)
ENSG00000130589	HELZ2	WHOLE_BRAIN.M8	BRNHIP (0)	BRNCTX (0.016), BRNCTXBA9 (0.014)
ENSG00000130643	CALY	WHOLE_BRAIN.M4	BRNCBH (0), BRNCBL (0)	BRNACC (0.002), BRNCDT (0.193), BRNPUT (0.176), BRNSNA (0.27)
ENSG00000130822	PNCK	WHOLE_BRAIN.M4	BRNCBH (0), BRNCBL (0)	BRNACC (0.02)
ENSG00000130830	MPP1	WHOLE_BRAIN.M5	BRNCBL (0.145)	BRNSNA (0.168)
ENSG00000130962	PRRG1	WHOLE_BRAIN.M7	BRNSNA (0.004)	BRNCTX (0.043), BRNCTXB24 (0.069), BRNCTXBA9 (0.038)
ENSG00000131067	GGT7	WHOLE_BRAIN.M4	BRNCBH (0), BRNCBL (0), BRNCDT (0.15), BRNCTX (0.079), BRNCTXB24 (0.12), BRNCTXBA9 (0.148)	BRNHYP (0.168)
ENSG00000131435	PDLIM4	WHOLE_BRAIN.M8	BRNSNA (0.032)	BRNCTX (0.04)
ENSG00000131469	RPL27	WHOLE_BRAIN.M2	BRNHIP (0.473)	BRNACC (0.542)
ENSG00000131495	NDUFA2	WHOLE_BRAIN.M5	BRNCBL (0)	BRNAMY (0.001)
ENSG00000131504	DIAPH1	WHOLE_BRAIN.M4	BRNCBH (0), BRNCBL (0.051)	BRNHYP (0.188), BRNPUT (0.031)
ENSG00000131626	PPFIA1	WHOLE_BRAIN.M6	BRNCBL (0)	BRNCTX (0.001), BRNCTXB24 (0.067), BRNCTXBA9 (0.029)
ENSG00000131771	PPP1R1B	WHOLE_BRAIN.M6	BRNACC (0), BRNCDT (0), BRNPUT (0)	BRNHIP (0.153), BRNSNA (0.015)
ENSG00000131791	PRKAB2	WHOLE_BRAIN.M1	BRNAMY (0)	BRNSNA (0.13)
ENSG00000132031	MATN3	WHOLE_BRAIN.M11	BRNSNA (0.123)	BRNCBH (0.182), BRNCTX (0.208), BRNCTXB24 (0.222), BRNCTXBA9 (0.204)
ENSG00000132470	ITGB4	WHOLE_BRAIN.M6	BRNPUT (0.05)	BRNCTX (0.053), BRNCTXBA9 (0.074)
ENSG00000132535	DLG4	WHOLE_BRAIN.M4	BRNCBH (0)	BRNACC (0.098), BRNCTXBA9 (0.004), BRNHYP (0.113)
ENSG00000132561	MATN2	WHOLE_BRAIN.M6	BRNACC (0.007), BRNCDT (0), BRNPUT (0)	BRNCBH (0.031), BRNCBL (0.076)
ENSG00000132563	REEP2	WHOLE_BRAIN.M4	BRNCBH (0), BRNCBL (0)	BRNSNA (0.018)
ENSG00000132622	HSPA12B	WHOLE_BRAIN.M11	BRNCDT (0), BRNSNA (0)	BRNCTX (0.01)
ENSG00000132669	RIN2	WHOLE_BRAIN.M6	BRNACC (0.14), BRNPUT (0.099), BRNSNA (0.2)	BRNCTX (0.211), BRNCTXB24 (0.263), BRNCTXBA9 (0.246)
ENSG00000132702	HAPLN2	WHOLE_BRAIN.M7	BRNCBH (0), BRNPUT (0)	BRNHYP (0.08)
ENSG00000132825	PPP1R3D	WHOLE_BRAIN.M6	BRNHYP (0.135)	BRNCTX (0.252), BRNCTXB24 (0.247), BRNCTXBA9 (0.267)
ENSG00000133056	PIK3C2B	WHOLE_BRAIN.M7	BRNCBH (0.317), BRNCBL (0.325), BRNCTXB24 (0.238), BRNCTXBA9 (0.217)	BRNHYP (0.357)
ENSG00000133083	DCLK1	WHOLE_BRAIN.M4	BRNCBH (0.006), BRNCBL (0)	BRNSNA (0.008)
ENSG00000133101	CCNA1	WHOLE_BRAIN.M4	BRNCBH (0.243), BRNCBL (0.063)	BRNCTX (0.338), BRNCTXB24 (0.32), BRNCTXBA9 (0.327)
ENSG00000133318	RTN3	WHOLE_BRAIN.M4	BRNCBH (0), BRNCBL (0)	BRNCTX (0.031), BRNCTXB24 (0.054), BRNCTXBA9 (0.038)
ENSG00000133401	PDZD2	WHOLE_BRAIN.M4	BRNAMY (0), BRNCBL (0.086), BRNCTXB24 (0), BRNCTXBA9 (0), BRNHIP (0.031), BRNHYP (0)	BRNCDT (0.004), BRNPUT (0.105)
ENSG00000133703	KRAS	WHOLE_BRAIN.M4	BRNACC (0)	BRNHYP (0.199)
ENSG00000133805	AMPD3	WHOLE_BRAIN.M7	BRNCBL (0.131)	BRNHIP (0.136), BRNHYP (0.183), BRNPUT (0.14)
ENSG00000133878	DUSP26	WHOLE_BRAIN.M4	BRNCBH (0), BRNCBL (0)	BRNCTXB24 (0.021), BRNCTXBA9 (0.008), BRNHIP (0.018), BRNHYP (0.21), BRNSNA (0.064)
ENSG00000133983	COX16	WHOLE_BRAIN.M5	BRNCBH (0.319), BRNCBL (0.225), BRNCTX (0.269), BRNCTXB24 (0.301), BRNCTXBA9 (0.334), BRNHYP (0.243), BRNPUT (0.402), BRNSNA (0.275)	BRNAMY (0.408)
ENSG00000134013	LOXL2	WHOLE_BRAIN.M8	BRNCBL (0)	BRNHYP (0.051)
ENSG00000134042	MRO	WHOLE_BRAIN.M6	BRNACC (0.279), BRNAMY (0.269), BRNHIP (0.265), BRNHYP (0.304), BRNSNA (0.365)	BRNCBL (0.388), BRNCTXB24 (0.272)
ENSG00000134058	CDK7	WHOLE_BRAIN.M5	BRNCBH (0.091), BRNCBL (0.137), BRNCDT (0), BRNPUT (0.059)	BRNHYP (0.145)
ENSG00000134121	CHL1	WHOLE_BRAIN.M4	BRNAMY (0), BRNCBH (0), BRNCBL (0), BRNCDT (0)	BRNCTX (0.02)
ENSG00000134243	SORT1	WHOLE_BRAIN.M7	BRNCBL (0.296), BRNCTXB24 (0.475), BRNCTXBA9 (0.388), BRNHIP (0.355)	BRNCDT (0.319), BRNPUT (0.442), BRNSNA (0.484)
ENSG00000134748	PRPF38A	WHOLE_BRAIN.M6	BRNCBL (0)	BRNCTXB24 (0.039), BRNCTXBA9 (0.011)
ENSG00000134775	FHOD3	WHOLE_BRAIN.M4	BRNACC (0), BRNCDT (0), BRNPUT (0)	BRNHIP (0.082), BRNHYP (0.173)
ENSG00000134871	COL4A2	WHOLE_BRAIN.M8	BRNCTXBA9 (0.102)	BRNSNA (0.122)
ENSG00000134897	BIVM	WHOLE_BRAIN.M1	BRNCTXBA9 (0.028)	BRNSNA (0.066)
ENSG00000134910	STT3A	WHOLE_BRAIN.M1	BRNCTXB24 (0), BRNCTXBA9 (0.06), BRNSNA (0)	BRNAMY (0.068)
ENSG00000135040	NAA35	WHOLE_BRAIN.M1	BRNHYP (0.069)	BRNHIP (0.13)
ENSG00000135046	ANXA1	WHOLE_BRAIN.M11	BRNHIP (0), BRNHYP (0.047)	BRNCBL (0.038), BRNCTX (0.027), BRNCTXB24 (0.022), BRNPUT (0.063)
ENSG00000135063	FAM189A2	WHOLE_BRAIN.M6	BRNACC (0.191), BRNCDT (0.224), BRNHIP (0.145)	BRNCTX (0.151), BRNCTXB24 (0.234), BRNCTXBA9 (0.215)
ENSG00000135069	PSAT1	WHOLE_BRAIN.M6	BRNSNA (0.142)	BRNCTX (0.246), BRNCTXB24 (0.257), BRNCTXBA9 (0.245)
ENSG00000135077	HAVCR2	WHOLE_BRAIN.M10	BRNCBH (0.124)	BRNSNA (0.159)
ENSG00000135111	TBX3	WHOLE_BRAIN.M11	BRNHYP (0)	BRNCTX (0.069), BRNCTXB24 (0.069), BRNCTXBA9 (0.067)
ENSG00000135119	RNFT2	WHOLE_BRAIN.M4	BRNCBH (0), BRNCBL (0)	BRNSNA (0.021)
ENSG00000135211	TMEM60	WHOLE_BRAIN.M5	BRNCBH (0), BRNCBL (0)	BRNCTXBA9 (0.01)
ENSG00000135363	LMO2	WHOLE_BRAIN.M11	BRNHIP (0)	BRNCBH (0.039)
ENSG00000135423	GLS2	WHOLE_BRAIN.M4	BRNCBH (0), BRNCBL (0.041)	BRNCTX (0.041), BRNCTXB24 (0.159), BRNCTXBA9 (0.152)
ENSG00000135469	COQ10A	WHOLE_BRAIN.M5	BRNACC (0.018), BRNCTXB24 (0.014), BRNCTXBA9 (0)	BRNHYP (0.023)
ENSG00000135525	MAP7	WHOLE_BRAIN.M7	BRNCBH (0), BRNCBL (0)	BRNHYP (0.009), BRNSNA (0.048)
ENSG00000135547	HEY2	WHOLE_BRAIN.M6	BRNACC (0.014), BRNSNA (0.012)	BRNCTXB24 (0.079), BRNCTXBA9 (0.039)
ENSG00000135596	MICAL1	WHOLE_BRAIN.M9	BRNAMY (0.111), BRNHIP (0.023)	BRNCTXB24 (0.155), BRNCTXBA9 (0.082)
ENSG00000135624	CCT7	WHOLE_BRAIN.M5	BRNCTXB24 (0.2)	BRNHIP (0.249), BRNHYP (0.224)
ENSG00000135636	DYSF	WHOLE_BRAIN.M7	BRNCBH (0.36), BRNCBL (0.356)	BRNCTX (0.483), BRNCTXB24 (0.474), BRNCTXBA9 (0.475)
ENSG00000135709	KIAA0513	WHOLE_BRAIN.M4	BRNCBH (0)	BRNHYP (0.028)
ENSG00000135842	FAM129A	WHOLE_BRAIN.M11	BRNHIP (0.051), BRNPUT (0.009), BRNSNA (0)	BRNCBH (0.03), BRNCBL (0.039), BRNCTX (0.092)
ENSG00000135905	DOCK10	WHOLE_BRAIN.M7	BRNCTXBA9 (0)	BRNHYP (0.028)
ENSG00000135913	USP37	WHOLE_BRAIN.M1	BRNACC (0.005), BRNCTXB24 (0), BRNCTXBA9 (0.033)	BRNSNA (0.036)
ENSG00000135917	SLC19A3	WHOLE_BRAIN.M11	BRNACC (0.1), BRNSNA (0.047)	BRNCBH (0.149), BRNCBL (0.082), BRNCTXB24 (0.072), BRNCTXBA9 (0.088)
ENSG00000135932	CAB39	WHOLE_BRAIN.M4	BRNACC (0)	BRNCTX (0.064), BRNCTXBA9 (0.038)
ENSG00000135945	REV1	WHOLE_BRAIN.M1	BRNCDT (0.026), BRNCTXB24 (0.048), BRNCTXBA9 (0.066), BRNHIP (0.073), BRNPUT (0)	BRNAMY (0.076)
ENSG00000136044	APPL2	WHOLE_BRAIN.M6	BRNACC (0.023)	BRNAMY (0.119), BRNCTX (0.038), BRNCTXB24 (0.076), BRNCTXBA9 (0.06), BRNHYP (0.114)
ENSG00000136099	PCDH8	WHOLE_BRAIN.M4	BRNACC (0.071), BRNCBH (0), BRNCBL (0)	BRNHIP (0.077)
ENSG00000136167	LCP1	WHOLE_BRAIN.M10	BRNCBH (0.038), BRNCBL (0)	BRNCDT (0.101), BRNHIP (0.008), BRNHYP (0.094)
ENSG00000136237	RAPGEF5	WHOLE_BRAIN.M7	BRNCBH (0.112), BRNCBL (0.075)	BRNCTX (0.149), BRNCTXB24 (0.169), BRNPUT (0.222), BRNSNA (0.363)
ENSG00000136240	KDELR2	WHOLE_BRAIN.M1	BRNHYP (0)	BRNAMY (0.11), BRNCDT (0.012), BRNPUT (0.089)
ENSG00000136250	AOAH	WHOLE_BRAIN.M10	BRNACC (0), BRNCBH (0.044), BRNCBL (0), BRNCDT (0), BRNPUT (0)	BRNAMY (0.209), BRNCTXB24 (0.2), BRNCTXBA9 (0.059)
ENSG00000136280	CCM2	WHOLE_BRAIN.M4	BRNCBH (0), BRNCBL (0.029)	BRNCDT (0.115), BRNPUT (0.168), BRNSNA (0.164)
ENSG00000136286	MYO1G	WHOLE_BRAIN.M8	BRNACC (0)	BRNCTX (0.032)
ENSG00000136531	SCN2A	WHOLE_BRAIN.M4	BRNCBL (0.14)	BRNCTXBA9 (0.145)
ENSG00000136709	WDR33	WHOLE_BRAIN.M1	BRNCBH (0.013)	BRNACC (0.036), BRNSNA (0.025)
ENSG00000136870	ZNF189	WHOLE_BRAIN.M7	BRNCTXB24 (0.083)	BRNHYP (0.195)
ENSG00000136875	PRPF4	WHOLE_BRAIN.M5	BRNCTX (0.133), BRNCTXB24 (0.227), BRNPUT (0.23)	BRNHIP (0.231)
ENSG00000136878	USP20	WHOLE_BRAIN.M5	BRNCBL (0), BRNCTX (0)	BRNHYP (0.051)
ENSG00000136960	ENPP2	WHOLE_BRAIN.M7	BRNACC (0.288)	BRNAMY (0.357), BRNCBH (0.43), BRNCBL (0.444)
ENSG00000137076	TLN1	WHOLE_BRAIN.M8	BRNSNA (0.027)	BRNAMY (0.088), BRNCTX (0.087), BRNCTXB24 (0.077), BRNCTXBA9 (0.059)
ENSG00000137100	DCTN3	WHOLE_BRAIN.M5	BRNCBL (0)	BRNHYP (0.067)
ENSG00000137193	PIM1	WHOLE_BRAIN.M8	BRNACC (0.202)	BRNCTX (0.234), BRNCTXBA9 (0.221)
ENSG00000137221	TJAP1	WHOLE_BRAIN.M7	BRNCBH (0.094), BRNCBL (0.264)	BRNCTX (0.287), BRNCTXB24 (0.303), BRNCTXBA9 (0.213), BRNHYP (0.208)
ENSG00000137338	PGBD1	WHOLE_BRAIN.M1	BRNHYP (0)	BRNCTX (0.089), BRNCTXB24 (0.065), BRNCTXBA9 (0.068)
ENSG00000137474	MYO7A	WHOLE_BRAIN.M10	BRNCBH (0.029), BRNHYP (0)	BRNACC (0.089)
ENSG00000137478	FCHSD2	WHOLE_BRAIN.M7	BRNAMY (0.192), BRNCBH (0.203), BRNCBL (0), BRNCTXB24 (0.161), BRNCTXBA9 (0.092), BRNSNA (0)	BRNACC (0.061), BRNCDT (0.21)
ENSG00000137727	ARHGAP20	WHOLE_BRAIN.M4	BRNAMY (0.396), BRNCTXBA9 (0.357)	BRNACC (0.414)
ENSG00000137801	THBS1	WHOLE_BRAIN.M8	BRNCTXBA9 (0)	BRNHYP (0.033)
ENSG00000137819	PAQR5	WHOLE_BRAIN.M11	BRNACC (0.089), BRNCDT (0.115), BRNSNA (0.086)	BRNCTX (0.109), BRNCTXB24 (0.115), BRNCTXBA9 (0.124)
ENSG00000137841	PLCB2	WHOLE_BRAIN.M10	BRNACC (0), BRNAMY (0.031), BRNPUT (0.022)	BRNCBH (0.097)
ENSG00000137872	SEMA6D	WHOLE_BRAIN.M4	BRNACC (0), BRNAMY (0.077), BRNCBH (0.147), BRNCBL (0), BRNCDT (0.1), BRNCTX (0.172), BRNCTXB24 (0.004), BRNCTXBA9 (0.067), BRNHIP (0), BRNPUT (0.013)	BRNSNA (0.21)
ENSG00000138028	CGREF1	WHOLE_BRAIN.M4	BRNAMY (0.193), BRNCBH (0.112), BRNCBL (0.111)	BRNCDT (0.163), BRNPUT (0.159), BRNSNA (0.309)
ENSG00000138152	BTBD16	WHOLE_BRAIN.M7	BRNCBH (0.25), BRNCBL (0.303)	BRNHYP (0.404)
ENSG00000138382	METTL5	WHOLE_BRAIN.M5	BRNCDT (0.307), BRNPUT (0.27), BRNSNA (0.29)	BRNAMY (0.358)
ENSG00000138385	SSB	WHOLE_BRAIN.M5	BRNCDT (0.269), BRNCTX (0.23), BRNCTXB24 (0.236), BRNCTXBA9 (0.256)	BRNSNA (0.283)
ENSG00000138496	PARP9	WHOLE_BRAIN.M8	BRNHIP (0.036)	BRNAMY (0.076), BRNCBL (0.142), BRNCDT (0.041), BRNPUT (0.043)
ENSG00000138614	VWA9	WHOLE_BRAIN.M1	BRNCBH (0.02), BRNCBL (0.017), BRNCTX (0.024), BRNCTXB24 (0), BRNCTXBA9 (0)	BRNPUT (0.063), BRNSNA (0.089)
ENSG00000138629	UBL7	WHOLE_BRAIN.M5	BRNCBL (0.106)	BRNHIP (0.138)
ENSG00000138759	FRAS1	WHOLE_BRAIN.M4	BRNCBH (0), BRNCBL (0.058)	BRNCDT (0.076), BRNPUT (0.138), BRNSNA (0.051)
ENSG00000138772	ANXA3	WHOLE_BRAIN.M11	BRNACC (0.058), BRNCBH (0.015), BRNHIP (0), BRNHYP (0), BRNSNA (0.057)	BRNPUT (0.101)
ENSG00000139112	GABARAPL1	WHOLE_BRAIN.M4	BRNCBH (0.283), BRNCBL (0.239), BRNCTX (0.322), BRNCTXB24 (0.352), BRNCTXBA9 (0.379)	BRNHYP (0.421)
ENSG00000139154	AEBP2	WHOLE_BRAIN.M1	BRNACC (0.146), BRNCTX (0.082), BRNCTXB24 (0), BRNCTXBA9 (0.041), BRNPUT (0.059), BRNSNA (0.078)	BRNHYP (0.166)
ENSG00000139182	CLSTN3	WHOLE_BRAIN.M4	BRNCBH (0), BRNCBL (0)	BRNCTX (0.08), BRNCTXB24 (0.183), BRNCTXBA9 (0.161), BRNHYP (0.117), BRNSNA (0.041)
ENSG00000139200	PIANP	WHOLE_BRAIN.M4	BRNCBH (0), BRNCBL (0)	BRNACC (0.223), BRNHIP (0.152)
ENSG00000139292	LGR5	WHOLE_BRAIN.M7	BRNCBL (0.294), BRNHYP (0.294)	BRNCTXB24 (0.295)
ENSG00000139350	NEDD1	WHOLE_BRAIN.M6	BRNHYP (0), BRNSNA (0)	BRNCTXBA9 (0.007)
ENSG00000139405	RITA1	WHOLE_BRAIN.M4	BRNCBH (0.086), BRNCBL (0)	BRNACC (0.013), BRNCDT (0.065), BRNCTX (0.096), BRNCTXB24 (0.145), BRNCTXBA9 (0.094), BRNHIP (0.144), BRNPUT (0.117), BRNSNA (0.168)
ENSG00000139438	FAM222A	WHOLE_BRAIN.M7	BRNCBH (0.159), BRNCBL (0.011)	BRNCTX (0.167), BRNCTXBA9 (0.073)
ENSG00000139637	C12orf10	WHOLE_BRAIN.M5	BRNCBL (0)	BRNCTXBA9 (0.017), BRNHYP (0.012)
ENSG00000139679	LPAR6	WHOLE_BRAIN.M10	BRNCTX (0.248)	BRNHYP (0.262)
ENSG00000139684	ESD	WHOLE_BRAIN.M5	BRNHYP (0.068), BRNSNA (0)	BRNAMY (0.085)
ENSG00000139832	RAB20	WHOLE_BRAIN.M8	BRNHYP (0.178), BRNSNA (0.299)	BRNCTX (0.324), BRNCTXB24 (0.329), BRNCTXBA9 (0.317)
ENSG00000139835	GRTP1	WHOLE_BRAIN.M6	BRNAMY (0), BRNSNA (0.01)	BRNCTX (0.019), BRNCTXB24 (0.012), BRNCTXBA9 (0.011)
ENSG00000139921	TMX1	WHOLE_BRAIN.M1	BRNACC (0.042), BRNCTX (0), BRNCTXB24 (0.015), BRNCTXBA9 (0.06), BRNHYP (0.025), BRNPUT (0.021), BRNSNA (0)	BRNAMY (0.086)
ENSG00000139977	NAA30	WHOLE_BRAIN.M4	BRNCBH (0.33), BRNCBL (0.328), BRNCDT (0.278)	BRNACC (0.353)
ENSG00000139988	RDH12	WHOLE_BRAIN.M4	BRNCBH (0.061)	BRNSNA (0.079)
ENSG00000139998	RAB15	WHOLE_BRAIN.M4	BRNCBH (0), BRNCBL (0)	BRNPUT (0.019), BRNSNA (0.074)
ENSG00000140067	FAM181A	WHOLE_BRAIN.M6	BRNACC (0.016)	BRNCTX (0.145), BRNCTXB24 (0.164), BRNCTXBA9 (0.14)
ENSG00000140395	WDR61	WHOLE_BRAIN.M5	BRNCBH (0.053)	BRNACC (0.082), BRNHYP (0.099)
ENSG00000140511	HAPLN3	WHOLE_BRAIN.M8	BRNCDT (0.069), BRNSNA (0.019)	BRNCBH (0.06), BRNCBL (0.093)
ENSG00000140600	SH3GL3	WHOLE_BRAIN.M7	BRNCBH (0.023)	BRNHYP (0.066)
ENSG00000140694	PARN	WHOLE_BRAIN.M1	BRNCBH (0.117), BRNCBL (0.118), BRNCTXB24 (0.032), BRNCTXBA9 (0.063)	BRNHIP (0.267)
ENSG00000140943	MBTPS1	WHOLE_BRAIN.M5	BRNCBH (0.157)	BRNCDT (0.169)
ENSG00000140945	CDH13	WHOLE_BRAIN.M4	BRNACC (0), BRNCBH (0), BRNCBL (0.091), BRNCDT (0.032), BRNHIP (0.177), BRNPUT (0.075)	BRNCTX (0.152), BRNCTXB24 (0.181), BRNCTXBA9 (0.147)
ENSG00000140968	IRF8	WHOLE_BRAIN.M10	BRNCBH (0), BRNCBL (0)	BRNCTXB24 (0.065), BRNCTXBA9 (0.043), BRNHIP (0.002)
ENSG00000141052	MYOCD	WHOLE_BRAIN.M11	BRNCTXBA9 (0)	BRNACC (0.082)
ENSG00000141258	SGSM2	WHOLE_BRAIN.M5	BRNCBL (0)	BRNPUT (0.033)
ENSG00000141404	GNAL	WHOLE_BRAIN.M4	BRNCBH (0), BRNCBL (0)	BRNCDT (0.065), BRNPUT (0.066), BRNSNA (0.019)
ENSG00000141429	GALNT1	WHOLE_BRAIN.M1	BRNHYP (0)	BRNSNA (0.029)
ENSG00000141485	SLC13A5	WHOLE_BRAIN.M6	BRNHIP (0)	BRNCTXB24 (0.012)
ENSG00000141524	TMC6	WHOLE_BRAIN.M7	BRNCBH (0.255)	BRNCTXB24 (0.259)
ENSG00000141668	CBLN2	WHOLE_BRAIN.M4	BRNACC (0), BRNCDT (0), BRNPUT (0)	BRNCTX (0.009), BRNCTXB24 (0.015)
ENSG00000141759	TXNL4A	WHOLE_BRAIN.M5	BRNCBH (0.19), BRNCBL (0.053)	BRNHIP (0.206)
ENSG00000141934	PLPP2	WHOLE_BRAIN.M7	BRNCBH (0.362), BRNCBL (0.421), BRNCDT (0.195), BRNCTX (0.399), BRNCTXB24 (0.43), BRNCTXBA9 (0.301), BRNHIP (0.354), BRNPUT (0.212), BRNSNA (0.238)	BRNHYP (0.486)
ENSG00000142065	ZFP14	WHOLE_BRAIN.M1	BRNAMY (0.122)	BRNSNA (0.167)
ENSG00000142173	COL6A2	WHOLE_BRAIN.M11	BRNACC (0.154), BRNCBH (0.204), BRNCTX (0.186), BRNCTXB24 (0), BRNCTXBA9 (0), BRNHIP (0), BRNHYP (0.035), BRNPUT (0.203), BRNSNA (0)	BRNAMY (0.212)
ENSG00000142408	CACNG8	WHOLE_BRAIN.M4	BRNHYP (0), BRNSNA (0.035)	BRNCTX (0.057), BRNCTXB24 (0.084), BRNCTXBA9 (0.061)
ENSG00000142627	EPHA2	WHOLE_BRAIN.M8	BRNACC (0)	BRNCTX (0.095), BRNCTXB24 (0.084), BRNCTXBA9 (0.099)
ENSG00000142798	HSPG2	WHOLE_BRAIN.M8	BRNCDT (0), BRNCTXB24 (0.036), BRNCTXBA9 (0.028), BRNHIP (0), BRNPUT (0)	BRNCBH (0.039)
ENSG00000142910	TINAGL1	WHOLE_BRAIN.M11	BRNACC (0), BRNHIP (0.072)	BRNCTX (0.078), BRNCTXB24 (0.033), BRNCTXBA9 (0.054)
ENSG00000142961	MOB3C	WHOLE_BRAIN.M8	BRNCBH (0.175), BRNCBL (0.112)	BRNCTX (0.133), BRNCTXBA9 (0.121), BRNHYP (0.22)
ENSG00000143061	IGSF3	WHOLE_BRAIN.M4	BRNCBH (0), BRNCBL (0)	BRNCTX (0.038), BRNCTXB24 (0.063), BRNCTXBA9 (0.002)
ENSG00000143149	ALDH9A1	WHOLE_BRAIN.M6	BRNACC (0.103), BRNHYP (0)	BRNCBH (0.199), BRNCBL (0.09), BRNCTX (0.037), BRNCTXB24 (0.038), BRNCTXBA9 (0.039)
ENSG00000143256	PFDN2	WHOLE_BRAIN.M3	BRNCBL (0)	BRNHYP (0.15)
ENSG00000143409	FAM63A	WHOLE_BRAIN.M7	BRNCTXB24 (0.038)	BRNHIP (0.053), BRNHYP (0.055)
ENSG00000143418	CERS2	WHOLE_BRAIN.M7	BRNCBH (0), BRNCBL (0.018), BRNCDT (0.018), BRNSNA (0.048)	BRNHYP (0.059)
ENSG00000143612	C1orf43	WHOLE_BRAIN.M5	BRNCTXB24 (0)	BRNACC (0.039), BRNCTXBA9 (0.003)
ENSG00000143742	SRP9	WHOLE_BRAIN.M1	BRNCDT (0)	BRNAMY (0.008)
ENSG00000143851	PTPN7	WHOLE_BRAIN.M10	BRNACC (0), BRNAMY (0), BRNCDT (0), BRNHYP (0), BRNPUT (0)	BRNCBH (0.026)
ENSG00000143924	EML4	WHOLE_BRAIN.M1	BRNPUT (0), BRNSNA (0)	BRNCTX (0.015)
ENSG00000144228	SPOPL	WHOLE_BRAIN.M1	BRNHYP (0.01)	BRNACC (0.015)
ENSG00000144283	PKP4	WHOLE_BRAIN.M7	BRNCDT (0), BRNCTXBA9 (0), BRNSNA (0)	BRNCBL (0.01)
ENSG00000144366	GULP1	WHOLE_BRAIN.M4	BRNHIP (0.118)	BRNCTX (0.203), BRNCTXB24 (0.192), BRNCTXBA9 (0.161)
ENSG00000144583	MARCH4	WHOLE_BRAIN.M4	BRNAMY (0.059)	BRNCTXB24 (0.067)
ENSG00000144674	GOLGA4	WHOLE_BRAIN.M1	BRNCTXB24 (0.012), BRNHYP (0)	BRNAMY (0.146)
ENSG00000144730	IL17RD	WHOLE_BRAIN.M6	BRNACC (0.192), BRNSNA (0.223)	BRNCDT (0.259)
ENSG00000144824	PHLDB2	WHOLE_BRAIN.M11	BRNCTX (0), BRNCTXB24 (0), BRNCTXBA9 (0), BRNHIP (0), BRNSNA (0)	BRNCBH (0.104), BRNCBL (0.114)
ENSG00000144834	TAGLN3	WHOLE_BRAIN.M4	BRNCBH (0.086)	BRNHYP (0.123)
ENSG00000145012	LPP	WHOLE_BRAIN.M6	BRNCBL (0.07)	BRNCTX (0.072), BRNCTXBA9 (0.079)
ENSG00000145198	VWA5B2	WHOLE_BRAIN.M9	BRNCDT (0), BRNCTX (0.077), BRNPUT (0)	BRNACC (0.114)
ENSG00000145242	EPHA5	WHOLE_BRAIN.M4	BRNACC (0), BRNCDT (0), BRNPUT (0)	BRNCTX (0.017), BRNCTXB24 (0.017), BRNCTXBA9 (0.015)
ENSG00000145287	PLAC8	WHOLE_BRAIN.M10	BRNPUT (0.053)	BRNCBH (0.056)
ENSG00000145335	SNCA	WHOLE_BRAIN.M4	BRNHYP (0.099)	BRNACC (0.154), BRNCDT (0.131), BRNPUT (0.153), BRNSNA (0.199)
ENSG00000145358	DDIT4L	WHOLE_BRAIN.M6	BRNACC (0.072), BRNCDT (0), BRNPUT (0)	BRNCTX (0.057), BRNCTXB24 (0.08), BRNCTXBA9 (0.082)
ENSG00000145555	MYO10	WHOLE_BRAIN.M6	BRNSNA (0.045)	BRNCTXB24 (0.053)
ENSG00000145715	RASA1	WHOLE_BRAIN.M4	BRNACC (0.005)	BRNCTXB24 (0.045), BRNCTXBA9 (0.026)
ENSG00000145912	NHP2	WHOLE_BRAIN.M5	BRNCBL (0.016)	BRNCTXB24 (0.039), BRNCTXBA9 (0.045)
ENSG00000145936	KCNMB1	WHOLE_BRAIN.M11	BRNHIP (0.041), BRNPUT (0)	BRNAMY (0.033), BRNCTX (0.044), BRNCTXB24 (0.042), BRNHYP (0.034)
ENSG00000146063	TRIM41	WHOLE_BRAIN.M7	BRNCBH (0.088)	BRNPUT (0.105)
ENSG00000146067	FAM193B	WHOLE_BRAIN.M9	BRNACC (0), BRNAMY (0.023), BRNSNA (0)	BRNCTXB24 (0.043), BRNCTXBA9 (0.03)
ENSG00000146192	FGD2	WHOLE_BRAIN.M10	BRNAMY (0)	BRNCBH (0.037)
ENSG00000146352	CLVS2	WHOLE_BRAIN.M4	BRNACC (0.335)	BRNCTX (0.358), BRNCTXB24 (0.343)
ENSG00000146386	ABRACL	WHOLE_BRAIN.M4	BRNCBH (0.061), BRNCBL (0.103), BRNSNA (0.211)	BRNCTX (0.286), BRNCTXB24 (0.36), BRNCTXBA9 (0.326)
ENSG00000146476	ARMT1	WHOLE_BRAIN.M4	BRNCTXB24 (0.086)	BRNHYP (0.144), BRNPUT (0.185), BRNSNA (0.097)
ENSG00000146535	GNA12	WHOLE_BRAIN.M6	BRNCBL (0.144)	BRNHYP (0.175)
ENSG00000146592	CREB5	WHOLE_BRAIN.M7	BRNSNA (0.251)	BRNHYP (0.298)
ENSG00000146648	EGFR	WHOLE_BRAIN.M6	BRNACC (0.179), BRNAMY (0.188), BRNHIP (0.173)	BRNCBL (0.191)
ENSG00000147027	TMEM47	WHOLE_BRAIN.M6	BRNSNA (0.026)	BRNCBH (0.047)
ENSG00000147246	HTR2C	WHOLE_BRAIN.M4	BRNCBL (0.11)	BRNCDT (0.186), BRNPUT (0.193)
ENSG00000147416	ATP6V1B2	WHOLE_BRAIN.M4	BRNCBL (0.144), BRNCDT (0.229), BRNPUT (0.179), BRNSNA (0.225)	BRNHYP (0.261)
ENSG00000147475	ERLIN2	WHOLE_BRAIN.M6	BRNACC (0.067), BRNCBH (0.08), BRNHYP (0)	BRNCTX (0.17), BRNCTXB24 (0.157), BRNCTXBA9 (0.173)
ENSG00000147509	RGS20	WHOLE_BRAIN.M6	BRNHIP (0.136), BRNHYP (0.133)	BRNCBH (0.148), BRNCBL (0.134)
ENSG00000147533	GOLGA7	WHOLE_BRAIN.M7	BRNCBL (0)	BRNHYP (0.033)
ENSG00000147853	AK3	WHOLE_BRAIN.M6	BRNACC (0), BRNCBL (0), BRNHYP (0)	BRNCTX (0.002), BRNCTXB24 (0.007), BRNCTXBA9 (0.006)
ENSG00000148187	MRRF	WHOLE_BRAIN.M1	BRNHYP (0)	BRNCTX (0.099), BRNCTXB24 (0.05), BRNCTXBA9 (0.059)
ENSG00000148204	CRB2	WHOLE_BRAIN.M6	BRNPUT (0.003)	BRNCTXB24 (0.072), BRNCTXBA9 (0.07)
ENSG00000148337	CIZ1	WHOLE_BRAIN.M9	BRNHIP (0.022)	BRNCTX (0.026), BRNCTXBA9 (0.049)
ENSG00000148482	SLC39A12	WHOLE_BRAIN.M6	BRNACC (0), BRNCBH (0.055), BRNCDT (0.022), BRNPUT (0.071)	BRNCTX (0.085), BRNCTXB24 (0.07), BRNCTXBA9 (0.071)
ENSG00000148541	FAM13C	WHOLE_BRAIN.M7	BRNCBH (0.233), BRNCBL (0.116), BRNCTXBA9 (0.149)	BRNAMY (0.126), BRNCDT (0.206), BRNPUT (0.266), BRNSNA (0.18)
ENSG00000148700	ADD3	WHOLE_BRAIN.M6	BRNCBH (0.03), BRNCBL (0), BRNHYP (0.037), BRNSNA (0)	BRNCDT (0.047), BRNCTXB24 (0.042)
ENSG00000148730	EIF4EBP2	WHOLE_BRAIN.M6	BRNCBL (0.095)	BRNCDT (0.144), BRNPUT (0.112)
ENSG00000148826	NKX6-2	WHOLE_BRAIN.M7	BRNCDT (0.125), BRNPUT (0.125), BRNSNA (0.114)	BRNHYP (0.16)
ENSG00000148926	ADM	WHOLE_BRAIN.M8	BRNSNA (0.136)	BRNCTX (0.174), BRNCTXB24 (0.149), BRNCTXBA9 (0.162)
ENSG00000149090	PAMR1	WHOLE_BRAIN.M6	BRNCBH (0.22), BRNCBL (0.259)	BRNCDT (0.262), BRNPUT (0.225)
ENSG00000149100	EIF3M	WHOLE_BRAIN.M2	BRNCTX (0.007)	BRNHIP (0.113)
ENSG00000149182	ARFGAP2	WHOLE_BRAIN.M5	BRNHYP (0.113)	BRNHIP (0.139)
ENSG00000149311	ATM	WHOLE_BRAIN.M1	BRNCTXB24 (0)	BRNCBH (0.002), BRNCBL (0.011)
ENSG00000149328	GLB1L2	WHOLE_BRAIN.M4	BRNCBH (0)	BRNCTX (0.024), BRNCTXB24 (0.039), BRNCTXBA9 (0.015), BRNHYP (0.003)
ENSG00000149474	KAT14	WHOLE_BRAIN.M5	BRNPUT (0.115), BRNSNA (0.091)	BRNHIP (0.189)
ENSG00000149582	TMEM25	WHOLE_BRAIN.M4	BRNCBH (0), BRNCBL (0.013)	BRNCTXB24 (0.02), BRNCTXBA9 (0.006), BRNHYP (0.004)
ENSG00000149591	TAGLN	WHOLE_BRAIN.M11	BRNHIP (0), BRNPUT (0)	BRNSNA (0.003)
ENSG00000149596	JPH2	WHOLE_BRAIN.M11	BRNHIP (0.002)	BRNHYP (0.041)
ENSG00000149806	FAU	WHOLE_BRAIN.M2	BRNHIP (0.032)	BRNCTX (0.049), BRNCTXBA9 (0.064)
ENSG00000149927	DOC2A	WHOLE_BRAIN.M4	BRNCDT (0)	BRNCTXB24 (0.013)
ENSG00000149932	TMEM219	WHOLE_BRAIN.M3	BRNCDT (0.161), BRNHIP (0.087), BRNPUT (0.135)	BRNCTX (0.168), BRNCTXB24 (0.089), BRNCTXBA9 (0.15)
ENSG00000149972	CNTN5	WHOLE_BRAIN.M4	BRNACC (0)	BRNCTX (0.142), BRNCTXB24 (0.142), BRNCTXBA9 (0.14)
ENSG00000150048	CLEC1A	WHOLE_BRAIN.M8	BRNHYP (0.074)	BRNCTX (0.175), BRNCTXB24 (0.181), BRNCTXBA9 (0.176)
ENSG00000150201	FXYD4	WHOLE_BRAIN.M7	BRNCBH (0.101), BRNCBL (0.17)	BRNCTX (0.284), BRNCTXB24 (0.33), BRNCTXBA9 (0.312)
ENSG00000150361	KLHL1	WHOLE_BRAIN.M4	BRNACC (0.083), BRNAMY (0.06)	BRNCTXB24 (0.086)
ENSG00000150394	CDH8	WHOLE_BRAIN.M4	BRNCBH (0), BRNCBL (0)	BRNCTX (0.08), BRNCTXB24 (0.078), BRNCTXBA9 (0.078), BRNHIP (0.115)
ENSG00000150510	FAM124A	WHOLE_BRAIN.M7	BRNAMY (0.422), BRNCTXB24 (0.563), BRNCTXBA9 (0.571)	BRNCDT (0.539), BRNPUT (0.573), BRNSNA (0.435)
ENSG00000150681	RGS18	WHOLE_BRAIN.M10	BRNCBL (0.277)	BRNCTXB24 (0.319), BRNCTXBA9 (0.323)
ENSG00000150776	C11orf57	WHOLE_BRAIN.M5	BRNCDT (0.118)	BRNSNA (0.172)
ENSG00000150782	IL18	WHOLE_BRAIN.M10	BRNCBL (0.062)	BRNSNA (0.211)
ENSG00000150893	FREM2	WHOLE_BRAIN.M6	BRNCDT (0.028), BRNHIP (0.077), BRNHYP (0.038), BRNPUT (0.035), BRNSNA (0)	BRNCTX (0.086), BRNCTXBA9 (0.127)
ENSG00000150995	ITPR1	WHOLE_BRAIN.M4	BRNCBH (0), BRNCBL (0)	BRNCTX (0.004), BRNCTXBA9 (0.005)
ENSG00000151062	CACNA2D4	WHOLE_BRAIN.M10	BRNCTX (0.007)	BRNCBH (0.122)
ENSG00000151090	THRB	WHOLE_BRAIN.M4	BRNCBH (0), BRNCBL (0)	BRNCTX (0.141), BRNCTXB24 (0.109), BRNCTXBA9 (0.128)
ENSG00000151353	TMEM18	WHOLE_BRAIN.M5	BRNCBL (0)	BRNHYP (0.111)
ENSG00000151376	ME3	WHOLE_BRAIN.M4	BRNCBL (0.184)	BRNCTX (0.189), BRNCTXB24 (0.196)
ENSG00000151414	NEK7	WHOLE_BRAIN.M7	BRNCBL (0.085)	BRNCTXB24 (0.088)
ENSG00000151466	SCLT1	WHOLE_BRAIN.M1	BRNCBL (0), BRNCTXBA9 (0)	BRNSNA (0.002)
ENSG00000151490	PTPRO	WHOLE_BRAIN.M4	BRNAMY (0.097), BRNCBH (0)	BRNCTX (0.086), BRNCTXB24 (0.099), BRNCTXBA9 (0.082), BRNHYP (0.045), BRNPUT (0.076)
ENSG00000151502	VPS26B	WHOLE_BRAIN.M4	BRNCBH (0)	BRNACC (0.084), BRNCTX (0.029), BRNCTXB24 (0.023), BRNCTXBA9 (0.034)
ENSG00000151552	QDPR	WHOLE_BRAIN.M7	BRNSNA (0)	BRNCTX (0.055)
ENSG00000151881	TMEM267	WHOLE_BRAIN.M1	BRNSNA (0.153)	BRNCTX (0.204), BRNCTXB24 (0.21), BRNCTXBA9 (0.188)
ENSG00000151917	BEND6	WHOLE_BRAIN.M4	BRNACC (0), BRNHYP (0.001)	BRNCTX (0.009), BRNCTXB24 (0.005), BRNCTXBA9 (0.018)
ENSG00000151948	GLT1D1	WHOLE_BRAIN.M4	BRNCBH (0.328), BRNCBL (0.487)	BRNHYP (0.497)
ENSG00000152049	KCNE4	WHOLE_BRAIN.M8	BRNACC (0.106)	BRNCBL (0.121)
ENSG00000152229	PSTPIP2	WHOLE_BRAIN.M8	BRNCBL (0.174)	BRNCTX (0.196), BRNCTXB24 (0.217), BRNCTXBA9 (0.187)
ENSG00000152413	HOMER1	WHOLE_BRAIN.M4	BRNHIP (0.075)	BRNAMY (0.099)
ENSG00000152495	CAMK4	WHOLE_BRAIN.M4	BRNHYP (0.175)	BRNCTX (0.186)
ENSG00000152700	SAR1B	WHOLE_BRAIN.M6	BRNCTX (0)	BRNACC (0.002)
ENSG00000152760	TCTEX1D1	WHOLE_BRAIN.M4	BRNACC (0.02), BRNAMY (0), BRNCDT (0), BRNHIP (0), BRNHYP (0)	BRNCBH (0.017), BRNCTX (0.246), BRNCTXB24 (0.263), BRNCTXBA9 (0.27)
ENSG00000152969	JAKMIP1	WHOLE_BRAIN.M4	BRNCBH (0.17)	BRNCTX (0.187), BRNSNA (0.303)
ENSG00000152990	ADGRA3	WHOLE_BRAIN.M6	BRNACC (0.189)	BRNCTX (0.265), BRNCTXB24 (0.266), BRNCTXBA9 (0.279)
ENSG00000153140	CETN3	WHOLE_BRAIN.M6	BRNCBH (0), BRNCBL (0), BRNCDT (0.071), BRNHYP (0)	BRNCTX (0.095), BRNCTXB24 (0.049), BRNCTXBA9 (0.102)
ENSG00000153208	MERTK	WHOLE_BRAIN.M6	BRNACC (0.001)	BRNAMY (0.149), BRNCBH (0.101), BRNCBL (0.039), BRNCTX (0.067), BRNCTXB24 (0.093), BRNCTXBA9 (0.116), BRNSNA (0.145)
ENSG00000153406	NMRAL1	WHOLE_BRAIN.M5	BRNCBH (0), BRNCBL (0)	BRNCTXB24 (0.042), BRNCTXBA9 (0.013)
ENSG00000153551	CMTM7	WHOLE_BRAIN.M10	BRNCBH (0.026), BRNCBL (0)	BRNCTXB24 (0.023), BRNCTXBA9 (0.032), BRNHYP (0.171)
ENSG00000153904	DDAH1	WHOLE_BRAIN.M6	BRNCBL (0.046), BRNSNA (0)	BRNACC (0.063)
ENSG00000153944	MSI2	WHOLE_BRAIN.M6	BRNSNA (0.046)	BRNCTX (0.086), BRNCTXB24 (0.068), BRNCTXBA9 (0.073)
ENSG00000154096	THY1	WHOLE_BRAIN.M4	BRNCBH (0), BRNCBL (0)	BRNSNA (0.019)
ENSG00000154133	ROBO4	WHOLE_BRAIN.M11	BRNCTX (0.091), BRNCTXB24 (0), BRNCTXBA9 (0.112), BRNSNA (0)	BRNHYP (0.128)
ENSG00000154229	PRKCA	WHOLE_BRAIN.M6	BRNCTX (0.284), BRNCTXB24 (0.333), BRNCTXBA9 (0.229), BRNHIP (0)	BRNCBH (0.357), BRNCBL (0.35), BRNCDT (0.241), BRNHYP (0.134), BRNPUT (0.276), BRNSNA (0.239)
ENSG00000154319	FAM167A	WHOLE_BRAIN.M6	BRNHYP (0.22)	BRNCTX (0.246), BRNCTXB24 (0.306), BRNCTXBA9 (0.239)
ENSG00000154359	LONRF1	WHOLE_BRAIN.M1	BRNHYP (0.058)	BRNCBL (0.078)
ENSG00000154478	GPR26	WHOLE_BRAIN.M4	BRNACC (0.026), BRNCBH (0), BRNCBL (0), BRNCDT (0), BRNCTXBA9 (0.025), BRNPUT (0)	BRNHYP (0.047)
ENSG00000154589	LY96	WHOLE_BRAIN.M10	BRNCBH (0.179), BRNCBL (0.248), BRNCTX (0.322), BRNCTXB24 (0.317), BRNCTXBA9 (0.348), BRNHIP (0.361)	BRNCDT (0.228), BRNHYP (0.278), BRNPUT (0.198), BRNSNA (0.378)
ENSG00000154710	RABGEF1	WHOLE_BRAIN.M1	BRNHYP (0)	BRNSNA (0.01)
ENSG00000154721	JAM2	WHOLE_BRAIN.M6	BRNACC (0.091), BRNCTXB24 (0), BRNHIP (0.088)	BRNCBH (0.097), BRNCBL (0.083)
ENSG00000154856	APCDD1	WHOLE_BRAIN.M6	BRNHYP (0.23)	BRNHIP (0.24), BRNSNA (0.252)
ENSG00000154957	ZNF18	WHOLE_BRAIN.M1	BRNCBH (0.025), BRNHYP (0)	BRNCTX (0.048), BRNCTXB24 (0.025), BRNCTXBA9 (0.016)
ENSG00000155093	PTPRN2	WHOLE_BRAIN.M4	BRNAMY (0.101), BRNCBL (0.238)	BRNHIP (0.295)
ENSG00000155256	ZFYVE27	WHOLE_BRAIN.M4	BRNCBH (0.018)	BRNCTX (0.12), BRNCTXB24 (0.096), BRNCTXBA9 (0.131), BRNSNA (0.022)
ENSG00000155307	SAMSN1	WHOLE_BRAIN.M10	BRNCDT (0.013)	BRNCTX (0.068), BRNCTXB24 (0.111), BRNCTXBA9 (0.102), BRNHIP (0.089)
ENSG00000155366	RHOC	WHOLE_BRAIN.M6	BRNHIP (0.172)	BRNACC (0.204)
ENSG00000155511	GRIA1	WHOLE_BRAIN.M4	BRNCBH (0.011), BRNCBL (0)	BRNCTX (0.051), BRNCTXB24 (0.051), BRNCTXBA9 (0.059)
ENSG00000155621	C9orf85	WHOLE_BRAIN.M7	BRNHYP (0)	BRNCTX (0.015), BRNCTXB24 (0.023), BRNCTXBA9 (0.021), BRNHIP (0.086), BRNSNA (0.053)
ENSG00000155636	RBM45	WHOLE_BRAIN.M1	BRNHIP (0.141)	BRNSNA (0.151)
ENSG00000155792	DEPTOR	WHOLE_BRAIN.M7	BRNCBH (0.152), BRNCBL (0.199), BRNSNA (0.121)	BRNPUT (0.299)
ENSG00000155827	RNF20	WHOLE_BRAIN.M7	BRNACC (0.131), BRNAMY (0.151), BRNCDT (0.232), BRNCTX (0), BRNCTXB24 (0), BRNCTXBA9 (0.069), BRNPUT (0.231), BRNSNA (0.17)	BRNHIP (0.264)
ENSG00000155926	SLA	WHOLE_BRAIN.M10	BRNHIP (0.097)	BRNCDT (0.139), BRNCTXBA9 (0.112), BRNSNA (0.145)
ENSG00000156345	CDK20	WHOLE_BRAIN.M4	BRNCBH (0.34), BRNCBL (0.228)	BRNCDT (0.231), BRNPUT (0.288), BRNSNA (0.347)
ENSG00000156486	KCNS2	WHOLE_BRAIN.M4	BRNCBH (0.088), BRNCBL (0.054), BRNHYP (0)	BRNCTX (0.111), BRNCTXB24 (0.133), BRNCTXBA9 (0.105)
ENSG00000156515	HK1	WHOLE_BRAIN.M5	BRNACC (0.357), BRNAMY (0.344), BRNCTX (0.41), BRNCTXB24 (0.417), BRNCTXBA9 (0.407)	BRNHYP (0.42)
ENSG00000156687	UNC5D	WHOLE_BRAIN.M4	BRNPUT (0.028), BRNSNA (0)	BRNCTX (0.053), BRNCTXB24 (0.024), BRNCTXBA9 (0.05)
ENSG00000156990	RPUSD3	WHOLE_BRAIN.M4	BRNCBL (0.098)	BRNCDT (0.136), BRNPUT (0.112)
ENSG00000157087	ATP2B2	WHOLE_BRAIN.M4	BRNCBH (0)	BRNCTX (0.013)
ENSG00000157110	RBPMS	WHOLE_BRAIN.M8	BRNHIP (0.226)	BRNCBL (0.26)
ENSG00000157150	TIMP4	WHOLE_BRAIN.M6	BRNACC (0), BRNAMY (0), BRNHYP (0)	BRNCBH (0.014)
ENSG00000157184	CPT2	WHOLE_BRAIN.M6	BRNCBH (0.019)	BRNCTX (0.093), BRNCTXB24 (0.072), BRNCTXBA9 (0.075)
ENSG00000157219	HTR5A	WHOLE_BRAIN.M4	BRNCBH (0.002), BRNCBL (0)	BRNCTX (0.139), BRNCTXB24 (0.119), BRNCTXBA9 (0.14), BRNHYP (0.085)
ENSG00000157303	SUSD3	WHOLE_BRAIN.M10	BRNCDT (0.021), BRNCTX (0.116), BRNPUT (0), BRNSNA (0.137)	BRNCBH (0.161), BRNCBL (0.046)
ENSG00000157483	MYO1E	WHOLE_BRAIN.M7	BRNCBH (0.174), BRNCBL (0.207), BRNHIP (0.157)	BRNCTX (0.196), BRNCTXB24 (0.228), BRNCTXBA9 (0.189)
ENSG00000157557	ETS2	WHOLE_BRAIN.M8	BRNCTX (0), BRNCTXB24 (0), BRNCTXBA9 (0)	BRNSNA (0.031)
ENSG00000157617	C2CD2	WHOLE_BRAIN.M11	BRNACC (0), BRNCDT (0), BRNPUT (0)	BRNCBH (0.12), BRNCBL (0.023)
ENSG00000157693	TMEM268	WHOLE_BRAIN.M4	BRNCBH (0.402), BRNCBL (0.387)	BRNPUT (0.463), BRNSNA (0.434)
ENSG00000157778	PSMG3	WHOLE_BRAIN.M5	BRNCBL (0.026)	BRNSNA (0.041)
ENSG00000157978	LDLRAP1	WHOLE_BRAIN.M7	BRNAMY (0.136), BRNCBH (0), BRNCBL (0.169)	BRNCTX (0.184), BRNCTXB24 (0.339), BRNCTXBA9 (0.207), BRNHYP (0.136), BRNPUT (0.024), BRNSNA (0.01)
ENSG00000158079	PTPDC1	WHOLE_BRAIN.M7	BRNACC (0), BRNCDT (0), BRNPUT (0.037)	BRNHYP (0.074)
ENSG00000158258	CLSTN2	WHOLE_BRAIN.M4	BRNACC (0), BRNCDT (0), BRNPUT (0)	BRNCTXB24 (0.067), BRNCTXBA9 (0.023)
ENSG00000158352	SHROOM4	WHOLE_BRAIN.M7	BRNACC (0.391)	BRNCTX (0.4), BRNCTXB24 (0.402)
ENSG00000158517	NCF1	WHOLE_BRAIN.M10	BRNHIP (0)	BRNHYP (0.009), BRNPUT (0.03)
ENSG00000158623	COPG2	WHOLE_BRAIN.M5	BRNHIP (0.111)	BRNHYP (0.155)
ENSG00000158691	ZSCAN12	WHOLE_BRAIN.M1	BRNAMY (0)	BRNCTX (0.066), BRNCTXBA9 (0.089)
ENSG00000158715	SLC45A3	WHOLE_BRAIN.M7	BRNAMY (0.239)	BRNHYP (0.241)
ENSG00000158769	F11R	WHOLE_BRAIN.M8	BRNACC (0.224), BRNCBH (0.206)	BRNSNA (0.256)
ENSG00000158815	FGF17	WHOLE_BRAIN.M9	BRNAMY (0.11), BRNCDT (0.074), BRNPUT (0.079), BRNSNA (0)	BRNCBH (0.122), BRNCBL (0.11), BRNCTX (0.083), BRNCTXB24 (0.088), BRNCTXBA9 (0.076)
ENSG00000158869	FCER1G	WHOLE_BRAIN.M10	BRNACC (0.025)	BRNCDT (0.048), BRNHYP (0.027), BRNSNA (0.032)
ENSG00000159164	SV2A	WHOLE_BRAIN.M4	BRNCBH (0.012), BRNCBL (0.257)	BRNCTX (0.101), BRNCTXB24 (0.109), BRNCTXBA9 (0.093), BRNHIP (0.097), BRNHYP (0.268), BRNSNA (0.07)
ENSG00000159167	STC1	WHOLE_BRAIN.M8	BRNACC (0.175), BRNCDT (0.231)	BRNCBH (0.276), BRNCBL (0.269)
ENSG00000159176	CSRP1	WHOLE_BRAIN.M6	BRNAMY (0), BRNHIP (0.207)	BRNCBH (0.003), BRNCTX (0.108), BRNCTXB24 (0.23), BRNCTXBA9 (0.223), BRNHIP (0.031)
ENSG00000159363	ATP13A2	WHOLE_BRAIN.M4	BRNCBH (0), BRNCBL (0)	BRNACC (0.024), BRNCTXB24 (0.045), BRNCTXBA9 (0.056), BRNHIP (0.109), BRNHYP (0.159), BRNPUT (0.011), BRNSNA (0.086)
ENSG00000159409	CELF3	WHOLE_BRAIN.M4	BRNCBH (0), BRNCBL (0)	BRNCTXB24 (0.001), BRNHYP (0.159), BRNSNA (0.071)
ENSG00000159720	ATP6V0D1	WHOLE_BRAIN.M4	BRNCBH (0), BRNCBL (0)	BRNHYP (0.117)
ENSG00000159921	GNE	WHOLE_BRAIN.M1	BRNCTXB24 (0.07)	BRNAMY (0.094), BRNCBH (0.117), BRNCBL (0.12), BRNHIP (0.195)
ENSG00000160124	CCDC58	WHOLE_BRAIN.M1	BRNCTXB24 (0.099)	BRNAMY (0.126)
ENSG00000160445	ZER1	WHOLE_BRAIN.M4	BRNCBH (0), BRNCBL (0), BRNCTX (0.156), BRNCTXB24 (0.241), BRNCTXBA9 (0.22)	BRNCDT (0.107), BRNPUT (0.191), BRNSNA (0.272)
ENSG00000160447	PKN3	WHOLE_BRAIN.M8	BRNACC (0)	BRNCTX (0.039), BRNCTXB24 (0.052), BRNHYP (0.067)
ENSG00000160691	SHC1	WHOLE_BRAIN.M8	BRNCBH (0), BRNCBL (0.077), BRNCTX (0.142), BRNCTXBA9 (0.07), BRNHIP (0.092)	BRNCDT (0.148), BRNPUT (0.132), BRNSNA (0.098)
ENSG00000160716	CHRNB2	WHOLE_BRAIN.M4	BRNAMY (0), BRNHYP (0)	BRNCTXB24 (0.019)
ENSG00000160781	PAQR6	WHOLE_BRAIN.M7	BRNCBH (0.126), BRNCDT (0.133)	BRNHYP (0.211)
ENSG00000161203	AP2M1	WHOLE_BRAIN.M4	BRNCBH (0.22), BRNCBL (0.265)	BRNHYP (0.288)
ENSG00000161653	NAGS	WHOLE_BRAIN.M8	BRNCBH (0.185), BRNHYP (0)	BRNCTX (0.241), BRNCTXB24 (0.196), BRNCTXBA9 (0.209)
ENSG00000161896	IP6K3	WHOLE_BRAIN.M7	BRNCBH (0.277), BRNCBL (0.334)	BRNHYP (0.414)
ENSG00000161929	SCIMP	WHOLE_BRAIN.M10	BRNCBH (0.153)	BRNAMY (0.269), BRNHYP (0.203)
ENSG00000161955	TNFSF13	WHOLE_BRAIN.M6	BRNACC (0.12), BRNCBH (0), BRNCBL (0)	BRNCTX (0.148), BRNCTXB24 (0.144), BRNCTXBA9 (0.148)
ENSG00000162076	FLYWCH2	WHOLE_BRAIN.M5	BRNCBL (0.015), BRNCDT (0.007), BRNCTX (0), BRNPUT (0)	BRNHYP (0.016)
ENSG00000162105	SHANK2	WHOLE_BRAIN.M4	BRNCDT (0)	BRNHYP (0.019)
ENSG00000162222	TTC9C	WHOLE_BRAIN.M5	BRNCBL (0)	BRNAMY (0.008), BRNHYP (0.019)
ENSG00000162231	NXF1	WHOLE_BRAIN.M9	BRNCBL (0), BRNCTX (0.04), BRNCTXB24 (0.036), BRNCTXBA9 (0.132)	BRNAMY (0.169)
ENSG00000162367	TAL1	WHOLE_BRAIN.M10	BRNCBL (0.083)	BRNCTXB24 (0.105), BRNCTXBA9 (0.097), BRNHYP (0.098)
ENSG00000162368	CMPK1	WHOLE_BRAIN.M4	BRNACC (0), BRNCDT (0), BRNCTXBA9 (0.011), BRNPUT (0), BRNSNA (0.065)	BRNCBH (0.11), BRNCBL (0.091)
ENSG00000162493	PDPN	WHOLE_BRAIN.M6	BRNCDT (0.062), BRNCTX (0), BRNCTXB24 (0), BRNCTXBA9 (0), BRNHIP (0), BRNPUT (0.028), BRNSNA (0.039)	BRNCBH (0.101), BRNCBL (0.081)
ENSG00000162543	UBXN10	WHOLE_BRAIN.M4	BRNACC (0), BRNCBL (0), BRNCDT (0), BRNHIP (0.084), BRNPUT (0), BRNSNA (0.08)	BRNCTX (0.144), BRNCTXB24 (0.124), BRNCTXBA9 (0.118)
ENSG00000162599	NFIA	WHOLE_BRAIN.M6	BRNCBH (0.079), BRNCBL (0)	BRNACC (0.174), BRNCDT (0.084), BRNCTX (0.09), BRNCTXB24 (0.055), BRNCTXBA9 (0.062), BRNHIP (0.007), BRNPUT (0.051), BRNSNA (0.017)
ENSG00000162631	NTNG1	WHOLE_BRAIN.M4	BRNAMY (0), BRNCBH (0)	BRNCTXBA9 (0.007)
ENSG00000162636	FAM102B	WHOLE_BRAIN.M4	BRNCBL (0.219)	BRNHIP (0.221)
ENSG00000162639	HENMT1	WHOLE_BRAIN.M5	BRNCBH (0.307)	BRNCTXBA9 (0.342), BRNHIP (0.309), BRNHYP (0.339)
ENSG00000162687	KCNT2	WHOLE_BRAIN.M4	BRNACC (0), BRNCBL (0), BRNCDT (0), BRNPUT (0)	BRNHIP (0.003)
ENSG00000162706	CADM3	WHOLE_BRAIN.M4	BRNCDT (0.017), BRNPUT (0.062)	BRNCTXB24 (0.031), BRNHYP (0.126)
ENSG00000162745	OLFML2B	WHOLE_BRAIN.M10	BRNCBH (0), BRNCTX (0), BRNCTXBA9 (0)	BRNCBL (0.004)
ENSG00000162772	ATF3	WHOLE_BRAIN.M8	BRNACC (0.075)	BRNCBH (0.141)
ENSG00000162817	C1orf115	WHOLE_BRAIN.M4	BRNSNA (0)	BRNAMY (0.053)
ENSG00000162909	CAPN2	WHOLE_BRAIN.M6	BRNCBH (0), BRNCBL (0)	BRNAMY (0.033), BRNCTX (0.166), BRNCTXB24 (0.174), BRNCTXBA9 (0.187), BRNHYP (0.192)
ENSG00000162951	LRRTM1	WHOLE_BRAIN.M4	BRNHYP (0.139)	BRNCDT (0.175), BRNPUT (0.16)
ENSG00000163032	VSNL1	WHOLE_BRAIN.M4	BRNCDT (0), BRNPUT (0)	BRNCTX (0.018), BRNCTXB24 (0.054), BRNCTXBA9 (0.034), BRNHYP (0.028)
ENSG00000163093	BBS5	WHOLE_BRAIN.M5	BRNHYP (0)	BRNCTX (0.074), BRNCTXB24 (0.066), BRNCTXBA9 (0.072)
ENSG00000163106	HPGDS	WHOLE_BRAIN.M10	BRNCBL (0.12)	BRNCDT (0.125)
ENSG00000163131	CTSS	WHOLE_BRAIN.M10	BRNCBL (0)	BRNCTXB24 (0.011)
ENSG00000163161	ERCC3	WHOLE_BRAIN.M5	BRNCBL (0.083)	BRNHYP (0.106)
ENSG00000163219	ARHGAP25	WHOLE_BRAIN.M10	BRNCTX (0)	BRNPUT (0.005), BRNSNA (0.064)
ENSG00000163359	COL6A3	WHOLE_BRAIN.M11	BRNCTXB24 (0), BRNCTXBA9 (0), BRNHIP (0)	BRNCBL (0.004)
ENSG00000163399	ATP1A1	WHOLE_BRAIN.M4	BRNCBH (0), BRNCBL (0.058)	BRNCTXBA9 (0.032), BRNHIP (0.129)
ENSG00000163430	FSTL1	WHOLE_BRAIN.M8	BRNCBH (0), BRNCBL (0.12)	BRNACC (0.045), BRNCDT (0.006), BRNCTX (0.143), BRNCTXB24 (0.141), BRNCTXBA9 (0.068), BRNPUT (0.04), BRNSNA (0.01)
ENSG00000163453	IGFBP7	WHOLE_BRAIN.M8	BRNCBH (0), BRNHIP (0)	BRNCTX (0.084), BRNCTXB24 (0.089), BRNCTXBA9 (0.095)
ENSG00000163517	HDAC11	WHOLE_BRAIN.M7	BRNCBH (0), BRNCBL (0)	BRNCTX (0.005), BRNHYP (0.172), BRNPUT (0.063)
ENSG00000163626	COX18	WHOLE_BRAIN.M6	BRNCBL (0)	BRNHIP (0.01)
ENSG00000163634	THOC7	WHOLE_BRAIN.M5	BRNCBH (0.081), BRNCBL (0.126)	BRNHIP (0.23)
ENSG00000163637	PRICKLE2	WHOLE_BRAIN.M4	BRNACC (0), BRNCBL (0), BRNCDT (0), BRNPUT (0)	BRNCTX (0.024), BRNCTXB24 (0.018)
ENSG00000163694	RBM47	WHOLE_BRAIN.M10	BRNHYP (0.139)	BRNCTXB24 (0.183), BRNCTXBA9 (0.171), BRNSNA (0.268)
ENSG00000163697	APBB2	WHOLE_BRAIN.M7	BRNCBL (0.188), BRNCTXBA9 (0.17)	BRNPUT (0.182), BRNSNA (0.209)
ENSG00000163719	MTMR14	WHOLE_BRAIN.M9	BRNACC (0.101), BRNCBH (0.226), BRNCBL (0.145), BRNPUT (0.276)	BRNCTX (0.125), BRNCTXB24 (0.128), BRNCTXBA9 (0.117), BRNHIP (0.298)
ENSG00000163807	KIAA1143	WHOLE_BRAIN.M1	BRNACC (0)	BRNCTX (0.013), BRNCTXB24 (0.022)
ENSG00000163918	RFC4	WHOLE_BRAIN.M1	BRNCTXB24 (0.035)	BRNPUT (0.067)
ENSG00000163932	PRKCD	WHOLE_BRAIN.M4	BRNCBH (0.073), BRNCBL (0.037), BRNHIP (0.072), BRNHYP (0)	BRNCDT (0.104), BRNPUT (0.175)
ENSG00000163995	ABLIM2	WHOLE_BRAIN.M4	BRNCBH (0.08), BRNCBL (0), BRNCTX (0.224), BRNCTXB24 (0.306), BRNCTXBA9 (0.296)	BRNACC (0.447), BRNAMY (0.097), BRNHYP (0.168), BRNSNA (0.075)
ENSG00000164038	SLC9B2	WHOLE_BRAIN.M4	BRNAMY (0.272)	BRNCTX (0.355), BRNCTXB24 (0.341), BRNCTXBA9 (0.314)
ENSG00000164076	CAMKV	WHOLE_BRAIN.M4	BRNCBH (0.099), BRNCBL (0.126)	BRNACC (0.153), BRNHYP (0.175)
ENSG00000164089	ETNPPL	WHOLE_BRAIN.M6	BRNACC (0.319), BRNAMY (0.27), BRNCDT (0.37), BRNPUT (0.433), BRNSNA (0.437)	BRNCTX (0.276), BRNCTXB24 (0.461), BRNCTXBA9 (0.388)
ENSG00000164116	GUCY1A3	WHOLE_BRAIN.M4	BRNCBL (0.034), BRNCTXB24 (0.207), BRNCTXBA9 (0.169)	BRNCDT (0.101), BRNPUT (0.251), BRNSNA (0.117)
ENSG00000164125	FAM198B	WHOLE_BRAIN.M6	BRNCTX (0.317), BRNCTXBA9 (0.417), BRNHIP (0.425)	BRNSNA (0.451)
ENSG00000164129	NPY5R	WHOLE_BRAIN.M4	BRNCBH (0.03), BRNCBL (0), BRNHYP (0.1)	BRNCTX (0.153), BRNCTXB24 (0.164), BRNCTXBA9 (0.054), BRNPUT (0.122)
ENSG00000164171	ITGA2	WHOLE_BRAIN.M7	BRNAMY (0.556), BRNCBH (0.443), BRNCBL (0.542), BRNCDT (0.468)	BRNCTX (0.566), BRNCTXB24 (0.532), BRNCTXBA9 (0.579)
ENSG00000164176	EDIL3	WHOLE_BRAIN.M7	BRNCBH (0.081), BRNCBL (0.058)	BRNCTX (0.104)
ENSG00000164430	MB21D1	WHOLE_BRAIN.M8	BRNHYP (0.014)	BRNAMY (0.141), BRNCTX (0.017), BRNCTXB24 (0.061), BRNCTXBA9 (0.045)
ENSG00000164587	RPS14	WHOLE_BRAIN.M2	BRNCBL (0.007), BRNHIP (0), BRNHYP (0)	BRNCTXBA9 (0.076)
ENSG00000164620	RELL2	WHOLE_BRAIN.M4	BRNAMY (0), BRNCBH (0), BRNCBL (0)	BRNHYP (0.064)
ENSG00000164659	KIAA1324L	WHOLE_BRAIN.M7	BRNHYP (0.148)	BRNACC (0.182)
ENSG00000164751	PEX2	WHOLE_BRAIN.M6	BRNCDT (0.019)	BRNCTXB24 (0.033), BRNCTXBA9 (0.02)
ENSG00000164794	KCNV1	WHOLE_BRAIN.M4	BRNSNA (0)	BRNCTXBA9 (0.001)
ENSG00000164815	ORC5	WHOLE_BRAIN.M5	BRNCBH (0.181), BRNCBL (0.184)	BRNHIP (0.277)
ENSG00000164830	OXR1	WHOLE_BRAIN.M4	BRNACC (0), BRNCDT (0), BRNHIP (0.12), BRNHYP (0), BRNPUT (0), BRNSNA (0.054)	BRNCTX (0.146), BRNCTXB24 (0.146), BRNCTXBA9 (0.159)
ENSG00000164885	CDK5	WHOLE_BRAIN.M4	BRNCBH (0.043), BRNCBL (0)	BRNAMY (0.037), BRNCTX (0.02), BRNCTXB24 (0.045), BRNCTXBA9 (0.046), BRNHIP (0.12), BRNHYP (0.246), BRNPUT (0.058), BRNSNA (0.081)
ENSG00000164929	BAALC	WHOLE_BRAIN.M6	BRNAMY (0.014)	BRNCBH (0.044), BRNCBL (0.045)
ENSG00000165124	SVEP1	WHOLE_BRAIN.M7	BRNAMY (0.32), BRNCBH (0.318), BRNHIP (0.313)	BRNHYP (0.321)
ENSG00000165168	CYBB	WHOLE_BRAIN.M10	BRNCBL (0.242)	BRNCTXB24 (0.28), BRNCTXBA9 (0.266), BRNHYP (0.275), BRNPUT (0.247)
ENSG00000165300	SLITRK5	WHOLE_BRAIN.M4	BRNCBH (0), BRNCBL (0)	BRNHYP (0.017)
ENSG00000165392	WRN	WHOLE_BRAIN.M1	BRNACC (0.117)	BRNSNA (0.131)
ENSG00000165417	GTF2A1	WHOLE_BRAIN.M4	BRNHIP (0.021)	BRNAMY (0.063)
ENSG00000165434	PGM2L1	WHOLE_BRAIN.M4	BRNACC (0.022)	BRNCTXB24 (0.046)
ENSG00000165449	SLC16A9	WHOLE_BRAIN.M6	BRNACC (0.118), BRNAMY (0.245), BRNCBH (0), BRNCBL (0)	BRNCTX (0.253), BRNCTXB24 (0.262), BRNCTXBA9 (0.279), BRNHYP (0.13)
ENSG00000165458	INPPL1	WHOLE_BRAIN.M6	BRNAMY (0.354), BRNCDT (0.278), BRNHIP (0.322), BRNPUT (0.156)	BRNCBH (0.348), BRNCBL (0.359)
ENSG00000165566	AMER2	WHOLE_BRAIN.M7	BRNCBL (0.045)	BRNCDT (0.074), BRNCTX (0.106), BRNCTXB24 (0.048), BRNCTXBA9 (0.064), BRNHYP (0.16), BRNPUT (0.063), BRNSNA (0.185)
ENSG00000165731	RET	WHOLE_BRAIN.M4	BRNCBH (0), BRNCBL (0)	BRNCTX (0.106), BRNCTXB24 (0.106), BRNCTXBA9 (0.034)
ENSG00000165752	STK32C	WHOLE_BRAIN.M4	BRNCBH (0), BRNCBL (0), BRNCDT (0.5), BRNCTX (0.12), BRNCTXB24 (0.224), BRNCTXBA9 (0.204), BRNHIP (0.44), BRNHYP (0.445), BRNSNA (0.406)	BRNACC (0.552), BRNHYP (0.082), BRNPUT (0.013)
ENSG00000165806	CASP7	WHOLE_BRAIN.M6	BRNHYP (0.087)	BRNCTXBA9 (0.151)
ENSG00000165810	BTNL9	WHOLE_BRAIN.M11	BRNHIP (0), BRNSNA (0.051)	BRNCBH (0.045), BRNCTX (0.104), BRNCTXB24 (0.103), BRNCTXBA9 (0.109)
ENSG00000165959	CLMN	WHOLE_BRAIN.M7	BRNSNA (0.101)	BRNCTX (0.141)
ENSG00000165973	NELL1	WHOLE_BRAIN.M4	BRNACC (0), BRNCBH (0)	BRNCTXBA9 (0.014)
ENSG00000165995	CACNB2	WHOLE_BRAIN.M4	BRNHIP (0.278)	BRNSNA (0.331)
ENSG00000166159	LRTM2	WHOLE_BRAIN.M4	BRNAMY (0.079)	BRNACC (0.119), BRNCTXBA9 (0.115), BRNHYP (0.117)
ENSG00000166173	LARP6	WHOLE_BRAIN.M7	BRNCBH (0.085)	BRNSNA (0.106)
ENSG00000166257	SCN3B	WHOLE_BRAIN.M4	BRNCBH (0.007), BRNCBL (0.128)	BRNCTX (0.155), BRNCTXB24 (0.163), BRNCTXBA9 (0.163), BRNHYP (0.039)
ENSG00000166341	DCHS1	WHOLE_BRAIN.M6	BRNACC (0), BRNAMY (0), BRNCTX (0), BRNCTXBA9 (0.049)	BRNCBH (0.022), BRNCDT (0.095)
ENSG00000166387	PPFIBP2	WHOLE_BRAIN.M7	BRNCBH (0), BRNCBL (0)	BRNHYP (0.004)
ENSG00000166432	ZMAT1	WHOLE_BRAIN.M1	BRNACC (0), BRNCBH (0), BRNCBL (0), BRNCTXBA9 (0), BRNPUT (0)	BRNSNA (0.066)
ENSG00000166448	TMEM130	WHOLE_BRAIN.M4	BRNAMY (0.317), BRNCBH (0), BRNCBL (0.221)	BRNCDT (0.302), BRNCTXB24 (0.018), BRNCTXBA9 (0.005), BRNHYP (0.049), BRNPUT (0.302), BRNSNA (0.405)
ENSG00000166501	PRKCB	WHOLE_BRAIN.M4	BRNCBH (0)	BRNCTX (0.018), BRNCTXB24 (0.018), BRNPUT (0.042), BRNSNA (0.082)
ENSG00000166595	FAM96B	WHOLE_BRAIN.M3	BRNCBL (0.081)	BRNCTXBA9 (0.09)
ENSG00000166619	BLCAP	WHOLE_BRAIN.M4	BRNCBH (0.259), BRNCBL (0.196)	BRNHYP (0.265), BRNSNA (0.311)
ENSG00000166689	PLEKHA7	WHOLE_BRAIN.M6	BRNACC (0.099), BRNPUT (0)	BRNCTX (0.116), BRNCTXB24 (0.136), BRNCTXBA9 (0.154)
ENSG00000166780	C16orf45	WHOLE_BRAIN.M4	BRNCBH (0.013)	BRNCTXB24 (0.043), BRNCTXBA9 (0.034), BRNHYP (0.116)
ENSG00000166813	KIF7	WHOLE_BRAIN.M6	BRNACC (0.016), BRNAMY (0.04)	BRNCTX (0.06), BRNCTXB24 (0.074), BRNCTXBA9 (0.072)
ENSG00000166845	C18orf54	WHOLE_BRAIN.M7	BRNAMY (0.053)	BRNCTXB24 (0.093), BRNHIP (0.078)
ENSG00000166888	STAT6	WHOLE_BRAIN.M11	BRNACC (0), BRNCTX (0.011), BRNCTXBA9 (0), BRNHIP (0), BRNPUT (0)	BRNSNA (0.02)
ENSG00000166902	MRPL16	WHOLE_BRAIN.M5	BRNHIP (0.155), BRNSNA (0.029)	BRNACC (0.19)
ENSG00000166927	MS4A7	WHOLE_BRAIN.M10	BRNACC (0), BRNHYP (0)	BRNCTXB24 (0.113), BRNCTXBA9 (0.1)
ENSG00000166946	CCNDBP1	WHOLE_BRAIN.M5	BRNHIP (0.01)	BRNACC (0.077), BRNSNA (0.021)
ENSG00000167081	PBX3	WHOLE_BRAIN.M4	BRNAMY (0), BRNCBL (0), BRNCTX (0), BRNCTXB24 (0), BRNCTXBA9 (0), BRNHIP (0)	BRNCDT (0.009), BRNPUT (0.057)
ENSG00000167088	SNRPD1	WHOLE_BRAIN.M5	BRNCTX (0)	BRNHYP (0.003), BRNSNA (0.026)
ENSG00000167244	IGF2	WHOLE_BRAIN.M11	BRNACC (0), BRNCBH (0.062), BRNCDT (0.008), BRNCTXB24 (0), BRNCTXBA9 (0), BRNHIP (0), BRNHYP (0), BRNSNA (0)	BRNAMY (0.099)
ENSG00000167601	AXL	WHOLE_BRAIN.M6	BRNHIP (0.006)	BRNCTXB24 (0.042), BRNCTXBA9 (0.026), BRNPUT (0.017)
ENSG00000167642	SPINT2	WHOLE_BRAIN.M4	BRNCBH (0.216)	BRNCTX (0.217), BRNCTXB24 (0.223), BRNCTXBA9 (0.227), BRNSNA (0.28)
ENSG00000167676	PLIN4	WHOLE_BRAIN.M6	BRNACC (0)	BRNCTX (0.088), BRNCTXB24 (0.052), BRNCTXBA9 (0.043)
ENSG00000167693	NXN	WHOLE_BRAIN.M8	BRNACC (0), BRNAMY (0)	BRNCTXBA9 (0.006)
ENSG00000167778	SPRYD3	WHOLE_BRAIN.M4	BRNCBH (0.045), BRNCBL (0.101)	BRNACC (0.154), BRNCDT (0.115), BRNHIP (0.107), BRNHYP (0.068), BRNPUT (0.063), BRNSNA (0.243)
ENSG00000167965	MLST8	WHOLE_BRAIN.M4	BRNAMY (0.032), BRNCBL (0)	BRNHYP (0.085)
ENSG00000167971	CASKIN1	WHOLE_BRAIN.M4	BRNAMY (0), BRNCBH (0), BRNCBL (0)	BRNSNA (0.025)
ENSG00000167994	RAB3IL1	WHOLE_BRAIN.M8	BRNACC (0.005)	BRNCTXB24 (0.009)
ENSG00000168000	BSCL2	WHOLE_BRAIN.M4	BRNCBL (0.107)	BRNSNA (0.175)
ENSG00000168032	ENTPD3	WHOLE_BRAIN.M4	BRNCBH (0.174), BRNCBL (0.258)	BRNCDT (0.348), BRNCTXB24 (0.218), BRNPUT (0.438), BRNSNA (0.513)
ENSG00000168140	VASN	WHOLE_BRAIN.M8	BRNAMY (0)	BRNCDT (0.099), BRNPUT (0.011)
ENSG00000168214	RBPJ	WHOLE_BRAIN.M7	BRNACC (0.211), BRNCBH (0.352), BRNCBL (0.234)	BRNCTX (0.41), BRNCTXB24 (0.354), BRNCTXBA9 (0.323)
ENSG00000168389	MFSD2A	WHOLE_BRAIN.M11	BRNCBH (0), BRNCBL (0), BRNSNA (0)	BRNAMY (0.04)
ENSG00000168461	RAB31	WHOLE_BRAIN.M6	BRNHIP (0.023)	BRNCTX (0.067), BRNCTXB24 (0.101), BRNCTXBA9 (0.075)
ENSG00000168490	PHYHIP	WHOLE_BRAIN.M4	BRNCBH (0)	BRNHYP (0.075)
ENSG00000168546	GFRA2	WHOLE_BRAIN.M4	BRNACC (0), BRNCBH (0.105), BRNCBL (0.03), BRNCDT (0), BRNPUT (0)	BRNHIP (0.216)
ENSG00000168610	STAT3	WHOLE_BRAIN.M8	BRNCBH (0.166)	BRNCTX (0.197), BRNCTXB24 (0.202), BRNCTXBA9 (0.183), BRNHIP (0.241)
ENSG00000168754	FAM178B	WHOLE_BRAIN.M7	BRNAMY (0.219), BRNCDT (0.231)	BRNHYP (0.259)
ENSG00000168792	ABHD15	WHOLE_BRAIN.M6	BRNAMY (0.095), BRNHYP (0)	BRNCTX (0.228), BRNCTXB24 (0.236), BRNCTXBA9 (0.216)
ENSG00000168824	NSG1	WHOLE_BRAIN.M4	BRNCBH (0.063), BRNCBL (0.032)	BRNCTX (0.144), BRNCTXB24 (0.143), BRNCTXBA9 (0.159), BRNHYP (0.144), BRNPUT (0.12)
ENSG00000169228	RAB24	WHOLE_BRAIN.M5	BRNCBH (0), BRNCBL (0)	BRNAMY (0.006), BRNCDT (0.049), BRNHYP (0.161), BRNPUT (0.061), BRNSNA (0.018)
ENSG00000169255	B3GALNT1	WHOLE_BRAIN.M4	BRNACC (0.05)	BRNCTX (0.124), BRNCTXBA9 (0.082)
ENSG00000169291	SHE	WHOLE_BRAIN.M11	BRNACC (0)	BRNCBH (0.018)
ENSG00000169306	IL1RAPL1	WHOLE_BRAIN.M7	BRNCBH (0.177), BRNCTXBA9 (0.121)	BRNACC (0.188), BRNHIP (0.155)
ENSG00000169413	RNASE6	WHOLE_BRAIN.M10	BRNCDT (0.398), BRNCTX (0.403), BRNPUT (0.381)	BRNHYP (0.422)
ENSG00000169439	SDC2	WHOLE_BRAIN.M6	BRNHYP (0)	BRNAMY (0.035), BRNCTX (0.183), BRNCTXB24 (0.177), BRNCTXBA9 (0.184)
ENSG00000169604	ANTXR1	WHOLE_BRAIN.M6	BRNACC (0.133), BRNHYP (0.014), BRNSNA (0.085)	BRNCTX (0.126), BRNCTXB24 (0.162), BRNCTXBA9 (0.135)
ENSG00000169718	DUS1L	WHOLE_BRAIN.M9	BRNAMY (0), BRNCDT (0), BRNHIP (0), BRNPUT (0), BRNSNA (0.024)	BRNCTX (0.03), BRNCTXB24 (0.004), BRNCTXBA9 (0.017)
ENSG00000169733	RFNG	WHOLE_BRAIN.M9	BRNACC (0), BRNCDT (0), BRNPUT (0)	BRNCTXB24 (0.015)
ENSG00000169744	LDB2	WHOLE_BRAIN.M4	BRNCBH (0.042), BRNCBL (0), BRNSNA (0.075)	BRNCTX (0.105), BRNCTXB24 (0.073), BRNCTXBA9 (0.062)
ENSG00000169758	TMEM266	WHOLE_BRAIN.M4	BRNCDT (0), BRNPUT (0)	BRNHYP (0.039)
ENSG00000169851	PCDH7	WHOLE_BRAIN.M4	BRNACC (0), BRNCBL (0)	BRNCTXB24 (0.022), BRNCTXBA9 (0.037)
ENSG00000169891	REPS2	WHOLE_BRAIN.M4	BRNHYP (0)	BRNCTX (0.059), BRNCTXB24 (0.073), BRNCTXBA9 (0.075)
ENSG00000170396	ZNF804A	WHOLE_BRAIN.M4	BRNAMY (0.085), BRNCBH (0.005), BRNCBL (0.008)	BRNCTX (0.296), BRNCTXB24 (0.281), BRNCTXBA9 (0.244)
ENSG00000170419	VSTM2A	WHOLE_BRAIN.M4	BRNAMY (0), BRNCBL (0.102)	BRNCTX (0.115), BRNCTXB24 (0.134), BRNCTXBA9 (0.037)
ENSG00000170425	ADORA2B	WHOLE_BRAIN.M6	BRNSNA (0)	BRNCTX (0.13), BRNCTXB24 (0.183), BRNCTXBA9 (0.19)
ENSG00000170445	HARS	WHOLE_BRAIN.M4	BRNCBH (0), BRNCBL (0.007)	BRNHYP (0.12)
ENSG00000170458	CD14	WHOLE_BRAIN.M10	BRNCBL (0.046)	BRNCTX (0.058), BRNCTXB24 (0.075), BRNCTXBA9 (0.069)
ENSG00000170500	LONRF2	WHOLE_BRAIN.M4	BRNCBH (0), BRNCBL (0)	BRNCTX (0.003), BRNCTXB24 (0.024), BRNCTXBA9 (0.008), BRNPUT (0.044), BRNSNA (0.129)
ENSG00000170579	DLGAP1	WHOLE_BRAIN.M4	BRNACC (0), BRNHYP (0)	BRNCTXB24 (0.017)
ENSG00000170775	GPR37	WHOLE_BRAIN.M7	BRNPUT (0.044)	BRNHYP (0.082)
ENSG00000170873	MTSS1	WHOLE_BRAIN.M7	BRNCTX (0.013), BRNCTXB24 (0), BRNCTXBA9 (0)	BRNHYP (0.041)
ENSG00000170891	CYTL1	WHOLE_BRAIN.M10	BRNCTX (0.058)	BRNACC (0.149), BRNCTXB24 (0.129), BRNCTXBA9 (0.074), BRNHIP (0.174)
ENSG00000171126	KCNG3	WHOLE_BRAIN.M4	BRNCBH (0.004), BRNCBL (0), BRNHYP (0)	BRNPUT (0.057)
ENSG00000171132	PRKCE	WHOLE_BRAIN.M4	BRNACC (0.07)	BRNCTX (0.097), BRNCTXB24 (0.123), BRNCTXBA9 (0.096)
ENSG00000171224	C10orf35	WHOLE_BRAIN.M4	BRNCBH (0.152), BRNCBL (0.127)	BRNCTX (0.174), BRNCTXB24 (0.187), BRNCTXBA9 (0.188), BRNHYP (0.179)
ENSG00000171444	MCC	WHOLE_BRAIN.M6	BRNAMY (0), BRNPUT (0.055), BRNSNA (0.047)	BRNCTX (0.069), BRNCTXB24 (0.058), BRNCTXBA9 (0.07)
ENSG00000171492	LRRC8D	WHOLE_BRAIN.M7	BRNCBH (0.108), BRNCBL (0.051)	BRNCDT (0.055), BRNCTX (0.139), BRNCTXB24 (0.146), BRNCTXBA9 (0.197), BRNHYP (0.068), BRNPUT (0.055), BRNSNA (0.141)
ENSG00000171522	PTGER4	WHOLE_BRAIN.M11	BRNCDT (0.041), BRNHIP (0)	BRNCBH (0.082), BRNCBL (0.036)
ENSG00000171533	MAP6	WHOLE_BRAIN.M4	BRNCBH (0), BRNCBL (0)	BRNCTX (0.047), BRNCTXB24 (0.051), BRNCTXBA9 (0.054)
ENSG00000171700	RGS19	WHOLE_BRAIN.M10	BRNCBH (0.121), BRNCBL (0), BRNCTX (0.069)	BRNACC (0.073), BRNCDT (0.032), BRNCTXB24 (0.183), BRNCTXBA9 (0.132), BRNHIP (0.027), BRNPUT (0.032)
ENSG00000171703	TCEA2	WHOLE_BRAIN.M5	BRNCBH (0.048), BRNCBL (0)	BRNHYP (0.062)
ENSG00000171714	ANO5	WHOLE_BRAIN.M4	BRNACC (0.174)	BRNCTX (0.216), BRNCTXB24 (0.207), BRNCTXBA9 (0.228), BRNHIP (0.195)
ENSG00000171766	GATM	WHOLE_BRAIN.M6	BRNCBH (0), BRNCBL (0), BRNSNA (0)	BRNCTXB24 (0.018), BRNCTXBA9 (0.021)
ENSG00000171812	COL8A2	WHOLE_BRAIN.M10	BRNCBH (0.129), BRNCBL (0.026)	BRNCTXB24 (0.162), BRNCTXBA9 (0.139)
ENSG00000171853	TRAPPC12	WHOLE_BRAIN.M9	BRNCBH (0.16), BRNCBL (0.051)	BRNACC (0.208), BRNCTXB24 (0.125), BRNCTXBA9 (0.136), BRNHIP (0.191)
ENSG00000172009	THOP1	WHOLE_BRAIN.M9	BRNPUT (0.069)	BRNHIP (0.098)
ENSG00000172020	GAP43	WHOLE_BRAIN.M4	BRNCDT (0.228)	BRNHYP (0.242)
ENSG00000172209	GPR22	WHOLE_BRAIN.M4	BRNACC (0)	BRNCTX (0.145), BRNCTXB24 (0.136), BRNCTXBA9 (0.113)
ENSG00000172264	MACROD2	WHOLE_BRAIN.M4	BRNCDT (0.01)	BRNCTX (0.123), BRNCTXB24 (0.107), BRNCTXBA9 (0.099)
ENSG00000172336	POP7	WHOLE_BRAIN.M5	BRNCBL (0)	BRNCTX (0.004), BRNCTXBA9 (0.011), BRNHIP (0.068)
ENSG00000172349	IL16	WHOLE_BRAIN.M10	BRNACC (0.298), BRNCBH (0), BRNCBL (0), BRNCDT (0.325), BRNCTX (0.263), BRNHYP (0), BRNPUT (0.325), BRNSNA (0.299)	BRNCTXB24 (0.012), BRNHIP (0.327)
ENSG00000172350	ABCG4	WHOLE_BRAIN.M4	BRNCBH (0)	BRNSNA (0.087)
ENSG00000172375	C2CD2L	WHOLE_BRAIN.M4	BRNCBH (0), BRNCBL (0.004)	BRNHIP (0.096), BRNHYP (0.08), BRNPUT (0.119), BRNSNA (0.152)
ENSG00000172380	GNG12	WHOLE_BRAIN.M6	BRNSNA (0.199)	BRNCTX (0.291), BRNCTXB24 (0.308), BRNCTXBA9 (0.279)
ENSG00000172458	IL17D	WHOLE_BRAIN.M6	BRNACC (0), BRNHYP (0)	BRNCTXB24 (0.003)
ENSG00000172465	TCEAL1	WHOLE_BRAIN.M5	BRNCBH (0.097), BRNPUT (0.105)	BRNSNA (0.113)
ENSG00000172466	ZNF24	WHOLE_BRAIN.M7	BRNCBH (0.104), BRNCBL (0)	BRNHYP (0.125)
ENSG00000172586	CHCHD1	WHOLE_BRAIN.M5	BRNCBL (0)	BRNACC (0.073)
ENSG00000173267	SNCG	WHOLE_BRAIN.M4	BRNACC (0), BRNCBH (0.116), BRNCBL (0.011), BRNCDT (0), BRNPUT (0.205)	BRNCTXB24 (0.035), BRNCTXBA9 (0.016), BRNSNA (0.268)
ENSG00000173281	PPP1R3B	WHOLE_BRAIN.M8	BRNACC (0.075), BRNCDT (0.115), BRNPUT (0.13)	BRNCTX (0.131), BRNCTXB24 (0.113), BRNCTXBA9 (0.092)
ENSG00000173409	ARV1	WHOLE_BRAIN.M5	BRNCBH (0.51), BRNCDT (0.377), BRNCTX (0.46), BRNCTXB24 (0.458), BRNCTXBA9 (0.425), BRNHYP (0.491), BRNPUT (0.445), BRNSNA (0.366)	BRNAMY (0.53)
ENSG00000173473	SMARCC1	WHOLE_BRAIN.M7	BRNCBH (0.263)	BRNCTXB24 (0.274)
ENSG00000173482	PTPRM	WHOLE_BRAIN.M4	BRNCBL (0.133)	BRNHYP (0.182)
ENSG00000173581	CCDC106	WHOLE_BRAIN.M4	BRNCBH (0.043)	BRNCDT (0.073), BRNPUT (0.073)
ENSG00000173692	PSMD1	WHOLE_BRAIN.M5	BRNCTX (0.246)	BRNHYP (0.308)
ENSG00000173818	ENDOV	WHOLE_BRAIN.M5	BRNACC (0.092)	BRNCTX (0.15), BRNCTXB24 (0.16), BRNCTXBA9 (0.19)
ENSG00000173918	C1QTNF1	WHOLE_BRAIN.M11	BRNHIP (0.001)	BRNCBL (0.018), BRNCTX (0.111)
ENSG00000173988	LRRC63	WHOLE_BRAIN.M7	BRNAMY (0.343), BRNCBH (0.423)	BRNCTX (0.369), BRNSNA (0.432)
ENSG00000174004	NRROS	WHOLE_BRAIN.M10	BRNAMY (0.104), BRNCBH (0.115), BRNCBL (0), BRNCTX (0), BRNCTXB24 (0.224), BRNCTXBA9 (0)	BRNHYP (0.227)
ENSG00000174145	NWD2	WHOLE_BRAIN.M4	BRNACC (0), BRNCDT (0), BRNPUT (0)	BRNHIP (0.014)
ENSG00000174197	MGA	WHOLE_BRAIN.M1	BRNCTX (0), BRNCTXB24 (0.015), BRNCTXBA9 (0)	BRNSNA (0.082)
ENSG00000174206	C12orf66	WHOLE_BRAIN.M1	BRNACC (0)	BRNHIP (0.191), BRNHYP (0.02)
ENSG00000174306	ZHX3	WHOLE_BRAIN.M6	BRNCBL (0.128)	BRNCTX (0.129), BRNCTXB24 (0.134)
ENSG00000174482	LINGO2	WHOLE_BRAIN.M4	BRNCBH (0), BRNCBL (0), BRNCDT (0.167), BRNPUT (0.111)	BRNHYP (0.198)
ENSG00000174516	PELI3	WHOLE_BRAIN.M4	BRNCBH (0.057), BRNCBL (0.115)	BRNHIP (0.117)
ENSG00000174804	FZD4	WHOLE_BRAIN.M8	BRNHIP (0)	BRNCDT (0.009), BRNPUT (0.058)
ENSG00000174871	CNIH2	WHOLE_BRAIN.M4	BRNCBH (0), BRNCBL (0)	BRNHYP (0.035)
ENSG00000174915	PTDSS2	WHOLE_BRAIN.M9	BRNACC (0)	BRNHIP (0.008)
ENSG00000174938	SEZ6L2	WHOLE_BRAIN.M4	BRNCBH (0), BRNCBL (0.085)	BRNCTX (0.023), BRNCTXB24 (0.117), BRNCTXBA9 (0.176), BRNHIP (0.294), BRNHYP (0.09), BRNSNA (0.016)
ENSG00000175066	GK5	WHOLE_BRAIN.M1	BRNACC (0)	BRNCBH (0.072), BRNCBL (0.046)
ENSG00000175182	FAM131A	WHOLE_BRAIN.M4	BRNCBH (0)	BRNHYP (0.009)
ENSG00000175305	CCNE2	WHOLE_BRAIN.M7	BRNCBH (0.153), BRNCBL (0.135)	BRNACC (0.285), BRNCTX (0.19), BRNCTXB24 (0.165), BRNPUT (0.224)
ENSG00000175352	NRIP3	WHOLE_BRAIN.M4	BRNACC (0.098)	BRNHYP (0.183)
ENSG00000175390	EIF3F	WHOLE_BRAIN.M2	BRNCBL (0.063), BRNSNA (0.064)	BRNACC (0.075)
ENSG00000175395	ZNF25	WHOLE_BRAIN.M4	BRNACC (0.078)	BRNHIP (0.13)
ENSG00000175445	LPL	WHOLE_BRAIN.M4	BRNAMY (0), BRNCTX (0), BRNCTXB24 (0), BRNCTXBA9 (0), BRNHIP (0), BRNHYP (0), BRNSNA (0)	BRNCDT (0.125), BRNPUT (0.058)
ENSG00000175471	MCTP1	WHOLE_BRAIN.M4	BRNHYP (0.082), BRNSNA (0.263)	BRNACC (0.335)
ENSG00000175785	PRIMA1	WHOLE_BRAIN.M7	BRNCBH (0), BRNCBL (0)	BRNHYP (0.007)
ENSG00000176014	TUBB6	WHOLE_BRAIN.M8	BRNHIP (0.04)	BRNCTX (0.067), BRNCTXB24 (0.054), BRNCTXBA9 (0.042)
ENSG00000176018	LYSMD3	WHOLE_BRAIN.M1	BRNHYP (0.015), BRNSNA (0.183)	BRNACC (0.229), BRNCDT (0.045)
ENSG00000176102	CSTF3	WHOLE_BRAIN.M5	BRNCBL (0)	BRNHYP (0.022)
ENSG00000176155	CCDC57	WHOLE_BRAIN.M9	BRNPUT (0.127), BRNSNA (0.125)	BRNCBL (0.18), BRNCTXB24 (0.149), BRNCTXBA9 (0.152)
ENSG00000176204	LRRTM4	WHOLE_BRAIN.M4	BRNCBL (0.089)	BRNCTX (0.191), BRNCTXB24 (0.19), BRNCTXBA9 (0.209)
ENSG00000176454	LPCAT4	WHOLE_BRAIN.M4	BRNCBH (0.028), BRNCBL (0.035)	BRNCDT (0.119), BRNHIP (0.229), BRNPUT (0.131), BRNSNA (0.128)
ENSG00000176463	SLCO3A1	WHOLE_BRAIN.M7	BRNCBH (0)	BRNCDT (0.016), BRNPUT (0.014)
ENSG00000176623	RMDN1	WHOLE_BRAIN.M6	BRNPUT (0.006), BRNSNA (0)	BRNCTXB24 (0.067), BRNCTXBA9 (0.019)
ENSG00000176890	TYMS	WHOLE_BRAIN.M7	BRNSNA (0.212)	BRNCTX (0.225), BRNHYP (0.293)
ENSG00000176978	DPP7	WHOLE_BRAIN.M9	BRNACC (0.123)	BRNCTX (0.136), BRNCTXB24 (0.143), BRNCTXBA9 (0.143)
ENSG00000177192	PUS1	WHOLE_BRAIN.M5	BRNCBH (0.057), BRNCBL (0), BRNCDT (0.042), BRNCTX (0.027), BRNCTXB24 (0.069)	BRNHYP (0.08)
ENSG00000177542	SLC25A22	WHOLE_BRAIN.M4	BRNCBH (0), BRNCBL (0.058)	BRNHIP (0.123)
ENSG00000177575	CD163	WHOLE_BRAIN.M8	BRNCBH (0.313), BRNCTXBA9 (0.29), BRNHIP (0.292), BRNHYP (0.245)	BRNAMY (0.317)
ENSG00000177663	IL17RA	WHOLE_BRAIN.M10	BRNACC (0), BRNAMY (0), BRNCBH (0), BRNCBL (0.003), BRNCDT (0), BRNHIP (0.15), BRNPUT (0.09)	BRNCTX (0.019), BRNCTXB24 (0.047), BRNSNA (0.224)
ENSG00000177679	SRRM3	WHOLE_BRAIN.M4	BRNCBH (0), BRNCDT (0), BRNPUT (0)	BRNHYP (0.014)
ENSG00000177875	CCDC184	WHOLE_BRAIN.M4	BRNACC (0.041), BRNAMY (0.108)	BRNCTX (0.135), BRNCTXB24 (0.143), BRNCTXBA9 (0.143)
ENSG00000177889	UBE2N	WHOLE_BRAIN.M4	BRNCDT (0)	BRNCTXB24 (0.022), BRNHIP (0.026)
ENSG00000178031	ADAMTSL1	WHOLE_BRAIN.M4	BRNCBL (0), BRNCDT (0), BRNPUT (0)	BRNCTX (0.002), BRNCTXB24 (0.06), BRNCTXBA9 (0.023)
ENSG00000178075	GRAMD1C	WHOLE_BRAIN.M6	BRNACC (0.192)	BRNCTX (0.243), BRNCTXB24 (0.224), BRNCTXBA9 (0.252)
ENSG00000178202	KDELC2	WHOLE_BRAIN.M6	BRNACC (0), BRNAMY (0), BRNCBL (0.019)	BRNCTX (0.059), BRNCTXBA9 (0.029)
ENSG00000178234	GALNT11	WHOLE_BRAIN.M4	BRNCBL (0.307)	BRNHYP (0.311)
ENSG00000178338	ZNF354B	WHOLE_BRAIN.M1	BRNACC (0), BRNCBL (0.13)	BRNCTX (0.131), BRNCTXB24 (0.053), BRNCTXBA9 (0.022)
ENSG00000178425	NT5DC1	WHOLE_BRAIN.M7	BRNCBH (0.21), BRNCBL (0.251), BRNCDT (0.275), BRNPUT (0.287)	BRNHYP (0.314)
ENSG00000178467	P4HTM	WHOLE_BRAIN.M4	BRNCBH (0), BRNCBL (0)	BRNHIP (0.034)
ENSG00000178718	RPP25	WHOLE_BRAIN.M4	BRNCBH (0)	BRNCTXB24 (0.022)
ENSG00000178896	EXOSC4	WHOLE_BRAIN.M5	BRNCTX (0)	BRNAMY (0.009)
ENSG00000178913	TAF7	WHOLE_BRAIN.M5	BRNCBH (0.151), BRNCBL (0.103), BRNCTX (0.137), BRNCTXB24 (0.073)	BRNACC (0.304), BRNAMY (0.191), BRNPUT (0.169), BRNSNA (0.195)
ENSG00000178965	ERICH3	WHOLE_BRAIN.M4	BRNHYP (0.044)	BRNCTX (0.19), BRNCTXB24 (0.219), BRNCTXBA9 (0.177)
ENSG00000178980	SELENOW	WHOLE_BRAIN.M3	BRNCTX (0.006)	BRNCTXB24 (0.104), BRNCTXBA9 (0.11)
ENSG00000178996	SNX18	WHOLE_BRAIN.M7	BRNAMY (0)	BRNCTXBA9 (0.008)
ENSG00000179115	FARSA	WHOLE_BRAIN.M4	BRNAMY (0.279), BRNCBH (0.32), BRNCBL (0.358)	BRNHYP (0.411), BRNSNA (0.287)
ENSG00000179222	MAGED1	WHOLE_BRAIN.M5	BRNCBL (0.094)	BRNHYP (0.148)
ENSG00000179399	GPC5	WHOLE_BRAIN.M6	BRNACC (0.093), BRNCDT (0.165)	BRNCTXB24 (0.185), BRNCTXBA9 (0.191)
ENSG00000179841	AKAP5	WHOLE_BRAIN.M4	BRNHYP (0)	BRNCTX (0.046), BRNCTXB24 (0.066), BRNCTXBA9 (0.041)
ENSG00000180537	RNF182	WHOLE_BRAIN.M6	BRNACC (0), BRNCDT (0)	BRNCTXBA9 (0.002)
ENSG00000180694	TMEM64	WHOLE_BRAIN.M7	BRNCBL (0.147)	BRNSNA (0.213)
ENSG00000180879	SSR4	WHOLE_BRAIN.M3	BRNHYP (0)	BRNCTX (0.014), BRNCTXBA9 (0.024)
ENSG00000180891	CUEDC1	WHOLE_BRAIN.M7	BRNCBH (0.146), BRNCTXB24 (0.188)	BRNHYP (0.196)
ENSG00000181192	DHTKD1	WHOLE_BRAIN.M6	BRNCBL (0.145)	BRNCDT (0.31), BRNPUT (0.242)
ENSG00000181284	TMEM102	WHOLE_BRAIN.M8	BRNHIP (0.057), BRNSNA (0.071)	BRNCBH (0.063), BRNCBL (0.118)
ENSG00000181555	SETD2	WHOLE_BRAIN.M1	BRNCTXB24 (0)	BRNCBH (0.07), BRNCBL (0.037)
ENSG00000181789	COPG1	WHOLE_BRAIN.M5	BRNAMY (0.215)	BRNHYP (0.277)
ENSG00000181826	RELL1	WHOLE_BRAIN.M8	BRNACC (0.306), BRNCBH (0), BRNCBL (0), BRNSNA (0.286)	BRNAMY (0.142), BRNCTX (0.334), BRNCTXB24 (0.31), BRNCTXBA9 (0.209)
ENSG00000181991	MRPS11	WHOLE_BRAIN.M5	BRNCBL (0)	BRNAMY (0.098), BRNHIP (0.047)
ENSG00000182173	TSEN54	WHOLE_BRAIN.M9	BRNACC (0.027), BRNHYP (0)	BRNCTX (0.042), BRNCTXB24 (0.04), BRNCTXBA9 (0.042)
ENSG00000182175	RGMA	WHOLE_BRAIN.M6	BRNACC (0.117), BRNHIP (0)	BRNCBH (0.142), BRNCBL (0.079)
ENSG00000182195	LDOC1	WHOLE_BRAIN.M4	BRNCBH (0.172)	BRNCTX (0.2), BRNCTXB24 (0.2), BRNCTXBA9 (0.202)
ENSG00000182256	GABRG3	WHOLE_BRAIN.M4	BRNCBL (0), BRNCTXB24 (0.103)	BRNCTXBA9 (0.053), BRNPUT (0.037), BRNSNA (0.126)
ENSG00000182732	RGS6	WHOLE_BRAIN.M4	BRNCBH (0), BRNCBL (0), BRNCDT (0), BRNPUT (0)	BRNCTX (0.048), BRNCTXB24 (0.064), BRNCTXBA9 (0.064)
ENSG00000182901	RGS7	WHOLE_BRAIN.M4	BRNCDT (0.019)	BRNCTX (0.062), BRNCTXB24 (0.077), BRNCTXBA9 (0.063)
ENSG00000182985	CADM1	WHOLE_BRAIN.M6	BRNACC (0.118), BRNCBH (0), BRNCBL (0), BRNHYP (0)	BRNCDT (0.15), BRNPUT (0.109)
ENSG00000183023	SLC8A1	WHOLE_BRAIN.M4	BRNCDT (0)	BRNCTX (0.065), BRNCTXBA9 (0.062)
ENSG00000183077	AFMID	WHOLE_BRAIN.M7	BRNCBH (0.048), BRNCBL (0.015)	BRNCTX (0.396), BRNCTXB24 (0.438), BRNCTXBA9 (0.291), BRNHYP (0.23), BRNSNA (0.363)
ENSG00000183111	ARHGEF37	WHOLE_BRAIN.M7	BRNACC (0.381), BRNCBH (0.43), BRNHYP (0.535)	BRNCTX (0.597), BRNCTXB24 (0.595), BRNCTXBA9 (0.481)
ENSG00000183160	TMEM119	WHOLE_BRAIN.M10	BRNCTX (0)	BRNCBL (0.007)
ENSG00000183166	CALN1	WHOLE_BRAIN.M4	BRNCTX (0.182), BRNCTXB24 (0.199), BRNHYP (0.192)	BRNPUT (0.218)
ENSG00000183508	FAM46C	WHOLE_BRAIN.M8	BRNACC (0)	BRNCTX (0.038), BRNCTXB24 (0.015)
ENSG00000183579	ZNRF3	WHOLE_BRAIN.M6	BRNACC (0), BRNCBH (0), BRNCBL (0)	BRNCTXBA9 (0.004)
ENSG00000183662	FAM19A1	WHOLE_BRAIN.M4	BRNACC (0), BRNCBH (0.108), BRNCBL (0), BRNCDT (0), BRNPUT (0)	BRNCTX (0.112), BRNCTXB24 (0.064), BRNCTXBA9 (0.068)
ENSG00000183741	CBX6	WHOLE_BRAIN.M4	BRNCBH (0), BRNCBL (0)	BRNSNA (0.025)
ENSG00000183775	KCTD16	WHOLE_BRAIN.M4	BRNCDT (0.373), BRNPUT (0.388), BRNSNA (0.102)	BRNACC (0.4), BRNCTX (0.138), BRNCTXB24 (0.104)
ENSG00000183826	BTBD9	WHOLE_BRAIN.M4	BRNCBH (0.151), BRNCBL (0.104)	BRNSNA (0.221)
ENSG00000184207	PGP	WHOLE_BRAIN.M4	BRNCBH (0), BRNCBL (0)	BRNSNA (0.014)
ENSG00000184208	C22orf46	WHOLE_BRAIN.M7	BRNAMY (0.283)	BRNHYP (0.31)
ENSG00000184497	TMEM255B	WHOLE_BRAIN.M8	BRNCBH (0.224), BRNCDT (0.231), BRNCTX (0.185), BRNCTXB24 (0.214), BRNCTXBA9 (0.083), BRNHIP (0.1), BRNPUT (0.207)	BRNHYP (0.288)
ENSG00000184574	LPAR5	WHOLE_BRAIN.M10	BRNAMY (0.228)	BRNCTXB24 (0.286), BRNCTXBA9 (0.299)
ENSG00000184584	TMEM173	WHOLE_BRAIN.M11	BRNACC (0), BRNCDT (0), BRNCTX (0.146), BRNCTXB24 (0.061), BRNCTXBA9 (0.13), BRNPUT (0), BRNSNA (0)	BRNAMY (0.034), BRNCBH (0.163), BRNCBL (0.112)
ENSG00000184988	TMEM106A	WHOLE_BRAIN.M10	BRNCBH (0.025), BRNHIP (0.051)	BRNACC (0.031), BRNAMY (0.085), BRNCDT (0.026), BRNCTXB24 (0.15), BRNCTXBA9 (0.143)
ENSG00000185008	ROBO2	WHOLE_BRAIN.M4	BRNCBH (0.099)	BRNCTX (0.184), BRNCTXB24 (0.195), BRNCTXBA9 (0.118)
ENSG00000185052	SLC24A3	WHOLE_BRAIN.M4	BRNCBH (0), BRNCBL (0), BRNCTX (0), BRNCTXBA9 (0)	BRNHYP (0.009)
ENSG00000185090	MANEAL	WHOLE_BRAIN.M4	BRNCBH (0), BRNCBL (0)	BRNCTXB24 (0.001), BRNHIP (0.041), BRNHYP (0.262)
ENSG00000185133	INPP5J	WHOLE_BRAIN.M4	BRNCBH (0), BRNCBL (0)	BRNCTX (0.051), BRNCTXB24 (0.071), BRNCTXBA9 (0.053), BRNSNA (0.017)
ENSG00000185274	WBSCR17	WHOLE_BRAIN.M4	BRNCBH (0)	BRNAMY (0.043), BRNPUT (0.02)
ENSG00000185339	TCN2	WHOLE_BRAIN.M11	BRNACC (0), BRNHYP (0)	BRNCTX (0.004)
ENSG00000185697	MYBL1	WHOLE_BRAIN.M7	BRNCBH (0.162), BRNCBL (0.033), BRNCTXB24 (0.289)	BRNHYP (0.357), BRNPUT (0.093), BRNSNA (0.225)
ENSG00000185739	SRL	WHOLE_BRAIN.M11	BRNCTXBA9 (0)	BRNCTX (0.066), BRNCTXB24 (0.004)
ENSG00000185742	C11orf87	WHOLE_BRAIN.M4	BRNCBH (0.016), BRNHYP (0)	BRNHIP (0.093), BRNPUT (0.065), BRNSNA (0.04)
ENSG00000185883	ATP6V0C	WHOLE_BRAIN.M4	BRNAMY (0.253), BRNCBH (0.041), BRNCBL (0.065), BRNCTX (0.136), BRNCTXB24 (0.178), BRNCTXBA9 (0.266)	BRNHIP (0.2), BRNHYP (0.32)
ENSG00000185946	RNPC3	WHOLE_BRAIN.M1	BRNACC (0), BRNCDT (0), BRNCTXB24 (0), BRNCTXBA9 (0), BRNPUT (0), BRNSNA (0)	BRNAMY (0.012)
ENSG00000186047	DLEU7	WHOLE_BRAIN.M4	BRNACC (0), BRNAMY (0), BRNCBH (0), BRNCBL (0), BRNCDT (0.127), BRNHYP (0), BRNPUT (0.129)	BRNCTX (0.134), BRNCTXB24 (0.084), BRNCTXBA9 (0.132)
ENSG00000186094	AGBL4	WHOLE_BRAIN.M4	BRNCBL (0.079)	BRNHYP (0.108)
ENSG00000186187	ZNRF1	WHOLE_BRAIN.M4	BRNCBH (0.011)	BRNCTXB24 (0.012)
ENSG00000186231	KLHL32	WHOLE_BRAIN.M7	BRNCBH (0.154), BRNCBL (0.022)	BRNCDT (0.14), BRNCTX (0.294), BRNCTXB24 (0.156), BRNCTXBA9 (0.272), BRNHIP (0.084), BRNPUT (0.13), BRNSNA (0.179)
ENSG00000186297	GABRA5	WHOLE_BRAIN.M4	BRNCBH (0)	BRNCTX (0.1), BRNCTXB24 (0.097), BRNCTXBA9 (0.1)
ENSG00000186318	BACE1	WHOLE_BRAIN.M7	BRNCBH (0.289), BRNCBL (0.217), BRNCTX (0.334), BRNCTXB24 (0.237), BRNCTXBA9 (0.234)	BRNCDT (0.276), BRNPUT (0.335), BRNSNA (0.381)
ENSG00000186350	RXRA	WHOLE_BRAIN.M6	BRNHIP (0.071)	BRNPUT (0.082)
ENSG00000186517	ARHGAP30	WHOLE_BRAIN.M10	BRNACC (0), BRNHYP (0)	BRNCBL (0.016)
ENSG00000186862	PDZD7	WHOLE_BRAIN.M4	BRNACC (0), BRNCBH (0), BRNCBL (0.134), BRNCDT (0), BRNHYP (0.19)	BRNCTX (0.227), BRNCTXB24 (0.306), BRNCTXBA9 (0.224)
ENSG00000186994	KANK3	WHOLE_BRAIN.M11	BRNCBL (0.292)	BRNHYP (0.36)
ENSG00000187068	C3orf70	WHOLE_BRAIN.M6	BRNCBH (0.058)	BRNACC (0.103)
ENSG00000187164	SHTN1	WHOLE_BRAIN.M7	BRNCBH (0.257), BRNCDT (0.268), BRNCTXBA9 (0.321), BRNPUT (0.26), BRNSNA (0.235)	BRNHYP (0.36)
ENSG00000187699	C2orf88	WHOLE_BRAIN.M7	BRNAMY (0), BRNCBL (0.042), BRNHYP (0)	BRNCTX (0.113), BRNCTXB24 (0.131), BRNCTXBA9 (0.152)
ENSG00000187720	THSD4	WHOLE_BRAIN.M11	BRNACC (0.055)	BRNSNA (0.104)
ENSG00000187742	SECISBP2	WHOLE_BRAIN.M1	BRNCTXB24 (0.13), BRNHIP (0.137)	BRNSNA (0.184)
ENSG00000187775	DNAH17	WHOLE_BRAIN.M7	BRNCBH (0.091), BRNCBL (0.423)	BRNCTX (0.386), BRNCTXB24 (0.424), BRNCTXBA9 (0.372), BRNHYP (0.357)
ENSG00000187800	PEAR1	WHOLE_BRAIN.M11	BRNACC (0)	BRNHYP (0.019)
ENSG00000187840	EIF4EBP1	WHOLE_BRAIN.M8	BRNACC (0)	BRNCTX (0.018), BRNCTXB24 (0.02), BRNCTXBA9 (0.021)
ENSG00000187922	LCN10	WHOLE_BRAIN.M8	BRNHYP (0)	BRNCBL (0.015)
ENSG00000187955	COL14A1	WHOLE_BRAIN.M11	BRNPUT (0.005)	BRNCTX (0.064)
ENSG00000188177	ZC3H6	WHOLE_BRAIN.M1	BRNCTXBA9 (0), BRNPUT (0)	BRNSNA (0.023)
ENSG00000188186	LAMTOR4	WHOLE_BRAIN.M3	BRNCBL (0.007)	BRNCTXBA9 (0.022)
ENSG00000188243	COMMD6	WHOLE_BRAIN.M2	BRNCBL (0.042)	BRNCTXB24 (0.065), BRNCTXBA9 (0.082)
ENSG00000188343	FAM92A	WHOLE_BRAIN.M5	BRNHYP (0)	BRNHIP (0.083)
ENSG00000188522	FAM83G	WHOLE_BRAIN.M8	BRNACC (0), BRNAMY (0), BRNCBH (0.088), BRNCDT (0), BRNHIP (0), BRNHYP (0), BRNPUT (0), BRNSNA (0)	BRNCTX (0.107), BRNCTXB24 (0.073), BRNCTXBA9 (0.087)
ENSG00000188573	FBLL1	WHOLE_BRAIN.M4	BRNCBH (0), BRNCBL (0)	BRNACC (0.17), BRNCTX (0.014), BRNCTXB24 (0.072), BRNCTXBA9 (0.01), BRNSNA (0.121)
ENSG00000188580	NKAIN2	WHOLE_BRAIN.M7	BRNCTXB24 (0.248)	BRNACC (0.274), BRNSNA (0.277)
ENSG00000188739	RBM34	WHOLE_BRAIN.M5	BRNCDT (0), BRNPUT (0)	BRNACC (0.002), BRNAMY (0.148)
ENSG00000188916	FAM196A	WHOLE_BRAIN.M4	BRNAMY (0.188), BRNCBH (0.417), BRNCDT (0.409), BRNCTX (0.016), BRNCTXB24 (0.17), BRNCTXBA9 (0), BRNPUT (0.385), BRNSNA (0.238)	BRNACC (0.454)
ENSG00000189367	KIAA0408	WHOLE_BRAIN.M4	BRNACC (0.005), BRNHYP (0.014), BRNSNA (0)	BRNCTX (0.03), BRNCTXB24 (0.037), BRNCTXBA9 (0.023)
ENSG00000189410	SH2D5	WHOLE_BRAIN.M4	BRNCBH (0), BRNCBL (0), BRNCTX (0.356), BRNCTXB24 (0.357), BRNCTXBA9 (0.371)	BRNACC (0.482)
ENSG00000196090	PTPRT	WHOLE_BRAIN.M4	BRNACC (0.118), BRNCBH (0.071), BRNCBL (0.114)	BRNHYP (0.12)
ENSG00000196104	SPOCK3	WHOLE_BRAIN.M7	BRNCTXBA9 (0.149)	BRNHIP (0.16)
ENSG00000196154	S100A4	WHOLE_BRAIN.M11	BRNACC (0)	BRNCBH (0.034), BRNCBL (0.041)
ENSG00000196187	TMEM63A	WHOLE_BRAIN.M7	BRNCBL (0.138), BRNCDT (0.129), BRNCTXBA9 (0.134), BRNPUT (0.093)	BRNHYP (0.146)
ENSG00000196277	GRM7	WHOLE_BRAIN.M4	BRNCBH (0), BRNCBL (0)	BRNCTX (0.08), BRNCTXB24 (0.073), BRNCTXBA9 (0.06), BRNHYP (0.013)
ENSG00000196376	SLC35F1	WHOLE_BRAIN.M4	BRNCBH (0.1), BRNCBL (0), BRNHIP (0.264), BRNHYP (0.25)	BRNPUT (0.041), BRNSNA (0.268)
ENSG00000196683	TOMM7	WHOLE_BRAIN.M2	BRNACC (0), BRNHYP (0.001)	BRNCTXBA9 (0.011)
ENSG00000196839	ADA	WHOLE_BRAIN.M7	BRNSNA (0)	BRNACC (0.003), BRNCDT (0.084), BRNHYP (0.149), BRNPUT (0.075)
ENSG00000196876	SCN8A	WHOLE_BRAIN.M4	BRNCBH (0)	BRNCTX (0.021)
ENSG00000196935	SRGAP1	WHOLE_BRAIN.M6	BRNPUT (0.113)	BRNHYP (0.116)
ENSG00000196937	FAM3C	WHOLE_BRAIN.M4	BRNACC (0), BRNAMY (0.135)	BRNCTX (0.163), BRNCTXB24 (0.164), BRNCTXBA9 (0.155), BRNPUT (0.007)
ENSG00000196961	AP2A1	WHOLE_BRAIN.M4	BRNCBH (0), BRNCBL (0), BRNCDT (0)	BRNHIP (0.005)
ENSG00000197043	ANXA6	WHOLE_BRAIN.M4	BRNCBH (0.276), BRNCBL (0.235), BRNCTX (0.319), BRNCTXB24 (0.233)	BRNHYP (0.346)
ENSG00000197056	ZMYM1	WHOLE_BRAIN.M6	BRNAMY (0), BRNCBH (0.048), BRNCBL (0.1), BRNCTXB24 (0.029), BRNHYP (0.088)	BRNCTX (0.005), BRNCTXBA9 (0.124)
ENSG00000197070	ARRDC1	WHOLE_BRAIN.M9	BRNCBH (0.005)	BRNCTXB24 (0.093), BRNCTXBA9 (0.076), BRNHYP (0.026)
ENSG00000197102	DYNC1H1	WHOLE_BRAIN.M4	BRNCBH (0)	BRNCTX (0.027), BRNCTXB24 (0.042), BRNCTXBA9 (0.085), BRNHIP (0.011)
ENSG00000197106	SLC6A17	WHOLE_BRAIN.M4	BRNCBH (0), BRNCBL (0)	BRNCTXB24 (0.01)
ENSG00000197142	ACSL5	WHOLE_BRAIN.M8	BRNCBH (0.247)	BRNHIP (0.275)
ENSG00000197430	OPALIN	WHOLE_BRAIN.M7	BRNSNA (0)	BRNHYP (0.115)
ENSG00000197442	MAP3K5	WHOLE_BRAIN.M6	BRNCBH (0.107), BRNCBL (0.029)	BRNAMY (0.222), BRNCTX (0.104), BRNCTXB24 (0.104), BRNCTXBA9 (0.085), BRNHIP (0.079), BRNSNA (0.135)
ENSG00000197444	OGDHL	WHOLE_BRAIN.M4	BRNCBH (0), BRNCBL (0), BRNCTX (0.233), BRNCTXB24 (0.279), BRNCTXBA9 (0.213)	BRNAMY (0.259), BRNCDT (0.027), BRNHIP (0.128), BRNHYP (0.308), BRNPUT (0.096), BRNSNA (0.266)
ENSG00000197562	RAB40C	WHOLE_BRAIN.M4	BRNCBH (0), BRNCBL (0)	BRNCTXB24 (0.024)
ENSG00000197586	ENTPD6	WHOLE_BRAIN.M4	BRNCBH (0), BRNCBL (0)	BRNACC (0.027), BRNCDT (0.179), BRNPUT (0.182), BRNSNA (0.329)
ENSG00000197601	FAR1	WHOLE_BRAIN.M1	BRNHYP (0)	BRNCTXB24 (0.024)
ENSG00000197646	PDCD1LG2	WHOLE_BRAIN.M10	BRNHYP (0)	BRNCTXB24 (0.032)
ENSG00000197694	SPTAN1	WHOLE_BRAIN.M4	BRNCBH (0)	BRNHYP (0.027)
ENSG00000197885	NKIRAS1	WHOLE_BRAIN.M4	BRNAMY (0)	BRNCTX (0.167), BRNCTXB24 (0.103), BRNCTXBA9 (0.181)
ENSG00000197956	S100A6	WHOLE_BRAIN.M2	BRNCBL (0.069), BRNCDT (0.022), BRNHIP (0.118), BRNHYP (0.017), BRNPUT (0), BRNSNA (0.123)	BRNCTX (0.15), BRNCTXB24 (0.097), BRNCTXBA9 (0.126)
ENSG00000197993	KEL	WHOLE_BRAIN.M7	BRNAMY (0.257), BRNCBH (0.256)	BRNCTX (0.27), BRNCTXB24 (0.285), BRNCTXBA9 (0.308)
ENSG00000198087	CD2AP	WHOLE_BRAIN.M1	BRNCTX (0.012), BRNHYP (0.048)	BRNCBH (0.057), BRNCBL (0.032), BRNCDT (0.05)
ENSG00000198121	LPAR1	WHOLE_BRAIN.M7	BRNAMY (0.107), BRNCDT (0.02), BRNCTXBA9 (0.014), BRNHIP (0.068), BRNPUT (0), BRNSNA (0)	BRNACC (0.11), BRNCTX (0.009)
ENSG00000198216	CACNA1E	WHOLE_BRAIN.M4	BRNCBH (0), BRNCBL (0)	BRNCTX (0.154), BRNCTXB24 (0.158), BRNCTXBA9 (0.139)
ENSG00000198242	RPL23A	WHOLE_BRAIN.M2	BRNAMY (0.025)	BRNHYP (0.138), BRNSNA (0.088)
ENSG00000198276	UCKL1	WHOLE_BRAIN.M9	BRNHIP (0.01)	BRNCBH (0.033)
ENSG00000198300	PEG3	WHOLE_BRAIN.M4	BRNACC (0.079)	BRNPUT (0.127), BRNSNA (0.139)
ENSG00000198301	SDAD1	WHOLE_BRAIN.M5	BRNCDT (0.17)	BRNSNA (0.23)
ENSG00000198315	ZKSCAN8	WHOLE_BRAIN.M1	BRNACC (0.021), BRNCTXB24 (0.01), BRNCTXBA9 (0.073)	BRNCDT (0.076), BRNCTX (0.044)
ENSG00000198382	UVRAG	WHOLE_BRAIN.M7	BRNCBL (0.08)	BRNCTX (0.107), BRNCTXB24 (0.099)
ENSG00000198673	FAM19A2	WHOLE_BRAIN.M4	BRNACC (0), BRNCBH (0.09), BRNCDT (0), BRNPUT (0)	BRNCTX (0.102), BRNCTXB24 (0.112), BRNCTXBA9 (0.106)
ENSG00000198689	SLC9A6	WHOLE_BRAIN.M4	BRNACC (0.027)	BRNCTX (0.109), BRNCTXB24 (0.053), BRNCTXBA9 (0.089)
ENSG00000198756	COLGALT2	WHOLE_BRAIN.M7	BRNCBH (0), BRNCBL (0.109)	BRNACC (0.225), BRNCDT (0.146), BRNCTX (0.333), BRNCTXB24 (0.223), BRNCTXBA9 (0.253), BRNHIP (0.059), BRNHYP (0.105), BRNPUT (0.23), BRNSNA (0.272)
ENSG00000198838	RYR3	WHOLE_BRAIN.M6	BRNACC (0.151), BRNCDT (0), BRNPUT (0.014)	BRNAMY (0.253), BRNCTX (0.086), BRNCTXB24 (0.134), BRNCTXBA9 (0.16), BRNHIP (0.026)
ENSG00000198844	ARHGEF15	WHOLE_BRAIN.M11	BRNAMY (0.298), BRNHIP (0.258), BRNSNA (0.227)	BRNHYP (0.343)
ENSG00000198846	TOX	WHOLE_BRAIN.M4	BRNACC (0), BRNAMY (0), BRNCBL (0), BRNCDT (0), BRNPUT (0)	BRNHYP (0.022)
ENSG00000198853	RUSC2	WHOLE_BRAIN.M4	BRNCBH (0.118)	BRNCTX (0.147), BRNCTXB24 (0.172), BRNCTXBA9 (0.131), BRNSNA (0.139)
ENSG00000198910	L1CAM	WHOLE_BRAIN.M4	BRNCBH (0), BRNCBL (0)	BRNCTX (0.035), BRNCTXB24 (0.151), BRNCTXBA9 (0.093)
ENSG00000198915	RASGEF1A	WHOLE_BRAIN.M4	BRNCBH (0.127)	BRNCDT (0.13), BRNPUT (0.162), BRNSNA (0.141)
ENSG00000204052	LRRC73	WHOLE_BRAIN.M4	BRNCBH (0.002), BRNCBL (0)	BRNCTX (0.077), BRNCTXB24 (0.075), BRNCTXBA9 (0.069)
ENSG00000204257	HLA-DMA	WHOLE_BRAIN.M10	BRNCTX (0.086), BRNCTXBA9 (0.147)	BRNCDT (0.143), BRNSNA (0.173)
ENSG00000204278	TMEM235	WHOLE_BRAIN.M7	BRNAMY (0.521), BRNCBH (0.546), BRNCBL (0.562)	BRNHIP (0.612)
ENSG00000204323	SMIM5	WHOLE_BRAIN.M7	BRNCBH (0), BRNCDT (0), BRNHYP (0), BRNSNA (0.224)	BRNCTX (0.222), BRNCTXB24 (0.237), BRNCTXBA9 (0.208)
ENSG00000204351	SKIV2L	WHOLE_BRAIN.M5	BRNCTX (0)	BRNHIP (0.052), BRNHYP (0.104)
ENSG00000204381	LAYN	WHOLE_BRAIN.M7	BRNAMY (0.31)	BRNCTX (0.335)
ENSG00000204564	C6orf136	WHOLE_BRAIN.M4	BRNAMY (0.15), BRNCBH (0), BRNCBL (0)	BRNHIP (0.066), BRNHYP (0.18)
ENSG00000204644	ZFP57	WHOLE_BRAIN.M7	BRNAMY (0), BRNCDT (0.029), BRNPUT (0)	BRNCTX (0.065), BRNCTXB24 (0.057), BRNCTXBA9 (0.061)
ENSG00000205090	TMEM240	WHOLE_BRAIN.M4	BRNAMY (0.206), BRNCBH (0), BRNCBL (0), BRNCDT (0)	BRNHYP (0.244)
ENSG00000205629	LCMT1	WHOLE_BRAIN.M5	BRNCBL (0.025)	BRNHIP (0.118)
ENSG00000205726	ITSN1	WHOLE_BRAIN.M6	BRNCBL (0)	BRNHIP (0.003)
ENSG00000205927	OLIG2	WHOLE_BRAIN.M7	BRNSNA (0.038)	BRNCTX (0.04)
ENSG00000206053	HN1L	WHOLE_BRAIN.M7	BRNAMY (0.296), BRNCBH (0.061), BRNCBL (0.26), BRNCDT (0.101)	BRNCTXB24 (0.083), BRNHYP (0.313), BRNSNA (0.176)
ENSG00000206190	ATP10A	WHOLE_BRAIN.M11	BRNHIP (0.072)	BRNCTXBA9 (0.112)
ENSG00000206535	LNP1	WHOLE_BRAIN.M4	BRNCBH (0.486)	BRNPUT (0.498)
ENSG00000211455	STK38L	WHOLE_BRAIN.M1	BRNCBH (0.289), BRNCBL (0.241), BRNCDT (0.184), BRNHIP (0.233), BRNPUT (0.012), BRNSNA (0)	BRNCTX (0.27), BRNCTXB24 (0.269), BRNCTXBA9 (0.312)
ENSG00000213023	SYT3	WHOLE_BRAIN.M4	BRNCBH (0)	BRNCTX (0.208), BRNCTXB24 (0.195), BRNCTXBA9 (0.188), BRNHIP (0.013), BRNPUT (0.089), BRNSNA (0.178)
ENSG00000213199	ASIC3	WHOLE_BRAIN.M9	BRNCDT (0.145), BRNPUT (0.11)	BRNCBL (0.153), BRNCTX (0.125), BRNCTXB24 (0.202), BRNCTXBA9 (0.191)
ENSG00000213203	GIMAP1	WHOLE_BRAIN.M11	BRNCDT (0.268), BRNHIP (0.265), BRNPUT (0.271), BRNSNA (0.289)	BRNHYP (0.318)
ENSG00000213625	LEPROT	WHOLE_BRAIN.M6	BRNACC (0.165), BRNCBH (0), BRNCBL (0)	BRNCTX (0.091), BRNCTXB24 (0.077), BRNCTXBA9 (0.078), BRNHYP (0.173)
ENSG00000213654	GPSM3	WHOLE_BRAIN.M10	BRNAMY (0), BRNSNA (0.044)	BRNCTX (0.025), BRNCTXB24 (0.046), BRNCTXBA9 (0.048)
ENSG00000213694	S1PR3	WHOLE_BRAIN.M8	BRNHIP (0.123)	BRNCBL (0.186)
ENSG00000213722	DDAH2	WHOLE_BRAIN.M8	BRNPUT (0.011), BRNSNA (0.028)	BRNHIP (0.058)
ENSG00000213983	AP1G2	WHOLE_BRAIN.M9	BRNACC (0.167), BRNSNA (0.192)	BRNCTX (0.172), BRNCTXB24 (0.196)
ENSG00000214078	CPNE1	WHOLE_BRAIN.M9	BRNAMY (0.078)	BRNCBH (0.243), BRNCBL (0.147)
ENSG00000214357	NEURL1B	WHOLE_BRAIN.M11	BRNACC (0), BRNAMY (0), BRNCTX (0), BRNCTXB24 (0), BRNCTXBA9 (0), BRNHIP (0), BRNHYP (0)	BRNCBL (0.038)
ENSG00000214517	PPME1	WHOLE_BRAIN.M4	BRNCBH (0.018)	BRNHIP (0.122)
ENSG00000214694	ARHGEF33	WHOLE_BRAIN.M4	BRNACC (0), BRNCBH (0), BRNCBL (0)	BRNCTX (0.135), BRNCTXB24 (0.084), BRNCTXBA9 (0.149), BRNSNA (0.001)
ENSG00000215021	PHB2	WHOLE_BRAIN.M2	BRNCTX (0), BRNCTXB24 (0.003), BRNHIP (0), BRNHYP (0), BRNSNA (0)	BRNACC (0.024)
ENSG00000215218	UBE2QL1	WHOLE_BRAIN.M4	BRNAMY (0)	BRNCTXB24 (0.039), BRNCTXBA9 (0.039), BRNHYP (0.09)
ENSG00000215788	TNFRSF25	WHOLE_BRAIN.M9	BRNPUT (0.068)	BRNCTX (0.204), BRNCTXB24 (0.223), BRNCTXBA9 (0.218)
ENSG00000219607	PPP1R3G	WHOLE_BRAIN.M6	BRNCTX (0.274), BRNCTXBA9 (0.252)	BRNSNA (0.348)
ENSG00000221866	PLXNA4	WHOLE_BRAIN.M4	BRNCBH (0.088)	BRNCTX (0.145), BRNCTXB24 (0.152), BRNCTXBA9 (0.148)
ENSG00000221963	APOL6	WHOLE_BRAIN.M8	BRNHIP (0.279)	BRNCBH (0.345)
ENSG00000222009	BTBD19	WHOLE_BRAIN.M11	BRNCTXB24 (0.019), BRNHYP (0.176)	BRNAMY (0.213), BRNHYP (0.069)
ENSG00000239857	GET4	WHOLE_BRAIN.M5	BRNCBL (0), BRNPUT (0.106), BRNSNA (0.071)	BRNHYP (0.144)
ENSG00000240694	PNMA2	WHOLE_BRAIN.M4	BRNCBH (0.091), BRNCBL (0.067)	BRNCTX (0.093), BRNCTXB24 (0.104), BRNCTXBA9 (0.083)
ENSG00000241399	CD302	WHOLE_BRAIN.M6	BRNCBH (0.085), BRNHYP (0.086), BRNPUT (0.03)	BRNACC (0.179)
ENSG00000241468	ATP5J2	WHOLE_BRAIN.M5	BRNCBL (0)	BRNHYP (0.062)
ENSG00000241973	PI4KA	WHOLE_BRAIN.M4	BRNCBH (0), BRNCBL (0)	BRNCTXB24 (0.071), BRNCTXBA9 (0.057), BRNHIP (0.085), BRNHYP (0.152), BRNSNA (0.075)
ENSG00000250510	GPR162	WHOLE_BRAIN.M5	BRNCTX (0)	BRNHYP (0.069)
ENSG00000253305	PCDHGB6	WHOLE_BRAIN.M6	BRNACC (0), BRNAMY (0), BRNCBL (0.165), BRNHYP (0), BRNSNA (0.115)	BRNPUT (0.167)
ENSG00000254999	BRK1	WHOLE_BRAIN.M5	BRNCBH (0.03), BRNCBL (0.028), BRNCTX (0.127), BRNCTXB24 (0.154), BRNCTXBA9 (0.153), BRNPUT (0.185), BRNSNA (0.135)	BRNAMY (0.072), BRNCDT (0.071), BRNHYP (0.247)
ENSG00000258289	CHURC1	WHOLE_BRAIN.M1	BRNACC (0.557), BRNCBH (0.497), BRNCBL (0.497), BRNCDT (0.544), BRNCTX (0.445), BRNCTXB24 (0.382), BRNCTXBA9 (0.436), BRNHYP (0.12), BRNPUT (0.483), BRNSNA (0.548)	BRNAMY (0.632)
ENSG00000258890	CEP95	WHOLE_BRAIN.M1	BRNACC (0.06), BRNCBH (0), BRNCBL (0), BRNHYP (0)	BRNSNA (0.063)
ENSG00000259494	MRPL46	WHOLE_BRAIN.M5	BRNCTXB24 (0.049), BRNHIP (0), BRNPUT (0)	BRNHYP (0.05)
ENSG00000262664	OVCA2	WHOLE_BRAIN.M9	BRNCBH (0.455), BRNCBL (0.038), BRNCDT (0.412), BRNCTX (0.132), BRNCTXB24 (0.307), BRNCTXBA9 (0.292), BRNHIP (0.296), BRNHYP (0.376), BRNPUT (0.386), BRNSNA (0.368)	BRNACC (0.133), BRNAMY (0.456), BRNSNA (0.109)
ENSG00000266173	STRADA	WHOLE_BRAIN.M9	BRNCBL (0.104), BRNHIP (0.136)	BRNHYP (0.143)
ENSG00000269858	EGLN2	WHOLE_BRAIN.M5	BRNCBL (0.144), BRNCTX (0.092), BRNSNA (0.143)	BRNCDT (0.096), BRNPUT (0.165)
ENSG00000271605	MILR1	WHOLE_BRAIN.M10	BRNACC (0.154)	BRNCTXB24 (0.214), BRNCTXBA9 (0.209)
ENSG00000273079	GRIN2B	WHOLE_BRAIN.M4	BRNACC (0), BRNHYP (0), BRNSNA (0)	BRNCTXB24 (0.013)
