# Supplementary material for: Evolutionary conservation and divergence of the human brain transcriptome
Source: Genome Biol. 2021 Jan 29;22:52. doi: 10.1186/s13059-020-02257-z (PMC7844938; doi:10.1186/s13059-020-02257-z)
Supplement: Supplementary file 9 — Additional file 9: Table S8. High confidence disease associated genes diverged from mouse. [file 13059_2020_2257_MOESM9_ESM.txt]

Gene_Ensembl	Gene_Name	Region	Module	Module_Construction	Disease	HumanMouse_Divergence	Human_Specific	PrimateVsMouse
ENSG00000126803	HSPA2	BRNHIP	WHOLE_BRAIN.M7	WB	NeuroDeg.AD	0.88	-	sig
ENSG00000126803	HSPA2	BRNHIP	WHOLE_BRAIN.M7	TIS	NeuroDeg.AD	0.846	-	sig
ENSG00000174469	CNTNAP2	BRNSNA	WHOLE_BRAIN.M4	TIS	SFARI.SFARI_2	0.552	-	-
ENSG00000080815	PSEN1	BRNHYP	WHOLE_BRAIN.M7	WB	NeuroDeg.AD	0.678	sig	sig
ENSG00000126803	HSPA2	BRNACC	WHOLE_BRAIN.M7	WB	NeuroDeg.AD	0.551	-	sig
ENSG00000126803	HSPA2	BRNACC	WHOLE_BRAIN.M7	TIS	NeuroDeg.AD	0.547	-	sig
ENSG00000080815	PSEN1	BRNSNA	WHOLE_BRAIN.M7	WB	NeuroDeg.AD	0.569	-	sig
ENSG00000080815	PSEN1	BRNACC	WHOLE_BRAIN.M7	TIS	NeuroDeg.AD	0.477	-	sig
ENSG00000126803	HSPA2	BRNAMY	WHOLE_BRAIN.M7	WB	NeuroDeg.AD	0.545	-	sig
ENSG00000080815	PSEN1	BRNHYP	WHOLE_BRAIN.M7	TIS	NeuroDeg.AD	0.444	sig	sig
ENSG00000080815	PSEN1	BRNACC	WHOLE_BRAIN.M7	WB	NeuroDeg.AD	0.536	-	sig
ENSG00000036257	CUL3	BRNHIP	WHOLE_BRAIN.M5	WB	RDNV.autism SFARI.SFARI_1	0.589	-	-
ENSG00000126803	HSPA2	BRNCTXBA9	WHOLE_BRAIN.M7	TIS	NeuroDeg.AD	0.404	-	-
ENSG00000126803	HSPA2	BRNPUT	WHOLE_BRAIN.M7	TIS	NeuroDeg.AD	0.526	-	sig
ENSG00000148737	TCF7L2	BRNCBL	WHOLE_BRAIN.M6	TIS	RDNV.autism	0.417	-	sig
ENSG00000152128	TMEM163	BRNACC	grey	WB	NeuroDeg.PD	0.364	-	-
ENSG00000164181	ELOVL7	BRNHYP	BRNHYP.M4	TIS	NeuroDeg.PD	0.361	-	-
ENSG00000080815	PSEN1	BRNSNA	WHOLE_BRAIN.M7	TIS	NeuroDeg.AD	0.51	-	sig
ENSG00000143772	ITPKB	BRNCTXBA9	BRNCTXBA9.M9	TIS	NeuroDeg.PD	0.368	-	sig
ENSG00000080815	PSEN1	BRNHIP	WHOLE_BRAIN.M7	WB	NeuroDeg.AD	0.46	-	-
ENSG00000126803	HSPA2	BRNHYP	WHOLE_BRAIN.M7	WB	NeuroDeg.AD	0.686	sig	-
ENSG00000126803	HSPA2	BRNCDT	WHOLE_BRAIN.M7	TIS	NeuroDeg.AD	0.477	-	sig
ENSG00000152128	TMEM163	BRNCTX	WHOLE_BRAIN.M4	TIS	NeuroDeg.PD	0.424	-	-
ENSG00000108798	ABI3	BRNHYP	WHOLE_BRAIN.M10	TIS	NeuroDeg.AD	0.345	-	sig
ENSG00000123240	OPTN	BRNCTX	WHOLE_BRAIN.M4	TIS	NeuroDeg.ALS NeuroDeg.FTD	0.402	-	-
ENSG00000126803	HSPA2	BRNSNA	WHOLE_BRAIN.M7	WB	NeuroDeg.AD	0.495	-	sig
ENSG00000126803	HSPA2	BRNSNA	WHOLE_BRAIN.M7	TIS	NeuroDeg.AD	0.481	-	sig
ENSG00000126803	HSPA2	BRNPUT	WHOLE_BRAIN.M7	WB	NeuroDeg.AD	0.483	-	sig
ENSG00000127955	GNAI1	BRNSNA	WHOLE_BRAIN.M7	TIS	RDNV.autism	0.744	-	-
ENSG00000142168	SOD1	BRNSNA	WHOLE_BRAIN.M4	TIS	NeuroDeg.ALS	0.579	-	-
ENSG00000159363	ATP13A2	BRNHYP	WHOLE_BRAIN.M4	TIS	NeuroDeg.PD	0.406	-	-
ENSG00000164181	ELOVL7	BRNACC	WHOLE_BRAIN.M11	TIS	NeuroDeg.PD	0.554	-	-
ENSG00000184156	KCNQ3	BRNSNA	WHOLE_BRAIN.M4	TIS	RDNV.autism	0.516	sig	-
ENSG00000093010	COMT	BRNCTXBA9	BRNCTXBA9.M9	TIS	NeuroDeg.PD	0.374	-	sig
ENSG00000100888	CHD8	BRNHYP	WHOLE_BRAIN.M5	WB	RDNV.autism SFARI.SFARI_1	0.386	sig	-
ENSG00000126803	HSPA2	BRNCDT	WHOLE_BRAIN.M7	WB	NeuroDeg.AD	0.478	-	sig
ENSG00000145335	SNCA	BRNSNA	WHOLE_BRAIN.M4	WB	NeuroDeg.PD	0.356	-	-
ENSG00000108798	ABI3	BRNAMY	WHOLE_BRAIN.M10	TIS	NeuroDeg.AD	0.414	-	sig
ENSG00000108798	ABI3	BRNHYP	WHOLE_BRAIN.M10	WB	NeuroDeg.AD	0.306	-	sig
ENSG00000126803	HSPA2	BRNCTX	WHOLE_BRAIN.M7	TIS	NeuroDeg.AD	0.413	-	-
ENSG00000131653	TRAF7	BRNHYP	BRNHYP.M2	TIS	RDNV.autism	0.516	sig	-
ENSG00000145335	SNCA	BRNSNA	WHOLE_BRAIN.M4	TIS	NeuroDeg.PD	0.328	-	-
ENSG00000152128	TMEM163	BRNACC	grey	TIS	NeuroDeg.PD	0.254	-	-
ENSG00000080815	PSEN1	BRNHIP	WHOLE_BRAIN.M7	TIS	NeuroDeg.AD	0.368	-	-
ENSG00000080815	PSEN1	BRNCTXBA9	WHOLE_BRAIN.M7	WB	NeuroDeg.AD	0.352	-	-
ENSG00000080815	PSEN1	BRNCTX	WHOLE_BRAIN.M7	WB	NeuroDeg.AD	0.371	-	-
ENSG00000100354	TNRC6B	BRNSNA	WHOLE_BRAIN.M9	TIS	RDNV.autism SFARI.SFARI_2	0.393	-	-
ENSG00000126803	HSPA2	BRNAMY	WHOLE_BRAIN.M7	TIS	NeuroDeg.AD	0.497	-	sig
ENSG00000136531	SCN2A	BRNCTXBA9	WHOLE_BRAIN.M4	TIS	RDNV.autism SFARI.SFARI_1	0.337	-	sig
ENSG00000143772	ITPKB	BRNCTX	BRNCTX.M5	TIS	NeuroDeg.PD	0.37	-	sig
ENSG00000254585	MAGEL2	BRNSNA	WHOLE_BRAIN.M4	TIS	SFARI.SFARI_2	0.381	-	-
ENSG00000078070	MCCC1	BRNHIP	WHOLE_BRAIN.M5	WB	NeuroDeg.PD	0.368	sig	-
ENSG00000080815	PSEN1	BRNCTXB24	WHOLE_BRAIN.M7	WB	NeuroDeg.AD	0.329	-	-
ENSG00000136531	SCN2A	BRNCTX	WHOLE_BRAIN.M4	TIS	RDNV.autism SFARI.SFARI_1	0.4	-	sig
ENSG00000188191	PRKAR1B	BRNCTXBA9	BRNCTXBA9.M8	TIS	RDNV.autism	0.323	-	-
ENSG00000188906	LRRK2	BRNCTXB24	ALL.M4	TIS	NeuroDeg.PD	0.295	-	sig
ENSG00000092108	SCFD1	BRNHYP	WHOLE_BRAIN.M5	WB	NeuroDeg.ALS	0.38	sig	-
ENSG00000127955	GNAI1	BRNPUT	WHOLE_BRAIN.M7	TIS	RDNV.autism	0.615	-	-
ENSG00000159363	ATP13A2	BRNHYP	WHOLE_BRAIN.M4	WB	NeuroDeg.PD	0.445	sig	-
ENSG00000198216	CACNA1E	BRNCTXB24	WHOLE_BRAIN.M4	WB	RDNV.autism	0.27	-	-
ENSG00000093010	COMT	BRNCTX	BRNCTX.M5	TIS	NeuroDeg.PD	0.364	-	sig
ENSG00000113595	TRIM23	BRNCTXBA9	ALL.M4	TIS	RDNV.autism	0.264	-	sig
ENSG00000114166	KAT2B	BRNCTXB24	WHOLE_BRAIN.M6	TIS	RDNV.autism SFARI.SFARI_2	0.255	-	sig
ENSG00000136531	SCN2A	BRNCTXB24	WHOLE_BRAIN.M4	TIS	RDNV.autism SFARI.SFARI_1	0.338	-	sig
ENSG00000145335	SNCA	BRNACC	WHOLE_BRAIN.M4	WB	NeuroDeg.PD	0.355	-	-
ENSG00000145335	SNCA	BRNPUT	WHOLE_BRAIN.M4	WB	NeuroDeg.PD	0.325	-	-
ENSG00000198216	CACNA1E	BRNCTX	WHOLE_BRAIN.M4	WB	RDNV.autism	0.27	-	-
ENSG00000080815	PSEN1	BRNCTX	WHOLE_BRAIN.M7	TIS	NeuroDeg.AD	0.275	-	-
ENSG00000123636	BAZ2B	BRNHYP	BRNHYP.M1	TIS	SFARI.SFARI_2	0.394	-	sig
ENSG00000136531	SCN2A	BRNCTXBA9	WHOLE_BRAIN.M4	WB	RDNV.autism SFARI.SFARI_1	0.326	-	sig
ENSG00000136854	STXBP1	BRNCTXB24	WHOLE_BRAIN.M4	WB	RDNV.autism	0.347	-	-
ENSG00000136854	STXBP1	BRNCTX	WHOLE_BRAIN.M4	WB	RDNV.autism	0.315	-	-
ENSG00000166963	MAP1A	BRNCDT	STR.M1	TIS	RDNV.autism	0.205	-	-
ENSG00000177565	TBL1XR1	BRNCTXBA9	ALL.M4	TIS	RDNV.autism SFARI.SFARI_2	0.225	-	-
ENSG00000198216	CACNA1E	BRNCTXBA9	WHOLE_BRAIN.M4	WB	RDNV.autism	0.27	-	-
ENSG00000036257	CUL3	BRNACC	WHOLE_BRAIN.M5	WB	RDNV.autism SFARI.SFARI_1	0.57	-	-
ENSG00000080815	PSEN1	BRNCTXB24	WHOLE_BRAIN.M7	TIS	NeuroDeg.AD	0.239	-	-
ENSG00000089280	FUS	BRNHIP	grey	WB	NeuroDeg.ALS	0.395	-	-
ENSG00000114166	KAT2B	BRNCTX	WHOLE_BRAIN.M6	TIS	RDNV.autism SFARI.SFARI_2	0.195	-	sig
ENSG00000120885	CLU	BRNAMY	WHOLE_BRAIN.M6	WB	NeuroDeg.AD	0.349	-	-
ENSG00000126803	HSPA2	BRNHYP	WHOLE_BRAIN.M7	TIS	NeuroDeg.AD	0.823	sig	-
ENSG00000130203	APOE	BRNHIP	WHOLE_BRAIN.M6	TIS	NeuroDeg.AD	0.298	-	sig
ENSG00000136531	SCN2A	BRNCTXB24	WHOLE_BRAIN.M4	WB	RDNV.autism SFARI.SFARI_1	0.333	-	sig
ENSG00000136531	SCN2A	BRNCTX	WHOLE_BRAIN.M4	WB	RDNV.autism SFARI.SFARI_1	0.326	-	sig
ENSG00000136854	STXBP1	BRNCTXBA9	WHOLE_BRAIN.M4	WB	RDNV.autism	0.345	-	-
ENSG00000145335	SNCA	BRNCDT	WHOLE_BRAIN.M4	WB	NeuroDeg.PD	0.345	-	-
ENSG00000145335	SNCA	BRNCDT	STR.M2	TIS	NeuroDeg.PD	0.275	-	-
ENSG00000164181	ELOVL7	BRNPUT	WHOLE_BRAIN.M8	TIS	NeuroDeg.PD	0.314	sig	-
ENSG00000198216	CACNA1E	BRNCTXB24	WHOLE_BRAIN.M4	TIS	RDNV.autism	0.28	-	sig
ENSG00000077063	CTTNBP2	BRNCTXBA9	BRNCTXBA9.M2	TIS	RDNV.autism	0.355	-	sig
ENSG00000080815	PSEN1	BRNPUT	WHOLE_BRAIN.M7	TIS	NeuroDeg.AD	0.479	-	sig
ENSG00000080815	PSEN1	BRNPUT	WHOLE_BRAIN.M7	WB	NeuroDeg.AD	0.487	-	sig
ENSG00000080815	PSEN1	BRNCDT	WHOLE_BRAIN.M7	WB	NeuroDeg.AD	0.498	-	sig
ENSG00000127955	GNAI1	BRNCDT	WHOLE_BRAIN.M7	TIS	RDNV.autism	0.57	-	-
ENSG00000132872	SYT4	BRNPUT	STR.M1	TIS	NeuroDeg.PD	0.373	-	-
ENSG00000136854	STXBP1	BRNCTXB24	WHOLE_BRAIN.M4	TIS	RDNV.autism	0.305	-	-
ENSG00000148737	TCF7L2	BRNCDT	BRNCDT.M1	TIS	RDNV.autism	0.228	-	-
ENSG00000148948	LRRC4C	BRNACC	WHOLE_BRAIN.M4	WB	RDNV.autism	0.77	-	sig
ENSG00000166963	MAP1A	BRNPUT	STR.M1	TIS	RDNV.autism	0.293	-	-
ENSG00000169432	SCN9A	BRNSNA	WHOLE_BRAIN.M4	TIS	SFARI.SFARI_2	0.6	-	-
ENSG00000172264	MACROD2	BRNCTX	WHOLE_BRAIN.M4	WB	SFARI.SFARI_2	0.498	-	-
ENSG00000173064	HECTD4	BRNHYP	WHOLE_BRAIN.M5	WB	RDNV.autism	0.661	sig	-
ENSG00000198216	CACNA1E	BRNCTX	WHOLE_BRAIN.M4	TIS	RDNV.autism	0.337	-	-
ENSG00000251322	SHANK3	BRNHIP	BRNHIP.M5	TIS	RDNV.autism SFARI.SFARI_1	0.242	-	-
ENSG00000108798	ABI3	BRNAMY	WHOLE_BRAIN.M10	WB	NeuroDeg.AD	0.222	-	sig
ENSG00000108819	PPP1R9B	BRNACC	WHOLE_BRAIN.M4	WB	RDNV.autism	0.468	-	-
ENSG00000109861	CTSC	BRNHYP	WHOLE_BRAIN.M10	TIS	NeuroDeg.FTD	0.465	sig	-
ENSG00000121775	TMEM39B	BRNCTX	WHOLE_BRAIN.M3	TIS	RDNV.autism	0.299	-	sig
ENSG00000159363	ATP13A2	BRNHIP	WHOLE_BRAIN.M4	WB	NeuroDeg.PD	0.365	-	-
ENSG00000172264	MACROD2	BRNCTXB24	WHOLE_BRAIN.M4	WB	SFARI.SFARI_2	0.498	-	-
ENSG00000184156	KCNQ3	BRNPUT	WHOLE_BRAIN.M4	WB	RDNV.autism	0.392	-	-
ENSG00000092108	SCFD1	BRNSNA	WHOLE_BRAIN.M5	WB	NeuroDeg.ALS	0.445	-	-
ENSG00000093010	COMT	BRNCTXB24	WHOLE_BRAIN.M6	TIS	NeuroDeg.PD	0.333	-	sig
ENSG00000100888	CHD8	BRNHYP	NS.SCTX.M1	TIS	RDNV.autism SFARI.SFARI_1	0.411	sig	-
ENSG00000108557	RAI1	BRNSNA	WHOLE_BRAIN.M4	TIS	RDNV.autism	0.565	-	sig
ENSG00000121775	TMEM39B	BRNCTXB24	WHOLE_BRAIN.M9	TIS	RDNV.autism	0.31	-	sig
ENSG00000126803	HSPA2	BRNCBH	WHOLE_BRAIN.M7	TIS	NeuroDeg.AD	0.343	sig	-
ENSG00000155961	RAB39B	BRNSNA	WHOLE_BRAIN.M4	TIS	NeuroDeg.PD	0.417	-	-
ENSG00000159363	ATP13A2	BRNHIP	WHOLE_BRAIN.M4	TIS	NeuroDeg.PD	0.401	-	-
ENSG00000162063	CCNF	BRNCTX	BRNCTX.M1	TIS	NeuroDeg.ALS NeuroDeg.FTD	0.301	-	sig
ENSG00000172264	MACROD2	BRNCTXBA9	WHOLE_BRAIN.M4	WB	SFARI.SFARI_2	0.498	-	-
ENSG00000179915	NRXN1	BRNCTXBA9	ALL.M4	TIS	RDNV.autism SFARI.SFARI_2	0.269	-	sig
ENSG00000198216	CACNA1E	BRNCTXBA9	WHOLE_BRAIN.M4	TIS	RDNV.autism	0.27	-	-
ENSG00000198963	RORB	BRNCTXBA9	grey	TIS	RDNV.autism	0.341	-	sig
ENSG00000073712	FERMT2	BRNCTXBA9	WHOLE_BRAIN.M6	WB	NeuroDeg.AD	0.283	-	sig
ENSG00000073712	FERMT2	BRNCTXB24	WHOLE_BRAIN.M6	WB	NeuroDeg.AD	0.279	-	-
ENSG00000073712	FERMT2	BRNCTX	WHOLE_BRAIN.M6	TIS	NeuroDeg.AD	0.251	-	-
ENSG00000101126	ADNP	BRNCDT	BGA.M3	TIS	RDNV.autism SFARI.SFARI_1	0.346	-	sig
ENSG00000101489	CELF4	BRNHYP	WHOLE_BRAIN.M4	TIS	RDNV.autism	0.384	sig	-
ENSG00000120896	SORBS3	BRNCTXB24	BRNCTXB24.M2	TIS	NeuroDeg.PD	0.238	-	-
ENSG00000126803	HSPA2	BRNCTX	WHOLE_BRAIN.M7	WB	NeuroDeg.AD	0.367	-	-
ENSG00000132872	SYT4	BRNCTXB24	WHOLE_BRAIN.M4	TIS	NeuroDeg.PD	0.191	-	-
ENSG00000136854	STXBP1	BRNHIP	WHOLE_BRAIN.M4	TIS	RDNV.autism	0.335	-	sig
ENSG00000144619	CNTN4	BRNCTXB24	WHOLE_BRAIN.M4	TIS	SFARI.SFARI_2	0.289	-	-
ENSG00000145362	ANK2	BRNCTX	WHOLE_BRAIN.M4	TIS	RDNV.autism SFARI.SFARI_1 NeuroDeg.PD	0.267	-	-
ENSG00000146830	GIGYF1	BRNCTXBA9	BROD.M1	TIS	RDNV.autism	0.339	-	-
ENSG00000148737	TCF7L2	BRNCTXB24	WHOLE_BRAIN.M6	TIS	RDNV.autism	0.253	-	-
ENSG00000159363	ATP13A2	BRNSNA	WHOLE_BRAIN.M4	WB	NeuroDeg.PD	0.336	-	-
ENSG00000073712	FERMT2	BRNCTX	WHOLE_BRAIN.M6	WB	NeuroDeg.AD	0.283	-	-
ENSG00000073712	FERMT2	BRNCTXBA9	WHOLE_BRAIN.M6	TIS	NeuroDeg.AD	0.234	-	-
ENSG00000113595	TRIM23	BRNCTX	WHOLE_BRAIN.M4	TIS	RDNV.autism	0.188	-	-
ENSG00000117362	APH1A	BRNCTXB24	WHOLE_BRAIN.M6	TIS	RDNV.autism	0.229	-	-
ENSG00000125505	MBOAT7	BRNSNA	WHOLE_BRAIN.M4	TIS	SFARI.SFARI_2	0.272	-	-
ENSG00000126803	HSPA2	BRNCTXBA9	WHOLE_BRAIN.M7	WB	NeuroDeg.AD	0.358	-	-
ENSG00000126803	HSPA2	BRNCTXB24	WHOLE_BRAIN.M7	WB	NeuroDeg.AD	0.354	-	-
ENSG00000132872	SYT4	BRNHIP	WHOLE_BRAIN.M4	TIS	NeuroDeg.PD	0.221	sig	-
ENSG00000136451	VEZF1	BRNHYP	WHOLE_BRAIN.M7	WB	RDNV.autism	0.272	-	sig
ENSG00000144619	CNTN4	BRNCBL	CEREBELLUM.M1	TIS	SFARI.SFARI_2	0.461	-	-
ENSG00000150051	MKX	BRNCBH	WHOLE_BRAIN.M6	TIS	RDNV.autism	0.267	-	-
ENSG00000155511	GRIA1	BRNCBH	WHOLE_BRAIN.M6	TIS	RDNV.autism SFARI.SFARI_2	0.341	-	-
ENSG00000166963	MAP1A	BRNSNA	WHOLE_BRAIN.M4	WB	RDNV.autism	0.207	-	-
ENSG00000184156	KCNQ3	BRNACC	WHOLE_BRAIN.M4	WB	RDNV.autism	0.663	-	sig
ENSG00000184156	KCNQ3	BRNCTX	WHOLE_BRAIN.M4	TIS	RDNV.autism	0.437	-	-
ENSG00000184156	KCNQ3	BRNPUT	STR.M1	TIS	RDNV.autism	0.444	-	-
ENSG00000197102	DYNC1H1	BRNCTXBA9	WHOLE_BRAIN.M4	WB	RDNV.autism	0.204	-	-
ENSG00000198648	STK39	BRNCTXBA9	BRNCTXBA9.M2	TIS	NeuroDeg.PD	0.207	-	-
ENSG00000073712	FERMT2	BRNCTXB24	WHOLE_BRAIN.M6	TIS	NeuroDeg.AD	0.272	-	-
ENSG00000073712	FERMT2	BRNAMY	WHOLE_BRAIN.M6	TIS	NeuroDeg.AD	0.487	-	-
ENSG00000080815	PSEN1	BRNCDT	WHOLE_BRAIN.M7	TIS	NeuroDeg.AD	0.421	-	-
ENSG00000080815	PSEN1	BRNCTXBA9	WHOLE_BRAIN.M7	TIS	NeuroDeg.AD	0.201	-	-
ENSG00000092108	SCFD1	BRNHIP	NS.SCTX.M1	TIS	NeuroDeg.ALS	0.437	-	-
ENSG00000092108	SCFD1	BRNPUT	WHOLE_BRAIN.M5	WB	NeuroDeg.ALS	0.4	-	-
ENSG00000101337	TM9SF4	BRNSNA	WHOLE_BRAIN.M4	TIS	RDNV.autism	0.278	-	-
ENSG00000107295	SH3GL2	BRNHIP	WHOLE_BRAIN.M4	WB	NeuroDeg.PD	0.245	-	-
ENSG00000107295	SH3GL2	BRNHIP	WHOLE_BRAIN.M4	TIS	NeuroDeg.PD	0.207	-	-
ENSG00000111325	OGFOD2	BRNHYP	grey	WB	NeuroDeg.PD	0.161	sig	-
ENSG00000111325	OGFOD2	BRNHYP	grey	TIS	NeuroDeg.PD	0.114	sig	-
ENSG00000113595	TRIM23	BRNCTXBA9	WHOLE_BRAIN.M4	WB	RDNV.autism	0.23	-	-
ENSG00000130203	APOE	BRNHYP	WHOLE_BRAIN.M6	WB	NeuroDeg.AD	0.389	sig	-
ENSG00000130477	UNC13A	BRNHYP	WHOLE_BRAIN.M4	WB	NeuroDeg.ALS	0.334	sig	-
ENSG00000130477	UNC13A	BRNHYP	WHOLE_BRAIN.M4	TIS	NeuroDeg.ALS	0.269	sig	-
ENSG00000144619	CNTN4	BRNCTX	WHOLE_BRAIN.M4	TIS	SFARI.SFARI_2	0.28	sig	-
ENSG00000166206	GABRB3	BRNCTXBA9	WHOLE_BRAIN.M4	WB	RDNV.autism SFARI.SFARI_2	0.203	-	-
ENSG00000166206	GABRB3	BRNCTX	WHOLE_BRAIN.M4	WB	RDNV.autism SFARI.SFARI_2	0.205	-	-
ENSG00000166206	GABRB3	BRNCTXB24	WHOLE_BRAIN.M4	WB	RDNV.autism SFARI.SFARI_2	0.205	-	-
ENSG00000172264	MACROD2	BRNCTX	WHOLE_BRAIN.M4	TIS	SFARI.SFARI_2	0.288	-	-
ENSG00000174469	CNTNAP2	BRNCTXBA9	WHOLE_BRAIN.M4	TIS	SFARI.SFARI_2	0.407	-	-
ENSG00000177565	TBL1XR1	BRNCBL	BRNCBL.M4	TIS	RDNV.autism SFARI.SFARI_2	0.542	-	sig
ENSG00000188021	UBQLN2	BRNSNA	WHOLE_BRAIN.M4	WB	NeuroDeg.ALS NeuroDeg.FTD	0.407	-	-
ENSG00000197535	MYO5A	BRNCTX	WHOLE_BRAIN.M4	TIS	RDNV.autism	0.173	-	-
ENSG00000077063	CTTNBP2	BRNCTX	CTX.M4	TIS	RDNV.autism	0.346	-	-
ENSG00000088038	CNOT3	BRNCBH	WHOLE_BRAIN.M9	WB	SFARI.SFARI_2	0.275	-	-
ENSG00000093010	COMT	BRNPUT	BRNPUT.M7	TIS	NeuroDeg.PD	0.278	-	-
ENSG00000093010	COMT	BRNACC	WHOLE_BRAIN.M8	TIS	NeuroDeg.PD	0.363	-	sig
ENSG00000101126	ADNP	BRNPUT	WHOLE_BRAIN.M1	TIS	RDNV.autism SFARI.SFARI_1	0.359	-	sig
ENSG00000112640	PPP2R5D	BRNHIP	WHOLE_BRAIN.M4	TIS	RDNV.autism	0.506	-	-
ENSG00000113595	TRIM23	BRNCTXB24	WHOLE_BRAIN.M4	WB	RDNV.autism	0.174	-	-
ENSG00000119866	BCL11A	BRNPUT	STR.M1	TIS	RDNV.autism SFARI.SFARI_2	0.248	sig	-
ENSG00000126803	HSPA2	BRNCBL	WHOLE_BRAIN.M7	TIS	NeuroDeg.AD	0.297	sig	-
ENSG00000126803	HSPA2	BRNCTXB24	WHOLE_BRAIN.M7	TIS	NeuroDeg.AD	0.334	-	-
ENSG00000130203	APOE	BRNACC	WHOLE_BRAIN.M6	TIS	NeuroDeg.AD	0.42	-	-
ENSG00000130477	UNC13A	BRNPUT	STR.M1	TIS	NeuroDeg.ALS	0.351	-	-
ENSG00000136451	VEZF1	BRNPUT	WHOLE_BRAIN.M7	TIS	RDNV.autism	0.268	-	-
ENSG00000136854	STXBP1	BRNCTXBA9	WHOLE_BRAIN.M4	TIS	RDNV.autism	0.25	-	-
ENSG00000143621	ILF2	BRNHIP	BRNHIP.M4	TIS	RDNV.autism SFARI.SFARI_2	0.259	-	-
ENSG00000145864	GABRB2	BRNCTX	WHOLE_BRAIN.M4	TIS	RDNV.autism	0.255	-	-
ENSG00000155511	GRIA1	BRNCTXBA9	WHOLE_BRAIN.M4	WB	RDNV.autism SFARI.SFARI_2	0.248	-	-
ENSG00000155961	RAB39B	BRNACC	WHOLE_BRAIN.M4	WB	NeuroDeg.PD	0.297	-	-
ENSG00000157741	UBN2	BRNHYP	WHOLE_BRAIN.M1	TIS	SFARI.SFARI_2	0.277	sig	-
ENSG00000159363	ATP13A2	BRNCTXBA9	WHOLE_BRAIN.M4	WB	NeuroDeg.PD	0.359	-	-
ENSG00000159363	ATP13A2	BRNCTXB24	WHOLE_BRAIN.M4	TIS	NeuroDeg.PD	0.349	-	-
ENSG00000174469	CNTNAP2	BRNCTX	WHOLE_BRAIN.M4	TIS	SFARI.SFARI_2	0.443	-	-
ENSG00000184156	KCNQ3	BRNSNA	WHOLE_BRAIN.M4	WB	RDNV.autism	0.381	-	-
ENSG00000198087	CD2AP	BRNCBH	WHOLE_BRAIN.M1	WB	NeuroDeg.AD	0.296	-	sig
ENSG00000198963	RORB	BRNHIP	WHOLE_BRAIN.M6	TIS	RDNV.autism	0.368	-	-
ENSG00000198963	RORB	BRNCTX	grey	TIS	RDNV.autism	0.367	-	-
ENSG00000273079	GRIN2B	BRNCTX	WHOLE_BRAIN.M4	TIS	RDNV.autism SFARI.SFARI_1	0.395	-	-
ENSG00000081189	MEF2C	BRNCTX	WHOLE_BRAIN.M4	TIS	NeuroDeg.AD	0.244	-	sig
ENSG00000092108	SCFD1	BRNHIP	WHOLE_BRAIN.M5	WB	NeuroDeg.ALS	0.311	-	-
ENSG00000101752	MIB1	BRNCTX	CTX.M3	TIS	RDNV.autism	0.324	-	-
ENSG00000107295	SH3GL2	BRNCTXB24	WHOLE_BRAIN.M4	WB	NeuroDeg.PD	0.195	-	-
ENSG00000108557	RAI1	BRNCTXBA9	BRNCTXBA9.M4	TIS	RDNV.autism	0.175	-	-
ENSG00000113595	TRIM23	BRNCTX	WHOLE_BRAIN.M4	WB	RDNV.autism	0.197	-	-
ENSG00000114166	KAT2B	BRNCTXBA9	WHOLE_BRAIN.M1	TIS	RDNV.autism SFARI.SFARI_2	0.206	-	-
ENSG00000131095	GFAP	BRNCTXBA9	BRNCTXBA9.M9	TIS	RDNV.autism	0.116	-	-
ENSG00000131979	GCH1	BRNCDT	grey	WB	NeuroDeg.PD	0.307	-	-
ENSG00000132872	SYT4	BRNPUT	WHOLE_BRAIN.M4	WB	NeuroDeg.PD	0.249	-	-
ENSG00000136854	STXBP1	BRNHIP	WHOLE_BRAIN.M4	WB	RDNV.autism	0.327	-	-
ENSG00000146830	GIGYF1	BRNCTXB24	WHOLE_BRAIN.M9	WB	RDNV.autism	0.364	-	-
ENSG00000150051	MKX	BRNCBL	WHOLE_BRAIN.M6	TIS	RDNV.autism	0.143	-	-
ENSG00000155511	GRIA1	BRNCTXB24	WHOLE_BRAIN.M4	WB	RDNV.autism SFARI.SFARI_2	0.248	-	-
ENSG00000155511	GRIA1	BRNCTX	WHOLE_BRAIN.M4	WB	RDNV.autism SFARI.SFARI_2	0.236	-	-
ENSG00000159082	SYNJ1	BRNCTX	WHOLE_BRAIN.M4	WB	NeuroDeg.PD	0.181	-	-
ENSG00000159459	UBR1	BRNHYP	ALL.M3	TIS	RDNV.autism	0.331	-	-
ENSG00000166206	GABRB3	BRNCTX	WHOLE_BRAIN.M4	TIS	RDNV.autism SFARI.SFARI_2	0.21	-	-
ENSG00000173064	HECTD4	BRNHYP	NS.SCTX.M1	TIS	RDNV.autism	0.336	sig	-
ENSG00000188021	UBQLN2	BRNSNA	WHOLE_BRAIN.M4	TIS	NeuroDeg.ALS NeuroDeg.FTD	0.437	-	-
ENSG00000198087	CD2AP	BRNCDT	WHOLE_BRAIN.M1	WB	NeuroDeg.AD	0.155	-	sig
ENSG00000073712	FERMT2	BRNHIP	WHOLE_BRAIN.M6	WB	NeuroDeg.AD	0.19	-	-
ENSG00000093010	COMT	BRNCTXBA9	WHOLE_BRAIN.M8	WB	NeuroDeg.PD	0.28	-	sig
ENSG00000093010	COMT	BRNACC	WHOLE_BRAIN.M8	WB	NeuroDeg.PD	0.321	-	sig
ENSG00000101489	CELF4	BRNCBL	WHOLE_BRAIN.M4	WB	RDNV.autism	0.257	-	-
ENSG00000107295	SH3GL2	BRNCTX	WHOLE_BRAIN.M4	WB	NeuroDeg.PD	0.172	-	-
ENSG00000107295	SH3GL2	BRNCTXBA9	WHOLE_BRAIN.M4	WB	NeuroDeg.PD	0.173	-	-
ENSG00000113595	TRIM23	BRNCTXB24	ALL.M4	TIS	RDNV.autism	0.196	-	sig
ENSG00000116539	ASH1L	BRNCBH	CEREBELLUM.M4	TIS	RDNV.autism SFARI.SFARI_1	0.25	-	sig
ENSG00000125505	MBOAT7	BRNHYP	NS.SCTX.M1	TIS	SFARI.SFARI_2	0.332	-	-
ENSG00000126803	HSPA2	BRNCBH	WHOLE_BRAIN.M7	WB	NeuroDeg.AD	0.235	sig	-
ENSG00000130203	APOE	BRNACC	WHOLE_BRAIN.M6	WB	NeuroDeg.AD	0.297	-	-
ENSG00000136854	STXBP1	BRNCTX	WHOLE_BRAIN.M4	TIS	RDNV.autism	0.259	-	-
ENSG00000146830	GIGYF1	BRNCTXBA9	WHOLE_BRAIN.M9	WB	RDNV.autism	0.337	-	-
ENSG00000148737	TCF7L2	BRNCTXBA9	WHOLE_BRAIN.M6	TIS	RDNV.autism	0.155	-	-
ENSG00000155970	MICU3	BRNHIP	WHOLE_BRAIN.M4	WB	NeuroDeg.PD	0.37	-	-
ENSG00000155970	MICU3	BRNHIP	WHOLE_BRAIN.M4	TIS	NeuroDeg.PD	0.362	-	-
ENSG00000157445	CACNA2D3	BRNCTXBA9	BRNCTXBA9.M8	TIS	RDNV.autism SFARI.SFARI_2	0.357	-	-
ENSG00000159082	SYNJ1	BRNCTXBA9	WHOLE_BRAIN.M4	TIS	NeuroDeg.PD	0.164	-	-
ENSG00000159082	SYNJ1	BRNCTXB24	WHOLE_BRAIN.M4	WB	NeuroDeg.PD	0.185	-	-
ENSG00000159082	SYNJ1	BRNCTX	WHOLE_BRAIN.M4	TIS	NeuroDeg.PD	0.201	-	-
ENSG00000159082	SYNJ1	BRNCTXBA9	WHOLE_BRAIN.M4	WB	NeuroDeg.PD	0.181	-	-
ENSG00000159363	ATP13A2	BRNSNA	WHOLE_BRAIN.M4	TIS	NeuroDeg.PD	0.266	-	-
ENSG00000159363	ATP13A2	BRNCTXB24	WHOLE_BRAIN.M4	WB	NeuroDeg.PD	0.342	-	-
ENSG00000164134	NAA15	BRNCBL	WHOLE_BRAIN.M1	WB	RDNV.autism SFARI.SFARI_1	0.357	-	-
ENSG00000166963	MAP1A	BRNSNA	WHOLE_BRAIN.M4	TIS	RDNV.autism	0.276	-	-
ENSG00000166963	MAP1A	BRNCDT	WHOLE_BRAIN.M4	WB	RDNV.autism	0.158	-	-
ENSG00000166963	MAP1A	BRNPUT	WHOLE_BRAIN.M4	WB	RDNV.autism	0.261	-	-
ENSG00000167216	KATNAL2	BRNCTXB24	BRNCTXB24.M3	TIS	RDNV.autism SFARI.SFARI_1	0.294	-	-
ENSG00000174469	CNTNAP2	BRNCDT	grey	WB	SFARI.SFARI_2	0.294	-	-
ENSG00000184156	KCNQ3	BRNCTXB24	WHOLE_BRAIN.M4	WB	RDNV.autism	0.374	-	-
ENSG00000184156	KCNQ3	BRNCTX	WHOLE_BRAIN.M4	WB	RDNV.autism	0.377	-	-
ENSG00000184156	KCNQ3	BRNCTXBA9	WHOLE_BRAIN.M4	WB	RDNV.autism	0.372	-	-
ENSG00000197102	DYNC1H1	BRNCTXB24	WHOLE_BRAIN.M4	WB	RDNV.autism	0.148	-	-
ENSG00000197535	MYO5A	BRNCTXB24	WHOLE_BRAIN.M4	WB	RDNV.autism	0.168	-	-
ENSG00000198963	RORB	BRNAMY	BRNAMY.M1	TIS	RDNV.autism	0.387	-	-
ENSG00000273079	GRIN2B	BRNCTXBA9	WHOLE_BRAIN.M4	TIS	RDNV.autism SFARI.SFARI_1	0.362	-	-
ENSG00000093010	COMT	BRNCTXB24	WHOLE_BRAIN.M8	WB	NeuroDeg.PD	0.247	-	sig
ENSG00000100888	CHD8	BRNAMY	NS.SCTX.M1	TIS	RDNV.autism SFARI.SFARI_1	0.387	sig	-
ENSG00000101489	CELF4	BRNCTXB24	WHOLE_BRAIN.M4	WB	RDNV.autism	0.399	-	-
ENSG00000101489	CELF4	BRNCTX	WHOLE_BRAIN.M4	WB	RDNV.autism	0.336	-	-
ENSG00000101752	MIB1	BRNCTXB24	WHOLE_BRAIN.M1	WB	RDNV.autism	0.34	-	-
ENSG00000107295	SH3GL2	BRNCTXB24	WHOLE_BRAIN.M4	TIS	NeuroDeg.PD	0.141	-	-
ENSG00000107295	SH3GL2	BRNHYP	WHOLE_BRAIN.M4	WB	NeuroDeg.PD	0.156	-	-
ENSG00000108798	ABI3	BRNSNA	WHOLE_BRAIN.M10	WB	NeuroDeg.AD	0.272	-	-
ENSG00000109861	CTSC	BRNCDT	WHOLE_BRAIN.M10	TIS	NeuroDeg.FTD	0.266	-	-
ENSG00000126803	HSPA2	BRNCBL	WHOLE_BRAIN.M7	WB	NeuroDeg.AD	0.226	sig	-
ENSG00000127419	TMEM175	BRNCTXBA9	BRNCTXBA9.M1	TIS	NeuroDeg.PD	0.245	-	-
ENSG00000127955	GNAI1	BRNCTXBA9	BRNCTXBA9.M2	TIS	RDNV.autism	0.262	-	-
ENSG00000132872	SYT4	BRNSNA	WHOLE_BRAIN.M4	TIS	NeuroDeg.PD	0.394	-	-
ENSG00000145335	SNCA	BRNPUT	STR.M1	TIS	NeuroDeg.PD	0.249	-	-
ENSG00000145864	GABRB2	BRNCTXB24	WHOLE_BRAIN.M4	WB	RDNV.autism	0.259	-	-
ENSG00000146830	GIGYF1	BRNCTXB24	CTX.M5	TIS	RDNV.autism	0.28	-	-
ENSG00000146830	GIGYF1	BRNHYP	grey	TIS	RDNV.autism	0.162	sig	-
ENSG00000148737	TCF7L2	BRNCTX	WHOLE_BRAIN.M6	TIS	RDNV.autism	0.222	-	-
ENSG00000155961	RAB39B	BRNACC	WHOLE_BRAIN.M4	TIS	NeuroDeg.PD	0.23	-	-
ENSG00000157741	UBN2	BRNHYP	WHOLE_BRAIN.M1	WB	SFARI.SFARI_2	0.286	sig	-
ENSG00000164181	ELOVL7	BRNCTXB24	WHOLE_BRAIN.M11	WB	NeuroDeg.PD	0.451	-	-
ENSG00000164181	ELOVL7	BRNHIP	WHOLE_BRAIN.M11	WB	NeuroDeg.PD	0.35	sig	-
ENSG00000164181	ELOVL7	BRNCTXBA9	WHOLE_BRAIN.M11	WB	NeuroDeg.PD	0.451	-	-
ENSG00000166167	BTRC	BRNHIP	WHOLE_BRAIN.M4	TIS	RDNV.autism	0.407	-	-
ENSG00000186868	MAPT	BRNCTXBA9	CTX.M1	TIS	NeuroDeg.FTD NeuroDeg.PD	0.285	-	sig
ENSG00000197102	DYNC1H1	BRNACC	WHOLE_BRAIN.M9	TIS	RDNV.autism	0.265	-	-
ENSG00000197102	DYNC1H1	BRNCTX	WHOLE_BRAIN.M4	WB	RDNV.autism	0.133	-	-
ENSG00000197386	HTT	BRNSNA	WHOLE_BRAIN.M4	TIS	NeuroDeg.HD	0.164	-	-
ENSG00000197535	MYO5A	BRNCTX	WHOLE_BRAIN.M4	WB	RDNV.autism	0.158	-	-
ENSG00000198087	CD2AP	BRNCBL	WHOLE_BRAIN.M1	WB	NeuroDeg.AD	0.296	-	sig
ENSG00000069329	VPS35	BRNHYP	WHOLE_BRAIN.M4	WB	NeuroDeg.PD	0.369	-	sig
ENSG00000080815	PSEN1	BRNAMY	WHOLE_BRAIN.M7	WB	NeuroDeg.AD	0.196	-	-
ENSG00000093010	COMT	BRNCDT	WHOLE_BRAIN.M6	TIS	NeuroDeg.PD	0.39	-	-
ENSG00000093010	COMT	BRNCTX	WHOLE_BRAIN.M8	WB	NeuroDeg.PD	0.219	-	-
ENSG00000095970	TREM2	BRNCTXB24	WHOLE_BRAIN.M10	WB	NeuroDeg.AD	0.282	-	-
ENSG00000100354	TNRC6B	BRNAMY	grey	WB	RDNV.autism SFARI.SFARI_2	0.429	-	-
ENSG00000101752	MIB1	BRNCTX	WHOLE_BRAIN.M1	WB	RDNV.autism	0.327	-	-
ENSG00000106477	CEP41	BRNSNA	WHOLE_BRAIN.M1	TIS	SFARI.SFARI_2	0.265	-	-
ENSG00000108557	RAI1	BRNCTX	BRNCTX.M1	TIS	RDNV.autism	0.135	-	-
ENSG00000116539	ASH1L	BRNHYP	WHOLE_BRAIN.M1	TIS	RDNV.autism SFARI.SFARI_1	0.138	-	sig
ENSG00000120885	CLU	BRNCDT	WHOLE_BRAIN.M6	TIS	NeuroDeg.AD	0.148	-	-
ENSG00000127914	AKAP9	BRNAMY	BRNAMY.M3	TIS	RDNV.autism	0.328	-	-
ENSG00000130203	APOE	BRNPUT	WHOLE_BRAIN.M6	WB	NeuroDeg.AD	0.251	-	-
ENSG00000132872	SYT4	BRNHIP	WHOLE_BRAIN.M4	WB	NeuroDeg.PD	0.137	sig	-
ENSG00000132872	SYT4	BRNCTXBA9	WHOLE_BRAIN.M4	TIS	NeuroDeg.PD	0.209	-	-
ENSG00000132872	SYT4	BRNCTX	WHOLE_BRAIN.M4	TIS	NeuroDeg.PD	0.224	-	-
ENSG00000132872	SYT4	BRNCTXB24	WHOLE_BRAIN.M4	WB	NeuroDeg.PD	0.246	-	-
ENSG00000136451	VEZF1	BRNCTX	WHOLE_BRAIN.M7	WB	RDNV.autism	0.333	-	sig
ENSG00000145864	GABRB2	BRNCTXBA9	WHOLE_BRAIN.M4	TIS	RDNV.autism	0.222	-	-
ENSG00000157103	SLC6A1	BRNCBL	CEREBELLUM.M2	TIS	RDNV.autism SFARI.SFARI_2	0.279	-	-
ENSG00000159082	SYNJ1	BRNCTXB24	WHOLE_BRAIN.M4	TIS	NeuroDeg.PD	0.194	-	-
ENSG00000159363	ATP13A2	BRNCTXBA9	BRNCTXBA9.M8	TIS	NeuroDeg.PD	0.199	-	sig
ENSG00000159363	ATP13A2	BRNACC	WHOLE_BRAIN.M4	WB	NeuroDeg.PD	0.228	-	-
ENSG00000162105	SHANK2	BRNHYP	WHOLE_BRAIN.M4	WB	RDNV.autism SFARI.SFARI_2	0.535	-	sig
ENSG00000164134	NAA15	BRNCBH	WHOLE_BRAIN.M1	WB	RDNV.autism SFARI.SFARI_1	0.357	-	-
ENSG00000164181	ELOVL7	BRNCTX	WHOLE_BRAIN.M8	TIS	NeuroDeg.PD	0.462	-	-
ENSG00000164181	ELOVL7	BRNHYP	WHOLE_BRAIN.M11	WB	NeuroDeg.PD	0.255	-	-
ENSG00000166167	BTRC	BRNCTXB24	WHOLE_BRAIN.M4	WB	RDNV.autism	0.342	-	-
ENSG00000166167	BTRC	BRNCTX	WHOLE_BRAIN.M4	TIS	RDNV.autism	0.338	-	-
ENSG00000166167	BTRC	BRNCTXBA9	WHOLE_BRAIN.M4	WB	RDNV.autism	0.325	-	-
ENSG00000173575	CHD2	BRNCTX	BRNCTX.M2	TIS	RDNV.autism SFARI.SFARI_1	0.146	-	-
ENSG00000179915	NRXN1	BRNCTX	WHOLE_BRAIN.M4	TIS	RDNV.autism SFARI.SFARI_2	0.169	-	-
ENSG00000182568	SATB1	BRNCTX	WHOLE_BRAIN.M4	TIS	RDNV.autism NeuroDeg.PD	0.343	-	-
ENSG00000186487	MYT1L	BRNCTXBA9	WHOLE_BRAIN.M4	WB	RDNV.autism SFARI.SFARI_1	0.282	-	-
ENSG00000186868	MAPT	BRNCTXB24	CTX.M1	TIS	NeuroDeg.FTD NeuroDeg.PD	0.317	-	sig
ENSG00000188906	LRRK2	BRNPUT	grey	TIS	NeuroDeg.PD	0.263	-	-
ENSG00000197535	MYO5A	BRNCTXB24	WHOLE_BRAIN.M4	TIS	RDNV.autism	0.12	-	-
ENSG00000198087	CD2AP	BRNCBL	CEREBELLUM.M1	TIS	NeuroDeg.AD	0.284	-	-
ENSG00000036257	CUL3	BRNCTX	grey	TIS	RDNV.autism SFARI.SFARI_1	0.306	-	-
ENSG00000069329	VPS35	BRNHIP	WHOLE_BRAIN.M4	TIS	NeuroDeg.PD	0.234	sig	-
ENSG00000073712	FERMT2	BRNCBL	WHOLE_BRAIN.M6	WB	NeuroDeg.AD	0.194	sig	-
ENSG00000079432	CIC	BRNCBL	BRNCBL.M5	TIS	SFARI.SFARI_2	0.326	-	-
ENSG00000095970	TREM2	BRNCTXBA9	WHOLE_BRAIN.M10	WB	NeuroDeg.AD	0.282	-	-
ENSG00000095970	TREM2	BRNSNA	WHOLE_BRAIN.M10	TIS	NeuroDeg.AD	0.256	-	-
ENSG00000095970	TREM2	BRNSNA	WHOLE_BRAIN.M10	WB	NeuroDeg.AD	0.26	-	-
ENSG00000095970	TREM2	BRNCTX	WHOLE_BRAIN.M10	TIS	NeuroDeg.AD	0.191	-	-
ENSG00000095970	TREM2	BRNAMY	WHOLE_BRAIN.M10	WB	NeuroDeg.AD	0.24	-	-
ENSG00000101004	NINL	BRNAMY	grey	WB	RDNV.autism	0.246	-	sig
ENSG00000101489	CELF4	BRNSNA	WHOLE_BRAIN.M4	WB	RDNV.autism	0.271	-	-
ENSG00000101752	MIB1	BRNCTXBA9	WHOLE_BRAIN.M1	TIS	RDNV.autism	0.363	-	-
ENSG00000109861	CTSC	BRNSNA	WHOLE_BRAIN.M10	WB	NeuroDeg.FTD	0.421	-	-
ENSG00000110066	KMT5B	BRNCTX	WHOLE_BRAIN.M1	WB	RDNV.autism SFARI.SFARI_1	0.197	-	-
ENSG00000112640	PPP2R5D	BRNHIP	WHOLE_BRAIN.M4	WB	RDNV.autism	0.485	-	-
ENSG00000120885	CLU	BRNACC	WHOLE_BRAIN.M6	TIS	NeuroDeg.AD	0.345	-	-
ENSG00000120885	CLU	BRNSNA	WHOLE_BRAIN.M6	WB	NeuroDeg.AD	0.245	-	-
ENSG00000120885	CLU	BRNSNA	WHOLE_BRAIN.M6	TIS	NeuroDeg.AD	0.164	-	-
ENSG00000127419	TMEM175	BRNCTX	WHOLE_BRAIN.M9	WB	NeuroDeg.PD	0.187	-	-
ENSG00000127955	GNAI1	BRNCTX	CTX.M4	TIS	RDNV.autism	0.262	-	-
ENSG00000136451	VEZF1	BRNCTX	WHOLE_BRAIN.M7	TIS	RDNV.autism	0.352	-	-
ENSG00000143772	ITPKB	BRNCBL	WHOLE_BRAIN.M6	TIS	NeuroDeg.PD	0.292	-	-
ENSG00000145864	GABRB2	BRNPUT	STR.M1	TIS	RDNV.autism	0.42	-	-
ENSG00000145864	GABRB2	BRNCTXB24	WHOLE_BRAIN.M4	TIS	RDNV.autism	0.223	-	-
ENSG00000145864	GABRB2	BRNCTX	WHOLE_BRAIN.M4	WB	RDNV.autism	0.248	-	-
ENSG00000153827	TRIP12	BRNCBL	grey	TIS	RDNV.autism SFARI.SFARI_1	0.199	sig	-
ENSG00000155511	GRIA1	BRNCTXB24	WHOLE_BRAIN.M4	TIS	RDNV.autism SFARI.SFARI_2	0.26	-	-
ENSG00000155961	RAB39B	BRNSNA	WHOLE_BRAIN.M4	WB	NeuroDeg.PD	0.263	-	-
ENSG00000155970	MICU3	BRNCTXBA9	ALL.M4	TIS	NeuroDeg.PD	0.089	-	sig
ENSG00000157741	UBN2	BRNCTX	CTX.M4	TIS	SFARI.SFARI_2	0.144	-	-
ENSG00000159363	ATP13A2	BRNPUT	WHOLE_BRAIN.M4	WB	NeuroDeg.PD	0.206	-	-
ENSG00000164134	NAA15	BRNCBH	CEREBELLUM.M1	TIS	RDNV.autism SFARI.SFARI_1	0.373	-	-
ENSG00000166206	GABRB3	BRNCTXB24	WHOLE_BRAIN.M4	TIS	RDNV.autism SFARI.SFARI_2	0.209	-	-
ENSG00000166206	GABRB3	BRNCTXBA9	WHOLE_BRAIN.M4	TIS	RDNV.autism SFARI.SFARI_2	0.176	-	-
ENSG00000174469	CNTNAP2	BRNPUT	grey	WB	SFARI.SFARI_2	0.264	-	-
ENSG00000174469	CNTNAP2	BRNCDT	BGA.M1	TIS	SFARI.SFARI_2	0.19	-	-
ENSG00000177565	TBL1XR1	BRNCTXB24	ALL.M4	TIS	RDNV.autism SFARI.SFARI_2	0.166	-	-
ENSG00000186487	MYT1L	BRNCTXB24	WHOLE_BRAIN.M4	TIS	RDNV.autism SFARI.SFARI_1	0.228	-	-
ENSG00000186487	MYT1L	BRNCTXB24	WHOLE_BRAIN.M4	WB	RDNV.autism SFARI.SFARI_1	0.271	-	-
ENSG00000188021	UBQLN2	BRNCDT	STR.M2	TIS	NeuroDeg.ALS NeuroDeg.FTD	0.195	-	-
ENSG00000188906	LRRK2	BRNPUT	grey	WB	NeuroDeg.PD	0.224	-	-
ENSG00000197102	DYNC1H1	BRNHIP	WHOLE_BRAIN.M4	WB	RDNV.autism	0.143	sig	-
ENSG00000197102	DYNC1H1	BRNCTX	grey	TIS	RDNV.autism	0.12	-	-
ENSG00000197535	MYO5A	BRNCTXBA9	WHOLE_BRAIN.M4	WB	RDNV.autism	0.158	-	-
ENSG00000198648	STK39	BRNHYP	BRNHYP.M1	TIS	NeuroDeg.PD	0.42	-	sig
ENSG00000204120	GIGYF2	BRNCBL	WHOLE_BRAIN.M1	WB	SFARI.SFARI_2	0.303	-	-
ENSG00000204120	GIGYF2	BRNCBH	WHOLE_BRAIN.M1	WB	SFARI.SFARI_2	0.263	-	-
ENSG00000273079	GRIN2B	BRNCTXB24	WHOLE_BRAIN.M4	WB	RDNV.autism SFARI.SFARI_1	0.385	-	-
