# Supplementary material for: Evolutionary conservation and divergence of the human brain transcriptome
Source: Genome Biol. 2021 Jan 29;22:52. doi: 10.1186/s13059-020-02257-z (PMC7844938; doi:10.1186/s13059-020-02257-z)
Supplement: Supplementary file 10 — Additional file 10: Table S9. Disease associated genes diverged from mouse. [file 13059_2020_2257_MOESM10_ESM.txt]

Gene_Ensembl	Gene_Name	Region	Module	Module_Construction	Disease	HumanMouse_Divergence	Human_Specific	PrimateVsMouse
ENSG00000173409	ARV1	BRNAMY	WHOLE_BRAIN.M5	WB	KEGG.Early_infantile_epileptic_encephalopathy_	0.699	sig	-
ENSG00000206561	COLQ	BRNCTXBA9	BRNCTXBA9.M1	TIS	KEGG.Congenital_myasthenic_syndrome_	0.654	-	sig
ENSG00000126803	HSPA2	BRNHIP	WHOLE_BRAIN.M7	WB	NeuroDeg.AD	0.88	-	sig
ENSG00000132932	ATP8A2	BRNHIP	WHOLE_BRAIN.M4	TIS	KEGG.Cerebellar_ataxia,_mental_retardation_(MR),_and_dysequilibrium_syndrome_(CAMRQ)	0.612	-	-
ENSG00000124126	PREX1	BRNPUT	WHOLE_BRAIN.M7	TIS	SFARI.SFARI_3	0.641	sig	sig
ENSG00000173409	ARV1	BRNHYP	ALL.M3	TIS	KEGG.Early_infantile_epileptic_encephalopathy_	0.599	-	sig
ENSG00000126803	HSPA2	BRNHIP	WHOLE_BRAIN.M7	TIS	NeuroDeg.AD	0.846	-	sig
ENSG00000116117	PARD3B	BRNCTXB24	WHOLE_BRAIN.M6	TIS	SFARI.SFARI_3	0.502	sig	-
ENSG00000181804	SLC9A9	BRNCTX	BRNCTX.M5	TIS	KEGG.Autism_	0.629	-	sig
ENSG00000181804	SLC9A9	BRNCTXB24	BRNCTXB24.M2	TIS	KEGG.Autism_	0.554	-	sig
ENSG00000008405	CRY1	BRNAMY	ALL.M3	TIS	KEGG.Delayed_sleep_phase_syndrome_	0.596	-	-
ENSG00000116117	PARD3B	BRNCTX	WHOLE_BRAIN.M6	TIS	SFARI.SFARI_3	0.507	sig	-
ENSG00000116117	PARD3B	BRNCTXB24	WHOLE_BRAIN.M6	WB	SFARI.SFARI_3	0.526	sig	-
ENSG00000116117	PARD3B	BRNCTXBA9	WHOLE_BRAIN.M6	WB	SFARI.SFARI_3	0.526	sig	-
ENSG00000154310	TNIK	BRNPUT	WHOLE_BRAIN.M6	TIS	KEGG.Autosomal_recessive_mental_retardation	0.678	-	-
ENSG00000127824	TUBA4A	BRNHYP	NS.SCTX.M1	TIS	KEGG.Amyotrophic_lateral_sclerosis_(ALS)_	0.781	-	sig
ENSG00000165995	CACNB2	BRNSNA	WHOLE_BRAIN.M4	TIS	SFARI.SFARI_3 KEGG.Lambert-Eaton_myasthenic_syndrome	0.507	-	-
ENSG00000116117	PARD3B	BRNCTX	WHOLE_BRAIN.M6	WB	SFARI.SFARI_3	0.484	sig	-
ENSG00000174469	CNTNAP2	BRNSNA	WHOLE_BRAIN.M4	TIS	DisGeNet.Autistic_disorder DisGeNet.Autistic_Disorder SFARI.SFARI_2 SFARI.SFARI_MouseModel KEGG.Autism_	0.552	-	-
ENSG00000080815	PSEN1	BRNHYP	WHOLE_BRAIN.M7	WB	NeuroDeg.AD KEGG.Alzheimer_disease_	0.678	sig	sig
ENSG00000106153	CHCHD2	BRNSNA	WHOLE_BRAIN.M4	TIS	KEGG.Parkinson_disease_	0.519	-	sig
ENSG00000138814	PPP3CA	BRNSNA	WHOLE_BRAIN.M4	TIS	KEGG.Infantile_or_early_childhood_epileptic_encephalopathy	0.464	-	-
ENSG00000181192	DHTKD1	BRNCDT	WHOLE_BRAIN.M6	TIS	KEGG.Charcot-Marie-Tooth_disease_	0.52	-	-
ENSG00000126803	HSPA2	BRNACC	WHOLE_BRAIN.M7	WB	NeuroDeg.AD	0.551	-	sig
ENSG00000128731	HERC2	BRNACC	WHOLE_BRAIN.M5	WB	KEGG.Autosomal_recessive_mental_retardation	0.393	-	-
ENSG00000165995	CACNB2	BRNSNA	WHOLE_BRAIN.M4	WB	SFARI.SFARI_3 KEGG.Lambert-Eaton_myasthenic_syndrome	0.413	-	sig
ENSG00000198860	TSEN15	BRNHIP	WHOLE_BRAIN.M7	TIS	KEGG.Pontocerebellar_hypoplasia_	0.525	-	sig
ENSG00000126803	HSPA2	BRNACC	WHOLE_BRAIN.M7	TIS	NeuroDeg.AD	0.547	-	sig
ENSG00000116337	AMPD2	BRNSNA	WHOLE_BRAIN.M4	WB	KEGG.Hereditary_spastic_paraplegia_ KEGG.Pontocerebellar_hypoplasia_	0.648	-	-
ENSG00000169933	FRMPD4	BRNPUT	STR.M1	TIS	KEGG.X-linked_mental_retardation_	0.591	-	-
ENSG00000181192	DHTKD1	BRNCDT	WHOLE_BRAIN.M6	WB	KEGG.Charcot-Marie-Tooth_disease_	0.492	-	sig
ENSG00000080815	PSEN1	BRNSNA	WHOLE_BRAIN.M7	WB	NeuroDeg.AD KEGG.Alzheimer_disease_	0.569	-	sig
ENSG00000080815	PSEN1	BRNACC	WHOLE_BRAIN.M7	TIS	NeuroDeg.AD KEGG.Alzheimer_disease_	0.477	-	sig
ENSG00000126803	HSPA2	BRNAMY	WHOLE_BRAIN.M7	WB	NeuroDeg.AD	0.545	-	sig
ENSG00000132932	ATP8A2	BRNCTXB24	WHOLE_BRAIN.M4	WB	KEGG.Cerebellar_ataxia,_mental_retardation_(MR),_and_dysequilibrium_syndrome_(CAMRQ)	0.431	sig	-
ENSG00000170396	ZNF804A	BRNCTX	WHOLE_BRAIN.M4	WB	SFARI.SFARI_3	0.444	-	-
ENSG00000132932	ATP8A2	BRNHIP	WHOLE_BRAIN.M4	WB	KEGG.Cerebellar_ataxia,_mental_retardation_(MR),_and_dysequilibrium_syndrome_(CAMRQ)	0.475	-	-
ENSG00000189067	LITAF	BRNHYP	BRNHYP.M3	TIS	KEGG.Charcot-Marie-Tooth_disease_	0.45	-	sig
ENSG00000087053	MTMR2	BRNCDT	BGA.M1	TIS	KEGG.Charcot-Marie-Tooth_disease_	0.499	-	sig
ENSG00000096093	EFHC1	BRNSNA	WHOLE_BRAIN.M1	TIS	KEGG.Juvenile_absence_epilepsy KEGG.Juvenile_myoclonic_epilepsy	0.463	-	-
ENSG00000170396	ZNF804A	BRNCTXB24	WHOLE_BRAIN.M4	WB	SFARI.SFARI_3	0.472	-	-
ENSG00000080815	PSEN1	BRNHYP	WHOLE_BRAIN.M7	TIS	NeuroDeg.AD KEGG.Alzheimer_disease_	0.444	sig	sig
ENSG00000080815	PSEN1	BRNACC	WHOLE_BRAIN.M7	WB	NeuroDeg.AD KEGG.Alzheimer_disease_	0.536	-	sig
ENSG00000124126	PREX1	BRNCTX	WHOLE_BRAIN.M7	TIS	SFARI.SFARI_3	0.394	-	sig
ENSG00000126091	ST3GAL3	BRNHYP	WHOLE_BRAIN.M4	WB	KEGG.Autosomal_recessive_mental_retardation KEGG.Early_infantile_epileptic_encephalopathy_ KEGG.Lennox-Gastaut_syndrome KEGG.West_syndrome_	0.494	-	-
ENSG00000132932	ATP8A2	BRNCTXBA9	WHOLE_BRAIN.M4	TIS	KEGG.Cerebellar_ataxia,_mental_retardation_(MR),_and_dysequilibrium_syndrome_(CAMRQ)	0.413	sig	-
ENSG00000132932	ATP8A2	BRNCTX	WHOLE_BRAIN.M4	WB	KEGG.Cerebellar_ataxia,_mental_retardation_(MR),_and_dysequilibrium_syndrome_(CAMRQ)	0.415	sig	-
ENSG00000132932	ATP8A2	BRNCTXB24	WHOLE_BRAIN.M4	TIS	KEGG.Cerebellar_ataxia,_mental_retardation_(MR),_and_dysequilibrium_syndrome_(CAMRQ)	0.436	sig	-
ENSG00000139352	ASCL1	BRNCBH	WHOLE_BRAIN.M6	TIS	DisGeNet.Intellectual_disability DisGeNet.Intellectual_Disability KEGG.Congenital_central_hypoventilation_syndrome_	0.384	-	sig
ENSG00000165995	CACNB2	BRNCDT	WHOLE_BRAIN.M4	WB	SFARI.SFARI_3 KEGG.Lambert-Eaton_myasthenic_syndrome	0.426	-	sig
ENSG00000168658	VWA3B	BRNHIP	ALL.M1	TIS	KEGG.Autosomal_recessive_spinocerebellar_ataxias	0.712	sig	-
ENSG00000036257	CUL3	BRNHIP	WHOLE_BRAIN.M5	WB	SFARI.SFARI_1 RDNV.autism	0.589	-	-
ENSG00000115840	SLC25A12	BRNPUT	WHOLE_BRAIN.M4	WB	KEGG.Global_cerebral_hypomyelination	0.48	-	-
ENSG00000124126	PREX1	BRNHIP	WHOLE_BRAIN.M7	TIS	SFARI.SFARI_3	0.514	sig	-
ENSG00000126803	HSPA2	BRNCTXBA9	WHOLE_BRAIN.M7	TIS	NeuroDeg.AD	0.404	-	-
ENSG00000126803	HSPA2	BRNPUT	WHOLE_BRAIN.M7	TIS	NeuroDeg.AD	0.526	-	sig
ENSG00000132932	ATP8A2	BRNCTXBA9	WHOLE_BRAIN.M4	WB	KEGG.Cerebellar_ataxia,_mental_retardation_(MR),_and_dysequilibrium_syndrome_(CAMRQ)	0.416	sig	-
ENSG00000132932	ATP8A2	BRNCTX	WHOLE_BRAIN.M4	TIS	KEGG.Cerebellar_ataxia,_mental_retardation_(MR),_and_dysequilibrium_syndrome_(CAMRQ)	0.438	sig	-
ENSG00000148737	TCF7L2	BRNCBL	WHOLE_BRAIN.M6	TIS	SFARI.SFARI_3 RDNV.autism	0.417	-	sig
ENSG00000152128	TMEM163	BRNACC	grey	WB	NeuroDeg.PD	0.364	-	-
ENSG00000164181	ELOVL7	BRNHYP	BRNHYP.M4	TIS	NeuroDeg.PD	0.361	-	-
ENSG00000166123	GPT2	BRNCTXB24	WHOLE_BRAIN.M6	TIS	DisGeNet.Mental_retardation_autosomal_recessive_49 DisGeNet.MENTAL_RETARDATION_AUTOSOMAL_RECESSIVE_49 KEGG.Autosomal_recessive_mental_retardation	0.367	-	-
ENSG00000166123	GPT2	BRNCDT	WHOLE_BRAIN.M6	TIS	DisGeNet.Mental_retardation_autosomal_recessive_49 DisGeNet.MENTAL_RETARDATION_AUTOSOMAL_RECESSIVE_49 KEGG.Autosomal_recessive_mental_retardation	0.492	-	sig
ENSG00000170396	ZNF804A	BRNCTX	WHOLE_BRAIN.M4	TIS	SFARI.SFARI_3	0.41	-	-
ENSG00000080815	PSEN1	BRNSNA	WHOLE_BRAIN.M7	TIS	NeuroDeg.AD KEGG.Alzheimer_disease_	0.51	-	sig
ENSG00000099949	LZTR1	BRNHIP	NS.SCTX.M1	TIS	SFARI.SFARI_3	0.418	-	sig
ENSG00000166123	GPT2	BRNCTXBA9	WHOLE_BRAIN.M6	TIS	DisGeNet.Mental_retardation_autosomal_recessive_49 DisGeNet.MENTAL_RETARDATION_AUTOSOMAL_RECESSIVE_49 KEGG.Autosomal_recessive_mental_retardation	0.388	-	sig
ENSG00000169760	NLGN1	BRNSNA	WHOLE_BRAIN.M4	TIS	SFARI.SFARI_3	0.513	-	-
ENSG00000059573	ALDH18A1	BRNPUT	grey	TIS	KEGG.Hereditary_spastic_paraplegia_	0.31	-	-
ENSG00000082458	DLG3	BRNHYP	WHOLE_BRAIN.M4	TIS	KEGG.X-linked_mental_retardation_	0.414	-	-
ENSG00000082701	GSK3B	BRNSNA	WHOLE_BRAIN.M4	TIS	DisGeNet.Bipolar_disorder DisGeNet.Bipolar_Disorder DisGeNet.Depressive_disorder DisGeNet.Mental_depression DisGeNet.Mental_Depression	0.56	-	-
ENSG00000111802	TDP2	BRNHIP	WHOLE_BRAIN.M5	WB	KEGG.Autosomal_recessive_spinocerebellar_ataxias	0.472	-	-
ENSG00000143772	ITPKB	BRNCTXBA9	BRNCTXBA9.M9	TIS	NeuroDeg.PD	0.368	-	sig
ENSG00000155256	ZFYVE27	BRNCTXBA9	BRNCTXBA9.M8	TIS	KEGG.Hereditary_spastic_paraplegia_	0.445	-	sig
ENSG00000170396	ZNF804A	BRNCTXBA9	WHOLE_BRAIN.M4	WB	SFARI.SFARI_3	0.444	-	-
ENSG00000181192	DHTKD1	BRNPUT	WHOLE_BRAIN.M6	WB	KEGG.Charcot-Marie-Tooth_disease_	0.483	-	sig
ENSG00000205090	TMEM240	BRNHYP	WHOLE_BRAIN.M4	WB	KEGG.Spinocerebellar_ataxia_(SCA)_	0.375	sig	-
ENSG00000080815	PSEN1	BRNHIP	WHOLE_BRAIN.M7	WB	NeuroDeg.AD KEGG.Alzheimer_disease_	0.46	-	-
ENSG00000114450	GNB4	BRNACC	WHOLE_BRAIN.M6	TIS	KEGG.Charcot-Marie-Tooth_disease_	0.542	-	sig
ENSG00000115840	SLC25A12	BRNPUT	STR.M1	TIS	KEGG.Global_cerebral_hypomyelination	0.545	-	sig
ENSG00000126803	HSPA2	BRNCDT	WHOLE_BRAIN.M7	TIS	NeuroDeg.AD	0.477	-	sig
ENSG00000126803	HSPA2	BRNHYP	WHOLE_BRAIN.M7	WB	NeuroDeg.AD	0.686	sig	-
ENSG00000134569	LRP4	BRNCBL	WHOLE_BRAIN.M6	WB	KEGG.Congenital_myasthenic_syndrome_ KEGG.Myasthenia_gravis	0.391	-	-
ENSG00000134569	LRP4	BRNCBH	WHOLE_BRAIN.M6	TIS	KEGG.Congenital_myasthenic_syndrome_ KEGG.Myasthenia_gravis	0.29	-	-
ENSG00000141485	SLC13A5	BRNCBH	WHOLE_BRAIN.M6	TIS	KEGG.Early_infantile_epileptic_encephalopathy_	0.488	-	sig
ENSG00000152128	TMEM163	BRNCTX	WHOLE_BRAIN.M4	TIS	NeuroDeg.PD	0.424	-	-
ENSG00000166123	GPT2	BRNCTX	WHOLE_BRAIN.M6	TIS	DisGeNet.Mental_retardation_autosomal_recessive_49 DisGeNet.MENTAL_RETARDATION_AUTOSOMAL_RECESSIVE_49 KEGG.Autosomal_recessive_mental_retardation	0.374	-	-
ENSG00000187730	GABRD	BRNCTXBA9	BRNCTXBA9.M8	TIS	KEGG.Febrile_seizures_ KEGG.Juvenile_myoclonic_epilepsy	0.508	-	sig
ENSG00000189241	TSPYL1	BRNCTXBA9	WHOLE_BRAIN.M4	TIS	KEGG.Sudden_infant_death_with_dysgenesis_of_the_testes_syndrome	0.42	-	-
ENSG00000108798	ABI3	BRNHYP	WHOLE_BRAIN.M10	TIS	NeuroDeg.AD	0.345	-	sig
ENSG00000115840	SLC25A12	BRNSNA	WHOLE_BRAIN.M4	WB	KEGG.Global_cerebral_hypomyelination	0.492	-	-
ENSG00000123240	OPTN	BRNCTX	WHOLE_BRAIN.M4	TIS	NeuroDeg.ALS NeuroDeg.FTD KEGG.Amyotrophic_lateral_sclerosis_(ALS)_	0.402	-	-
ENSG00000126091	ST3GAL3	BRNHYP	WHOLE_BRAIN.M4	TIS	KEGG.Autosomal_recessive_mental_retardation KEGG.Early_infantile_epileptic_encephalopathy_ KEGG.Lennox-Gastaut_syndrome KEGG.West_syndrome_	0.521	-	-
ENSG00000126803	HSPA2	BRNSNA	WHOLE_BRAIN.M7	WB	NeuroDeg.AD	0.495	-	sig
ENSG00000126803	HSPA2	BRNSNA	WHOLE_BRAIN.M7	TIS	NeuroDeg.AD	0.481	-	sig
ENSG00000126803	HSPA2	BRNPUT	WHOLE_BRAIN.M7	WB	NeuroDeg.AD	0.483	-	sig
ENSG00000127955	GNAI1	BRNSNA	WHOLE_BRAIN.M7	TIS	RDNV.autism	0.744	-	-
ENSG00000130226	DPP6	BRNSNA	WHOLE_BRAIN.M4	WB	DisGeNet.Mental_retardation_autosomal_dominant_33 DisGeNet.MENTAL_RETARDATION_AUTOSOMAL_DOMINANT_33 KEGG.Autosomal_dominant_mental_retardation_	0.527	-	sig
ENSG00000140945	CDH13	BRNCTX	WHOLE_BRAIN.M4	TIS	SFARI.SFARI_3	0.321	-	-
ENSG00000142168	SOD1	BRNSNA	WHOLE_BRAIN.M4	TIS	DisGeNet.Depressive_disorder NeuroDeg.ALS KEGG.Amyotrophic_lateral_sclerosis_(ALS)_	0.579	-	-
ENSG00000152495	CAMK4	BRNCTX	WHOLE_BRAIN.M4	TIS	DisGeNet.Cocaine_dependence DisGeNet.Cocaine_Dependence	0.316	-	sig
ENSG00000159363	ATP13A2	BRNHYP	WHOLE_BRAIN.M4	TIS	NeuroDeg.PD KEGG.Hereditary_spastic_paraplegia_ KEGG.Kufor-Rakeb_syndrome KEGG.Parkinson_disease_	0.406	-	-
ENSG00000164181	ELOVL7	BRNACC	WHOLE_BRAIN.M11	TIS	NeuroDeg.PD	0.554	-	-
ENSG00000173409	ARV1	BRNCBH	CEREBELLUM.M5	TIS	KEGG.Early_infantile_epileptic_encephalopathy_	0.457	-	-
ENSG00000184156	KCNQ3	BRNSNA	WHOLE_BRAIN.M4	TIS	SFARI.SFARI_3 KEGG.Benign_familial_neonatal_and_infantile_epilepsies_ RDNV.autism	0.516	sig	-
ENSG00000093010	COMT	BRNCTXBA9	BRNCTXBA9.M9	TIS	DisGeNet.Bipolar_disorder DisGeNet.Bipolar_Disorder DisGeNet.Cocaine_dependence DisGeNet.Cocaine_Dependence DisGeNet.Depression_bipolar DisGeNet.Depression_Bipolar NeuroDeg.PD	0.374	-	sig
ENSG00000099331	MYO9B	BRNCTX	WHOLE_BRAIN.M7	TIS	SFARI.SFARI_3	0.493	-	-
ENSG00000099331	MYO9B	BRNPUT	WHOLE_BRAIN.M7	TIS	SFARI.SFARI_3	0.463	-	-
ENSG00000124140	SLC12A5	BRNHIP	WHOLE_BRAIN.M4	WB	SFARI.SFARI_3 KEGG.Early_infantile_epileptic_encephalopathy_ KEGG.Malignant_migrating_partial_seizures_in_infancy	0.465	-	-
ENSG00000134569	LRP4	BRNHYP	WHOLE_BRAIN.M6	WB	KEGG.Congenital_myasthenic_syndrome_ KEGG.Myasthenia_gravis	0.571	sig	-
ENSG00000138814	PPP3CA	BRNPUT	WHOLE_BRAIN.M4	WB	KEGG.Infantile_or_early_childhood_epileptic_encephalopathy	0.522	-	-
ENSG00000164588	HCN1	BRNCTX	WHOLE_BRAIN.M4	TIS	KEGG.Early_infantile_epileptic_encephalopathy_	0.352	-	-
ENSG00000079482	OPHN1	BRNAMY	WHOLE_BRAIN.M6	TIS	SFARI.SFARI_3 KEGG.Syndromic_X-linked_mental_retardation	0.607	-	-
ENSG00000082458	DLG3	BRNHYP	WHOLE_BRAIN.M4	WB	KEGG.X-linked_mental_retardation_	0.359	-	sig
ENSG00000100888	CHD8	BRNHYP	WHOLE_BRAIN.M5	WB	SFARI.SFARI_1 SFARI.SFARI_MouseModel KEGG.Autism_ RDNV.autism	0.386	sig	-
ENSG00000119718	EIF2B2	BRNHIP	BRNHIP.M4	TIS	KEGG.Leukoencephalopathy_with_vanishing_white_matter_	0.48	-	-
ENSG00000126803	HSPA2	BRNCDT	WHOLE_BRAIN.M7	WB	NeuroDeg.AD	0.478	-	sig
ENSG00000145335	SNCA	BRNSNA	WHOLE_BRAIN.M4	WB	DisGeNet.Alcoholic_intoxication_chronic DisGeNet.Alcoholic_Intoxication_Chronic NeuroDeg.PD KEGG.Lewy_body_dementia_(LBD) KEGG.Parkinson_disease_	0.356	-	-
ENSG00000155016	CYP2U1	BRNCTXBA9	WHOLE_BRAIN.M1	TIS	KEGG.Hereditary_spastic_paraplegia_	0.374	-	-
ENSG00000171867	PRNP	BRNHYP	grey	WB	KEGG.Huntington_disease-like_syndrome	0.391	-	sig
ENSG00000181804	SLC9A9	BRNSNA	BRNSNA.M5	TIS	KEGG.Autism_	0.389	-	-
ENSG00000185008	ROBO2	BRNCTXB24	WHOLE_BRAIN.M4	WB	SFARI.SFARI_3	0.473	sig	-
ENSG00000185760	KCNQ5	BRNPUT	WHOLE_BRAIN.M4	WB	KEGG.Autosomal_dominant_mental_retardation_	0.363	-	sig
ENSG00000059573	ALDH18A1	BRNPUT	grey	WB	KEGG.Hereditary_spastic_paraplegia_	0.324	-	-
ENSG00000105568	PPP2R1A	BRNHYP	NS.SCTX.M1	TIS	DisGeNet.Mental_retardation_autosomal_dominant_36 DisGeNet.MENTAL_RETARDATION_AUTOSOMAL_DOMINANT_36 KEGG.Autosomal_dominant_mental_retardation_	0.491	-	-
ENSG00000108798	ABI3	BRNAMY	WHOLE_BRAIN.M10	TIS	NeuroDeg.AD	0.414	-	sig
ENSG00000108798	ABI3	BRNHYP	WHOLE_BRAIN.M10	WB	NeuroDeg.AD	0.306	-	sig
ENSG00000116337	AMPD2	BRNSNA	WHOLE_BRAIN.M4	TIS	KEGG.Hereditary_spastic_paraplegia_ KEGG.Pontocerebellar_hypoplasia_	0.448	-	-
ENSG00000120903	CHRNA2	BRNCTXBA9	BRNCTXBA9.M7	TIS	KEGG.Autosomal_dominant_nocturnal_frontal_lobe_epilepsy_(ADNFLE)_	0.395	-	sig
ENSG00000124126	PREX1	BRNCTXB24	BRNCTXB24.M3	TIS	SFARI.SFARI_3	0.371	-	sig
ENSG00000124140	SLC12A5	BRNHIP	WHOLE_BRAIN.M4	TIS	SFARI.SFARI_3 KEGG.Early_infantile_epileptic_encephalopathy_ KEGG.Malignant_migrating_partial_seizures_in_infancy	0.47	-	-
ENSG00000126803	HSPA2	BRNCTX	WHOLE_BRAIN.M7	TIS	NeuroDeg.AD	0.413	-	-
ENSG00000131653	TRAF7	BRNHYP	BRNHYP.M2	TIS	RDNV.autism	0.516	sig	-
ENSG00000134569	LRP4	BRNCBH	WHOLE_BRAIN.M6	WB	KEGG.Congenital_myasthenic_syndrome_ KEGG.Myasthenia_gravis	0.342	-	-
ENSG00000140945	CDH13	BRNCTXB24	WHOLE_BRAIN.M4	TIS	SFARI.SFARI_3	0.363	-	-
ENSG00000141404	GNAL	BRNSNA	WHOLE_BRAIN.M4	TIS	KEGG.Primary_dystonia_	0.765	sig	-
ENSG00000145335	SNCA	BRNSNA	WHOLE_BRAIN.M4	TIS	DisGeNet.Alcoholic_intoxication_chronic DisGeNet.Alcoholic_Intoxication_Chronic NeuroDeg.PD KEGG.Lewy_body_dementia_(LBD) KEGG.Parkinson_disease_	0.328	-	-
ENSG00000152128	TMEM163	BRNACC	grey	TIS	NeuroDeg.PD	0.254	-	-
ENSG00000152495	CAMK4	BRNCTX	WHOLE_BRAIN.M4	WB	DisGeNet.Cocaine_dependence DisGeNet.Cocaine_Dependence	0.333	-	-
ENSG00000166123	GPT2	BRNHYP	BRNHYP.M7	TIS	DisGeNet.Mental_retardation_autosomal_recessive_49 DisGeNet.MENTAL_RETARDATION_AUTOSOMAL_RECESSIVE_49 KEGG.Autosomal_recessive_mental_retardation	0.523	sig	-
ENSG00000169306	IL1RAPL1	BRNACC	WHOLE_BRAIN.M7	WB	KEGG.X-linked_mental_retardation_	0.508	-	-
ENSG00000169306	IL1RAPL1	BRNACC	WHOLE_BRAIN.M7	TIS	KEGG.X-linked_mental_retardation_	0.441	-	-
ENSG00000173409	ARV1	BRNCBL	BRNCBL.M4	TIS	KEGG.Early_infantile_epileptic_encephalopathy_	0.424	-	sig
ENSG00000185008	ROBO2	BRNCTXB24	WHOLE_BRAIN.M4	TIS	SFARI.SFARI_3	0.472	sig	-
ENSG00000189241	TSPYL1	BRNCTXB24	WHOLE_BRAIN.M4	TIS	KEGG.Sudden_infant_death_with_dysgenesis_of_the_testes_syndrome	0.463	-	-
ENSG00000206561	COLQ	BRNCTX	WHOLE_BRAIN.M3	TIS	KEGG.Congenital_myasthenic_syndrome_	0.377	-	sig
ENSG00000066084	DIP2B	BRNHIP	WHOLE_BRAIN.M7	TIS	KEGG.FRA12A_mental_retardation	0.332	-	sig
ENSG00000066468	FGFR2	BRNCBH	WHOLE_BRAIN.M6	TIS	DisGeNet.Intellectual_disability DisGeNet.Intellectual_Disability	0.272	sig	-
ENSG00000080815	PSEN1	BRNCTX	WHOLE_BRAIN.M7	WB	NeuroDeg.AD KEGG.Alzheimer_disease_	0.371	-	-
ENSG00000080815	PSEN1	BRNHIP	WHOLE_BRAIN.M7	TIS	NeuroDeg.AD KEGG.Alzheimer_disease_	0.368	-	-
ENSG00000080815	PSEN1	BRNCTXBA9	WHOLE_BRAIN.M7	WB	NeuroDeg.AD KEGG.Alzheimer_disease_	0.352	-	-
ENSG00000090905	TNRC6A	BRNSNA	WHOLE_BRAIN.M9	TIS	KEGG.Familial_adult_myoclonic_epilepsy	0.368	-	-
ENSG00000100354	TNRC6B	BRNSNA	WHOLE_BRAIN.M9	TIS	SFARI.SFARI_2 RDNV.autism	0.393	-	-
ENSG00000103197	TSC2	BRNHIP	NS.SCTX.M1	TIS	DisGeNet.Autistic_disorder DisGeNet.Autistic_Disorder SFARI.SFARI_3 SFARI.SFARI_MouseModel	0.383	-	sig
ENSG00000107099	DOCK8	BRNCTXBA9	WHOLE_BRAIN.M10	WB	DisGeNet.Intellectual_disability DisGeNet.Intellectual_Disability SFARI.SFARI_3 KEGG.Autosomal_dominant_mental_retardation_	0.316	-	-
ENSG00000107104	KANK1	BRNCTXBA9	BRNCTXBA9.M9	TIS	KEGG.Spastic_quadriplegic_cerebral_palsy_	0.34	-	sig
ENSG00000116337	AMPD2	BRNCTXB24	CTX.M1	TIS	KEGG.Hereditary_spastic_paraplegia_ KEGG.Pontocerebellar_hypoplasia_	0.394	-	sig
ENSG00000116337	AMPD2	BRNPUT	WHOLE_BRAIN.M4	WB	KEGG.Hereditary_spastic_paraplegia_ KEGG.Pontocerebellar_hypoplasia_	0.486	-	-
ENSG00000124126	PREX1	BRNCBH	WHOLE_BRAIN.M6	TIS	SFARI.SFARI_3	0.37	-	-
ENSG00000124126	PREX1	BRNCBH	WHOLE_BRAIN.M6	WB	SFARI.SFARI_3	0.318	-	-
ENSG00000126803	HSPA2	BRNAMY	WHOLE_BRAIN.M7	TIS	NeuroDeg.AD	0.497	-	sig
ENSG00000131089	ARHGEF9	BRNSNA	WHOLE_BRAIN.M4	TIS	KEGG.Early_infantile_epileptic_encephalopathy_ KEGG.Hyperekplexia_	0.62	-	-
ENSG00000136531	SCN2A	BRNCTXBA9	WHOLE_BRAIN.M4	TIS	SFARI.SFARI_1 KEGG.Benign_familial_neonatal_and_infantile_epilepsies_ RDNV.autism	0.337	-	sig
ENSG00000140945	CDH13	BRNCTXB24	WHOLE_BRAIN.M4	WB	SFARI.SFARI_3	0.368	-	-
ENSG00000141506	PIK3R5	BRNHIP	WHOLE_BRAIN.M10	WB	KEGG.Ataxia_with_ocular_apraxia	0.414	-	-
ENSG00000141506	PIK3R5	BRNHIP	WHOLE_BRAIN.M10	TIS	KEGG.Ataxia_with_ocular_apraxia	0.363	-	-
ENSG00000143772	ITPKB	BRNCTX	BRNCTX.M5	TIS	NeuroDeg.PD	0.37	-	sig
ENSG00000147475	ERLIN2	BRNCTXBA9	WHOLE_BRAIN.M6	TIS	DisGeNet.Intellectual_disability DisGeNet.Intellectual_Disability KEGG.Hereditary_spastic_paraplegia_	0.402	-	-
ENSG00000162377	COA7	BRNSNA	WHOLE_BRAIN.M4	TIS	KEGG.Autosomal_recessive_spinocerebellar_ataxias	0.594	-	-
ENSG00000168000	BSCL2	BRNSNA	WHOLE_BRAIN.M4	WB	KEGG.Distal_hereditary_motor_neuropathies KEGG.Hereditary_spastic_paraplegia_	0.355	-	-
ENSG00000185008	ROBO2	BRNCTX	WHOLE_BRAIN.M4	WB	SFARI.SFARI_3	0.455	sig	-
ENSG00000189241	TSPYL1	BRNCTXB24	WHOLE_BRAIN.M4	WB	KEGG.Sudden_infant_death_with_dysgenesis_of_the_testes_syndrome	0.433	-	-
ENSG00000198853	RUSC2	BRNCTXB24	WHOLE_BRAIN.M4	TIS	KEGG.Autosomal_dominant_mental_retardation_	0.411	-	-
ENSG00000254585	MAGEL2	BRNSNA	WHOLE_BRAIN.M4	TIS	SFARI.SFARI_2 SFARI.SFARI_MouseModel	0.381	-	-
ENSG00000007372	PAX6	BRNCTX	WHOLE_BRAIN.M6	TIS	DisGeNet.Autistic_disorder DisGeNet.Autistic_Disorder DisGeNet.Intellectual_disability DisGeNet.Intellectual_Disability	0.253	-	sig
ENSG00000068615	REEP1	BRNCTXB24	WHOLE_BRAIN.M4	WB	KEGG.Distal_hereditary_motor_neuropathies KEGG.Hereditary_spastic_paraplegia_	0.292	sig	-
ENSG00000078070	MCCC1	BRNHIP	WHOLE_BRAIN.M5	WB	NeuroDeg.PD	0.368	sig	-
ENSG00000080815	PSEN1	BRNCTXB24	WHOLE_BRAIN.M7	WB	NeuroDeg.AD KEGG.Alzheimer_disease_	0.329	-	-
ENSG00000087258	GNAO1	BRNSNA	WHOLE_BRAIN.M4	TIS	KEGG.Early_infantile_epileptic_encephalopathy_	0.433	-	-
ENSG00000099949	LZTR1	BRNCTXBA9	BRNCTXBA9.M1	TIS	SFARI.SFARI_3	0.331	-	sig
ENSG00000103197	TSC2	BRNHIP	WHOLE_BRAIN.M9	WB	DisGeNet.Autistic_disorder DisGeNet.Autistic_Disorder SFARI.SFARI_3 SFARI.SFARI_MouseModel	0.333	-	sig
ENSG00000105568	PPP2R1A	BRNHYP	WHOLE_BRAIN.M4	WB	DisGeNet.Mental_retardation_autosomal_dominant_36 DisGeNet.MENTAL_RETARDATION_AUTOSOMAL_DOMINANT_36 KEGG.Autosomal_dominant_mental_retardation_	0.306	sig	-
ENSG00000116641	DOCK7	BRNCTXBA9	WHOLE_BRAIN.M6	TIS	KEGG.Early_infantile_epileptic_encephalopathy_	0.271	-	-
ENSG00000126012	KDM5C	BRNHYP	grey	WB	DisGeNet.Intellectual_disability DisGeNet.Intellectual_Disability SFARI.SFARI_3 KEGG.Syndromic_X-linked_mental_retardation	0.328	-	-
ENSG00000129675	ARHGEF6	BRNCTX	WHOLE_BRAIN.M6	TIS	KEGG.X-linked_mental_retardation_	0.256	-	-
ENSG00000130226	DPP6	BRNCTX	WHOLE_BRAIN.M4	TIS	DisGeNet.Mental_retardation_autosomal_dominant_33 DisGeNet.MENTAL_RETARDATION_AUTOSOMAL_DOMINANT_33 KEGG.Autosomal_dominant_mental_retardation_	0.325	-	-
ENSG00000130226	DPP6	BRNCTXBA9	WHOLE_BRAIN.M4	TIS	DisGeNet.Mental_retardation_autosomal_dominant_33 DisGeNet.MENTAL_RETARDATION_AUTOSOMAL_DOMINANT_33 KEGG.Autosomal_dominant_mental_retardation_	0.335	-	sig
ENSG00000136531	SCN2A	BRNCTX	WHOLE_BRAIN.M4	TIS	SFARI.SFARI_1 KEGG.Benign_familial_neonatal_and_infantile_epilepsies_ RDNV.autism	0.4	-	sig
ENSG00000139352	ASCL1	BRNCTX	BRNCTX.M4	TIS	DisGeNet.Intellectual_disability DisGeNet.Intellectual_Disability KEGG.Congenital_central_hypoventilation_syndrome_	0.413	-	-
ENSG00000139352	ASCL1	BRNCBL	WHOLE_BRAIN.M6	TIS	DisGeNet.Intellectual_disability DisGeNet.Intellectual_Disability KEGG.Congenital_central_hypoventilation_syndrome_	0.351	-	sig
ENSG00000147475	ERLIN2	BRNCTXBA9	WHOLE_BRAIN.M6	WB	DisGeNet.Intellectual_disability DisGeNet.Intellectual_Disability KEGG.Hereditary_spastic_paraplegia_	0.328	-	-
ENSG00000147475	ERLIN2	BRNCTX	WHOLE_BRAIN.M6	WB	DisGeNet.Intellectual_disability DisGeNet.Intellectual_Disability KEGG.Hereditary_spastic_paraplegia_	0.328	-	-
ENSG00000151834	GABRA2	BRNPUT	WHOLE_BRAIN.M6	TIS	DisGeNet.Alcoholic_intoxication_chronic DisGeNet.Alcoholic_Intoxication_Chronic DisGeNet.Cocaine_dependence DisGeNet.Cocaine_Dependence	0.55	-	-
ENSG00000152495	CAMK4	BRNCTXB24	WHOLE_BRAIN.M4	WB	DisGeNet.Cocaine_dependence DisGeNet.Cocaine_Dependence	0.317	-	-
ENSG00000163536	SERPINI1	BRNCTXB24	WHOLE_BRAIN.M5	WB	KEGG.Familial_encephalopathy_with_neuroserpin_inclusion_bodies	0.441	-	-
ENSG00000164050	PLXNB1	BRNCTX	BRNCTX.M5	TIS	SFARI.SFARI_3	0.329	-	sig
ENSG00000164506	STXBP5	BRNHIP	grey	TIS	SFARI.SFARI_3	0.539	-	-
ENSG00000165995	CACNB2	BRNCTXB24	WHOLE_BRAIN.M4	WB	SFARI.SFARI_3 KEGG.Lambert-Eaton_myasthenic_syndrome	0.323	sig	-
ENSG00000165995	CACNB2	BRNPUT	WHOLE_BRAIN.M4	WB	SFARI.SFARI_3 KEGG.Lambert-Eaton_myasthenic_syndrome	0.426	-	sig
ENSG00000165995	CACNB2	BRNPUT	STR.M1	TIS	SFARI.SFARI_3 KEGG.Lambert-Eaton_myasthenic_syndrome	0.418	-	sig
ENSG00000166123	GPT2	BRNPUT	WHOLE_BRAIN.M6	TIS	DisGeNet.Mental_retardation_autosomal_recessive_49 DisGeNet.MENTAL_RETARDATION_AUTOSOMAL_RECESSIVE_49 KEGG.Autosomal_recessive_mental_retardation	0.292	-	-
ENSG00000184845	DRD1	BRNCTXB24	WHOLE_BRAIN.M4	TIS	DisGeNet.Bipolar_disorder DisGeNet.Bipolar_Disorder	0.42	-	sig
ENSG00000185345	PARK2	BRNCTXB24	WHOLE_BRAIN.M4	WB	SFARI.SFARI_3	0.397	-	-
ENSG00000188191	PRKAR1B	BRNCTXBA9	BRNCTXBA9.M8	TIS	RDNV.autism	0.323	-	-
ENSG00000188906	LRRK2	BRNCTXB24	ALL.M4	TIS	NeuroDeg.PD KEGG.Lewy_body_dementia_(LBD) KEGG.Parkinson_disease_	0.295	-	sig
ENSG00000189241	TSPYL1	BRNCTX	WHOLE_BRAIN.M4	WB	KEGG.Sudden_infant_death_with_dysgenesis_of_the_testes_syndrome	0.42	-	-
ENSG00000189241	TSPYL1	BRNCTXBA9	WHOLE_BRAIN.M4	WB	KEGG.Sudden_infant_death_with_dysgenesis_of_the_testes_syndrome	0.42	-	-
ENSG00000198853	RUSC2	BRNCTXB24	WHOLE_BRAIN.M4	WB	KEGG.Autosomal_dominant_mental_retardation_	0.383	-	-
ENSG00000021645	NRXN3	BRNCTX	WHOLE_BRAIN.M4	TIS	SFARI.SFARI_3	0.428	-	-
ENSG00000068615	REEP1	BRNCTX	WHOLE_BRAIN.M4	TIS	KEGG.Distal_hereditary_motor_neuropathies KEGG.Hereditary_spastic_paraplegia_	0.25	-	-
ENSG00000068615	REEP1	BRNCTX	WHOLE_BRAIN.M4	WB	KEGG.Distal_hereditary_motor_neuropathies KEGG.Hereditary_spastic_paraplegia_	0.274	sig	-
ENSG00000082458	DLG3	BRNCTXB24	WHOLE_BRAIN.M4	TIS	KEGG.X-linked_mental_retardation_	0.367	sig	-
ENSG00000092108	SCFD1	BRNHYP	WHOLE_BRAIN.M5	WB	NeuroDeg.ALS	0.38	sig	-
ENSG00000100246	DNAL4	BRNHIP	WHOLE_BRAIN.M4	TIS	KEGG.Congenital_mirror_movements_	0.571	-	sig
ENSG00000100596	SPTLC2	BRNSNA	WHOLE_BRAIN.M7	WB	KEGG.Hereditary_sensory_and_autonomic_neuropathy_	0.266	sig	-
ENSG00000114867	EIF4G1	BRNHIP	WHOLE_BRAIN.M3	TIS	KEGG.Parkinson_disease_	0.549	-	-
ENSG00000115840	SLC25A12	BRNSNA	WHOLE_BRAIN.M4	TIS	KEGG.Global_cerebral_hypomyelination	0.485	-	-
ENSG00000116337	AMPD2	BRNHYP	WHOLE_BRAIN.M4	WB	KEGG.Hereditary_spastic_paraplegia_ KEGG.Pontocerebellar_hypoplasia_	0.821	sig	-
ENSG00000127955	GNAI1	BRNPUT	WHOLE_BRAIN.M7	TIS	RDNV.autism	0.615	-	-
ENSG00000130226	DPP6	BRNCTXB24	WHOLE_BRAIN.M4	WB	DisGeNet.Mental_retardation_autosomal_dominant_33 DisGeNet.MENTAL_RETARDATION_AUTOSOMAL_DOMINANT_33 KEGG.Autosomal_dominant_mental_retardation_	0.364	sig	-
ENSG00000130649	CYP2E1	BRNSNA	WHOLE_BRAIN.M4	TIS	DisGeNet.Alcohol_abuse DisGeNet.Alcoholic_intoxication_chronic DisGeNet.Alcoholic_Intoxication_Chronic	0.506	-	-
ENSG00000134569	LRP4	BRNCBL	WHOLE_BRAIN.M6	TIS	KEGG.Congenital_myasthenic_syndrome_ KEGG.Myasthenia_gravis	0.326	-	-
ENSG00000138031	ADCY3	BRNCBH	CEREBELLUM.M6	TIS	SFARI.SFARI_3	0.435	-	-
ENSG00000147475	ERLIN2	BRNCTXB24	WHOLE_BRAIN.M6	WB	DisGeNet.Intellectual_disability DisGeNet.Intellectual_Disability KEGG.Hereditary_spastic_paraplegia_	0.328	-	-
ENSG00000147475	ERLIN2	BRNCTXB24	WHOLE_BRAIN.M6	TIS	DisGeNet.Intellectual_disability DisGeNet.Intellectual_Disability KEGG.Hereditary_spastic_paraplegia_	0.343	-	-
ENSG00000147475	ERLIN2	BRNCTX	WHOLE_BRAIN.M6	TIS	DisGeNet.Intellectual_disability DisGeNet.Intellectual_Disability KEGG.Hereditary_spastic_paraplegia_	0.311	-	sig
ENSG00000152495	CAMK4	BRNCTXBA9	WHOLE_BRAIN.M4	WB	DisGeNet.Cocaine_dependence DisGeNet.Cocaine_Dependence	0.316	-	-
ENSG00000159363	ATP13A2	BRNHYP	WHOLE_BRAIN.M4	WB	NeuroDeg.PD KEGG.Hereditary_spastic_paraplegia_ KEGG.Kufor-Rakeb_syndrome KEGG.Parkinson_disease_	0.445	sig	-
ENSG00000163536	SERPINI1	BRNCTX	WHOLE_BRAIN.M5	WB	KEGG.Familial_encephalopathy_with_neuroserpin_inclusion_bodies	0.436	-	-
ENSG00000163536	SERPINI1	BRNCTXBA9	WHOLE_BRAIN.M5	WB	KEGG.Familial_encephalopathy_with_neuroserpin_inclusion_bodies	0.436	-	-
ENSG00000164588	HCN1	BRNCTXBA9	WHOLE_BRAIN.M4	WB	KEGG.Early_infantile_epileptic_encephalopathy_	0.36	-	-
ENSG00000165995	CACNB2	BRNCTX	WHOLE_BRAIN.M4	WB	SFARI.SFARI_3 KEGG.Lambert-Eaton_myasthenic_syndrome	0.307	-	-
ENSG00000166862	CACNG2	BRNPUT	STR.M1	TIS	KEGG.Autosomal_dominant_mental_retardation_	0.302	-	sig
ENSG00000169306	IL1RAPL1	BRNHIP	WHOLE_BRAIN.M7	WB	KEGG.X-linked_mental_retardation_	0.573	-	-
ENSG00000176884	GRIN1	BRNCBH	CEREBELLUM.M6	TIS	SFARI.SFARI_3 KEGG.Autosomal_dominant_mental_retardation_	0.27	-	sig
ENSG00000182256	GABRG3	BRNSNA	WHOLE_BRAIN.M4	TIS	SFARI.SFARI_3	0.398	-	-
ENSG00000185008	ROBO2	BRNSNA	WHOLE_BRAIN.M4	TIS	SFARI.SFARI_3	0.545	-	-
ENSG00000185008	ROBO2	BRNCTX	WHOLE_BRAIN.M4	TIS	SFARI.SFARI_3	0.414	sig	-
ENSG00000189241	TSPYL1	BRNCTX	WHOLE_BRAIN.M4	TIS	KEGG.Sudden_infant_death_with_dysgenesis_of_the_testes_syndrome	0.4	-	-
ENSG00000198216	CACNA1E	BRNCTXB24	WHOLE_BRAIN.M4	WB	SFARI.SFARI_3 RDNV.autism	0.27	-	-
ENSG00000206561	COLQ	BRNAMY	grey	WB	KEGG.Congenital_myasthenic_syndrome_	0.323	-	sig
ENSG00000007372	PAX6	BRNCTXB24	WHOLE_BRAIN.M6	WB	DisGeNet.Autistic_disorder DisGeNet.Autistic_Disorder DisGeNet.Intellectual_disability DisGeNet.Intellectual_Disability	0.224	-	sig
ENSG00000007372	PAX6	BRNCTXBA9	WHOLE_BRAIN.M6	WB	DisGeNet.Autistic_disorder DisGeNet.Autistic_Disorder DisGeNet.Intellectual_disability DisGeNet.Intellectual_Disability	0.218	-	sig
ENSG00000007372	PAX6	BRNCTXB24	WHOLE_BRAIN.M6	TIS	DisGeNet.Autistic_disorder DisGeNet.Autistic_Disorder DisGeNet.Intellectual_disability DisGeNet.Intellectual_Disability	0.206	-	-
ENSG00000066084	DIP2B	BRNHIP	WHOLE_BRAIN.M7	WB	KEGG.FRA12A_mental_retardation	0.348	-	-
ENSG00000067182	TNFRSF1A	BRNCTXB24	WHOLE_BRAIN.M8	WB	KEGG.Multiple_sclerosis	0.237	-	-
ENSG00000068615	REEP1	BRNCTXBA9	WHOLE_BRAIN.M4	WB	KEGG.Distal_hereditary_motor_neuropathies KEGG.Hereditary_spastic_paraplegia_	0.274	sig	-
ENSG00000080644	CHRNA3	BRNCBH	CEREBELLUM.M2	TIS	DisGeNet.Alcoholic_intoxication_chronic DisGeNet.Alcoholic_Intoxication_Chronic	0.36	-	-
ENSG00000082701	GSK3B	BRNPUT	WHOLE_BRAIN.M4	WB	DisGeNet.Bipolar_disorder DisGeNet.Bipolar_Disorder DisGeNet.Depressive_disorder DisGeNet.Mental_depression DisGeNet.Mental_Depression	0.306	-	-
ENSG00000083168	KAT6A	BRNSNA	BRNSNA.M5	TIS	DisGeNet.Mental_retardation_autosomal_dominant_32 DisGeNet.MENTAL_RETARDATION_AUTOSOMAL_DOMINANT_32 SFARI.SFARI_3 KEGG.Autosomal_dominant_mental_retardation_	0.381	-	sig
ENSG00000093010	COMT	BRNCTX	BRNCTX.M5	TIS	DisGeNet.Bipolar_disorder DisGeNet.Bipolar_Disorder DisGeNet.Cocaine_dependence DisGeNet.Cocaine_Dependence DisGeNet.Depression_bipolar DisGeNet.Depression_Bipolar NeuroDeg.PD	0.364	-	sig
ENSG00000102466	FGF14	BRNCTXB24	WHOLE_BRAIN.M4	WB	KEGG.Spinocerebellar_ataxia_(SCA)_	0.278	sig	-
ENSG00000102466	FGF14	BRNCTX	WHOLE_BRAIN.M4	WB	KEGG.Spinocerebellar_ataxia_(SCA)_	0.281	sig	-
ENSG00000103089	FA2H	BRNHYP	WHOLE_BRAIN.M7	WB	KEGG.Hereditary_spastic_paraplegia_	0.206	sig	-
ENSG00000112282	MED23	BRNAMY	BRNAMY.M3	TIS	KEGG.Autosomal_recessive_mental_retardation	0.299	-	-
ENSG00000113163	COL4A3BP	BRNSNA	WHOLE_BRAIN.M4	TIS	KEGG.Autosomal_dominant_mental_retardation_	0.412	-	-
ENSG00000113595	TRIM23	BRNCTXBA9	ALL.M4	TIS	RDNV.autism	0.264	-	sig
ENSG00000114166	KAT2B	BRNCTXB24	WHOLE_BRAIN.M6	TIS	SFARI.SFARI_2 RDNV.autism	0.255	-	sig
ENSG00000116337	AMPD2	BRNCDT	WHOLE_BRAIN.M4	WB	KEGG.Hereditary_spastic_paraplegia_ KEGG.Pontocerebellar_hypoplasia_	0.486	-	-
ENSG00000116641	DOCK7	BRNCTXB24	WHOLE_BRAIN.M6	WB	KEGG.Early_infantile_epileptic_encephalopathy_	0.298	-	-
ENSG00000124126	PREX1	BRNCBL	WHOLE_BRAIN.M6	TIS	SFARI.SFARI_3	0.334	-	-
ENSG00000124140	SLC12A5	BRNPUT	STR.M1	TIS	SFARI.SFARI_3 KEGG.Early_infantile_epileptic_encephalopathy_ KEGG.Malignant_migrating_partial_seizures_in_infancy	0.241	-	sig
ENSG00000129675	ARHGEF6	BRNCTX	WHOLE_BRAIN.M6	WB	KEGG.X-linked_mental_retardation_	0.339	-	-
ENSG00000129675	ARHGEF6	BRNCTXB24	WHOLE_BRAIN.M6	TIS	KEGG.X-linked_mental_retardation_	0.258	-	-
ENSG00000136531	SCN2A	BRNCTXB24	WHOLE_BRAIN.M4	TIS	SFARI.SFARI_1 KEGG.Benign_familial_neonatal_and_infantile_epilepsies_ RDNV.autism	0.338	-	sig
ENSG00000138741	TRPC3	BRNPUT	BRNPUT.M3	TIS	KEGG.Spinocerebellar_ataxia_(SCA)_	0.407	-	-
ENSG00000140945	CDH13	BRNCTXBA9	WHOLE_BRAIN.M4	WB	SFARI.SFARI_3	0.368	-	-
ENSG00000140945	CDH13	BRNCTX	WHOLE_BRAIN.M4	WB	SFARI.SFARI_3	0.34	-	-
ENSG00000142230	SAE1	BRNHYP	WHOLE_BRAIN.M4	WB	SFARI.SFARI_3	0.586	-	-
ENSG00000145335	SNCA	BRNACC	WHOLE_BRAIN.M4	WB	DisGeNet.Alcoholic_intoxication_chronic DisGeNet.Alcoholic_Intoxication_Chronic NeuroDeg.PD KEGG.Lewy_body_dementia_(LBD) KEGG.Parkinson_disease_	0.355	-	-
ENSG00000145335	SNCA	BRNPUT	WHOLE_BRAIN.M4	WB	DisGeNet.Alcoholic_intoxication_chronic DisGeNet.Alcoholic_Intoxication_Chronic NeuroDeg.PD KEGG.Lewy_body_dementia_(LBD) KEGG.Parkinson_disease_	0.325	-	-
ENSG00000148356	LRSAM1	BRNCBL	WHOLE_BRAIN.M9	WB	KEGG.Charcot-Marie-Tooth_disease_	0.384	-	sig
ENSG00000148356	LRSAM1	BRNCBH	WHOLE_BRAIN.M9	WB	KEGG.Charcot-Marie-Tooth_disease_	0.387	-	sig
ENSG00000153253	SCN3A	BRNCBH	CEREBELLUM.M4	TIS	KEGG.Early_infantile_epileptic_encephalopathy_ KEGG.Familial_focal_epilepsy_with_variable_foci_	0.651	sig	-
ENSG00000164506	STXBP5	BRNHIP	grey	WB	SFARI.SFARI_3	0.535	-	-
ENSG00000164588	HCN1	BRNCTX	WHOLE_BRAIN.M4	WB	KEGG.Early_infantile_epileptic_encephalopathy_	0.36	-	-
ENSG00000173409	ARV1	BRNHYP	WHOLE_BRAIN.M5	WB	KEGG.Early_infantile_epileptic_encephalopathy_	0.321	sig	-
ENSG00000181192	DHTKD1	BRNPUT	WHOLE_BRAIN.M6	TIS	KEGG.Charcot-Marie-Tooth_disease_	0.495	-	-
ENSG00000181555	SETD2	BRNCBH	CEREBELLUM.M1	TIS	SFARI.SFARI_3	0.265	-	-
ENSG00000196839	ADA	BRNHYP	WHOLE_BRAIN.M7	WB	SFARI.SFARI_3	0.546	sig	-
ENSG00000198216	CACNA1E	BRNCTX	WHOLE_BRAIN.M4	WB	SFARI.SFARI_3 RDNV.autism	0.27	-	-
ENSG00000198853	RUSC2	BRNCTX	WHOLE_BRAIN.M4	WB	KEGG.Autosomal_dominant_mental_retardation_	0.358	-	-
ENSG00000198910	L1CAM	BRNCTXB24	WHOLE_BRAIN.M4	WB	KEGG.Hereditary_spastic_paraplegia_	0.355	-	-
ENSG00000221866	PLXNA4	BRNCTXBA9	WHOLE_BRAIN.M4	WB	SFARI.SFARI_3	0.302	-	-
ENSG00000221866	PLXNA4	BRNCTXB24	WHOLE_BRAIN.M4	WB	SFARI.SFARI_3	0.308	-	-
ENSG00000007372	PAX6	BRNCTX	WHOLE_BRAIN.M6	WB	DisGeNet.Autistic_disorder DisGeNet.Autistic_Disorder DisGeNet.Intellectual_disability DisGeNet.Intellectual_Disability	0.218	-	sig
ENSG00000007372	PAX6	BRNCTXBA9	WHOLE_BRAIN.M6	TIS	DisGeNet.Autistic_disorder DisGeNet.Autistic_Disorder DisGeNet.Intellectual_disability DisGeNet.Intellectual_Disability	0.317	-	-
ENSG00000021645	NRXN3	BRNCTXB24	WHOLE_BRAIN.M4	WB	SFARI.SFARI_3	0.391	-	-
ENSG00000021645	NRXN3	BRNCTXBA9	WHOLE_BRAIN.M4	WB	SFARI.SFARI_3	0.391	-	-
ENSG00000049246	PER3	BRNPUT	WHOLE_BRAIN.M1	WB	KEGG.Familial_advanced_sleep_phase_syndrome_	0.247	-	-
ENSG00000067182	TNFRSF1A	BRNCTX	WHOLE_BRAIN.M8	WB	KEGG.Multiple_sclerosis	0.22	-	-
ENSG00000068615	REEP1	BRNCTXB24	WHOLE_BRAIN.M4	TIS	KEGG.Distal_hereditary_motor_neuropathies KEGG.Hereditary_spastic_paraplegia_	0.245	sig	-
ENSG00000080815	PSEN1	BRNCTX	WHOLE_BRAIN.M7	TIS	NeuroDeg.AD KEGG.Alzheimer_disease_	0.275	-	-
ENSG00000082458	DLG3	BRNCTXBA9	WHOLE_BRAIN.M4	TIS	KEGG.X-linked_mental_retardation_	0.342	sig	-
ENSG00000096093	EFHC1	BRNPUT	grey	TIS	KEGG.Juvenile_absence_epilepsy KEGG.Juvenile_myoclonic_epilepsy	0.333	-	-
ENSG00000096093	EFHC1	BRNPUT	grey	WB	KEGG.Juvenile_absence_epilepsy KEGG.Juvenile_myoclonic_epilepsy	0.325	-	-
ENSG00000100596	SPTLC2	BRNSNA	WHOLE_BRAIN.M7	TIS	KEGG.Hereditary_sensory_and_autonomic_neuropathy_	0.266	sig	-
ENSG00000102466	FGF14	BRNCTXBA9	WHOLE_BRAIN.M4	TIS	KEGG.Spinocerebellar_ataxia_(SCA)_	0.274	-	-
ENSG00000102466	FGF14	BRNCTXBA9	WHOLE_BRAIN.M4	WB	KEGG.Spinocerebellar_ataxia_(SCA)_	0.273	sig	-
ENSG00000103089	FA2H	BRNHYP	WHOLE_BRAIN.M7	TIS	KEGG.Hereditary_spastic_paraplegia_	0.172	sig	-
ENSG00000104723	TUSC3	BRNSNA	WHOLE_BRAIN.M4	TIS	KEGG.Autosomal_recessive_mental_retardation	0.454	sig	-
ENSG00000116337	AMPD2	BRNCTX	CTX.M1	TIS	KEGG.Hereditary_spastic_paraplegia_ KEGG.Pontocerebellar_hypoplasia_	0.391	-	sig
ENSG00000123636	BAZ2B	BRNHYP	BRNHYP.M1	TIS	SFARI.SFARI_2	0.394	-	sig
ENSG00000124126	PREX1	BRNCBL	WHOLE_BRAIN.M6	WB	SFARI.SFARI_3	0.283	-	-
ENSG00000126012	KDM5C	BRNHYP	grey	TIS	DisGeNet.Intellectual_disability DisGeNet.Intellectual_Disability SFARI.SFARI_3 KEGG.Syndromic_X-linked_mental_retardation	0.292	-	-
ENSG00000130649	CYP2E1	BRNAMY	grey	TIS	DisGeNet.Alcohol_abuse DisGeNet.Alcoholic_intoxication_chronic DisGeNet.Alcoholic_Intoxication_Chronic	0.621	sig	-
ENSG00000133059	DSTYK	BRNAMY	WHOLE_BRAIN.M4	TIS	KEGG.Hereditary_spastic_paraplegia_	0.542	-	-
ENSG00000136531	SCN2A	BRNCTXBA9	WHOLE_BRAIN.M4	WB	SFARI.SFARI_1 KEGG.Benign_familial_neonatal_and_infantile_epilepsies_ RDNV.autism	0.326	-	sig
ENSG00000136854	STXBP1	BRNCTX	WHOLE_BRAIN.M4	WB	SFARI.SFARI_3 SFARI.SFARI_MouseModel KEGG.Early_infantile_epileptic_encephalopathy_ RDNV.autism	0.315	-	-
ENSG00000136854	STXBP1	BRNCTXB24	WHOLE_BRAIN.M4	WB	SFARI.SFARI_3 SFARI.SFARI_MouseModel KEGG.Early_infantile_epileptic_encephalopathy_ RDNV.autism	0.347	-	-
ENSG00000148356	LRSAM1	BRNHYP	NS.SCTX.M1	TIS	KEGG.Charcot-Marie-Tooth_disease_	0.232	-	-
ENSG00000149972	CNTN5	BRNCTX	WHOLE_BRAIN.M4	WB	SFARI.SFARI_3	0.34	-	-
ENSG00000149972	CNTN5	BRNCTXB24	WHOLE_BRAIN.M4	WB	SFARI.SFARI_3	0.317	-	-
ENSG00000149972	CNTN5	BRNCTXBA9	WHOLE_BRAIN.M4	WB	SFARI.SFARI_3	0.316	-	-
ENSG00000166123	GPT2	BRNAMY	WHOLE_BRAIN.M6	TIS	DisGeNet.Mental_retardation_autosomal_recessive_49 DisGeNet.MENTAL_RETARDATION_AUTOSOMAL_RECESSIVE_49 KEGG.Autosomal_recessive_mental_retardation	0.317	sig	-
ENSG00000166710	B2M	BRNCTX	WHOLE_BRAIN.M8	TIS	KEGG.Familial_amyloidosis	0.299	-	-
ENSG00000166963	MAP1A	BRNCDT	STR.M1	TIS	RDNV.autism	0.205	-	-
ENSG00000168000	BSCL2	BRNPUT	STR.M1	TIS	KEGG.Distal_hereditary_motor_neuropathies KEGG.Hereditary_spastic_paraplegia_	0.356	-	-
ENSG00000170445	HARS	BRNHYP	WHOLE_BRAIN.M4	TIS	KEGG.Charcot-Marie-Tooth_disease_	0.485	sig	-
ENSG00000175497	DPP10	BRNCTXBA9	grey	TIS	SFARI.SFARI_3	0.371	-	-
ENSG00000177192	PUS1	BRNHYP	NS.SCTX.M1	TIS	KEGG.Myopathy_with_lactic_acidosis_and_sideroblastic_anaemia_	0.302	-	sig
ENSG00000177565	TBL1XR1	BRNCTXBA9	ALL.M4	TIS	SFARI.SFARI_2 KEGG.Autosomal_dominant_mental_retardation_ RDNV.autism	0.225	-	-
ENSG00000181804	SLC9A9	BRNCTXBA9	WHOLE_BRAIN.M8	WB	KEGG.Autism_	0.285	-	-
ENSG00000181804	SLC9A9	BRNCTXB24	WHOLE_BRAIN.M8	WB	KEGG.Autism_	0.285	-	-
ENSG00000181804	SLC9A9	BRNCTX	WHOLE_BRAIN.M8	WB	KEGG.Autism_	0.285	-	-
ENSG00000182621	PLCB1	BRNCTXBA9	grey	TIS	SFARI.SFARI_3 KEGG.Early_infantile_epileptic_encephalopathy_ KEGG.Malignant_migrating_partial_seizures_in_infancy	0.57	-	-
ENSG00000185345	PARK2	BRNCTX	WHOLE_BRAIN.M4	WB	SFARI.SFARI_3	0.36	-	sig
ENSG00000185345	PARK2	BRNCTX	WHOLE_BRAIN.M4	TIS	SFARI.SFARI_3	0.321	-	-
ENSG00000188706	ZDHHC9	BRNCBH	WHOLE_BRAIN.M7	TIS	KEGG.Syndromic_X-linked_mental_retardation	0.38	-	-
ENSG00000189241	TSPYL1	BRNSNA	WHOLE_BRAIN.M4	WB	KEGG.Sudden_infant_death_with_dysgenesis_of_the_testes_syndrome	0.347	-	-
ENSG00000189241	TSPYL1	BRNSNA	WHOLE_BRAIN.M4	TIS	KEGG.Sudden_infant_death_with_dysgenesis_of_the_testes_syndrome	0.313	sig	-
ENSG00000198216	CACNA1E	BRNCTXBA9	WHOLE_BRAIN.M4	WB	SFARI.SFARI_3 RDNV.autism	0.27	-	-
ENSG00000198689	SLC9A6	BRNCTX	WHOLE_BRAIN.M4	TIS	SFARI.SFARI_MouseModel	0.313	-	-
ENSG00000198853	RUSC2	BRNSNA	WHOLE_BRAIN.M4	WB	KEGG.Autosomal_dominant_mental_retardation_	0.347	-	-
ENSG00000198860	TSEN15	BRNACC	WHOLE_BRAIN.M1	WB	KEGG.Pontocerebellar_hypoplasia_	0.635	-	-
ENSG00000221866	PLXNA4	BRNCTX	WHOLE_BRAIN.M4	WB	SFARI.SFARI_3	0.302	-	-
ENSG00000021645	NRXN3	BRNCTX	WHOLE_BRAIN.M4	WB	SFARI.SFARI_3	0.391	-	-
ENSG00000036257	CUL3	BRNACC	WHOLE_BRAIN.M5	WB	SFARI.SFARI_1 RDNV.autism	0.57	-	-
ENSG00000066084	DIP2B	BRNCTXB24	WHOLE_BRAIN.M7	TIS	KEGG.FRA12A_mental_retardation	0.29	-	sig
ENSG00000067182	TNFRSF1A	BRNCDT	WHOLE_BRAIN.M8	TIS	KEGG.Multiple_sclerosis	0.31	-	sig
ENSG00000068366	ACSL4	BRNCTXBA9	ALL.M4	TIS	KEGG.X-linked_mental_retardation_	0.284	-	sig
ENSG00000080815	PSEN1	BRNCTXB24	WHOLE_BRAIN.M7	TIS	NeuroDeg.AD KEGG.Alzheimer_disease_	0.239	-	-
ENSG00000089280	FUS	BRNHIP	grey	WB	NeuroDeg.ALS KEGG.Amyotrophic_lateral_sclerosis_(ALS)_ KEGG.Essential_tremor	0.395	-	-
ENSG00000102466	FGF14	BRNCTX	WHOLE_BRAIN.M4	TIS	KEGG.Spinocerebellar_ataxia_(SCA)_	0.269	-	-
ENSG00000106211	HSPB1	BRNHYP	BRNHYP.M5	TIS	KEGG.Charcot-Marie-Tooth_disease_ KEGG.Distal_hereditary_motor_neuropathies	0.517	-	sig
ENSG00000113163	COL4A3BP	BRNSNA	WHOLE_BRAIN.M4	WB	KEGG.Autosomal_dominant_mental_retardation_	0.347	-	-
ENSG00000114166	KAT2B	BRNCTX	WHOLE_BRAIN.M6	TIS	SFARI.SFARI_2 RDNV.autism	0.195	-	sig
ENSG00000116641	DOCK7	BRNCTX	WHOLE_BRAIN.M6	WB	KEGG.Early_infantile_epileptic_encephalopathy_	0.309	-	-
ENSG00000120885	CLU	BRNAMY	WHOLE_BRAIN.M6	WB	NeuroDeg.AD	0.349	-	-
ENSG00000126803	HSPA2	BRNHYP	WHOLE_BRAIN.M7	TIS	NeuroDeg.AD	0.823	sig	-
ENSG00000130203	APOE	BRNHIP	WHOLE_BRAIN.M6	TIS	NeuroDeg.AD KEGG.Alzheimer_disease_	0.298	-	sig
ENSG00000132639	SNAP25	BRNACC	STR.M1	TIS	DisGeNet.Bipolar_disorder DisGeNet.Bipolar_Disorder KEGG.Congenital_myasthenic_syndrome_	0.646	-	-
ENSG00000136531	SCN2A	BRNCTXB24	WHOLE_BRAIN.M4	WB	SFARI.SFARI_1 KEGG.Benign_familial_neonatal_and_infantile_epilepsies_ RDNV.autism	0.333	-	sig
ENSG00000136531	SCN2A	BRNCTX	WHOLE_BRAIN.M4	WB	SFARI.SFARI_1 KEGG.Benign_familial_neonatal_and_infantile_epilepsies_ RDNV.autism	0.326	-	sig
ENSG00000136854	STXBP1	BRNCTXBA9	WHOLE_BRAIN.M4	WB	SFARI.SFARI_3 SFARI.SFARI_MouseModel KEGG.Early_infantile_epileptic_encephalopathy_ RDNV.autism	0.345	-	-
ENSG00000145335	SNCA	BRNCDT	STR.M2	TIS	DisGeNet.Alcoholic_intoxication_chronic DisGeNet.Alcoholic_Intoxication_Chronic NeuroDeg.PD KEGG.Lewy_body_dementia_(LBD) KEGG.Parkinson_disease_	0.275	-	-
ENSG00000145335	SNCA	BRNCDT	WHOLE_BRAIN.M4	WB	DisGeNet.Alcoholic_intoxication_chronic DisGeNet.Alcoholic_Intoxication_Chronic NeuroDeg.PD KEGG.Lewy_body_dementia_(LBD) KEGG.Parkinson_disease_	0.345	-	-
ENSG00000149311	ATM	BRNHIP	WHOLE_BRAIN.M7	TIS	KEGG.Ataxia_telangiectasia_	0.467	-	-
ENSG00000149571	KIRREL3	BRNCDT	STR.M1	TIS	SFARI.SFARI_3 KEGG.Autosomal_dominant_mental_retardation_	0.399	-	-
ENSG00000155256	ZFYVE27	BRNCTXBA9	WHOLE_BRAIN.M4	WB	KEGG.Hereditary_spastic_paraplegia_	0.369	-	-
ENSG00000164181	ELOVL7	BRNPUT	WHOLE_BRAIN.M8	TIS	NeuroDeg.PD	0.314	sig	-
ENSG00000164588	HCN1	BRNCTXB24	WHOLE_BRAIN.M4	WB	KEGG.Early_infantile_epileptic_encephalopathy_	0.345	-	-
ENSG00000169247	SH3TC2	BRNSNA	WHOLE_BRAIN.M7	TIS	KEGG.Charcot-Marie-Tooth_disease_	0.173	sig	-
ENSG00000171867	PRNP	BRNHYP	grey	TIS	KEGG.Huntington_disease-like_syndrome	0.35	-	sig
ENSG00000173409	ARV1	BRNCDT	STR.M2	TIS	KEGG.Early_infantile_epileptic_encephalopathy_	0.503	-	-
ENSG00000174227	PIGG	BRNPUT	WHOLE_BRAIN.M9	TIS	KEGG.Autosomal_recessive_mental_retardation	0.493	-	-
ENSG00000182256	GABRG3	BRNSNA	WHOLE_BRAIN.M4	WB	SFARI.SFARI_3	0.36	-	sig
ENSG00000185345	PARK2	BRNCTXBA9	WHOLE_BRAIN.M4	WB	SFARI.SFARI_3	0.36	-	-
ENSG00000198216	CACNA1E	BRNCTXB24	WHOLE_BRAIN.M4	TIS	SFARI.SFARI_3 RDNV.autism	0.28	-	sig
ENSG00000198689	SLC9A6	BRNCTXBA9	ALL.M4	TIS	SFARI.SFARI_MouseModel	0.286	-	sig
ENSG00000198853	RUSC2	BRNCTXBA9	WHOLE_BRAIN.M4	WB	KEGG.Autosomal_dominant_mental_retardation_	0.371	-	-
ENSG00000018625	ATP1A2	BRNCBH	WHOLE_BRAIN.M6	WB	KEGG.Alternating_hemiplegia_of_childhood_ KEGG.Hemiplegic_migraine_	0.307	-	-
ENSG00000018625	ATP1A2	BRNCBH	WHOLE_BRAIN.M6	TIS	KEGG.Alternating_hemiplegia_of_childhood_ KEGG.Hemiplegic_migraine_	0.319	-	-
ENSG00000049246	PER3	BRNCDT	WHOLE_BRAIN.M1	WB	KEGG.Familial_advanced_sleep_phase_syndrome_	0.291	-	-
ENSG00000066084	DIP2B	BRNCTX	WHOLE_BRAIN.M7	WB	KEGG.FRA12A_mental_retardation	0.332	-	sig
ENSG00000066084	DIP2B	BRNCTX	WHOLE_BRAIN.M7	TIS	KEGG.FRA12A_mental_retardation	0.331	-	sig
ENSG00000066084	DIP2B	BRNCTXB24	WHOLE_BRAIN.M7	WB	KEGG.FRA12A_mental_retardation	0.315	-	sig
ENSG00000066084	DIP2B	BRNCTXBA9	WHOLE_BRAIN.M7	WB	KEGG.FRA12A_mental_retardation	0.299	-	sig
ENSG00000067182	TNFRSF1A	BRNCTX	WHOLE_BRAIN.M8	TIS	KEGG.Multiple_sclerosis	0.199	-	-
ENSG00000068615	REEP1	BRNCTXBA9	WHOLE_BRAIN.M4	TIS	KEGG.Distal_hereditary_motor_neuropathies KEGG.Hereditary_spastic_paraplegia_	0.246	-	-
ENSG00000077063	CTTNBP2	BRNCTXBA9	BRNCTXBA9.M2	TIS	SFARI.SFARI_3 RDNV.autism	0.355	-	sig
ENSG00000080644	CHRNA3	BRNCBL	CEREBELLUM.M2	TIS	DisGeNet.Alcoholic_intoxication_chronic DisGeNet.Alcoholic_Intoxication_Chronic	0.323	-	-
ENSG00000080815	PSEN1	BRNPUT	WHOLE_BRAIN.M7	TIS	NeuroDeg.AD KEGG.Alzheimer_disease_	0.479	-	sig
ENSG00000080815	PSEN1	BRNCDT	WHOLE_BRAIN.M7	WB	NeuroDeg.AD KEGG.Alzheimer_disease_	0.498	-	sig
ENSG00000080815	PSEN1	BRNPUT	WHOLE_BRAIN.M7	WB	NeuroDeg.AD KEGG.Alzheimer_disease_	0.487	-	sig
ENSG00000087053	MTMR2	BRNSNA	WHOLE_BRAIN.M1	TIS	KEGG.Charcot-Marie-Tooth_disease_	0.194	-	sig
ENSG00000087053	MTMR2	BRNACC	BRNACC.M5	TIS	KEGG.Charcot-Marie-Tooth_disease_	0.256	-	-
ENSG00000099331	MYO9B	BRNHIP	WHOLE_BRAIN.M7	TIS	SFARI.SFARI_3	0.247	-	-
ENSG00000112367	FIG4	BRNSNA	WHOLE_BRAIN.M4	TIS	KEGG.Amyotrophic_lateral_sclerosis_(ALS)_ KEGG.Charcot-Marie-Tooth_disease_	0.484	-	-
ENSG00000115840	SLC25A12	BRNHYP	WHOLE_BRAIN.M4	WB	KEGG.Global_cerebral_hypomyelination	0.482	-	sig
ENSG00000115840	SLC25A12	BRNCDT	WHOLE_BRAIN.M4	WB	KEGG.Global_cerebral_hypomyelination	0.45	-	-
ENSG00000116641	DOCK7	BRNCTXB24	WHOLE_BRAIN.M6	TIS	KEGG.Early_infantile_epileptic_encephalopathy_	0.276	-	-
ENSG00000116641	DOCK7	BRNCTXBA9	WHOLE_BRAIN.M6	WB	KEGG.Early_infantile_epileptic_encephalopathy_	0.28	-	-
ENSG00000117394	SLC2A1	BRNCTX	WHOLE_BRAIN.M11	WB	DisGeNet.Intellectual_disability DisGeNet.Intellectual_Disability	0.192	-	-
ENSG00000120699	EXOSC8	BRNSNA	WHOLE_BRAIN.M1	WB	KEGG.Pontocerebellar_hypoplasia_	0.388	-	-
ENSG00000124126	PREX1	BRNCTXBA9	BRNCTXBA9.M9	TIS	SFARI.SFARI_3	0.236	-	sig
ENSG00000125482	TTF1	BRNCTXBA9	WHOLE_BRAIN.M5	WB	KEGG.Benign_hereditary_chorea	0.612	-	-
ENSG00000127955	GNAI1	BRNCDT	WHOLE_BRAIN.M7	TIS	RDNV.autism	0.57	-	-
ENSG00000132872	SYT4	BRNPUT	STR.M1	TIS	NeuroDeg.PD	0.373	-	-
ENSG00000136854	STXBP1	BRNCTXB24	WHOLE_BRAIN.M4	TIS	SFARI.SFARI_3 SFARI.SFARI_MouseModel KEGG.Early_infantile_epileptic_encephalopathy_ RDNV.autism	0.305	-	-
ENSG00000145375	SPATA5	BRNCTXBA9	WHOLE_BRAIN.M1	TIS	KEGG.Symptomatic_generalized_epilepsies	0.251	-	-
ENSG00000148053	NTRK2	BRNPUT	WHOLE_BRAIN.M6	TIS	DisGeNet.Bipolar_disorder DisGeNet.Bipolar_Disorder DisGeNet.Mental_depression DisGeNet.Mental_Depression	0.392	-	-
ENSG00000148737	TCF7L2	BRNCDT	BRNCDT.M1	TIS	SFARI.SFARI_3 RDNV.autism	0.228	-	-
ENSG00000148948	LRRC4C	BRNACC	WHOLE_BRAIN.M4	WB	RDNV.autism	0.77	-	sig
ENSG00000154277	UCHL1	BRNCTXB24	WHOLE_BRAIN.M4	WB	KEGG.Hereditary_spastic_paraplegia_ KEGG.Parkinson_disease_	0.265	-	-
ENSG00000155256	ZFYVE27	BRNCTX	WHOLE_BRAIN.M4	WB	KEGG.Hereditary_spastic_paraplegia_	0.327	-	-
ENSG00000165995	CACNB2	BRNCTXBA9	WHOLE_BRAIN.M4	WB	SFARI.SFARI_3 KEGG.Lambert-Eaton_myasthenic_syndrome	0.244	-	-
ENSG00000166963	MAP1A	BRNPUT	STR.M1	TIS	RDNV.autism	0.293	-	-
ENSG00000169247	SH3TC2	BRNSNA	WHOLE_BRAIN.M7	WB	KEGG.Charcot-Marie-Tooth_disease_	0.173	sig	-
ENSG00000169432	SCN9A	BRNSNA	WHOLE_BRAIN.M4	TIS	SFARI.SFARI_2 KEGG.Congenital_insensitivity_to_pain KEGG.Febrile_seizures_ KEGG.Hereditary_sensory_and_autonomic_neuropathy_ KEGG.Paroxysmal_extreme_pain_disorder	0.6	-	-
ENSG00000170027	YWHAG	BRNHYP	WHOLE_BRAIN.M4	TIS	KEGG.Early_infantile_epileptic_encephalopathy_	0.404	-	-
ENSG00000170445	HARS	BRNHYP	WHOLE_BRAIN.M4	WB	KEGG.Charcot-Marie-Tooth_disease_	0.463	sig	-
ENSG00000172264	MACROD2	BRNCTX	WHOLE_BRAIN.M4	WB	SFARI.SFARI_2	0.498	-	-
ENSG00000173064	HECTD4	BRNHYP	WHOLE_BRAIN.M5	WB	SFARI.SFARI_3 RDNV.autism	0.661	sig	-
ENSG00000173409	ARV1	BRNAMY	WHOLE_BRAIN.M4	TIS	KEGG.Early_infantile_epileptic_encephalopathy_	0.501	sig	-
ENSG00000177542	SLC25A22	BRNHIP	WHOLE_BRAIN.M4	WB	KEGG.Early_infantile_epileptic_encephalopathy_ KEGG.Early_myoclonic_encephalopathy	0.299	-	-
ENSG00000185008	ROBO2	BRNCTXBA9	WHOLE_BRAIN.M4	WB	SFARI.SFARI_3	0.372	-	-
ENSG00000188706	ZDHHC9	BRNCBL	WHOLE_BRAIN.M7	WB	KEGG.Syndromic_X-linked_mental_retardation	0.445	-	-
ENSG00000198216	CACNA1E	BRNCTX	WHOLE_BRAIN.M4	TIS	SFARI.SFARI_3 RDNV.autism	0.337	-	-
ENSG00000251322	SHANK3	BRNHIP	BRNHIP.M5	TIS	DisGeNet.Autistic_disorder DisGeNet.Autistic_Disorder DisGeNet.Intellectual_disability DisGeNet.Intellectual_Disability SFARI.SFARI_1 SFARI.SFARI_MouseModel RDNV.autism	0.242	-	-
ENSG00000018625	ATP1A2	BRNCBL	WHOLE_BRAIN.M6	WB	KEGG.Alternating_hemiplegia_of_childhood_ KEGG.Hemiplegic_migraine_	0.307	-	-
ENSG00000066468	FGFR2	BRNHYP	WHOLE_BRAIN.M7	TIS	DisGeNet.Intellectual_disability DisGeNet.Intellectual_Disability	0.32	sig	-
ENSG00000067182	TNFRSF1A	BRNCTXB24	WHOLE_BRAIN.M8	TIS	KEGG.Multiple_sclerosis	0.24	sig	-
ENSG00000079482	OPHN1	BRNCTX	WHOLE_BRAIN.M6	TIS	SFARI.SFARI_3 KEGG.Syndromic_X-linked_mental_retardation	0.305	-	-
ENSG00000079482	OPHN1	BRNCTXBA9	WHOLE_BRAIN.M6	TIS	SFARI.SFARI_3 KEGG.Syndromic_X-linked_mental_retardation	0.272	-	-
ENSG00000106153	CHCHD2	BRNSNA	WHOLE_BRAIN.M5	WB	KEGG.Parkinson_disease_	0.563	-	sig
ENSG00000106290	TAF6	BRNCTX	BRNCTX.M1	TIS	SFARI.SFARI_3	0.312	-	sig
ENSG00000108798	ABI3	BRNAMY	WHOLE_BRAIN.M10	WB	NeuroDeg.AD	0.222	-	sig
ENSG00000108819	PPP1R9B	BRNACC	WHOLE_BRAIN.M4	WB	RDNV.autism	0.468	-	-
ENSG00000109861	CTSC	BRNHYP	WHOLE_BRAIN.M10	TIS	NeuroDeg.FTD	0.465	sig	-
ENSG00000109911	ELP4	BRNCTXBA9	WHOLE_BRAIN.M6	WB	SFARI.SFARI_3	0.238	-	-
ENSG00000109911	ELP4	BRNCTX	WHOLE_BRAIN.M6	WB	SFARI.SFARI_3	0.238	-	-
ENSG00000112282	MED23	BRNAMY	WHOLE_BRAIN.M1	WB	KEGG.Autosomal_recessive_mental_retardation	0.253	-	-
ENSG00000121775	TMEM39B	BRNCTX	WHOLE_BRAIN.M3	TIS	RDNV.autism	0.299	-	sig
ENSG00000129675	ARHGEF6	BRNCTXB24	WHOLE_BRAIN.M6	WB	KEGG.X-linked_mental_retardation_	0.302	-	-
ENSG00000129675	ARHGEF6	BRNCTXBA9	WHOLE_BRAIN.M6	WB	KEGG.X-linked_mental_retardation_	0.306	-	-
ENSG00000130226	DPP6	BRNCTX	WHOLE_BRAIN.M4	WB	DisGeNet.Mental_retardation_autosomal_dominant_33 DisGeNet.MENTAL_RETARDATION_AUTOSOMAL_DOMINANT_33 KEGG.Autosomal_dominant_mental_retardation_	0.351	sig	-
ENSG00000134343	ANO3	BRNHIP	grey	WB	KEGG.Primary_dystonia_	0.564	-	-
ENSG00000136244	IL6	BRNCTX	WHOLE_BRAIN.M8	TIS	DisGeNet.Depressive_disorder DisGeNet.Mental_depression DisGeNet.Mental_Depression DisGeNet.Unipolar_depression DisGeNet.Unipolar_Depression	0.364	-	-
ENSG00000146701	MDH2	BRNHYP	NS.SCTX.M1	TIS	KEGG.Early_infantile_epileptic_encephalopathy_	0.358	-	-
ENSG00000149311	ATM	BRNCTXB24	WHOLE_BRAIN.M7	TIS	KEGG.Ataxia_telangiectasia_	0.378	-	-
ENSG00000149972	CNTN5	BRNCTXB24	WHOLE_BRAIN.M4	TIS	SFARI.SFARI_3	0.331	-	-
ENSG00000159363	ATP13A2	BRNHIP	WHOLE_BRAIN.M4	WB	NeuroDeg.PD KEGG.Hereditary_spastic_paraplegia_ KEGG.Kufor-Rakeb_syndrome KEGG.Parkinson_disease_	0.365	-	-
ENSG00000162687	KCNT2	BRNCTXBA9	ALL.M4	TIS	KEGG.Early_infantile_epileptic_encephalopathy_	0.355	-	-
ENSG00000165688	PMPCA	BRNCTXB24	WHOLE_BRAIN.M9	TIS	KEGG.Autosomal_recessive_spinocerebellar_ataxias	0.301	-	sig
ENSG00000165731	RET	BRNCTX	WHOLE_BRAIN.M4	WB	KEGG.Congenital_central_hypoventilation_syndrome_	0.379	-	-
ENSG00000165731	RET	BRNCTXB24	WHOLE_BRAIN.M4	WB	KEGG.Congenital_central_hypoventilation_syndrome_	0.393	-	-
ENSG00000166862	CACNG2	BRNCTX	WHOLE_BRAIN.M4	WB	KEGG.Autosomal_dominant_mental_retardation_	0.329	-	-
ENSG00000166862	CACNG2	BRNCTXB24	WHOLE_BRAIN.M4	WB	KEGG.Autosomal_dominant_mental_retardation_	0.339	-	-
ENSG00000169169	CPT1C	BRNSNA	WHOLE_BRAIN.M4	TIS	KEGG.Hereditary_spastic_paraplegia_	0.166	-	-
ENSG00000169306	IL1RAPL1	BRNCTX	WHOLE_BRAIN.M7	TIS	KEGG.X-linked_mental_retardation_	0.51	-	-
ENSG00000169933	FRMPD4	BRNPUT	WHOLE_BRAIN.M4	WB	KEGG.X-linked_mental_retardation_	0.41	-	-
ENSG00000172264	MACROD2	BRNCTXB24	WHOLE_BRAIN.M4	WB	SFARI.SFARI_2	0.498	-	-
ENSG00000173409	ARV1	BRNCBL	WHOLE_BRAIN.M5	WB	KEGG.Early_infantile_epileptic_encephalopathy_	0.516	-	-
ENSG00000176697	BDNF	BRNHIP	grey	TIS	DisGeNet.Bipolar_disorder DisGeNet.Bipolar_Disorder DisGeNet.Depressive_disorder DisGeNet.Mental_depression DisGeNet.Mental_Depression DisGeNet.Unipolar_depression DisGeNet.Unipolar_Depression KEGG.Congenital_central_hypoventilation_syndrome_	0.425	-	-
ENSG00000176697	BDNF	BRNHIP	grey	WB	DisGeNet.Bipolar_disorder DisGeNet.Bipolar_Disorder DisGeNet.Depressive_disorder DisGeNet.Mental_depression DisGeNet.Mental_Depression DisGeNet.Unipolar_depression DisGeNet.Unipolar_Depression KEGG.Congenital_central_hypoventilation_syndrome_	0.45	-	-
ENSG00000184156	KCNQ3	BRNPUT	WHOLE_BRAIN.M4	WB	SFARI.SFARI_3 KEGG.Benign_familial_neonatal_and_infantile_epilepsies_ RDNV.autism	0.392	-	-
ENSG00000188706	ZDHHC9	BRNCBH	WHOLE_BRAIN.M7	WB	KEGG.Syndromic_X-linked_mental_retardation	0.475	-	-
ENSG00000196839	ADA	BRNCDT	WHOLE_BRAIN.M7	TIS	SFARI.SFARI_3	0.298	-	-
ENSG00000196839	ADA	BRNCTXB24	BRNCTXB24.M3	TIS	SFARI.SFARI_3	0.182	-	-
ENSG00000196839	ADA	BRNHYP	WHOLE_BRAIN.M7	TIS	SFARI.SFARI_3	0.521	sig	-
ENSG00000198689	SLC9A6	BRNCTX	WHOLE_BRAIN.M4	WB	SFARI.SFARI_MouseModel	0.31	-	-
ENSG00000198853	RUSC2	BRNHYP	WHOLE_BRAIN.M4	WB	KEGG.Autosomal_dominant_mental_retardation_	0.352	-	-
ENSG00000206190	ATP10A	BRNCTXBA9	WHOLE_BRAIN.M11	WB	SFARI.SFARI_3	0.234	-	-
ENSG00000067182	TNFRSF1A	BRNCTXBA9	WHOLE_BRAIN.M8	WB	KEGG.Multiple_sclerosis	0.176	-	-
ENSG00000076685	NT5C2	BRNHIP	WHOLE_BRAIN.M6	WB	KEGG.Hereditary_spastic_paraplegia_	0.293	-	-
ENSG00000079215	SLC1A3	BRNPUT	WHOLE_BRAIN.M6	TIS	KEGG.Episodic_ataxias_	0.257	-	-
ENSG00000079482	OPHN1	BRNHYP	WHOLE_BRAIN.M6	WB	SFARI.SFARI_3 KEGG.Syndromic_X-linked_mental_retardation	0.604	sig	-
ENSG00000079482	OPHN1	BRNCTXB24	WHOLE_BRAIN.M6	TIS	SFARI.SFARI_3 KEGG.Syndromic_X-linked_mental_retardation	0.292	-	-
ENSG00000079482	OPHN1	BRNCTX	WHOLE_BRAIN.M6	WB	SFARI.SFARI_3 KEGG.Syndromic_X-linked_mental_retardation	0.29	-	-
ENSG00000090020	SLC9A1	BRNCTX	BRNCTX.M1	TIS	KEGG.Autosomal_recessive_spinocerebellar_ataxias	0.24	-	sig
ENSG00000092108	SCFD1	BRNSNA	WHOLE_BRAIN.M5	WB	NeuroDeg.ALS	0.445	-	-
ENSG00000093010	COMT	BRNCTXB24	WHOLE_BRAIN.M6	TIS	DisGeNet.Bipolar_disorder DisGeNet.Bipolar_Disorder DisGeNet.Cocaine_dependence DisGeNet.Cocaine_Dependence DisGeNet.Depression_bipolar DisGeNet.Depression_Bipolar NeuroDeg.PD	0.333	-	sig
ENSG00000096093	EFHC1	BRNCBH	grey	WB	KEGG.Juvenile_absence_epilepsy KEGG.Juvenile_myoclonic_epilepsy	0.303	-	-
ENSG00000100596	SPTLC2	BRNCTX	WHOLE_BRAIN.M7	WB	KEGG.Hereditary_sensory_and_autonomic_neuropathy_	0.308	-	-
ENSG00000100596	SPTLC2	BRNCTXB24	WHOLE_BRAIN.M7	WB	KEGG.Hereditary_sensory_and_autonomic_neuropathy_	0.281	-	-
ENSG00000100888	CHD8	BRNHYP	NS.SCTX.M1	TIS	SFARI.SFARI_1 SFARI.SFARI_MouseModel KEGG.Autism_ RDNV.autism	0.411	sig	-
ENSG00000102466	FGF14	BRNCTXB24	WHOLE_BRAIN.M4	TIS	KEGG.Spinocerebellar_ataxia_(SCA)_	0.223	-	-
ENSG00000104723	TUSC3	BRNSNA	WHOLE_BRAIN.M4	WB	KEGG.Autosomal_recessive_mental_retardation	0.621	-	-
ENSG00000107099	DOCK8	BRNCTXB24	WHOLE_BRAIN.M10	WB	DisGeNet.Intellectual_disability DisGeNet.Intellectual_Disability SFARI.SFARI_3 KEGG.Autosomal_dominant_mental_retardation_	0.232	-	-
ENSG00000108557	RAI1	BRNSNA	WHOLE_BRAIN.M4	TIS	DisGeNet.Intellectual_disability DisGeNet.Intellectual_Disability SFARI.SFARI_3 SFARI.SFARI_MouseModel RDNV.autism	0.565	-	sig
ENSG00000109911	ELP4	BRNCTXB24	WHOLE_BRAIN.M6	WB	SFARI.SFARI_3	0.227	-	-
ENSG00000109911	ELP4	BRNCTXBA9	WHOLE_BRAIN.M6	TIS	SFARI.SFARI_3	0.312	-	-
ENSG00000116641	DOCK7	BRNCTX	WHOLE_BRAIN.M6	TIS	KEGG.Early_infantile_epileptic_encephalopathy_	0.293	-	-
ENSG00000117394	SLC2A1	BRNCTXBA9	WHOLE_BRAIN.M11	WB	DisGeNet.Intellectual_disability DisGeNet.Intellectual_Disability	0.195	-	-
ENSG00000117479	SLC19A2	BRNCDT	BRNCDT.M4	TIS	KEGG.Wernicke_encephalopathy_	0.243	-	-
ENSG00000118432	CNR1	BRNPUT	WHOLE_BRAIN.M4	WB	DisGeNet.Cocaine_dependence DisGeNet.Cocaine_Dependence SFARI.SFARI_3	0.303	-	-
ENSG00000121775	TMEM39B	BRNCTXB24	WHOLE_BRAIN.M9	TIS	RDNV.autism	0.31	-	sig
ENSG00000123560	PLP1	BRNHYP	WHOLE_BRAIN.M7	TIS	KEGG.Hereditary_spastic_paraplegia_	0.365	sig	-
ENSG00000125482	TTF1	BRNCTXBA9	BRNCTXBA9.M6	TIS	KEGG.Benign_hereditary_chorea	0.404	-	sig
ENSG00000126803	HSPA2	BRNCBH	WHOLE_BRAIN.M7	TIS	NeuroDeg.AD	0.343	sig	-
ENSG00000130226	DPP6	BRNSNA	WHOLE_BRAIN.M4	TIS	DisGeNet.Mental_retardation_autosomal_dominant_33 DisGeNet.MENTAL_RETARDATION_AUTOSOMAL_DOMINANT_33 KEGG.Autosomal_dominant_mental_retardation_	0.396	-	-
ENSG00000130226	DPP6	BRNCTXBA9	WHOLE_BRAIN.M4	WB	DisGeNet.Mental_retardation_autosomal_dominant_33 DisGeNet.MENTAL_RETARDATION_AUTOSOMAL_DOMINANT_33 KEGG.Autosomal_dominant_mental_retardation_	0.341	sig	-
ENSG00000130226	DPP6	BRNPUT	WHOLE_BRAIN.M4	WB	DisGeNet.Mental_retardation_autosomal_dominant_33 DisGeNet.MENTAL_RETARDATION_AUTOSOMAL_DOMINANT_33 KEGG.Autosomal_dominant_mental_retardation_	0.38	-	-
ENSG00000130649	CYP2E1	BRNAMY	grey	WB	DisGeNet.Alcohol_abuse DisGeNet.Alcoholic_intoxication_chronic DisGeNet.Alcoholic_Intoxication_Chronic	0.617	sig	-
ENSG00000131089	ARHGEF9	BRNCTX	WHOLE_BRAIN.M4	TIS	KEGG.Early_infantile_epileptic_encephalopathy_ KEGG.Hyperekplexia_	0.298	-	sig
ENSG00000133958	UNC79	BRNHIP	WHOLE_BRAIN.M4	TIS	SFARI.SFARI_3	0.238	-	-
ENSG00000133958	UNC79	BRNPUT	grey	WB	SFARI.SFARI_3	0.394	-	-
ENSG00000134569	LRP4	BRNCTXB24	WHOLE_BRAIN.M6	WB	KEGG.Congenital_myasthenic_syndrome_ KEGG.Myasthenia_gravis	0.258	-	-
ENSG00000134569	LRP4	BRNCDT	WHOLE_BRAIN.M6	WB	KEGG.Congenital_myasthenic_syndrome_ KEGG.Myasthenia_gravis	0.396	-	-
ENSG00000134569	LRP4	BRNCTXB24	WHOLE_BRAIN.M6	TIS	KEGG.Congenital_myasthenic_syndrome_ KEGG.Myasthenia_gravis	0.281	-	-
ENSG00000152822	GRM1	BRNCTX	WHOLE_BRAIN.M4	TIS	KEGG.Autosomal_recessive_spinocerebellar_ataxias	0.364	-	sig
ENSG00000155016	CYP2U1	BRNCTXB24	BRNCTXB24.M5	TIS	KEGG.Hereditary_spastic_paraplegia_	0.237	-	-
ENSG00000155256	ZFYVE27	BRNCTXB24	WHOLE_BRAIN.M4	WB	KEGG.Hereditary_spastic_paraplegia_	0.369	-	-
ENSG00000155961	RAB39B	BRNSNA	WHOLE_BRAIN.M4	TIS	DisGeNet.Intellectual_disability DisGeNet.Intellectual_Disability NeuroDeg.PD KEGG.X-linked_mental_retardation_	0.417	-	-
ENSG00000159363	ATP13A2	BRNHIP	WHOLE_BRAIN.M4	TIS	NeuroDeg.PD KEGG.Hereditary_spastic_paraplegia_ KEGG.Kufor-Rakeb_syndrome KEGG.Parkinson_disease_	0.401	-	-
ENSG00000162063	CCNF	BRNCTX	BRNCTX.M1	TIS	NeuroDeg.ALS NeuroDeg.FTD	0.301	-	sig
ENSG00000164588	HCN1	BRNCTXB24	WHOLE_BRAIN.M4	TIS	KEGG.Early_infantile_epileptic_encephalopathy_	0.291	-	-
ENSG00000164904	ALDH7A1	BRNSNA	WHOLE_BRAIN.M6	TIS	KEGG.Pyridoxine-dependent_epilepsy_	0.227	-	-
ENSG00000165688	PMPCA	BRNHYP	WHOLE_BRAIN.M9	WB	KEGG.Autosomal_recessive_spinocerebellar_ataxias	0.545	-	sig
ENSG00000165995	CACNB2	BRNCTX	WHOLE_BRAIN.M4	TIS	SFARI.SFARI_3 KEGG.Lambert-Eaton_myasthenic_syndrome	0.309	-	-
ENSG00000165995	CACNB2	BRNHYP	WHOLE_BRAIN.M4	TIS	SFARI.SFARI_3 KEGG.Lambert-Eaton_myasthenic_syndrome	0.372	sig	-
ENSG00000166123	GPT2	BRNSNA	WHOLE_BRAIN.M6	TIS	DisGeNet.Mental_retardation_autosomal_recessive_49 DisGeNet.MENTAL_RETARDATION_AUTOSOMAL_RECESSIVE_49 KEGG.Autosomal_recessive_mental_retardation	0.326	-	-
ENSG00000166340	TPP1	BRNSNA	WHOLE_BRAIN.M6	TIS	KEGG.Autosomal_recessive_spinocerebellar_ataxias	0.367	-	sig
ENSG00000168000	BSCL2	BRNSNA	WHOLE_BRAIN.M4	TIS	KEGG.Distal_hereditary_motor_neuropathies KEGG.Hereditary_spastic_paraplegia_	0.194	-	sig
ENSG00000169933	FRMPD4	BRNCTX	WHOLE_BRAIN.M4	TIS	KEGG.X-linked_mental_retardation_	0.218	-	-
ENSG00000170027	YWHAG	BRNCTXB24	WHOLE_BRAIN.M4	WB	KEGG.Early_infantile_epileptic_encephalopathy_	0.243	-	-
ENSG00000170445	HARS	BRNHIP	NS.SCTX.M1	TIS	KEGG.Charcot-Marie-Tooth_disease_	0.446	-	-
ENSG00000172264	MACROD2	BRNCTXBA9	WHOLE_BRAIN.M4	WB	SFARI.SFARI_2	0.498	-	-
ENSG00000173409	ARV1	BRNCBH	WHOLE_BRAIN.M5	WB	KEGG.Early_infantile_epileptic_encephalopathy_	0.432	-	-
ENSG00000179915	NRXN1	BRNCTXBA9	ALL.M4	TIS	DisGeNet.Autism_spectrum_disorders DisGeNet.Autism_Spectrum_Disorders DisGeNet.Autistic_disorder DisGeNet.Autistic_Disorder DisGeNet.Intellectual_disability DisGeNet.Intellectual_Disability SFARI.SFARI_2 RDNV.autism	0.269	-	sig
ENSG00000184144	CNTN2	BRNCTXB24	WHOLE_BRAIN.M7	TIS	KEGG.Familial_adult_myoclonic_epilepsy	0.242	-	sig
ENSG00000187730	GABRD	BRNCTX	grey	TIS	KEGG.Febrile_seizures_ KEGG.Juvenile_myoclonic_epilepsy	0.389	-	sig
ENSG00000198216	CACNA1E	BRNCTXBA9	WHOLE_BRAIN.M4	TIS	SFARI.SFARI_3 RDNV.autism	0.27	-	-
ENSG00000198853	RUSC2	BRNSNA	WHOLE_BRAIN.M4	TIS	KEGG.Autosomal_dominant_mental_retardation_	0.255	-	-
ENSG00000198963	RORB	BRNCTXBA9	grey	TIS	RDNV.autism	0.341	-	sig
ENSG00000206561	COLQ	BRNCTXB24	grey	TIS	KEGG.Congenital_myasthenic_syndrome_	0.394	-	sig
ENSG00000213689	TREX1	BRNSNA	grey	TIS	KEGG.Retinal_vasculopathy_with_cerebral_leukodystrophy_	0.201	-	-
ENSG00000221866	PLXNA4	BRNCTXBA9	WHOLE_BRAIN.M4	TIS	SFARI.SFARI_3	0.209	-	-
ENSG00000221866	PLXNA4	BRNCTXB24	WHOLE_BRAIN.M4	TIS	SFARI.SFARI_3	0.262	-	-
ENSG00000221866	PLXNA4	BRNCTX	WHOLE_BRAIN.M4	TIS	SFARI.SFARI_3	0.288	-	-
ENSG00000021645	NRXN3	BRNSNA	WHOLE_BRAIN.M4	TIS	SFARI.SFARI_3	0.428	sig	-
ENSG00000068366	ACSL4	BRNCBH	CEREBELLUM.M5	TIS	KEGG.X-linked_mental_retardation_	0.42	-	-
ENSG00000073712	FERMT2	BRNCTXB24	WHOLE_BRAIN.M6	WB	NeuroDeg.AD	0.279	-	-
ENSG00000073712	FERMT2	BRNCTX	WHOLE_BRAIN.M6	TIS	NeuroDeg.AD	0.251	-	-
ENSG00000073712	FERMT2	BRNCTXBA9	WHOLE_BRAIN.M6	WB	NeuroDeg.AD	0.283	-	sig
ENSG00000082458	DLG3	BRNCTX	WHOLE_BRAIN.M4	TIS	KEGG.X-linked_mental_retardation_	0.263	-	-
ENSG00000082458	DLG3	BRNCTXB24	WHOLE_BRAIN.M4	WB	KEGG.X-linked_mental_retardation_	0.319	sig	-
ENSG00000096093	EFHC1	BRNCBH	grey	TIS	KEGG.Juvenile_absence_epilepsy KEGG.Juvenile_myoclonic_epilepsy	0.364	-	-
ENSG00000099331	MYO9B	BRNCTXB24	WHOLE_BRAIN.M7	TIS	SFARI.SFARI_3	0.418	-	-
ENSG00000100596	SPTLC2	BRNCTXB24	WHOLE_BRAIN.M7	TIS	KEGG.Hereditary_sensory_and_autonomic_neuropathy_	0.282	-	-
ENSG00000100596	SPTLC2	BRNCTXBA9	WHOLE_BRAIN.M7	WB	KEGG.Hereditary_sensory_and_autonomic_neuropathy_	0.29	-	-
ENSG00000101126	ADNP	BRNCDT	BGA.M3	TIS	SFARI.SFARI_1 SFARI.SFARI_MouseModel RDNV.autism	0.346	-	sig
ENSG00000101489	CELF4	BRNHYP	WHOLE_BRAIN.M4	TIS	SFARI.SFARI_3 RDNV.autism	0.384	sig	-
ENSG00000103723	AP3B2	BRNHYP	WHOLE_BRAIN.M5	WB	KEGG.Early_infantile_epileptic_encephalopathy_	0.251	-	-
ENSG00000104419	NDRG1	BRNCTX	WHOLE_BRAIN.M7	WB	KEGG.Charcot-Marie-Tooth_disease_	0.163	-	sig
ENSG00000106290	TAF6	BRNHIP	BRNHIP.M5	TIS	SFARI.SFARI_3	0.386	-	sig
ENSG00000109911	ELP4	BRNCTX	WHOLE_BRAIN.M6	TIS	SFARI.SFARI_3	0.159	-	-
ENSG00000112282	MED23	BRNHIP	BRNHIP.M3	TIS	KEGG.Autosomal_recessive_mental_retardation	0.396	-	-
ENSG00000113163	COL4A3BP	BRNPUT	WHOLE_BRAIN.M4	WB	KEGG.Autosomal_dominant_mental_retardation_	0.347	-	-
ENSG00000118432	CNR1	BRNCTXBA9	BRNCTXBA9.M7	TIS	DisGeNet.Cocaine_dependence DisGeNet.Cocaine_Dependence SFARI.SFARI_3	0.144	-	-
ENSG00000120896	SORBS3	BRNCTXB24	BRNCTXB24.M2	TIS	NeuroDeg.PD	0.238	-	-
ENSG00000125482	TTF1	BRNCTXB24	WHOLE_BRAIN.M5	WB	KEGG.Benign_hereditary_chorea	0.612	-	-
ENSG00000125482	TTF1	BRNCTX	WHOLE_BRAIN.M5	WB	KEGG.Benign_hereditary_chorea	0.463	-	-
ENSG00000126803	HSPA2	BRNCTX	WHOLE_BRAIN.M7	WB	NeuroDeg.AD	0.367	-	-
ENSG00000132639	SNAP25	BRNHYP	WHOLE_BRAIN.M4	TIS	DisGeNet.Bipolar_disorder DisGeNet.Bipolar_Disorder KEGG.Congenital_myasthenic_syndrome_	0.336	-	-
ENSG00000132872	SYT4	BRNCTXB24	WHOLE_BRAIN.M4	TIS	NeuroDeg.PD	0.191	-	-
ENSG00000136244	IL6	BRNCTX	WHOLE_BRAIN.M8	WB	DisGeNet.Depressive_disorder DisGeNet.Mental_depression DisGeNet.Mental_Depression DisGeNet.Unipolar_depression DisGeNet.Unipolar_Depression	0.238	-	-
ENSG00000136854	STXBP1	BRNHIP	WHOLE_BRAIN.M4	TIS	SFARI.SFARI_3 SFARI.SFARI_MouseModel KEGG.Early_infantile_epileptic_encephalopathy_ RDNV.autism	0.335	-	sig
ENSG00000138686	BBS7	BRNCTXBA9	ALL.M4	TIS	DisGeNet.Intellectual_disability DisGeNet.Intellectual_Disability	0.205	-	sig
ENSG00000138814	PPP3CA	BRNCTXBA9	grey	TIS	KEGG.Infantile_or_early_childhood_epileptic_encephalopathy	0.376	-	-
ENSG00000138814	PPP3CA	BRNSNA	WHOLE_BRAIN.M4	WB	KEGG.Infantile_or_early_childhood_epileptic_encephalopathy	0.414	-	-
ENSG00000144619	CNTN4	BRNCTXB24	WHOLE_BRAIN.M4	TIS	SFARI.SFARI_2	0.289	-	-
ENSG00000145362	ANK2	BRNCTX	WHOLE_BRAIN.M4	TIS	NeuroDeg.PD SFARI.SFARI_1 RDNV.autism	0.267	-	-
ENSG00000146830	GIGYF1	BRNCTXBA9	BROD.M1	TIS	SFARI.SFARI_3 RDNV.autism	0.339	-	-
ENSG00000148356	LRSAM1	BRNCBH	CEREBELLUM.M6	TIS	KEGG.Charcot-Marie-Tooth_disease_	0.506	-	sig
ENSG00000148737	TCF7L2	BRNCTXB24	WHOLE_BRAIN.M6	TIS	SFARI.SFARI_3 RDNV.autism	0.253	-	-
ENSG00000149972	CNTN5	BRNCTX	WHOLE_BRAIN.M4	TIS	SFARI.SFARI_3	0.267	-	-
ENSG00000152495	CAMK4	BRNPUT	WHOLE_BRAIN.M4	WB	DisGeNet.Cocaine_dependence DisGeNet.Cocaine_Dependence	0.47	-	-
ENSG00000154277	UCHL1	BRNCTXBA9	WHOLE_BRAIN.M4	WB	KEGG.Hereditary_spastic_paraplegia_ KEGG.Parkinson_disease_	0.258	-	-
ENSG00000159363	ATP13A2	BRNSNA	WHOLE_BRAIN.M4	WB	NeuroDeg.PD KEGG.Hereditary_spastic_paraplegia_ KEGG.Kufor-Rakeb_syndrome KEGG.Parkinson_disease_	0.336	-	-
ENSG00000160307	S100B	BRNCTX	BRNCTX.M5	TIS	DisGeNet.Bipolar_disorder DisGeNet.Bipolar_Disorder DisGeNet.Mental_depression DisGeNet.Mental_Depression	0.369	-	sig
ENSG00000163359	COL6A3	BRNCBL	WHOLE_BRAIN.M11	TIS	KEGG.Primary_dystonia_	0.354	-	-
ENSG00000165995	CACNB2	BRNHYP	WHOLE_BRAIN.M4	WB	SFARI.SFARI_3 KEGG.Lambert-Eaton_myasthenic_syndrome	0.467	-	sig
ENSG00000165995	CACNB2	BRNCDT	STR.M2	TIS	SFARI.SFARI_3 KEGG.Lambert-Eaton_myasthenic_syndrome	0.366	-	sig
ENSG00000166862	CACNG2	BRNSNA	WHOLE_BRAIN.M4	WB	KEGG.Autosomal_dominant_mental_retardation_	0.262	-	-
ENSG00000169933	FRMPD4	BRNSNA	WHOLE_BRAIN.M4	TIS	KEGG.X-linked_mental_retardation_	0.516	-	-
ENSG00000170921	TANC2	BRNPUT	STR.M1	TIS	SFARI.SFARI_3	0.324	-	-
ENSG00000181722	ZBTB20	BRNHYP	BRNHYP.M7	TIS	SFARI.SFARI_3	0.139	sig	-
ENSG00000184144	CNTN2	BRNACC	WHOLE_BRAIN.M7	WB	KEGG.Familial_adult_myoclonic_epilepsy	0.211	-	-
ENSG00000188706	ZDHHC9	BRNHIP	WHOLE_BRAIN.M7	WB	KEGG.Syndromic_X-linked_mental_retardation	0.198	-	-
ENSG00000198689	SLC9A6	BRNCTXBA9	WHOLE_BRAIN.M4	WB	SFARI.SFARI_MouseModel	0.31	-	-
ENSG00000198910	L1CAM	BRNCTXB24	WHOLE_BRAIN.M4	TIS	KEGG.Hereditary_spastic_paraplegia_	0.389	-	-
ENSG00000198910	L1CAM	BRNCTXBA9	WHOLE_BRAIN.M4	TIS	KEGG.Hereditary_spastic_paraplegia_	0.321	-	-
ENSG00000198910	L1CAM	BRNCTXBA9	WHOLE_BRAIN.M4	WB	KEGG.Hereditary_spastic_paraplegia_	0.304	-	-
ENSG00000007372	PAX6	BRNCDT	WHOLE_BRAIN.M6	TIS	DisGeNet.Autistic_disorder DisGeNet.Autistic_Disorder DisGeNet.Intellectual_disability DisGeNet.Intellectual_Disability	0.322	-	-
ENSG00000018625	ATP1A2	BRNHYP	BRNHYP.M7	TIS	KEGG.Alternating_hemiplegia_of_childhood_ KEGG.Hemiplegic_migraine_	0.382	-	sig
ENSG00000066468	FGFR2	BRNCBL	WHOLE_BRAIN.M6	TIS	DisGeNet.Intellectual_disability DisGeNet.Intellectual_Disability	0.237	sig	-
ENSG00000068366	ACSL4	BRNHIP	grey	TIS	KEGG.X-linked_mental_retardation_	0.223	-	-
ENSG00000073464	CLCN4	BRNCTX	WHOLE_BRAIN.M4	TIS	KEGG.X-linked_mental_retardation_	0.22	-	-
ENSG00000073464	CLCN4	BRNCTXB24	WHOLE_BRAIN.M4	TIS	KEGG.X-linked_mental_retardation_	0.229	-	sig
ENSG00000073464	CLCN4	BRNCTXB24	WHOLE_BRAIN.M4	WB	KEGG.X-linked_mental_retardation_	0.223	-	-
ENSG00000073464	CLCN4	BRNCTXBA9	WHOLE_BRAIN.M4	WB	KEGG.X-linked_mental_retardation_	0.274	-	-
ENSG00000073712	FERMT2	BRNCTX	WHOLE_BRAIN.M6	WB	NeuroDeg.AD	0.283	-	-
ENSG00000073712	FERMT2	BRNCTXBA9	WHOLE_BRAIN.M6	TIS	NeuroDeg.AD	0.234	-	-
ENSG00000079215	SLC1A3	BRNSNA	WHOLE_BRAIN.M6	WB	KEGG.Episodic_ataxias_	0.27	-	-
ENSG00000079215	SLC1A3	BRNCDT	WHOLE_BRAIN.M6	WB	KEGG.Episodic_ataxias_	0.262	-	-
ENSG00000079215	SLC1A3	BRNPUT	WHOLE_BRAIN.M6	WB	KEGG.Episodic_ataxias_	0.263	-	-
ENSG00000079482	OPHN1	BRNAMY	WHOLE_BRAIN.M6	WB	SFARI.SFARI_3 KEGG.Syndromic_X-linked_mental_retardation	0.51	-	-
ENSG00000079482	OPHN1	BRNCTXBA9	WHOLE_BRAIN.M6	WB	SFARI.SFARI_3 KEGG.Syndromic_X-linked_mental_retardation	0.283	-	-
ENSG00000082458	DLG3	BRNCTXBA9	WHOLE_BRAIN.M4	WB	KEGG.X-linked_mental_retardation_	0.332	sig	-
ENSG00000089006	SNX5	BRNCTXB24	WHOLE_BRAIN.M6	TIS	SFARI.SFARI_3	0.4	-	-
ENSG00000096093	EFHC1	BRNCBL	grey	WB	KEGG.Juvenile_absence_epilepsy KEGG.Juvenile_myoclonic_epilepsy	0.254	-	-
ENSG00000106290	TAF6	BRNCTXB24	CTX.M1	TIS	SFARI.SFARI_3	0.244	-	sig
ENSG00000107099	DOCK8	BRNCTXB24	WHOLE_BRAIN.M10	TIS	DisGeNet.Intellectual_disability DisGeNet.Intellectual_Disability SFARI.SFARI_3 KEGG.Autosomal_dominant_mental_retardation_	0.207	-	-
ENSG00000107104	KANK1	BRNHYP	BRNHYP.M3	TIS	KEGG.Spastic_quadriplegic_cerebral_palsy_	0.238	sig	-
ENSG00000107960	STN1	BRNCBH	grey	TIS	KEGG.Coats_plus_syndrome	0.291	-	-
ENSG00000109911	ELP4	BRNCTXB24	WHOLE_BRAIN.M6	TIS	SFARI.SFARI_3	0.262	-	-
ENSG00000112144	ICK	BRNHYP	WHOLE_BRAIN.M7	WB	KEGG.Juvenile_myoclonic_epilepsy	0.255	-	-
ENSG00000113595	TRIM23	BRNCTX	WHOLE_BRAIN.M4	TIS	RDNV.autism	0.188	-	-
ENSG00000116641	DOCK7	BRNPUT	WHOLE_BRAIN.M6	TIS	KEGG.Early_infantile_epileptic_encephalopathy_	0.429	-	-
ENSG00000117362	APH1A	BRNCTXB24	WHOLE_BRAIN.M6	TIS	SFARI.SFARI_3 RDNV.autism	0.229	-	-
ENSG00000120699	EXOSC8	BRNSNA	WHOLE_BRAIN.M1	TIS	KEGG.Pontocerebellar_hypoplasia_	0.36	-	-
ENSG00000124140	SLC12A5	BRNCTXB24	WHOLE_BRAIN.M4	TIS	SFARI.SFARI_3 KEGG.Early_infantile_epileptic_encephalopathy_ KEGG.Malignant_migrating_partial_seizures_in_infancy	0.293	-	sig
ENSG00000124140	SLC12A5	BRNPUT	WHOLE_BRAIN.M4	WB	SFARI.SFARI_3 KEGG.Early_infantile_epileptic_encephalopathy_ KEGG.Malignant_migrating_partial_seizures_in_infancy	0.209	-	sig
ENSG00000125505	MBOAT7	BRNSNA	WHOLE_BRAIN.M4	TIS	SFARI.SFARI_2 KEGG.Autosomal_recessive_mental_retardation	0.272	-	-
ENSG00000126091	ST3GAL3	BRNCTXB24	WHOLE_BRAIN.M4	TIS	KEGG.Autosomal_recessive_mental_retardation KEGG.Early_infantile_epileptic_encephalopathy_ KEGG.Lennox-Gastaut_syndrome KEGG.West_syndrome_	0.426	-	-
ENSG00000126091	ST3GAL3	BRNCTXBA9	BRNCTXBA9.M8	TIS	KEGG.Autosomal_recessive_mental_retardation KEGG.Early_infantile_epileptic_encephalopathy_ KEGG.Lennox-Gastaut_syndrome KEGG.West_syndrome_	0.211	-	sig
ENSG00000126803	HSPA2	BRNCTXBA9	WHOLE_BRAIN.M7	WB	NeuroDeg.AD	0.358	-	-
ENSG00000126803	HSPA2	BRNCTXB24	WHOLE_BRAIN.M7	WB	NeuroDeg.AD	0.354	-	-
ENSG00000128849	CGNL1	BRNACC	WHOLE_BRAIN.M6	TIS	SFARI.SFARI_3	0.198	-	-
ENSG00000131089	ARHGEF9	BRNSNA	WHOLE_BRAIN.M4	WB	KEGG.Early_infantile_epileptic_encephalopathy_ KEGG.Hyperekplexia_	0.464	-	-
ENSG00000131089	ARHGEF9	BRNCTXBA9	WHOLE_BRAIN.M4	TIS	KEGG.Early_infantile_epileptic_encephalopathy_ KEGG.Hyperekplexia_	0.203	-	sig
ENSG00000132872	SYT4	BRNHIP	WHOLE_BRAIN.M4	TIS	NeuroDeg.PD	0.221	sig	-
ENSG00000133958	UNC79	BRNCTXB24	WHOLE_BRAIN.M4	TIS	SFARI.SFARI_3	0.434	-	sig
ENSG00000134107	BHLHE40	BRNCBL	WHOLE_BRAIN.M8	TIS	DisGeNet.Bipolar_disorder DisGeNet.Bipolar_Disorder	0.511	sig	-
ENSG00000134569	LRP4	BRNCTXBA9	WHOLE_BRAIN.M6	TIS	KEGG.Congenital_myasthenic_syndrome_ KEGG.Myasthenia_gravis	0.231	-	-
ENSG00000135046	ANXA1	BRNPUT	WHOLE_BRAIN.M8	TIS	SFARI.SFARI_3	0.477	-	sig
ENSG00000136451	VEZF1	BRNHYP	WHOLE_BRAIN.M7	WB	RDNV.autism	0.272	-	sig
ENSG00000144619	CNTN4	BRNCBL	CEREBELLUM.M1	TIS	SFARI.SFARI_2	0.461	-	-
ENSG00000146701	MDH2	BRNHYP	WHOLE_BRAIN.M5	WB	KEGG.Early_infantile_epileptic_encephalopathy_	0.297	-	-
ENSG00000147475	ERLIN2	BRNCBL	grey	TIS	DisGeNet.Intellectual_disability DisGeNet.Intellectual_Disability KEGG.Hereditary_spastic_paraplegia_	0.336	-	-
ENSG00000149970	CNKSR2	BRNCTX	WHOLE_BRAIN.M4	TIS	SFARI.SFARI_3 KEGG.Syndromic_X-linked_mental_retardation	0.254	-	-
ENSG00000150051	MKX	BRNCBH	WHOLE_BRAIN.M6	TIS	RDNV.autism	0.267	-	-
ENSG00000151834	GABRA2	BRNPUT	WHOLE_BRAIN.M6	WB	DisGeNet.Alcoholic_intoxication_chronic DisGeNet.Alcoholic_Intoxication_Chronic DisGeNet.Cocaine_dependence DisGeNet.Cocaine_Dependence	0.376	-	sig
ENSG00000152784	PRDM8	BRNCBH	CEREBELLUM.M2	TIS	KEGG.Progressive_myoclonic_epilepsy	0.626	-	-
ENSG00000155511	GRIA1	BRNCBH	WHOLE_BRAIN.M6	TIS	SFARI.SFARI_2 RDNV.autism	0.341	-	-
ENSG00000157637	SLC38A10	BRNHYP	grey	WB	SFARI.SFARI_3	0.166	sig	-
ENSG00000164588	HCN1	BRNCTXBA9	WHOLE_BRAIN.M4	TIS	KEGG.Early_infantile_epileptic_encephalopathy_	0.277	-	-
ENSG00000166086	JAM3	BRNCTX	WHOLE_BRAIN.M7	WB	KEGG.Hemorrhagic_destruction_of_the_brain,_subependymal_calcification,_and_cataracts_	0.155	-	-
ENSG00000166340	TPP1	BRNCDT	WHOLE_BRAIN.M6	TIS	KEGG.Autosomal_recessive_spinocerebellar_ataxias	0.376	-	-
ENSG00000166501	PRKCB	BRNCTX	WHOLE_BRAIN.M4	TIS	SFARI.SFARI_3	0.421	-	-
ENSG00000166501	PRKCB	BRNSNA	WHOLE_BRAIN.M4	WB	SFARI.SFARI_3	0.238	-	sig
ENSG00000166862	CACNG2	BRNPUT	WHOLE_BRAIN.M4	WB	KEGG.Autosomal_dominant_mental_retardation_	0.172	-	-
ENSG00000166963	MAP1A	BRNSNA	WHOLE_BRAIN.M4	WB	RDNV.autism	0.207	-	-
ENSG00000169247	SH3TC2	BRNPUT	WHOLE_BRAIN.M7	WB	KEGG.Charcot-Marie-Tooth_disease_	0.129	sig	-
ENSG00000170027	YWHAG	BRNCTX	WHOLE_BRAIN.M4	WB	KEGG.Early_infantile_epileptic_encephalopathy_	0.223	-	-
ENSG00000170175	CHRNB1	BRNCBL	WHOLE_BRAIN.M6	TIS	KEGG.Congenital_myasthenic_syndrome_	0.239	-	-
ENSG00000173409	ARV1	BRNSNA	WHOLE_BRAIN.M5	WB	KEGG.Early_infantile_epileptic_encephalopathy_	0.268	-	-
ENSG00000177192	PUS1	BRNHYP	WHOLE_BRAIN.M5	WB	KEGG.Myopathy_with_lactic_acidosis_and_sideroblastic_anaemia_	0.262	-	sig
ENSG00000182173	TSEN54	BRNCTXB24	CTX.M5	TIS	KEGG.Pontocerebellar_hypoplasia_	0.236	-	-
ENSG00000184144	CNTN2	BRNCTXB24	WHOLE_BRAIN.M7	WB	KEGG.Familial_adult_myoclonic_epilepsy	0.208	-	sig
ENSG00000184144	CNTN2	BRNCTX	WHOLE_BRAIN.M7	WB	KEGG.Familial_adult_myoclonic_epilepsy	0.208	-	sig
ENSG00000184156	KCNQ3	BRNACC	WHOLE_BRAIN.M4	WB	SFARI.SFARI_3 KEGG.Benign_familial_neonatal_and_infantile_epilepsies_ RDNV.autism	0.663	-	sig
ENSG00000184156	KCNQ3	BRNPUT	STR.M1	TIS	SFARI.SFARI_3 KEGG.Benign_familial_neonatal_and_infantile_epilepsies_ RDNV.autism	0.444	-	-
ENSG00000184156	KCNQ3	BRNCTX	WHOLE_BRAIN.M4	TIS	SFARI.SFARI_3 KEGG.Benign_familial_neonatal_and_infantile_epilepsies_ RDNV.autism	0.437	-	-
ENSG00000185129	PURA	BRNCBH	CEREBELLUM.M4	TIS	KEGG.Autosomal_dominant_mental_retardation_ KEGG.Lennox-Gastaut_syndrome	0.263	-	sig
ENSG00000188706	ZDHHC9	BRNCTXB24	WHOLE_BRAIN.M7	TIS	KEGG.Syndromic_X-linked_mental_retardation	0.229	-	-
ENSG00000188706	ZDHHC9	BRNCTX	WHOLE_BRAIN.M7	WB	KEGG.Syndromic_X-linked_mental_retardation	0.227	-	-
ENSG00000188706	ZDHHC9	BRNCTXB24	WHOLE_BRAIN.M7	WB	KEGG.Syndromic_X-linked_mental_retardation	0.211	-	-
ENSG00000188706	ZDHHC9	BRNCTXBA9	WHOLE_BRAIN.M7	WB	KEGG.Syndromic_X-linked_mental_retardation	0.211	-	-
ENSG00000196839	ADA	BRNPUT	WHOLE_BRAIN.M7	WB	SFARI.SFARI_3	0.255	-	-
ENSG00000196839	ADA	BRNCDT	WHOLE_BRAIN.M7	WB	SFARI.SFARI_3	0.255	-	-
ENSG00000197102	DYNC1H1	BRNCTXBA9	WHOLE_BRAIN.M4	WB	DisGeNet.Intellectual_disability DisGeNet.Intellectual_Disability DisGeNet.Mental_retardation_autosomal_dominant_13 DisGeNet.MENTAL_RETARDATION_AUTOSOMAL_DOMINANT_13 SFARI.SFARI_3 KEGG.Autosomal_dominant_mental_retardation_ KEGG.Charcot-Marie-Tooth_disease_ KEGG.Spinal_muscular_atrophy_ RDNV.autism	0.204	-	-
ENSG00000197106	SLC6A17	BRNACC	WHOLE_BRAIN.M9	TIS	KEGG.Autosomal_recessive_mental_retardation	0.213	-	-
ENSG00000197467	COL13A1	BRNCBL	BRNCBL.M2	TIS	KEGG.Congenital_myasthenic_syndrome_	0.344	sig	-
ENSG00000198648	STK39	BRNCTXBA9	BRNCTXBA9.M2	TIS	NeuroDeg.PD	0.207	-	-
ENSG00000198689	SLC9A6	BRNSNA	WHOLE_BRAIN.M4	TIS	SFARI.SFARI_MouseModel	0.305	-	-
ENSG00000203485	INF2	BRNCTXBA9	BRNCTXBA9.M5	TIS	KEGG.Charcot-Marie-Tooth_disease_	0.271	-	sig
ENSG00000213024	NUP62	BRNHYP	NS.SCTX.M1	TIS	KEGG.Infantile_bilateral_striatal_necrosis_	0.22	sig	-
ENSG00000018625	ATP1A2	BRNCTXBA9	WHOLE_BRAIN.M6	WB	KEGG.Alternating_hemiplegia_of_childhood_ KEGG.Hemiplegic_migraine_	0.256	-	-
ENSG00000050030	KIAA2022	BRNCTX	WHOLE_BRAIN.M4	TIS	SFARI.SFARI_3 KEGG.X-linked_mental_retardation_	0.205	-	-
ENSG00000066084	DIP2B	BRNCTXBA9	WHOLE_BRAIN.M7	TIS	KEGG.FRA12A_mental_retardation	0.25	-	-
ENSG00000067836	ROGDI	BRNAMY	WHOLE_BRAIN.M7	TIS	KEGG.Kohlschutter-Tonz_syndrome	0.587	-	-
ENSG00000067836	ROGDI	BRNHIP	grey	WB	KEGG.Kohlschutter-Tonz_syndrome	0.355	-	sig
ENSG00000073464	CLCN4	BRNCTX	WHOLE_BRAIN.M4	WB	KEGG.X-linked_mental_retardation_	0.237	-	-
ENSG00000073464	CLCN4	BRNCTXBA9	WHOLE_BRAIN.M4	TIS	KEGG.X-linked_mental_retardation_	0.261	-	sig
ENSG00000073712	FERMT2	BRNAMY	WHOLE_BRAIN.M6	TIS	NeuroDeg.AD	0.487	-	-
ENSG00000073712	FERMT2	BRNCTXB24	WHOLE_BRAIN.M6	TIS	NeuroDeg.AD	0.272	-	-
ENSG00000079215	SLC1A3	BRNCDT	WHOLE_BRAIN.M6	TIS	KEGG.Episodic_ataxias_	0.226	-	-
ENSG00000080815	PSEN1	BRNCTXBA9	WHOLE_BRAIN.M7	TIS	NeuroDeg.AD KEGG.Alzheimer_disease_	0.201	-	-
ENSG00000080815	PSEN1	BRNCDT	WHOLE_BRAIN.M7	TIS	NeuroDeg.AD KEGG.Alzheimer_disease_	0.421	-	-
ENSG00000092108	SCFD1	BRNPUT	WHOLE_BRAIN.M5	WB	NeuroDeg.ALS	0.4	-	-
ENSG00000092108	SCFD1	BRNHIP	NS.SCTX.M1	TIS	NeuroDeg.ALS	0.437	-	-
ENSG00000101337	TM9SF4	BRNSNA	WHOLE_BRAIN.M4	TIS	RDNV.autism	0.278	-	-
ENSG00000104419	NDRG1	BRNHYP	WHOLE_BRAIN.M7	TIS	KEGG.Charcot-Marie-Tooth_disease_	0.209	sig	-
ENSG00000105695	MAG	BRNCTXBA9	WHOLE_BRAIN.M7	TIS	KEGG.Hereditary_spastic_paraplegia_	0.129	-	sig
ENSG00000107295	SH3GL2	BRNHIP	WHOLE_BRAIN.M4	TIS	NeuroDeg.PD	0.207	-	-
ENSG00000107295	SH3GL2	BRNHIP	WHOLE_BRAIN.M4	WB	NeuroDeg.PD	0.245	-	-
ENSG00000107960	STN1	BRNCBH	grey	WB	KEGG.Coats_plus_syndrome	0.296	-	-
ENSG00000111325	OGFOD2	BRNHYP	grey	WB	NeuroDeg.PD	0.161	sig	-
ENSG00000111325	OGFOD2	BRNHYP	grey	TIS	NeuroDeg.PD	0.114	sig	-
ENSG00000112282	MED23	BRNHIP	WHOLE_BRAIN.M1	WB	KEGG.Autosomal_recessive_mental_retardation	0.396	-	-
ENSG00000113163	COL4A3BP	BRNCDT	WHOLE_BRAIN.M4	WB	KEGG.Autosomal_dominant_mental_retardation_	0.301	-	-
ENSG00000113595	TRIM23	BRNCTXBA9	WHOLE_BRAIN.M4	WB	RDNV.autism	0.23	-	-
ENSG00000114867	EIF4G1	BRNHYP	NS.SCTX.M1	TIS	KEGG.Parkinson_disease_	0.582	-	sig
ENSG00000124140	SLC12A5	BRNCTXB24	WHOLE_BRAIN.M4	WB	SFARI.SFARI_3 KEGG.Early_infantile_epileptic_encephalopathy_ KEGG.Malignant_migrating_partial_seizures_in_infancy	0.279	-	sig
ENSG00000125482	TTF1	BRNCTXB24	ALL.M4	TIS	KEGG.Benign_hereditary_chorea	0.324	-	sig
ENSG00000125675	GRIA3	BRNCTXBA9	grey	TIS	KEGG.Syndromic_X-linked_mental_retardation	0.39	-	-
ENSG00000130203	APOE	BRNHYP	WHOLE_BRAIN.M6	WB	NeuroDeg.AD KEGG.Alzheimer_disease_	0.389	sig	-
ENSG00000130477	UNC13A	BRNHYP	WHOLE_BRAIN.M4	TIS	NeuroDeg.ALS	0.269	sig	-
ENSG00000130477	UNC13A	BRNHYP	WHOLE_BRAIN.M4	WB	NeuroDeg.ALS	0.334	sig	-
ENSG00000130649	CYP2E1	BRNPUT	grey	TIS	DisGeNet.Alcohol_abuse DisGeNet.Alcoholic_intoxication_chronic DisGeNet.Alcoholic_Intoxication_Chronic	0.477	-	-
ENSG00000132932	ATP8A2	BRNSNA	WHOLE_BRAIN.M4	WB	KEGG.Cerebellar_ataxia,_mental_retardation_(MR),_and_dysequilibrium_syndrome_(CAMRQ)	0.521	-	-
ENSG00000133731	IMPA1	BRNACC	ALL.M4	TIS	KEGG.Autosomal_recessive_mental_retardation	0.525	-	sig
ENSG00000138814	PPP3CA	BRNCTX	WHOLE_BRAIN.M4	TIS	KEGG.Infantile_or_early_childhood_epileptic_encephalopathy	0.216	-	sig
ENSG00000139726	DENR	BRNCTXBA9	ALL.M4	TIS	SFARI.SFARI_3	0.316	-	-
ENSG00000141404	GNAL	BRNPUT	WHOLE_BRAIN.M4	WB	KEGG.Primary_dystonia_	0.602	-	-
ENSG00000144619	CNTN4	BRNCTX	WHOLE_BRAIN.M4	TIS	SFARI.SFARI_2	0.28	sig	-
ENSG00000150995	ITPR1	BRNCTX	WHOLE_BRAIN.M4	TIS	KEGG.Spinocerebellar_ataxia_(SCA)_	0.165	-	-
ENSG00000152822	GRM1	BRNCTXB24	WHOLE_BRAIN.M4	TIS	KEGG.Autosomal_recessive_spinocerebellar_ataxias	0.345	-	sig
ENSG00000162687	KCNT2	BRNCTXB24	grey	TIS	KEGG.Early_infantile_epileptic_encephalopathy_	0.355	-	sig
ENSG00000164904	ALDH7A1	BRNCTXB24	WHOLE_BRAIN.M6	TIS	KEGG.Pyridoxine-dependent_epilepsy_	0.454	sig	-
ENSG00000164904	ALDH7A1	BRNCTXB24	WHOLE_BRAIN.M6	WB	KEGG.Pyridoxine-dependent_epilepsy_	0.469	sig	-
ENSG00000164904	ALDH7A1	BRNCTXBA9	WHOLE_BRAIN.M6	WB	KEGG.Pyridoxine-dependent_epilepsy_	0.472	sig	-
ENSG00000164904	ALDH7A1	BRNCTXBA9	WHOLE_BRAIN.M6	TIS	KEGG.Pyridoxine-dependent_epilepsy_	0.424	sig	-
ENSG00000165731	RET	BRNCTX	WHOLE_BRAIN.M4	TIS	KEGG.Congenital_central_hypoventilation_syndrome_	0.359	sig	-
ENSG00000166206	GABRB3	BRNCTXB24	WHOLE_BRAIN.M4	WB	DisGeNet.Autism_spectrum_disorders DisGeNet.Autism_Spectrum_Disorders DisGeNet.Autistic_disorder DisGeNet.Autistic_Disorder SFARI.SFARI_2 KEGG.Childhood_absence_epilepsy_ KEGG.Early_infantile_epileptic_encephalopathy_ KEGG.Lennox-Gastaut_syndrome RDNV.autism	0.205	-	-
ENSG00000166206	GABRB3	BRNCTXBA9	WHOLE_BRAIN.M4	WB	DisGeNet.Autism_spectrum_disorders DisGeNet.Autism_Spectrum_Disorders DisGeNet.Autistic_disorder DisGeNet.Autistic_Disorder SFARI.SFARI_2 KEGG.Childhood_absence_epilepsy_ KEGG.Early_infantile_epileptic_encephalopathy_ KEGG.Lennox-Gastaut_syndrome RDNV.autism	0.203	-	-
ENSG00000166206	GABRB3	BRNCTX	WHOLE_BRAIN.M4	WB	DisGeNet.Autism_spectrum_disorders DisGeNet.Autism_Spectrum_Disorders DisGeNet.Autistic_disorder DisGeNet.Autistic_Disorder SFARI.SFARI_2 KEGG.Childhood_absence_epilepsy_ KEGG.Early_infantile_epileptic_encephalopathy_ KEGG.Lennox-Gastaut_syndrome RDNV.autism	0.205	-	-
ENSG00000166862	CACNG2	BRNCTXBA9	WHOLE_BRAIN.M4	WB	KEGG.Autosomal_dominant_mental_retardation_	0.28	-	-
ENSG00000170027	YWHAG	BRNCTXB24	WHOLE_BRAIN.M4	TIS	KEGG.Early_infantile_epileptic_encephalopathy_	0.225	-	-
ENSG00000172264	MACROD2	BRNCTX	WHOLE_BRAIN.M4	TIS	SFARI.SFARI_2	0.288	-	-
ENSG00000174469	CNTNAP2	BRNCTXBA9	WHOLE_BRAIN.M4	TIS	DisGeNet.Autistic_disorder DisGeNet.Autistic_Disorder SFARI.SFARI_2 SFARI.SFARI_MouseModel KEGG.Autism_	0.407	-	-
ENSG00000177565	TBL1XR1	BRNCBL	BRNCBL.M4	TIS	SFARI.SFARI_2 KEGG.Autosomal_dominant_mental_retardation_ RDNV.autism	0.542	-	sig
ENSG00000181555	SETD2	BRNCBH	WHOLE_BRAIN.M1	WB	SFARI.SFARI_3	0.185	-	-
ENSG00000181804	SLC9A9	BRNCDT	WHOLE_BRAIN.M6	TIS	KEGG.Autism_	0.239	-	-
ENSG00000182173	TSEN54	BRNCTXBA9	BROD.M1	TIS	KEGG.Pontocerebellar_hypoplasia_	0.228	-	-
ENSG00000184144	CNTN2	BRNCTX	WHOLE_BRAIN.M7	TIS	KEGG.Familial_adult_myoclonic_epilepsy	0.22	-	sig
ENSG00000188021	UBQLN2	BRNSNA	WHOLE_BRAIN.M4	WB	NeuroDeg.ALS NeuroDeg.FTD KEGG.Amyotrophic_lateral_sclerosis_(ALS)_	0.407	-	-
ENSG00000188706	ZDHHC9	BRNHIP	WHOLE_BRAIN.M7	TIS	KEGG.Syndromic_X-linked_mental_retardation	0.353	-	-
ENSG00000197535	MYO5A	BRNCTX	WHOLE_BRAIN.M4	TIS	SFARI.SFARI_3 RDNV.autism	0.173	-	-
ENSG00000198513	ATL1	BRNSNA	WHOLE_BRAIN.M4	TIS	KEGG.Hereditary_sensory_and_autonomic_neuropathy_ KEGG.Hereditary_spastic_paraplegia_	0.174	-	-
ENSG00000242802	AP5Z1	BRNCTXB24	WHOLE_BRAIN.M9	TIS	KEGG.Hereditary_spastic_paraplegia_	0.358	-	-
ENSG00000018625	ATP1A2	BRNCTXB24	WHOLE_BRAIN.M6	TIS	KEGG.Alternating_hemiplegia_of_childhood_ KEGG.Hemiplegic_migraine_	0.264	-	-
ENSG00000018625	ATP1A2	BRNCTX	WHOLE_BRAIN.M6	WB	KEGG.Alternating_hemiplegia_of_childhood_ KEGG.Hemiplegic_migraine_	0.247	-	-
ENSG00000018625	ATP1A2	BRNCTX	WHOLE_BRAIN.M6	TIS	KEGG.Alternating_hemiplegia_of_childhood_ KEGG.Hemiplegic_migraine_	0.256	-	-
ENSG00000066468	FGFR2	BRNCTXB24	BRNCTXB24.M3	TIS	DisGeNet.Intellectual_disability DisGeNet.Intellectual_Disability	0.127	-	sig
ENSG00000067182	TNFRSF1A	BRNPUT	WHOLE_BRAIN.M8	TIS	KEGG.Multiple_sclerosis	0.263	-	sig
ENSG00000067182	TNFRSF1A	BRNCTXBA9	BRNCTXBA9.M9	TIS	KEGG.Multiple_sclerosis	0.263	-	sig
ENSG00000070808	CAMK2A	BRNHYP	WHOLE_BRAIN.M4	TIS	SFARI.SFARI_MouseModel KEGG.Autosomal_dominant_mental_retardation_	0.223	-	sig
ENSG00000076685	NT5C2	BRNCDT	BRNCDT.M1	TIS	KEGG.Hereditary_spastic_paraplegia_	0.226	-	-
ENSG00000077063	CTTNBP2	BRNCTX	CTX.M4	TIS	SFARI.SFARI_3 RDNV.autism	0.346	-	-
ENSG00000079482	OPHN1	BRNCTXB24	WHOLE_BRAIN.M6	WB	SFARI.SFARI_3 KEGG.Syndromic_X-linked_mental_retardation	0.281	-	-
ENSG00000082458	DLG3	BRNCTX	WHOLE_BRAIN.M4	WB	KEGG.X-linked_mental_retardation_	0.319	sig	-
ENSG00000088038	CNOT3	BRNCBH	WHOLE_BRAIN.M9	WB	SFARI.SFARI_2	0.275	-	-
ENSG00000093010	COMT	BRNACC	WHOLE_BRAIN.M8	TIS	DisGeNet.Bipolar_disorder DisGeNet.Bipolar_Disorder DisGeNet.Cocaine_dependence DisGeNet.Cocaine_Dependence DisGeNet.Depression_bipolar DisGeNet.Depression_Bipolar NeuroDeg.PD	0.363	-	sig
ENSG00000093010	COMT	BRNPUT	BRNPUT.M7	TIS	DisGeNet.Bipolar_disorder DisGeNet.Bipolar_Disorder DisGeNet.Cocaine_dependence DisGeNet.Cocaine_Dependence DisGeNet.Depression_bipolar DisGeNet.Depression_Bipolar NeuroDeg.PD	0.278	-	-
ENSG00000099949	LZTR1	BRNCTXB24	WHOLE_BRAIN.M9	TIS	SFARI.SFARI_3	0.344	-	sig
ENSG00000100077	GRK3	BRNCTX	WHOLE_BRAIN.M4	TIS	DisGeNet.Bipolar_disorder DisGeNet.Bipolar_Disorder	0.226	-	-
ENSG00000100427	MLC1	BRNPUT	WHOLE_BRAIN.M6	TIS	KEGG.Megaloencephalic_leukoencephalopathy_with_subcortical_cysts	0.427	-	-
ENSG00000101126	ADNP	BRNPUT	WHOLE_BRAIN.M1	TIS	SFARI.SFARI_1 SFARI.SFARI_MouseModel RDNV.autism	0.359	-	sig
ENSG00000104723	TUSC3	BRNACC	WHOLE_BRAIN.M4	WB	KEGG.Autosomal_recessive_mental_retardation	0.28	-	sig
ENSG00000107099	DOCK8	BRNCTXBA9	WHOLE_BRAIN.M10	TIS	DisGeNet.Intellectual_disability DisGeNet.Intellectual_Disability SFARI.SFARI_3 KEGG.Autosomal_dominant_mental_retardation_	0.178	-	-
ENSG00000107537	PHYH	BRNACC	grey	TIS	KEGG.Refsum_disease_	0.196	-	-
ENSG00000109738	GLRB	BRNCTX	WHOLE_BRAIN.M4	WB	KEGG.Hyperekplexia_	0.38	-	-
ENSG00000109738	GLRB	BRNCTXB24	WHOLE_BRAIN.M4	TIS	KEGG.Hyperekplexia_	0.344	-	-
ENSG00000109738	GLRB	BRNCTXBA9	WHOLE_BRAIN.M4	WB	KEGG.Hyperekplexia_	0.403	-	-
ENSG00000111361	EIF2B1	BRNHIP	NS.SCTX.M1	TIS	KEGG.Leukoencephalopathy_with_vanishing_white_matter_	0.39	-	-
ENSG00000112640	PPP2R5D	BRNHIP	WHOLE_BRAIN.M4	TIS	KEGG.Autosomal_dominant_mental_retardation_ RDNV.autism	0.506	-	-
ENSG00000113595	TRIM23	BRNCTXB24	WHOLE_BRAIN.M4	WB	RDNV.autism	0.174	-	-
ENSG00000114279	FGF12	BRNCTX	WHOLE_BRAIN.M4	TIS	KEGG.Early_infantile_epileptic_encephalopathy_	0.187	-	-
ENSG00000114573	ATP6V1A	BRNCTXB24	WHOLE_BRAIN.M4	WB	KEGG.Infantile_or_early_childhood_epileptic_encephalopathy	0.155	sig	-
ENSG00000114573	ATP6V1A	BRNCTX	WHOLE_BRAIN.M4	WB	KEGG.Infantile_or_early_childhood_epileptic_encephalopathy	0.148	sig	-
ENSG00000114573	ATP6V1A	BRNCTXBA9	WHOLE_BRAIN.M4	WB	KEGG.Infantile_or_early_childhood_epileptic_encephalopathy	0.148	sig	-
ENSG00000116337	AMPD2	BRNCTXBA9	CTX.M1	TIS	KEGG.Hereditary_spastic_paraplegia_ KEGG.Pontocerebellar_hypoplasia_	0.305	-	sig
ENSG00000116337	AMPD2	BRNPUT	STR.M1	TIS	KEGG.Hereditary_spastic_paraplegia_ KEGG.Pontocerebellar_hypoplasia_	0.195	-	-
ENSG00000119866	BCL11A	BRNPUT	STR.M1	TIS	SFARI.SFARI_2 SFARI.SFARI_MouseModel RDNV.autism	0.248	sig	-
ENSG00000124140	SLC12A5	BRNSNA	WHOLE_BRAIN.M4	WB	SFARI.SFARI_3 KEGG.Early_infantile_epileptic_encephalopathy_ KEGG.Malignant_migrating_partial_seizures_in_infancy	0.22	-	sig
ENSG00000126091	ST3GAL3	BRNCTXB24	WHOLE_BRAIN.M4	WB	KEGG.Autosomal_recessive_mental_retardation KEGG.Early_infantile_epileptic_encephalopathy_ KEGG.Lennox-Gastaut_syndrome KEGG.West_syndrome_	0.421	-	-
ENSG00000126091	ST3GAL3	BRNCTX	WHOLE_BRAIN.M4	WB	KEGG.Autosomal_recessive_mental_retardation KEGG.Early_infantile_epileptic_encephalopathy_ KEGG.Lennox-Gastaut_syndrome KEGG.West_syndrome_	0.366	-	-
ENSG00000126803	HSPA2	BRNCTXB24	WHOLE_BRAIN.M7	TIS	NeuroDeg.AD	0.334	-	-
ENSG00000126803	HSPA2	BRNCBL	WHOLE_BRAIN.M7	TIS	NeuroDeg.AD	0.297	sig	-
ENSG00000130203	APOE	BRNACC	WHOLE_BRAIN.M6	TIS	NeuroDeg.AD KEGG.Alzheimer_disease_	0.42	-	-
ENSG00000130477	UNC13A	BRNPUT	STR.M1	TIS	NeuroDeg.ALS	0.351	-	-
ENSG00000131089	ARHGEF9	BRNCTXB24	WHOLE_BRAIN.M4	WB	KEGG.Early_infantile_epileptic_encephalopathy_ KEGG.Hyperekplexia_	0.231	-	-
ENSG00000131931	THAP1	BRNCTXB24	BRNCTXB24.M4	TIS	KEGG.Primary_dystonia_	0.125	-	-
ENSG00000132326	PER2	BRNHYP	grey	TIS	SFARI.SFARI_3 KEGG.Familial_advanced_sleep_phase_syndrome_	0.323	-	-
ENSG00000132932	ATP8A2	BRNCDT	WHOLE_BRAIN.M4	WB	KEGG.Cerebellar_ataxia,_mental_retardation_(MR),_and_dysequilibrium_syndrome_(CAMRQ)	0.399	-	-
ENSG00000132932	ATP8A2	BRNPUT	STR.M1	TIS	KEGG.Cerebellar_ataxia,_mental_retardation_(MR),_and_dysequilibrium_syndrome_(CAMRQ)	0.558	-	-
ENSG00000134569	LRP4	BRNCDT	WHOLE_BRAIN.M6	TIS	KEGG.Congenital_myasthenic_syndrome_ KEGG.Myasthenia_gravis	0.43	-	-
ENSG00000134569	LRP4	BRNAMY	WHOLE_BRAIN.M6	WB	KEGG.Congenital_myasthenic_syndrome_ KEGG.Myasthenia_gravis	0.299	-	sig
ENSG00000135046	ANXA1	BRNPUT	WHOLE_BRAIN.M11	WB	SFARI.SFARI_3	0.324	-	sig
ENSG00000135046	ANXA1	BRNHYP	ALL.M1	TIS	SFARI.SFARI_3	0.265	-	sig
ENSG00000136244	IL6	BRNCTXBA9	WHOLE_BRAIN.M8	WB	DisGeNet.Depressive_disorder DisGeNet.Mental_depression DisGeNet.Mental_Depression DisGeNet.Unipolar_depression DisGeNet.Unipolar_Depression	0.238	-	-
ENSG00000136451	VEZF1	BRNPUT	WHOLE_BRAIN.M7	TIS	RDNV.autism	0.268	-	-
ENSG00000136854	STXBP1	BRNCTXBA9	WHOLE_BRAIN.M4	TIS	SFARI.SFARI_3 SFARI.SFARI_MouseModel KEGG.Early_infantile_epileptic_encephalopathy_ RDNV.autism	0.25	-	-
ENSG00000138686	BBS7	BRNHIP	grey	WB	DisGeNet.Intellectual_disability DisGeNet.Intellectual_Disability	0.323	-	-
ENSG00000141404	GNAL	BRNCDT	WHOLE_BRAIN.M4	WB	KEGG.Primary_dystonia_	0.602	-	-
ENSG00000141404	GNAL	BRNCDT	STR.M2	TIS	KEGG.Primary_dystonia_	0.563	-	sig
ENSG00000143621	ILF2	BRNHIP	BRNHIP.M4	TIS	SFARI.SFARI_2 RDNV.autism	0.259	-	-
ENSG00000145864	GABRB2	BRNCTX	WHOLE_BRAIN.M4	TIS	KEGG.Infantile_or_early_childhood_epileptic_encephalopathy RDNV.autism	0.255	-	-
ENSG00000146282	RARS2	BRNCTX	WHOLE_BRAIN.M1	WB	KEGG.Pontocerebellar_hypoplasia_	0.177	-	-
ENSG00000146282	RARS2	BRNCTXB24	WHOLE_BRAIN.M1	WB	KEGG.Pontocerebellar_hypoplasia_	0.178	-	-
ENSG00000148053	NTRK2	BRNCDT	WHOLE_BRAIN.M6	TIS	DisGeNet.Bipolar_disorder DisGeNet.Bipolar_Disorder DisGeNet.Mental_depression DisGeNet.Mental_Depression	0.235	-	-
ENSG00000148700	ADD3	BRNCTXB24	WHOLE_BRAIN.M6	TIS	KEGG.Spastic_quadriplegic_cerebral_palsy_	0.215	-	-
ENSG00000151834	GABRA2	BRNCBH	WHOLE_BRAIN.M6	WB	DisGeNet.Alcoholic_intoxication_chronic DisGeNet.Alcoholic_Intoxication_Chronic DisGeNet.Cocaine_dependence DisGeNet.Cocaine_Dependence	0.63	-	-
ENSG00000154277	UCHL1	BRNCTXB24	WHOLE_BRAIN.M4	TIS	KEGG.Hereditary_spastic_paraplegia_ KEGG.Parkinson_disease_	0.232	-	-
ENSG00000154277	UCHL1	BRNCTX	WHOLE_BRAIN.M4	WB	KEGG.Hereditary_spastic_paraplegia_ KEGG.Parkinson_disease_	0.233	-	-
ENSG00000155511	GRIA1	BRNCTXBA9	WHOLE_BRAIN.M4	WB	SFARI.SFARI_2 RDNV.autism	0.248	-	-
ENSG00000155961	RAB39B	BRNACC	WHOLE_BRAIN.M4	WB	DisGeNet.Intellectual_disability DisGeNet.Intellectual_Disability NeuroDeg.PD KEGG.X-linked_mental_retardation_	0.297	-	-
ENSG00000157741	UBN2	BRNHYP	WHOLE_BRAIN.M1	TIS	SFARI.SFARI_2	0.277	sig	-
ENSG00000159363	ATP13A2	BRNCTXB24	WHOLE_BRAIN.M4	TIS	NeuroDeg.PD KEGG.Hereditary_spastic_paraplegia_ KEGG.Kufor-Rakeb_syndrome KEGG.Parkinson_disease_	0.349	-	-
ENSG00000159363	ATP13A2	BRNCTXBA9	WHOLE_BRAIN.M4	WB	NeuroDeg.PD KEGG.Hereditary_spastic_paraplegia_ KEGG.Kufor-Rakeb_syndrome KEGG.Parkinson_disease_	0.359	-	-
ENSG00000160307	S100B	BRNACC	grey	WB	DisGeNet.Bipolar_disorder DisGeNet.Bipolar_Disorder DisGeNet.Mental_depression DisGeNet.Mental_Depression	0.064	-	-
ENSG00000162631	NTNG1	BRNCTXBA9	grey	TIS	SFARI.SFARI_MouseModel	0.272	-	-
ENSG00000163382	NAXE	BRNACC	grey	WB	KEGG.PEBEL	0.247	-	-
ENSG00000164904	ALDH7A1	BRNHYP	WHOLE_BRAIN.M6	WB	KEGG.Pyridoxine-dependent_epilepsy_	0.515	-	sig
ENSG00000165688	PMPCA	BRNCTXBA9	BROD.M4	TIS	KEGG.Autosomal_recessive_spinocerebellar_ataxias	0.374	-	sig
ENSG00000166501	PRKCB	BRNSNA	WHOLE_BRAIN.M4	TIS	SFARI.SFARI_3	0.281	-	-
ENSG00000166710	B2M	BRNCTX	WHOLE_BRAIN.M11	WB	KEGG.Familial_amyloidosis	0.256	-	-
ENSG00000166862	CACNG2	BRNSNA	WHOLE_BRAIN.M4	TIS	KEGG.Autosomal_dominant_mental_retardation_	0.246	-	-
ENSG00000168000	BSCL2	BRNPUT	WHOLE_BRAIN.M4	WB	KEGG.Distal_hereditary_motor_neuropathies KEGG.Hereditary_spastic_paraplegia_	0.282	-	-
ENSG00000169676	DRD5	BRNAMY	grey	TIS	DisGeNet.Bipolar_disorder DisGeNet.Bipolar_Disorder KEGG.Attention_deficit_hyperactivity_disorder_(ADHD)_	0.252	sig	-
ENSG00000169933	FRMPD4	BRNCTXBA9	WHOLE_BRAIN.M4	WB	KEGG.X-linked_mental_retardation_	0.219	-	-
ENSG00000170027	YWHAG	BRNCTXBA9	WHOLE_BRAIN.M4	WB	KEGG.Early_infantile_epileptic_encephalopathy_	0.243	-	-
ENSG00000172915	NBEA	BRNHYP	WHOLE_BRAIN.M4	WB	DisGeNet.Autistic_disorder DisGeNet.Autistic_Disorder SFARI.SFARI_MouseModel	0.33	-	sig
ENSG00000172943	PHF8	BRNCTX	BRNCTX.M2	TIS	KEGG.Syndromic_X-linked_mental_retardation	0.207	-	-
ENSG00000174469	CNTNAP2	BRNCTX	WHOLE_BRAIN.M4	TIS	DisGeNet.Autistic_disorder DisGeNet.Autistic_Disorder SFARI.SFARI_2 SFARI.SFARI_MouseModel KEGG.Autism_	0.443	-	-
ENSG00000178538	CA8	BRNAMY	WHOLE_BRAIN.M6	TIS	DisGeNet.Intellectual_disability DisGeNet.Intellectual_Disability KEGG.Cerebellar_ataxia,_mental_retardation_(MR),_and_dysequilibrium_syndrome_(CAMRQ)	0.371	-	-
ENSG00000182621	PLCB1	BRNCTXBA9	grey	WB	SFARI.SFARI_3 KEGG.Early_infantile_epileptic_encephalopathy_ KEGG.Malignant_migrating_partial_seizures_in_infancy	0.567	-	-
ENSG00000184144	CNTN2	BRNACC	WHOLE_BRAIN.M7	TIS	KEGG.Familial_adult_myoclonic_epilepsy	0.211	-	-
ENSG00000184144	CNTN2	BRNHYP	WHOLE_BRAIN.M7	WB	KEGG.Familial_adult_myoclonic_epilepsy	0.277	sig	-
ENSG00000184156	KCNQ3	BRNSNA	WHOLE_BRAIN.M4	WB	SFARI.SFARI_3 KEGG.Benign_familial_neonatal_and_infantile_epilepsies_ RDNV.autism	0.381	-	-
ENSG00000198087	CD2AP	BRNCBH	WHOLE_BRAIN.M1	WB	NeuroDeg.AD	0.296	-	sig
ENSG00000198963	RORB	BRNHIP	WHOLE_BRAIN.M6	TIS	RDNV.autism	0.368	-	-
ENSG00000198963	RORB	BRNCTX	grey	TIS	RDNV.autism	0.367	-	-
ENSG00000206190	ATP10A	BRNCTX	WHOLE_BRAIN.M11	WB	SFARI.SFARI_3	0.173	-	-
ENSG00000273079	GRIN2B	BRNCTX	WHOLE_BRAIN.M4	TIS	DisGeNet.Intellectual_disability DisGeNet.Intellectual_Disability DisGeNet.Mental_retardation_autosomal_dominant_6 DisGeNet.MENTAL_RETARDATION_AUTOSOMAL_DOMINANT_6 SFARI.SFARI_1 KEGG.Autosomal_dominant_mental_retardation_ KEGG.Early_infantile_epileptic_encephalopathy_ RDNV.autism	0.395	-	-
ENSG00000007372	PAX6	BRNPUT	WHOLE_BRAIN.M6	TIS	DisGeNet.Autistic_disorder DisGeNet.Autistic_Disorder DisGeNet.Intellectual_disability DisGeNet.Intellectual_Disability	0.276	-	-
ENSG00000018625	ATP1A2	BRNCTXB24	WHOLE_BRAIN.M6	WB	KEGG.Alternating_hemiplegia_of_childhood_ KEGG.Hemiplegic_migraine_	0.231	-	-
ENSG00000044090	CUL7	BRNCDT	STR.M1	TIS	SFARI.SFARI_3	0.196	-	-
ENSG00000047597	XK	BRNPUT	STR.M1	TIS	KEGG.Core_neuroacanthocytosis_syndromes_ KEGG.McLeod_syndrome	0.437	-	-
ENSG00000070610	GBA2	BRNHIP	grey	WB	KEGG.Hereditary_spastic_paraplegia_	0.515	-	sig
ENSG00000076716	GPC4	BRNCTXBA9	WHOLE_BRAIN.M6	WB	SFARI.SFARI_3	0.261	-	-
ENSG00000076716	GPC4	BRNCTX	WHOLE_BRAIN.M6	WB	SFARI.SFARI_3	0.261	-	-
ENSG00000079482	OPHN1	BRNCDT	WHOLE_BRAIN.M6	TIS	SFARI.SFARI_3 KEGG.Syndromic_X-linked_mental_retardation	0.457	sig	-
ENSG00000081189	MEF2C	BRNCTX	WHOLE_BRAIN.M4	TIS	DisGeNet.Intellectual_disability DisGeNet.Intellectual_Disability NeuroDeg.AD SFARI.SFARI_MouseModel KEGG.Autosomal_dominant_mental_retardation_	0.244	-	sig
ENSG00000087053	MTMR2	BRNSNA	WHOLE_BRAIN.M1	WB	KEGG.Charcot-Marie-Tooth_disease_	0.145	-	sig
ENSG00000092108	SCFD1	BRNHIP	WHOLE_BRAIN.M5	WB	NeuroDeg.ALS	0.311	-	-
ENSG00000100225	FBXO7	BRNCTX	WHOLE_BRAIN.M7	WB	KEGG.Parkinson_disease_	0.375	-	-
ENSG00000101752	MIB1	BRNCTX	CTX.M3	TIS	RDNV.autism	0.324	-	-
ENSG00000102466	FGF14	BRNPUT	WHOLE_BRAIN.M4	WB	KEGG.Spinocerebellar_ataxia_(SCA)_	0.575	-	-
ENSG00000102468	HTR2A	BRNCTX	WHOLE_BRAIN.M4	TIS	DisGeNet.Alcohol_abuse DisGeNet.Alcoholic_intoxication_chronic DisGeNet.Alcoholic_Intoxication_Chronic DisGeNet.Bipolar_disorder DisGeNet.Bipolar_Disorder DisGeNet.Depression_bipolar DisGeNet.Depression_Bipolar DisGeNet.Major_depressive_disorder DisGeNet.Major_Depressive_Disorder DisGeNet.Mental_depression DisGeNet.Mental_Depression KEGG.Major_depressive_disorder_ KEGG.Schizophrenia_	0.19	-	-
ENSG00000104419	NDRG1	BRNCTXBA9	BRNCTXBA9.M9	TIS	KEGG.Charcot-Marie-Tooth_disease_	0.176	-	-
ENSG00000106009	BRAT1	BRNHYP	WHOLE_BRAIN.M9	WB	KEGG.Symptomatic_generalized_epilepsies	0.43	-	sig
ENSG00000107099	DOCK8	BRNHIP	WHOLE_BRAIN.M10	WB	DisGeNet.Intellectual_disability DisGeNet.Intellectual_Disability SFARI.SFARI_3 KEGG.Autosomal_dominant_mental_retardation_	0.201	-	-
ENSG00000107295	SH3GL2	BRNCTXB24	WHOLE_BRAIN.M4	WB	NeuroDeg.PD	0.195	-	-
ENSG00000108231	LGI1	BRNHIP	grey	WB	KEGG.Familial_epilepsy_temporal_lobe_(ETL)	0.409	-	-
ENSG00000108557	RAI1	BRNCTXBA9	BRNCTXBA9.M4	TIS	DisGeNet.Intellectual_disability DisGeNet.Intellectual_Disability SFARI.SFARI_3 SFARI.SFARI_MouseModel RDNV.autism	0.175	-	-
ENSG00000109099	PMP22	BRNCTXBA9	BRNCTXBA9.M9	TIS	KEGG.Charcot-Marie-Tooth_disease_ KEGG.Guillain-Barre_syndrome KEGG.Hereditary_neuropathy_with_liability_to_pressure_palsies KEGG.Roussy-Levy_syndrome_	0.196	-	sig
ENSG00000109738	GLRB	BRNCTXB24	WHOLE_BRAIN.M4	WB	KEGG.Hyperekplexia_	0.395	-	-
ENSG00000113595	TRIM23	BRNCTX	WHOLE_BRAIN.M4	WB	RDNV.autism	0.197	-	-
ENSG00000114166	KAT2B	BRNCTXBA9	WHOLE_BRAIN.M1	TIS	SFARI.SFARI_2 RDNV.autism	0.206	-	-
ENSG00000115317	HTRA2	BRNHIP	WHOLE_BRAIN.M3	TIS	KEGG.Parkinson_disease_	0.218	-	-
ENSG00000123560	PLP1	BRNHIP	WHOLE_BRAIN.M7	TIS	KEGG.Hereditary_spastic_paraplegia_	0.215	-	-
ENSG00000124140	SLC12A5	BRNCTX	WHOLE_BRAIN.M4	WB	SFARI.SFARI_3 KEGG.Early_infantile_epileptic_encephalopathy_ KEGG.Malignant_migrating_partial_seizures_in_infancy	0.272	-	sig
ENSG00000131089	ARHGEF9	BRNCTXBA9	WHOLE_BRAIN.M4	WB	KEGG.Early_infantile_epileptic_encephalopathy_ KEGG.Hyperekplexia_	0.236	-	-
ENSG00000131089	ARHGEF9	BRNHYP	WHOLE_BRAIN.M4	WB	KEGG.Early_infantile_epileptic_encephalopathy_ KEGG.Hyperekplexia_	0.441	-	-
ENSG00000131095	GFAP	BRNCTXBA9	BRNCTXBA9.M9	TIS	KEGG.Alexander_disease RDNV.autism	0.116	-	-
ENSG00000131979	GCH1	BRNCDT	grey	WB	NeuroDeg.PD KEGG.Primary_dystonia_	0.307	-	-
ENSG00000132872	SYT4	BRNPUT	WHOLE_BRAIN.M4	WB	NeuroDeg.PD	0.249	-	-
ENSG00000134121	CHL1	BRNCTX	WHOLE_BRAIN.M4	TIS	DisGeNet.Intellectual_disability DisGeNet.Intellectual_Disability	0.233	-	-
ENSG00000134569	LRP4	BRNCTXBA9	WHOLE_BRAIN.M6	WB	KEGG.Congenital_myasthenic_syndrome_ KEGG.Myasthenia_gravis	0.214	-	-
ENSG00000134569	LRP4	BRNHIP	WHOLE_BRAIN.M6	WB	KEGG.Congenital_myasthenic_syndrome_ KEGG.Myasthenia_gravis	0.16	-	-
ENSG00000135317	SNX14	BRNHYP	WHOLE_BRAIN.M5	WB	DisGeNet.Intellectual_disability DisGeNet.Intellectual_Disability KEGG.Autosomal_recessive_spinocerebellar_ataxias	0.413	sig	-
ENSG00000136854	STXBP1	BRNHIP	WHOLE_BRAIN.M4	WB	SFARI.SFARI_3 SFARI.SFARI_MouseModel KEGG.Early_infantile_epileptic_encephalopathy_ RDNV.autism	0.327	-	-
ENSG00000137074	APTX	BRNACC	grey	WB	KEGG.Ataxia_with_ocular_apraxia	0.553	-	-
ENSG00000139726	DENR	BRNPUT	WHOLE_BRAIN.M4	WB	SFARI.SFARI_3	0.448	-	-
ENSG00000141506	PIK3R5	BRNCTX	WHOLE_BRAIN.M10	WB	KEGG.Ataxia_with_ocular_apraxia	0.202	-	-
ENSG00000141506	PIK3R5	BRNCTXBA9	WHOLE_BRAIN.M10	WB	KEGG.Ataxia_with_ocular_apraxia	0.21	-	-
ENSG00000146282	RARS2	BRNCTXBA9	WHOLE_BRAIN.M1	WB	KEGG.Pontocerebellar_hypoplasia_	0.178	-	-
ENSG00000146830	GIGYF1	BRNCTXB24	WHOLE_BRAIN.M9	WB	SFARI.SFARI_3 RDNV.autism	0.364	-	-
ENSG00000148053	NTRK2	BRNHIP	WHOLE_BRAIN.M6	TIS	DisGeNet.Bipolar_disorder DisGeNet.Bipolar_Disorder DisGeNet.Mental_depression DisGeNet.Mental_Depression	0.432	-	-
ENSG00000148700	ADD3	BRNCDT	WHOLE_BRAIN.M6	WB	KEGG.Spastic_quadriplegic_cerebral_palsy_	0.131	-	sig
ENSG00000150051	MKX	BRNCBL	WHOLE_BRAIN.M6	TIS	RDNV.autism	0.143	-	-
ENSG00000151150	ANK3	BRNCTXBA9	BRNCTXBA9.M2	TIS	DisGeNet.Bipolar_disorder DisGeNet.Bipolar_Disorder SFARI.SFARI_3 KEGG.Autosomal_recessive_mental_retardation	0.214	sig	-
ENSG00000155511	GRIA1	BRNCTX	WHOLE_BRAIN.M4	WB	SFARI.SFARI_2 RDNV.autism	0.236	-	-
ENSG00000155511	GRIA1	BRNCTXB24	WHOLE_BRAIN.M4	WB	SFARI.SFARI_2 RDNV.autism	0.248	-	-
ENSG00000159082	SYNJ1	BRNCTX	WHOLE_BRAIN.M4	WB	NeuroDeg.PD	0.181	-	-
ENSG00000159459	UBR1	BRNHYP	ALL.M3	TIS	RDNV.autism	0.331	-	-
ENSG00000160307	S100B	BRNHYP	WHOLE_BRAIN.M7	TIS	DisGeNet.Bipolar_disorder DisGeNet.Bipolar_Disorder DisGeNet.Mental_depression DisGeNet.Mental_Depression	0.146	sig	-
ENSG00000162687	KCNT2	BRNHIP	grey	TIS	KEGG.Early_infantile_epileptic_encephalopathy_	0.588	-	-
ENSG00000165478	HEPACAM	BRNCTXB24	WHOLE_BRAIN.M6	TIS	KEGG.Megaloencephalic_leukoencephalopathy_with_subcortical_cysts	0.178	-	-
ENSG00000166123	GPT2	BRNHIP	WHOLE_BRAIN.M6	TIS	DisGeNet.Mental_retardation_autosomal_recessive_49 DisGeNet.MENTAL_RETARDATION_AUTOSOMAL_RECESSIVE_49 KEGG.Autosomal_recessive_mental_retardation	0.291	-	-
ENSG00000166206	GABRB3	BRNCTX	WHOLE_BRAIN.M4	TIS	DisGeNet.Autism_spectrum_disorders DisGeNet.Autism_Spectrum_Disorders DisGeNet.Autistic_disorder DisGeNet.Autistic_Disorder SFARI.SFARI_2 KEGG.Childhood_absence_epilepsy_ KEGG.Early_infantile_epileptic_encephalopathy_ KEGG.Lennox-Gastaut_syndrome RDNV.autism	0.21	-	-
ENSG00000166710	B2M	BRNCTXB24	WHOLE_BRAIN.M11	WB	KEGG.Familial_amyloidosis	0.231	-	-
ENSG00000169247	SH3TC2	BRNPUT	WHOLE_BRAIN.M7	TIS	KEGG.Charcot-Marie-Tooth_disease_	0.111	sig	-
ENSG00000169247	SH3TC2	BRNCTXB24	WHOLE_BRAIN.M7	WB	KEGG.Charcot-Marie-Tooth_disease_	0.268	-	-
ENSG00000169933	FRMPD4	BRNCTX	WHOLE_BRAIN.M4	WB	KEGG.X-linked_mental_retardation_	0.223	-	-
ENSG00000169933	FRMPD4	BRNCTXBA9	WHOLE_BRAIN.M4	TIS	KEGG.X-linked_mental_retardation_	0.224	-	-
ENSG00000173064	HECTD4	BRNHYP	NS.SCTX.M1	TIS	SFARI.SFARI_3 RDNV.autism	0.336	sig	-
ENSG00000181804	SLC9A9	BRNCTXBA9	WHOLE_BRAIN.M1	TIS	KEGG.Autism_	0.209	-	-
ENSG00000181804	SLC9A9	BRNCDT	WHOLE_BRAIN.M8	WB	KEGG.Autism_	0.261	-	-
ENSG00000182256	GABRG3	BRNCTXBA9	WHOLE_BRAIN.M4	WB	SFARI.SFARI_3	0.209	-	-
ENSG00000188021	UBQLN2	BRNSNA	WHOLE_BRAIN.M4	TIS	NeuroDeg.ALS NeuroDeg.FTD KEGG.Amyotrophic_lateral_sclerosis_(ALS)_	0.437	-	-
ENSG00000188706	ZDHHC9	BRNCTX	WHOLE_BRAIN.M7	TIS	KEGG.Syndromic_X-linked_mental_retardation	0.387	-	-
ENSG00000197121	PGAP1	BRNSNA	WHOLE_BRAIN.M4	TIS	KEGG.Autosomal_recessive_mental_retardation	0.612	-	-
ENSG00000198087	CD2AP	BRNCDT	WHOLE_BRAIN.M1	WB	NeuroDeg.AD	0.155	-	sig
ENSG00000198689	SLC9A6	BRNCTXB24	WHOLE_BRAIN.M4	WB	SFARI.SFARI_MouseModel	0.248	-	-
ENSG00000198835	GJC2	BRNHYP	WHOLE_BRAIN.M7	TIS	KEGG.Hereditary_spastic_paraplegia_	0.272	sig	-
ENSG00000008277	ADAM22	BRNCTX	WHOLE_BRAIN.M4	TIS	KEGG.Early_infantile_epileptic_encephalopathy_	0.225	-	-
ENSG00000022355	GABRA1	BRNCTX	WHOLE_BRAIN.M4	TIS	KEGG.Childhood_absence_epilepsy_ KEGG.Early_infantile_epileptic_encephalopathy_ KEGG.Juvenile_myoclonic_epilepsy	0.332	-	-
ENSG00000050030	KIAA2022	BRNCTX	WHOLE_BRAIN.M4	WB	SFARI.SFARI_3 KEGG.X-linked_mental_retardation_	0.291	-	-
ENSG00000070610	GBA2	BRNCTXBA9	BRNCTXBA9.M8	TIS	KEGG.Hereditary_spastic_paraplegia_	0.347	-	-
ENSG00000073712	FERMT2	BRNHIP	WHOLE_BRAIN.M6	WB	NeuroDeg.AD	0.19	-	-
ENSG00000075043	KCNQ2	BRNCTX	CTX.M1	TIS	SFARI.SFARI_3 KEGG.Benign_familial_neonatal_and_infantile_epilepsies_ KEGG.Early_infantile_epileptic_encephalopathy_	0.178	-	sig
ENSG00000075043	KCNQ2	BRNHIP	BRNHIP.M5	TIS	SFARI.SFARI_3 KEGG.Benign_familial_neonatal_and_infantile_epilepsies_ KEGG.Early_infantile_epileptic_encephalopathy_	0.229	-	sig
ENSG00000078328	RBFOX1	BRNCTX	WHOLE_BRAIN.M4	TIS	SFARI.SFARI_3	0.227	-	-
ENSG00000079215	SLC1A3	BRNCBH	WHOLE_BRAIN.M6	TIS	KEGG.Episodic_ataxias_	0.246	sig	-
ENSG00000079482	OPHN1	BRNCDT	WHOLE_BRAIN.M6	WB	SFARI.SFARI_3 KEGG.Syndromic_X-linked_mental_retardation	0.466	-	-
ENSG00000093010	COMT	BRNCTXBA9	WHOLE_BRAIN.M8	WB	DisGeNet.Bipolar_disorder DisGeNet.Bipolar_Disorder DisGeNet.Cocaine_dependence DisGeNet.Cocaine_Dependence DisGeNet.Depression_bipolar DisGeNet.Depression_Bipolar NeuroDeg.PD	0.28	-	sig
ENSG00000093010	COMT	BRNACC	WHOLE_BRAIN.M8	WB	DisGeNet.Bipolar_disorder DisGeNet.Bipolar_Disorder DisGeNet.Cocaine_dependence DisGeNet.Cocaine_Dependence DisGeNet.Depression_bipolar DisGeNet.Depression_Bipolar NeuroDeg.PD	0.321	-	sig
ENSG00000101210	EEF1A2	BRNCBH	BRNCBH.M1	TIS	SFARI.SFARI_MouseModel KEGG.Autosomal_dominant_mental_retardation_ KEGG.Early_infantile_epileptic_encephalopathy_	0.402	-	-
ENSG00000101489	CELF4	BRNCBL	WHOLE_BRAIN.M4	WB	SFARI.SFARI_3 RDNV.autism	0.257	-	-
ENSG00000103197	TSC2	BRNCTXB24	WHOLE_BRAIN.M9	TIS	DisGeNet.Autistic_disorder DisGeNet.Autistic_Disorder SFARI.SFARI_3 SFARI.SFARI_MouseModel	0.174	-	-
ENSG00000103723	AP3B2	BRNCTXBA9	BRNCTXBA9.M4	TIS	KEGG.Early_infantile_epileptic_encephalopathy_	0.216	-	sig
ENSG00000104369	JPH1	BRNAMY	WHOLE_BRAIN.M4	TIS	KEGG.Charcot-Marie-Tooth_disease_	0.558	-	-
ENSG00000105695	MAG	BRNCTX	WHOLE_BRAIN.M7	TIS	KEGG.Hereditary_spastic_paraplegia_	0.096	-	sig
ENSG00000105695	MAG	BRNCTXB24	WHOLE_BRAIN.M7	TIS	KEGG.Hereditary_spastic_paraplegia_	0.115	-	sig
ENSG00000106976	DNM1	BRNHYP	WHOLE_BRAIN.M4	TIS	KEGG.Early_infantile_epileptic_encephalopathy_	0.12	sig	-
ENSG00000107295	SH3GL2	BRNCTXBA9	WHOLE_BRAIN.M4	WB	NeuroDeg.PD	0.173	-	-
ENSG00000107295	SH3GL2	BRNCTX	WHOLE_BRAIN.M4	WB	NeuroDeg.PD	0.172	-	-
ENSG00000108381	ASPA	BRNCTX	WHOLE_BRAIN.M7	WB	KEGG.Canavan_disease_	0.173	-	-
ENSG00000108381	ASPA	BRNCTX	WHOLE_BRAIN.M7	TIS	KEGG.Canavan_disease_	0.149	sig	-
ENSG00000109654	TRIM2	BRNCTXBA9	BRNCTXBA9.M2	TIS	KEGG.Charcot-Marie-Tooth_disease_	0.226	-	-
ENSG00000113327	GABRG2	BRNCTXB24	WHOLE_BRAIN.M4	TIS	DisGeNet.Alcoholic_intoxication_chronic DisGeNet.Alcoholic_Intoxication_Chronic KEGG.Childhood_absence_epilepsy_ KEGG.Febrile_seizures_	0.257	-	-
ENSG00000113327	GABRG2	BRNCTXB24	WHOLE_BRAIN.M4	WB	DisGeNet.Alcoholic_intoxication_chronic DisGeNet.Alcoholic_Intoxication_Chronic KEGG.Childhood_absence_epilepsy_ KEGG.Febrile_seizures_	0.206	-	-
ENSG00000113595	TRIM23	BRNCTXB24	ALL.M4	TIS	RDNV.autism	0.196	-	sig
ENSG00000114279	FGF12	BRNCTXBA9	WHOLE_BRAIN.M4	WB	KEGG.Early_infantile_epileptic_encephalopathy_	0.133	sig	-
ENSG00000114279	FGF12	BRNCTX	WHOLE_BRAIN.M4	WB	KEGG.Early_infantile_epileptic_encephalopathy_	0.143	sig	-
ENSG00000116171	SCP2	BRNCTXBA9	WHOLE_BRAIN.M1	TIS	KEGG.Leukoencephalopathy_with_dystonia_and_motor_neuropathy_	0.248	-	sig
ENSG00000116539	ASH1L	BRNCBH	CEREBELLUM.M4	TIS	SFARI.SFARI_1 KEGG.Autosomal_dominant_mental_retardation_ RDNV.autism	0.25	-	sig
ENSG00000116641	DOCK7	BRNCBH	grey	TIS	KEGG.Early_infantile_epileptic_encephalopathy_	0.421	sig	-
ENSG00000118432	CNR1	BRNCTXB24	BROD.M8	TIS	DisGeNet.Cocaine_dependence DisGeNet.Cocaine_Dependence SFARI.SFARI_3	0.199	-	-
ENSG00000120903	CHRNA2	BRNCTXB24	grey	WB	KEGG.Autosomal_dominant_nocturnal_frontal_lobe_epilepsy_(ADNFLE)_	0.271	-	-
ENSG00000125505	MBOAT7	BRNHYP	NS.SCTX.M1	TIS	SFARI.SFARI_2 KEGG.Autosomal_recessive_mental_retardation	0.332	-	-
ENSG00000125877	ITPA	BRNCTXB24	WHOLE_BRAIN.M5	TIS	KEGG.Early_infantile_epileptic_encephalopathy_	0.215	-	-
ENSG00000125877	ITPA	BRNCTXBA9	BRNCTXBA9.M8	TIS	KEGG.Early_infantile_epileptic_encephalopathy_	0.264	-	-
ENSG00000126803	HSPA2	BRNCBH	WHOLE_BRAIN.M7	WB	NeuroDeg.AD	0.235	sig	-
ENSG00000129675	ARHGEF6	BRNCTXBA9	WHOLE_BRAIN.M1	TIS	KEGG.X-linked_mental_retardation_	0.201	-	sig
ENSG00000130203	APOE	BRNACC	WHOLE_BRAIN.M6	WB	NeuroDeg.AD KEGG.Alzheimer_disease_	0.297	-	-
ENSG00000130226	DPP6	BRNCDT	WHOLE_BRAIN.M4	WB	DisGeNet.Mental_retardation_autosomal_dominant_33 DisGeNet.MENTAL_RETARDATION_AUTOSOMAL_DOMINANT_33 KEGG.Autosomal_dominant_mental_retardation_	0.348	-	-
ENSG00000131089	ARHGEF9	BRNCTX	WHOLE_BRAIN.M4	WB	KEGG.Early_infantile_epileptic_encephalopathy_ KEGG.Hyperekplexia_	0.236	-	-
ENSG00000131931	THAP1	BRNCTXBA9	BRNCTXBA9.M6	TIS	KEGG.Primary_dystonia_	0.147	-	-
ENSG00000132932	ATP8A2	BRNCDT	STR.M2	TIS	KEGG.Cerebellar_ataxia,_mental_retardation_(MR),_and_dysequilibrium_syndrome_(CAMRQ)	0.31	-	-
ENSG00000135046	ANXA1	BRNCBL	WHOLE_BRAIN.M11	WB	SFARI.SFARI_3	0.323	-	-
ENSG00000136244	IL6	BRNCTXB24	WHOLE_BRAIN.M8	WB	DisGeNet.Depressive_disorder DisGeNet.Mental_depression DisGeNet.Mental_Depression DisGeNet.Unipolar_depression DisGeNet.Unipolar_Depression	0.232	-	-
ENSG00000136854	STXBP1	BRNCTX	WHOLE_BRAIN.M4	TIS	SFARI.SFARI_3 SFARI.SFARI_MouseModel KEGG.Early_infantile_epileptic_encephalopathy_ RDNV.autism	0.259	-	-
ENSG00000138686	BBS7	BRNCBL	CEREBELLUM.M1	TIS	DisGeNet.Intellectual_disability DisGeNet.Intellectual_Disability	0.313	-	-
ENSG00000138686	BBS7	BRNHIP	WHOLE_BRAIN.M4	TIS	DisGeNet.Intellectual_disability DisGeNet.Intellectual_Disability	0.48	-	-
ENSG00000141252	VPS53	BRNSNA	WHOLE_BRAIN.M4	TIS	KEGG.Pontocerebellar_hypoplasia_	0.243	-	-
ENSG00000141506	PIK3R5	BRNCBH	WHOLE_BRAIN.M10	WB	KEGG.Ataxia_with_ocular_apraxia	0.179	-	-
ENSG00000142186	SCYL1	BRNSNA	WHOLE_BRAIN.M4	TIS	KEGG.Autosomal_recessive_spinocerebellar_ataxias	0.171	-	-
ENSG00000146830	GIGYF1	BRNCTXBA9	WHOLE_BRAIN.M9	WB	SFARI.SFARI_3 RDNV.autism	0.337	-	-
ENSG00000148700	ADD3	BRNCTXB24	WHOLE_BRAIN.M6	WB	KEGG.Spastic_quadriplegic_cerebral_palsy_	0.239	-	sig
ENSG00000148737	TCF7L2	BRNCTXBA9	WHOLE_BRAIN.M6	TIS	SFARI.SFARI_3 RDNV.autism	0.155	-	-
ENSG00000149571	KIRREL3	BRNCTXBA9	CTX.M1	TIS	SFARI.SFARI_3 KEGG.Autosomal_dominant_mental_retardation_	0.351	-	sig
ENSG00000151834	GABRA2	BRNCBL	WHOLE_BRAIN.M6	WB	DisGeNet.Alcoholic_intoxication_chronic DisGeNet.Alcoholic_Intoxication_Chronic DisGeNet.Cocaine_dependence DisGeNet.Cocaine_Dependence	0.63	-	-
ENSG00000155897	ADCY8	BRNHYP	BRNHYP.M7	TIS	DisGeNet.Mood_disorders DisGeNet.Mood_Disorders	0.311	-	-
ENSG00000155970	MICU3	BRNHIP	WHOLE_BRAIN.M4	WB	NeuroDeg.PD	0.37	-	-
ENSG00000155970	MICU3	BRNHIP	WHOLE_BRAIN.M4	TIS	NeuroDeg.PD	0.362	-	-
ENSG00000157087	ATP2B2	BRNCTX	WHOLE_BRAIN.M4	TIS	SFARI.SFARI_3	0.28	-	-
ENSG00000157445	CACNA2D3	BRNCTXBA9	BRNCTXBA9.M8	TIS	SFARI.SFARI_2 RDNV.autism	0.357	-	-
ENSG00000159082	SYNJ1	BRNCTXBA9	WHOLE_BRAIN.M4	WB	NeuroDeg.PD	0.181	-	-
ENSG00000159082	SYNJ1	BRNCTXBA9	WHOLE_BRAIN.M4	TIS	NeuroDeg.PD	0.164	-	-
ENSG00000159082	SYNJ1	BRNCTX	WHOLE_BRAIN.M4	TIS	NeuroDeg.PD	0.201	-	-
ENSG00000159082	SYNJ1	BRNCTXB24	WHOLE_BRAIN.M4	WB	NeuroDeg.PD	0.185	-	-
ENSG00000159363	ATP13A2	BRNCTXB24	WHOLE_BRAIN.M4	WB	NeuroDeg.PD KEGG.Hereditary_spastic_paraplegia_ KEGG.Kufor-Rakeb_syndrome KEGG.Parkinson_disease_	0.342	-	-
ENSG00000159363	ATP13A2	BRNSNA	WHOLE_BRAIN.M4	TIS	NeuroDeg.PD KEGG.Hereditary_spastic_paraplegia_ KEGG.Kufor-Rakeb_syndrome KEGG.Parkinson_disease_	0.266	-	-
ENSG00000162631	NTNG1	BRNCTXB24	grey	TIS	SFARI.SFARI_MouseModel	0.238	-	-
ENSG00000163288	GABRB1	BRNSNA	WHOLE_BRAIN.M4	TIS	KEGG.Early_infantile_epileptic_encephalopathy_	0.245	-	-
ENSG00000164134	NAA15	BRNCBL	WHOLE_BRAIN.M1	WB	DisGeNet.Intellectual_disability DisGeNet.Intellectual_Disability SFARI.SFARI_1 KEGG.Autosomal_dominant_mental_retardation_ RDNV.autism	0.357	-	-
ENSG00000164506	STXBP5	BRNCTX	WHOLE_BRAIN.M4	TIS	SFARI.SFARI_3	0.192	-	-
ENSG00000166086	JAM3	BRNCTX	WHOLE_BRAIN.M7	TIS	KEGG.Hemorrhagic_destruction_of_the_brain,_subependymal_calcification,_and_cataracts_	0.161	-	-
ENSG00000166086	JAM3	BRNCTXB24	WHOLE_BRAIN.M7	TIS	KEGG.Hemorrhagic_destruction_of_the_brain,_subependymal_calcification,_and_cataracts_	0.11	-	-
ENSG00000166501	PRKCB	BRNPUT	STR.M1	TIS	SFARI.SFARI_3	0.102	-	sig
ENSG00000166501	PRKCB	BRNPUT	WHOLE_BRAIN.M4	WB	SFARI.SFARI_3	0.206	-	sig
ENSG00000166963	MAP1A	BRNPUT	WHOLE_BRAIN.M4	WB	RDNV.autism	0.261	-	-
ENSG00000166963	MAP1A	BRNSNA	WHOLE_BRAIN.M4	TIS	RDNV.autism	0.276	-	-
ENSG00000166963	MAP1A	BRNCDT	WHOLE_BRAIN.M4	WB	RDNV.autism	0.158	-	-
ENSG00000167216	KATNAL2	BRNCTXB24	BRNCTXB24.M3	TIS	SFARI.SFARI_1 RDNV.autism	0.294	-	-
ENSG00000168389	MFSD2A	BRNAMY	WHOLE_BRAIN.M11	WB	DisGeNet.Intellectual_disability DisGeNet.Intellectual_Disability	0.259	-	-
ENSG00000169247	SH3TC2	BRNCTX	WHOLE_BRAIN.M7	WB	KEGG.Charcot-Marie-Tooth_disease_	0.278	-	-
ENSG00000169247	SH3TC2	BRNCDT	WHOLE_BRAIN.M7	TIS	KEGG.Charcot-Marie-Tooth_disease_	0.155	sig	-
ENSG00000169684	CHRNA5	BRNCBL	grey	TIS	DisGeNet.Alcoholic_intoxication_chronic DisGeNet.Alcoholic_Intoxication_Chronic	0.216	-	-
ENSG00000170027	YWHAG	BRNHYP	WHOLE_BRAIN.M4	WB	KEGG.Early_infantile_epileptic_encephalopathy_	0.296	-	-
ENSG00000170027	YWHAG	BRNCTXBA9	WHOLE_BRAIN.M4	TIS	KEGG.Early_infantile_epileptic_encephalopathy_	0.259	-	-
ENSG00000170027	YWHAG	BRNCTX	WHOLE_BRAIN.M4	TIS	KEGG.Early_infantile_epileptic_encephalopathy_	0.252	-	-
ENSG00000170921	TANC2	BRNSNA	grey	TIS	SFARI.SFARI_3	0.414	-	-
ENSG00000173409	ARV1	BRNPUT	WHOLE_BRAIN.M5	WB	KEGG.Early_infantile_epileptic_encephalopathy_	0.168	-	-
ENSG00000174469	CNTNAP2	BRNCDT	grey	WB	DisGeNet.Autistic_disorder DisGeNet.Autistic_Disorder SFARI.SFARI_2 SFARI.SFARI_MouseModel KEGG.Autism_	0.294	-	-
ENSG00000181555	SETD2	BRNCBL	WHOLE_BRAIN.M1	WB	SFARI.SFARI_3	0.215	-	sig
ENSG00000181804	SLC9A9	BRNSNA	WHOLE_BRAIN.M8	WB	KEGG.Autism_	0.201	-	-
ENSG00000182173	TSEN54	BRNCTXB24	WHOLE_BRAIN.M9	WB	KEGG.Pontocerebellar_hypoplasia_	0.242	-	-
ENSG00000182173	TSEN54	BRNCTX	WHOLE_BRAIN.M9	WB	KEGG.Pontocerebellar_hypoplasia_	0.216	-	-
ENSG00000182173	TSEN54	BRNCTXBA9	WHOLE_BRAIN.M9	WB	KEGG.Pontocerebellar_hypoplasia_	0.242	-	-
ENSG00000182256	GABRG3	BRNPUT	WHOLE_BRAIN.M4	WB	SFARI.SFARI_3	0.263	-	sig
ENSG00000184144	CNTN2	BRNCTXBA9	WHOLE_BRAIN.M7	TIS	KEGG.Familial_adult_myoclonic_epilepsy	0.263	-	sig
ENSG00000184156	KCNQ3	BRNCTX	WHOLE_BRAIN.M4	WB	SFARI.SFARI_3 KEGG.Benign_familial_neonatal_and_infantile_epilepsies_ RDNV.autism	0.377	-	-
ENSG00000184156	KCNQ3	BRNCTXBA9	WHOLE_BRAIN.M4	WB	SFARI.SFARI_3 KEGG.Benign_familial_neonatal_and_infantile_epilepsies_ RDNV.autism	0.372	-	-
ENSG00000184156	KCNQ3	BRNCTXB24	WHOLE_BRAIN.M4	WB	SFARI.SFARI_3 KEGG.Benign_familial_neonatal_and_infantile_epilepsies_ RDNV.autism	0.374	-	-
ENSG00000185008	ROBO2	BRNSNA	WHOLE_BRAIN.M4	WB	SFARI.SFARI_3	0.415	-	-
ENSG00000185760	KCNQ5	BRNCTX	WHOLE_BRAIN.M4	TIS	KEGG.Autosomal_dominant_mental_retardation_	0.327	-	-
ENSG00000185760	KCNQ5	BRNCDT	WHOLE_BRAIN.M4	WB	KEGG.Autosomal_dominant_mental_retardation_	0.334	-	-
ENSG00000188706	ZDHHC9	BRNPUT	WHOLE_BRAIN.M7	TIS	KEGG.Syndromic_X-linked_mental_retardation	0.182	-	-
ENSG00000188706	ZDHHC9	BRNCTXBA9	WHOLE_BRAIN.M7	TIS	KEGG.Syndromic_X-linked_mental_retardation	0.3	-	-
ENSG00000189241	TSPYL1	BRNHIP	WHOLE_BRAIN.M4	WB	KEGG.Sudden_infant_death_with_dysgenesis_of_the_testes_syndrome	0.267	-	-
ENSG00000197102	DYNC1H1	BRNCTXB24	WHOLE_BRAIN.M4	WB	DisGeNet.Intellectual_disability DisGeNet.Intellectual_Disability DisGeNet.Mental_retardation_autosomal_dominant_13 DisGeNet.MENTAL_RETARDATION_AUTOSOMAL_DOMINANT_13 SFARI.SFARI_3 KEGG.Autosomal_dominant_mental_retardation_ KEGG.Charcot-Marie-Tooth_disease_ KEGG.Spinal_muscular_atrophy_ RDNV.autism	0.148	-	-
ENSG00000197535	MYO5A	BRNCTXB24	WHOLE_BRAIN.M4	WB	SFARI.SFARI_3 RDNV.autism	0.168	-	-
ENSG00000198380	GFPT1	BRNHYP	WHOLE_BRAIN.M4	TIS	KEGG.Congenital_myasthenic_syndrome_	0.589	-	-
ENSG00000198910	L1CAM	BRNCTX	WHOLE_BRAIN.M4	WB	KEGG.Hereditary_spastic_paraplegia_	0.213	-	-
ENSG00000198963	RORB	BRNAMY	BRNAMY.M1	TIS	RDNV.autism	0.387	-	-
ENSG00000273079	GRIN2B	BRNCTXBA9	WHOLE_BRAIN.M4	TIS	DisGeNet.Intellectual_disability DisGeNet.Intellectual_Disability DisGeNet.Mental_retardation_autosomal_dominant_6 DisGeNet.MENTAL_RETARDATION_AUTOSOMAL_DOMINANT_6 SFARI.SFARI_1 KEGG.Autosomal_dominant_mental_retardation_ KEGG.Early_infantile_epileptic_encephalopathy_ RDNV.autism	0.362	-	-
ENSG00000003147	ICA1	BRNPUT	STR.M1	TIS	SFARI.SFARI_3	0.484	-	-
ENSG00000007372	PAX6	BRNHIP	WHOLE_BRAIN.M6	TIS	DisGeNet.Autistic_disorder DisGeNet.Autistic_Disorder DisGeNet.Intellectual_disability DisGeNet.Intellectual_Disability	0.121	-	-
ENSG00000007372	PAX6	BRNCDT	WHOLE_BRAIN.M6	WB	DisGeNet.Autistic_disorder DisGeNet.Autistic_Disorder DisGeNet.Intellectual_disability DisGeNet.Intellectual_Disability	0.269	-	-
ENSG00000018625	ATP1A2	BRNCTXBA9	WHOLE_BRAIN.M6	TIS	KEGG.Alternating_hemiplegia_of_childhood_ KEGG.Hemiplegic_migraine_	0.286	-	-
ENSG00000018625	ATP1A2	BRNPUT	WHOLE_BRAIN.M6	TIS	KEGG.Alternating_hemiplegia_of_childhood_ KEGG.Hemiplegic_migraine_	0.229	-	-
ENSG00000021645	NRXN3	BRNCTXB24	WHOLE_BRAIN.M4	TIS	SFARI.SFARI_3	0.378	-	-
ENSG00000022355	GABRA1	BRNCTXB24	WHOLE_BRAIN.M4	WB	KEGG.Childhood_absence_epilepsy_ KEGG.Early_infantile_epileptic_encephalopathy_ KEGG.Juvenile_myoclonic_epilepsy	0.35	-	-
ENSG00000067182	TNFRSF1A	BRNCBH	WHOLE_BRAIN.M6	TIS	KEGG.Multiple_sclerosis	0.247	-	-
ENSG00000070610	GBA2	BRNHIP	grey	TIS	KEGG.Hereditary_spastic_paraplegia_	0.482	-	sig
ENSG00000078328	RBFOX1	BRNCTXB24	WHOLE_BRAIN.M4	WB	SFARI.SFARI_3	0.224	-	-
ENSG00000078328	RBFOX1	BRNCTXBA9	WHOLE_BRAIN.M4	WB	SFARI.SFARI_3	0.224	-	-
ENSG00000079215	SLC1A3	BRNHIP	WHOLE_BRAIN.M6	TIS	KEGG.Episodic_ataxias_	0.162	-	-
ENSG00000079215	SLC1A3	BRNCTX	WHOLE_BRAIN.M6	TIS	KEGG.Episodic_ataxias_	0.171	-	-
ENSG00000079482	OPHN1	BRNPUT	WHOLE_BRAIN.M6	TIS	SFARI.SFARI_3 KEGG.Syndromic_X-linked_mental_retardation	0.427	sig	-
ENSG00000090487	SPG21	BRNSNA	WHOLE_BRAIN.M1	TIS	KEGG.Hereditary_spastic_paraplegia_	0.27	-	-
ENSG00000093010	COMT	BRNCTXB24	WHOLE_BRAIN.M8	WB	DisGeNet.Bipolar_disorder DisGeNet.Bipolar_Disorder DisGeNet.Cocaine_dependence DisGeNet.Cocaine_Dependence DisGeNet.Depression_bipolar DisGeNet.Depression_Bipolar NeuroDeg.PD	0.247	-	sig
ENSG00000099949	LZTR1	BRNHIP	grey	WB	SFARI.SFARI_3	0.096	-	-
ENSG00000100225	FBXO7	BRNCTXBA9	WHOLE_BRAIN.M7	TIS	KEGG.Parkinson_disease_	0.345	-	-
ENSG00000100241	SBF1	BRNHIP	BRNHIP.M5	TIS	SFARI.SFARI_3 KEGG.Charcot-Marie-Tooth_disease_	0.317	-	sig
ENSG00000100427	MLC1	BRNCDT	WHOLE_BRAIN.M6	TIS	KEGG.Megaloencephalic_leukoencephalopathy_with_subcortical_cysts	0.179	-	-
ENSG00000100888	CHD8	BRNAMY	NS.SCTX.M1	TIS	SFARI.SFARI_1 SFARI.SFARI_MouseModel KEGG.Autism_ RDNV.autism	0.387	sig	-
ENSG00000100997	ABHD12	BRNSNA	WHOLE_BRAIN.M4	WB	KEGG.Polyneuropathy,_hearing_loss,_ataxia,_retinitis_pigmentosa,_and_cataract	0.202	-	-
ENSG00000101489	CELF4	BRNCTX	WHOLE_BRAIN.M4	WB	SFARI.SFARI_3 RDNV.autism	0.336	-	-
ENSG00000101489	CELF4	BRNCTXB24	WHOLE_BRAIN.M4	WB	SFARI.SFARI_3 RDNV.autism	0.399	-	-
ENSG00000101752	MIB1	BRNCTXB24	WHOLE_BRAIN.M1	WB	RDNV.autism	0.34	-	-
ENSG00000102468	HTR2A	BRNCTXB24	WHOLE_BRAIN.M4	TIS	DisGeNet.Alcohol_abuse DisGeNet.Alcoholic_intoxication_chronic DisGeNet.Alcoholic_Intoxication_Chronic DisGeNet.Bipolar_disorder DisGeNet.Bipolar_Disorder DisGeNet.Depression_bipolar DisGeNet.Depression_Bipolar DisGeNet.Major_depressive_disorder DisGeNet.Major_Depressive_Disorder DisGeNet.Mental_depression DisGeNet.Mental_Depression KEGG.Major_depressive_disorder_ KEGG.Schizophrenia_	0.219	-	-
ENSG00000104419	NDRG1	BRNCTXBA9	WHOLE_BRAIN.M7	WB	KEGG.Charcot-Marie-Tooth_disease_	0.104	-	-
ENSG00000104419	NDRG1	BRNCTX	WHOLE_BRAIN.M7	TIS	KEGG.Charcot-Marie-Tooth_disease_	0.215	-	-
ENSG00000105695	MAG	BRNCTX	WHOLE_BRAIN.M7	WB	KEGG.Hereditary_spastic_paraplegia_	0.105	-	-
ENSG00000107099	DOCK8	BRNHIP	WHOLE_BRAIN.M10	TIS	DisGeNet.Intellectual_disability DisGeNet.Intellectual_Disability SFARI.SFARI_3 KEGG.Autosomal_dominant_mental_retardation_	0.188	-	-
ENSG00000107104	KANK1	BRNCTX	BRNCTX.M5	TIS	KEGG.Spastic_quadriplegic_cerebral_palsy_	0.298	-	-
ENSG00000107295	SH3GL2	BRNCTXB24	WHOLE_BRAIN.M4	TIS	NeuroDeg.PD	0.141	-	-
ENSG00000107295	SH3GL2	BRNHYP	WHOLE_BRAIN.M4	WB	NeuroDeg.PD	0.156	-	-
ENSG00000108798	ABI3	BRNSNA	WHOLE_BRAIN.M10	WB	NeuroDeg.AD	0.272	-	-
ENSG00000109738	GLRB	BRNCTXBA9	WHOLE_BRAIN.M4	TIS	KEGG.Hyperekplexia_	0.272	-	-
ENSG00000109738	GLRB	BRNCTX	WHOLE_BRAIN.M4	TIS	KEGG.Hyperekplexia_	0.271	-	-
ENSG00000109861	CTSC	BRNCDT	WHOLE_BRAIN.M10	TIS	NeuroDeg.FTD	0.266	-	-
ENSG00000110436	SLC1A2	BRNCTXBA9	WHOLE_BRAIN.M6	TIS	SFARI.SFARI_MouseModel KEGG.Early_infantile_epileptic_encephalopathy_	0.183	-	-
ENSG00000113163	COL4A3BP	BRNCDT	STR.M2	TIS	KEGG.Autosomal_dominant_mental_retardation_	0.324	-	-
ENSG00000114279	FGF12	BRNCTXB24	WHOLE_BRAIN.M4	WB	KEGG.Early_infantile_epileptic_encephalopathy_	0.095	sig	-
ENSG00000115840	SLC25A12	BRNCBH	WHOLE_BRAIN.M4	WB	KEGG.Global_cerebral_hypomyelination	0.338	-	-
ENSG00000116117	PARD3B	BRNCBH	WHOLE_BRAIN.M6	WB	SFARI.SFARI_3	0.463	-	-
ENSG00000116337	AMPD2	BRNCDT	STR.M1	TIS	KEGG.Hereditary_spastic_paraplegia_ KEGG.Pontocerebellar_hypoplasia_	0.335	-	-
ENSG00000118007	STAG1	BRNCDT	WHOLE_BRAIN.M1	WB	KEGG.Autosomal_dominant_mental_retardation_	0.276	-	sig
ENSG00000124140	SLC12A5	BRNHYP	WHOLE_BRAIN.M4	WB	SFARI.SFARI_3 KEGG.Early_infantile_epileptic_encephalopathy_ KEGG.Malignant_migrating_partial_seizures_in_infancy	0.287	-	-
ENSG00000124140	SLC12A5	BRNCTXBA9	WHOLE_BRAIN.M4	WB	SFARI.SFARI_3 KEGG.Early_infantile_epileptic_encephalopathy_ KEGG.Malignant_migrating_partial_seizures_in_infancy	0.241	-	-
ENSG00000126803	HSPA2	BRNCBL	WHOLE_BRAIN.M7	WB	NeuroDeg.AD	0.226	sig	-
ENSG00000127419	TMEM175	BRNCTXBA9	BRNCTXBA9.M1	TIS	NeuroDeg.PD	0.245	-	-
ENSG00000127955	GNAI1	BRNCTXBA9	BRNCTXBA9.M2	TIS	RDNV.autism	0.262	-	-
ENSG00000131018	SYNE1	BRNCTXBA9	grey	TIS	KEGG.Autosomal_recessive_spinocerebellar_ataxias	0.386	-	-
ENSG00000132326	PER2	BRNHYP	grey	WB	SFARI.SFARI_3 KEGG.Familial_advanced_sleep_phase_syndrome_	0.353	-	-
ENSG00000132872	SYT4	BRNSNA	WHOLE_BRAIN.M4	TIS	NeuroDeg.PD	0.394	-	-
ENSG00000132932	ATP8A2	BRNSNA	WHOLE_BRAIN.M4	TIS	KEGG.Cerebellar_ataxia,_mental_retardation_(MR),_and_dysequilibrium_syndrome_(CAMRQ)	0.431	-	-
ENSG00000134569	LRP4	BRNCTX	WHOLE_BRAIN.M6	TIS	KEGG.Congenital_myasthenic_syndrome_ KEGG.Myasthenia_gravis	0.166	-	-
ENSG00000134569	LRP4	BRNHYP	BRNHYP.M7	TIS	KEGG.Congenital_myasthenic_syndrome_ KEGG.Myasthenia_gravis	0.372	sig	-
ENSG00000135046	ANXA1	BRNHIP	ALL.M1	TIS	SFARI.SFARI_3	0.328	-	-
ENSG00000135046	ANXA1	BRNCTX	WHOLE_BRAIN.M11	WB	SFARI.SFARI_3	0.127	-	-
ENSG00000136244	IL6	BRNCTXB24	WHOLE_BRAIN.M8	TIS	DisGeNet.Depressive_disorder DisGeNet.Mental_depression DisGeNet.Mental_Depression DisGeNet.Unipolar_depression DisGeNet.Unipolar_Depression	0.204	-	-
ENSG00000138814	PPP3CA	BRNHYP	WHOLE_BRAIN.M4	WB	KEGG.Infantile_or_early_childhood_epileptic_encephalopathy	0.173	-	-
ENSG00000141506	PIK3R5	BRNCTXB24	WHOLE_BRAIN.M10	WB	KEGG.Ataxia_with_ocular_apraxia	0.232	-	-
ENSG00000141556	TBCD	BRNHIP	NS.SCTX.M1	TIS	KEGG.PEBAT	0.299	-	sig
ENSG00000142230	SAE1	BRNHIP	WHOLE_BRAIN.M4	TIS	SFARI.SFARI_3	0.213	sig	-
ENSG00000145335	SNCA	BRNPUT	STR.M1	TIS	DisGeNet.Alcoholic_intoxication_chronic DisGeNet.Alcoholic_Intoxication_Chronic NeuroDeg.PD KEGG.Lewy_body_dementia_(LBD) KEGG.Parkinson_disease_	0.249	-	-
ENSG00000145375	SPATA5	BRNHIP	WHOLE_BRAIN.M7	TIS	KEGG.Symptomatic_generalized_epilepsies	0.424	-	-
ENSG00000145864	GABRB2	BRNCTXB24	WHOLE_BRAIN.M4	WB	KEGG.Infantile_or_early_childhood_epileptic_encephalopathy RDNV.autism	0.259	-	-
ENSG00000145982	FARS2	BRNCDT	BRNCDT.M3	TIS	KEGG.Hereditary_spastic_paraplegia_	0.162	-	-
ENSG00000146830	GIGYF1	BRNHYP	grey	TIS	SFARI.SFARI_3 RDNV.autism	0.162	sig	-
ENSG00000146830	GIGYF1	BRNCTXB24	CTX.M5	TIS	SFARI.SFARI_3 RDNV.autism	0.28	-	-
ENSG00000148737	TCF7L2	BRNCTX	WHOLE_BRAIN.M6	TIS	SFARI.SFARI_3 RDNV.autism	0.222	-	-
ENSG00000149970	CNKSR2	BRNCTXB24	WHOLE_BRAIN.M4	WB	SFARI.SFARI_3 KEGG.Syndromic_X-linked_mental_retardation	0.311	-	-
ENSG00000149970	CNKSR2	BRNCTX	WHOLE_BRAIN.M4	WB	SFARI.SFARI_3 KEGG.Syndromic_X-linked_mental_retardation	0.282	-	-
ENSG00000149970	CNKSR2	BRNCTXBA9	WHOLE_BRAIN.M4	WB	SFARI.SFARI_3 KEGG.Syndromic_X-linked_mental_retardation	0.301	-	-
ENSG00000151834	GABRA2	BRNCDT	WHOLE_BRAIN.M6	WB	DisGeNet.Alcoholic_intoxication_chronic DisGeNet.Alcoholic_Intoxication_Chronic DisGeNet.Cocaine_dependence DisGeNet.Cocaine_Dependence	0.361	-	sig
ENSG00000152583	SPARCL1	BRNHYP	WHOLE_BRAIN.M6	WB	SFARI.SFARI_3	0.115	-	-
ENSG00000154118	JPH3	BRNCTXB24	CTX.M1	TIS	KEGG.Core_neuroacanthocytosis_syndromes_	0.145	-	-
ENSG00000154118	JPH3	BRNCTX	CTX.M1	TIS	KEGG.Core_neuroacanthocytosis_syndromes_	0.161	-	-
ENSG00000154277	UCHL1	BRNACC	WHOLE_BRAIN.M4	WB	KEGG.Hereditary_spastic_paraplegia_ KEGG.Parkinson_disease_	0.548	-	-
ENSG00000154310	TNIK	BRNCTXBA9	WHOLE_BRAIN.M6	TIS	KEGG.Autosomal_recessive_mental_retardation	0.291	-	-
ENSG00000155961	RAB39B	BRNACC	WHOLE_BRAIN.M4	TIS	DisGeNet.Intellectual_disability DisGeNet.Intellectual_Disability NeuroDeg.PD KEGG.X-linked_mental_retardation_	0.23	-	-
ENSG00000157741	UBN2	BRNHYP	WHOLE_BRAIN.M1	WB	SFARI.SFARI_2	0.286	sig	-
ENSG00000160716	CHRNB2	BRNCTXBA9	WHOLE_BRAIN.M4	TIS	DisGeNet.Autistic_disorder DisGeNet.Autistic_Disorder KEGG.Autosomal_dominant_nocturnal_frontal_lobe_epilepsy_(ADNFLE)_	0.264	-	-
ENSG00000162377	COA7	BRNCTXB24	grey	TIS	KEGG.Autosomal_recessive_spinocerebellar_ataxias	0.289	-	-
ENSG00000162946	DISC1	BRNHYP	BRNHYP.M3	TIS	DisGeNet.Unipolar_depression DisGeNet.Unipolar_Depression SFARI.SFARI_3 KEGG.Schizophrenia_	0.396	-	-
ENSG00000164181	ELOVL7	BRNCTXBA9	WHOLE_BRAIN.M11	WB	NeuroDeg.PD	0.451	-	-
ENSG00000164181	ELOVL7	BRNHIP	WHOLE_BRAIN.M11	WB	NeuroDeg.PD	0.35	sig	-
ENSG00000164181	ELOVL7	BRNCTXB24	WHOLE_BRAIN.M11	WB	NeuroDeg.PD	0.451	-	-
ENSG00000164904	ALDH7A1	BRNHIP	WHOLE_BRAIN.M6	TIS	KEGG.Pyridoxine-dependent_epilepsy_	0.391	-	-
ENSG00000164904	ALDH7A1	BRNHIP	WHOLE_BRAIN.M6	WB	KEGG.Pyridoxine-dependent_epilepsy_	0.329	-	-
ENSG00000165240	ATP7A	BRNHYP	grey	WB	KEGG.Distal_hereditary_motor_neuropathies KEGG.Spinal_muscular_atrophy_	0.12	-	sig
ENSG00000165478	HEPACAM	BRNCTXBA9	WHOLE_BRAIN.M6	TIS	KEGG.Megaloencephalic_leukoencephalopathy_with_subcortical_cysts	0.138	-	-
ENSG00000165731	RET	BRNCTXBA9	WHOLE_BRAIN.M4	WB	KEGG.Congenital_central_hypoventilation_syndrome_	0.377	-	-
ENSG00000166086	JAM3	BRNCTXB24	WHOLE_BRAIN.M7	WB	KEGG.Hemorrhagic_destruction_of_the_brain,_subependymal_calcification,_and_cataracts_	0.083	-	-
ENSG00000166123	GPT2	BRNACC	WHOLE_BRAIN.M6	TIS	DisGeNet.Mental_retardation_autosomal_recessive_49 DisGeNet.MENTAL_RETARDATION_AUTOSOMAL_RECESSIVE_49 KEGG.Autosomal_recessive_mental_retardation	0.358	-	-
ENSG00000166167	BTRC	BRNHIP	WHOLE_BRAIN.M4	TIS	RDNV.autism	0.407	-	-
ENSG00000168769	TET2	BRNHYP	WHOLE_BRAIN.M1	WB	SFARI.SFARI_3	0.361	-	sig
ENSG00000169306	IL1RAPL1	BRNHIP	WHOLE_BRAIN.M7	TIS	KEGG.X-linked_mental_retardation_	0.551	-	-
ENSG00000169676	DRD5	BRNAMY	grey	WB	DisGeNet.Bipolar_disorder DisGeNet.Bipolar_Disorder KEGG.Attention_deficit_hyperactivity_disorder_(ADHD)_	0.22	sig	-
ENSG00000169933	FRMPD4	BRNHIP	WHOLE_BRAIN.M4	WB	KEGG.X-linked_mental_retardation_	0.15	-	-
ENSG00000169933	FRMPD4	BRNCTXB24	WHOLE_BRAIN.M4	WB	KEGG.X-linked_mental_retardation_	0.179	-	-
ENSG00000172915	NBEA	BRNCTX	WHOLE_BRAIN.M4	WB	DisGeNet.Autistic_disorder DisGeNet.Autistic_Disorder SFARI.SFARI_MouseModel	0.267	-	-
ENSG00000174010	KLHL15	BRNSNA	grey	TIS	KEGG.X-linked_mental_retardation_	0.31	-	-
ENSG00000176884	GRIN1	BRNHYP	WHOLE_BRAIN.M4	TIS	SFARI.SFARI_3 KEGG.Autosomal_dominant_mental_retardation_	0.282	-	-
ENSG00000181192	DHTKD1	BRNCTXBA9	WHOLE_BRAIN.M6	TIS	KEGG.Charcot-Marie-Tooth_disease_	0.43	-	-
ENSG00000181192	DHTKD1	BRNCTXBA9	WHOLE_BRAIN.M6	WB	KEGG.Charcot-Marie-Tooth_disease_	0.457	-	-
ENSG00000182197	EXT1	BRNCTX	grey	WB	DisGeNet.Autistic_disorder DisGeNet.Autistic_Disorder	0.305	-	-
ENSG00000182621	PLCB1	BRNCTX	WHOLE_BRAIN.M4	TIS	SFARI.SFARI_3 KEGG.Early_infantile_epileptic_encephalopathy_ KEGG.Malignant_migrating_partial_seizures_in_infancy	0.137	-	-
ENSG00000184144	CNTN2	BRNCTXBA9	WHOLE_BRAIN.M7	WB	KEGG.Familial_adult_myoclonic_epilepsy	0.138	-	sig
ENSG00000185008	ROBO2	BRNHIP	WHOLE_BRAIN.M4	WB	SFARI.SFARI_3	0.341	-	-
ENSG00000186868	MAPT	BRNCTXBA9	CTX.M1	TIS	DisGeNet.Semantic_dementia DisGeNet.Semantic_Dementia NeuroDeg.FTD NeuroDeg.PD KEGG.Amyotrophic_lateral_sclerosis_(ALS)_ KEGG.Progressive_supranuclear_palsy	0.285	-	sig
ENSG00000196839	ADA	BRNPUT	WHOLE_BRAIN.M7	TIS	SFARI.SFARI_3	0.254	-	-
ENSG00000197102	DYNC1H1	BRNCTX	WHOLE_BRAIN.M4	WB	DisGeNet.Intellectual_disability DisGeNet.Intellectual_Disability DisGeNet.Mental_retardation_autosomal_dominant_13 DisGeNet.MENTAL_RETARDATION_AUTOSOMAL_DOMINANT_13 SFARI.SFARI_3 KEGG.Autosomal_dominant_mental_retardation_ KEGG.Charcot-Marie-Tooth_disease_ KEGG.Spinal_muscular_atrophy_ RDNV.autism	0.133	-	-
ENSG00000197102	DYNC1H1	BRNACC	WHOLE_BRAIN.M9	TIS	DisGeNet.Intellectual_disability DisGeNet.Intellectual_Disability DisGeNet.Mental_retardation_autosomal_dominant_13 DisGeNet.MENTAL_RETARDATION_AUTOSOMAL_DOMINANT_13 SFARI.SFARI_3 KEGG.Autosomal_dominant_mental_retardation_ KEGG.Charcot-Marie-Tooth_disease_ KEGG.Spinal_muscular_atrophy_ RDNV.autism	0.265	-	-
ENSG00000197386	HTT	BRNSNA	WHOLE_BRAIN.M4	TIS	NeuroDeg.HD KEGG.Huntington_disease_	0.164	-	-
ENSG00000197535	MYO5A	BRNCTX	WHOLE_BRAIN.M4	WB	SFARI.SFARI_3 RDNV.autism	0.158	-	-
ENSG00000197694	SPTAN1	BRNHYP	WHOLE_BRAIN.M4	WB	KEGG.Early_infantile_epileptic_encephalopathy_	0.182	sig	-
ENSG00000198087	CD2AP	BRNCBL	WHOLE_BRAIN.M1	WB	NeuroDeg.AD	0.296	-	sig
ENSG00000204842	ATXN2	BRNSNA	WHOLE_BRAIN.M9	TIS	KEGG.Spinocerebellar_ataxia_(SCA)_	0.187	-	-
ENSG00000205581	HMGN1	BRNAMY	grey	WB	SFARI.SFARI_3	0.307	sig	-
ENSG00000206561	COLQ	BRNCTXBA9	grey	WB	KEGG.Congenital_myasthenic_syndrome_	0.242	-	sig
ENSG00000008277	ADAM22	BRNPUT	WHOLE_BRAIN.M4	WB	KEGG.Early_infantile_epileptic_encephalopathy_	0.313	-	-
ENSG00000018625	ATP1A2	BRNCBL	WHOLE_BRAIN.M6	TIS	KEGG.Alternating_hemiplegia_of_childhood_ KEGG.Hemiplegic_migraine_	0.254	-	-
ENSG00000018625	ATP1A2	BRNHYP	WHOLE_BRAIN.M6	WB	KEGG.Alternating_hemiplegia_of_childhood_ KEGG.Hemiplegic_migraine_	0.262	-	-
ENSG00000022355	GABRA1	BRNCTXBA9	WHOLE_BRAIN.M4	TIS	KEGG.Childhood_absence_epilepsy_ KEGG.Early_infantile_epileptic_encephalopathy_ KEGG.Juvenile_myoclonic_epilepsy	0.249	-	-
ENSG00000050030	KIAA2022	BRNCTXBA9	WHOLE_BRAIN.M4	WB	SFARI.SFARI_3 KEGG.X-linked_mental_retardation_	0.291	-	-
ENSG00000050030	KIAA2022	BRNCBL	WHOLE_BRAIN.M4	WB	SFARI.SFARI_3 KEGG.X-linked_mental_retardation_	0.403	-	-
ENSG00000058404	CAMK2B	BRNCTXB24	WHOLE_BRAIN.M4	TIS	KEGG.Autosomal_dominant_mental_retardation_	0.223	-	-
ENSG00000067182	TNFRSF1A	BRNPUT	WHOLE_BRAIN.M8	WB	KEGG.Multiple_sclerosis	0.19	-	sig
ENSG00000068366	ACSL4	BRNCTXBA9	WHOLE_BRAIN.M4	WB	KEGG.X-linked_mental_retardation_	0.233	-	-
ENSG00000068366	ACSL4	BRNCTX	WHOLE_BRAIN.M4	WB	KEGG.X-linked_mental_retardation_	0.188	-	-
ENSG00000069329	VPS35	BRNHYP	WHOLE_BRAIN.M4	WB	NeuroDeg.PD KEGG.Parkinson_disease_	0.369	-	sig
ENSG00000076685	NT5C2	BRNCTX	WHOLE_BRAIN.M6	WB	KEGG.Hereditary_spastic_paraplegia_	0.188	-	sig
ENSG00000076716	GPC4	BRNCBH	WHOLE_BRAIN.M6	WB	SFARI.SFARI_3	0.262	-	-
ENSG00000078328	RBFOX1	BRNCTX	WHOLE_BRAIN.M4	WB	SFARI.SFARI_3	0.224	-	-
ENSG00000079215	SLC1A3	BRNSNA	WHOLE_BRAIN.M6	TIS	KEGG.Episodic_ataxias_	0.172	-	-
ENSG00000079215	SLC1A3	BRNCTXBA9	WHOLE_BRAIN.M6	WB	KEGG.Episodic_ataxias_	0.152	-	-
ENSG00000079215	SLC1A3	BRNAMY	WHOLE_BRAIN.M6	TIS	KEGG.Episodic_ataxias_	0.296	-	-
ENSG00000080815	PSEN1	BRNAMY	WHOLE_BRAIN.M7	WB	NeuroDeg.AD KEGG.Alzheimer_disease_	0.196	-	-
ENSG00000083168	KAT6A	BRNHYP	BRNHYP.M3	TIS	DisGeNet.Mental_retardation_autosomal_dominant_32 DisGeNet.MENTAL_RETARDATION_AUTOSOMAL_DOMINANT_32 SFARI.SFARI_3 KEGG.Autosomal_dominant_mental_retardation_	0.263	-	-
ENSG00000087053	MTMR2	BRNCTXBA9	ALL.M4	TIS	KEGG.Charcot-Marie-Tooth_disease_	0.344	-	sig
ENSG00000087053	MTMR2	BRNCTX	CTX.M4	TIS	KEGG.Charcot-Marie-Tooth_disease_	0.17	-	sig
ENSG00000093010	COMT	BRNCTX	WHOLE_BRAIN.M8	WB	DisGeNet.Bipolar_disorder DisGeNet.Bipolar_Disorder DisGeNet.Cocaine_dependence DisGeNet.Cocaine_Dependence DisGeNet.Depression_bipolar DisGeNet.Depression_Bipolar NeuroDeg.PD	0.219	-	-
ENSG00000093010	COMT	BRNCDT	WHOLE_BRAIN.M6	TIS	DisGeNet.Bipolar_disorder DisGeNet.Bipolar_Disorder DisGeNet.Cocaine_dependence DisGeNet.Cocaine_Dependence DisGeNet.Depression_bipolar DisGeNet.Depression_Bipolar NeuroDeg.PD	0.39	-	-
ENSG00000095970	TREM2	BRNCTXB24	WHOLE_BRAIN.M10	WB	NeuroDeg.AD	0.282	-	-
ENSG00000096093	EFHC1	BRNCBL	grey	TIS	KEGG.Juvenile_absence_epilepsy KEGG.Juvenile_myoclonic_epilepsy	0.285	-	-
ENSG00000099331	MYO9B	BRNCTXBA9	BRNCTXBA9.M5	TIS	SFARI.SFARI_3	0.185	-	sig
ENSG00000099365	STX1B	BRNHIP	WHOLE_BRAIN.M4	WB	KEGG.Febrile_seizures_	0.398	-	-
ENSG00000100225	FBXO7	BRNCTX	WHOLE_BRAIN.M7	TIS	KEGG.Parkinson_disease_	0.287	-	-
ENSG00000100354	TNRC6B	BRNAMY	grey	WB	SFARI.SFARI_2 RDNV.autism	0.429	-	-
ENSG00000100427	MLC1	BRNCBH	WHOLE_BRAIN.M6	WB	KEGG.Megaloencephalic_leukoencephalopathy_with_subcortical_cysts	0.352	-	-
ENSG00000100427	MLC1	BRNCBH	WHOLE_BRAIN.M6	TIS	KEGG.Megaloencephalic_leukoencephalopathy_with_subcortical_cysts	0.414	-	-
ENSG00000100523	DDHD1	BRNHIP	BRNHIP.M3	TIS	KEGG.Hereditary_spastic_paraplegia_	0.238	-	-
ENSG00000101327	PDYN	BRNHIP	grey	WB	DisGeNet.Alcoholic_intoxication_chronic DisGeNet.Alcoholic_Intoxication_Chronic DisGeNet.Cocaine_dependence DisGeNet.Cocaine_Dependence KEGG.Spinocerebellar_ataxia_(SCA)_	0.266	-	-
ENSG00000101752	MIB1	BRNCTX	WHOLE_BRAIN.M1	WB	RDNV.autism	0.327	-	-
ENSG00000102383	ZDHHC15	BRNHYP	ALL.M3	TIS	KEGG.X-linked_mental_retardation_	0.23	-	sig
ENSG00000104369	JPH1	BRNCTXBA9	grey	TIS	KEGG.Charcot-Marie-Tooth_disease_	0.408	-	-
ENSG00000104369	JPH1	BRNCTX	WHOLE_BRAIN.M4	TIS	KEGG.Charcot-Marie-Tooth_disease_	0.288	-	-
ENSG00000104419	NDRG1	BRNCTXB24	WHOLE_BRAIN.M7	WB	KEGG.Charcot-Marie-Tooth_disease_	0.086	-	-
ENSG00000104419	NDRG1	BRNCTXB24	WHOLE_BRAIN.M7	TIS	KEGG.Charcot-Marie-Tooth_disease_	0.152	-	-
ENSG00000104723	TUSC3	BRNCTX	WHOLE_BRAIN.M4	WB	KEGG.Autosomal_recessive_mental_retardation	0.22	-	-
ENSG00000104723	TUSC3	BRNCTXB24	WHOLE_BRAIN.M4	WB	KEGG.Autosomal_recessive_mental_retardation	0.244	-	-
ENSG00000105568	PPP2R1A	BRNPUT	STR.M1	TIS	DisGeNet.Mental_retardation_autosomal_dominant_36 DisGeNet.MENTAL_RETARDATION_AUTOSOMAL_DOMINANT_36 KEGG.Autosomal_dominant_mental_retardation_	0.198	-	-
ENSG00000105695	MAG	BRNCTXB24	WHOLE_BRAIN.M7	WB	KEGG.Hereditary_spastic_paraplegia_	0.097	-	-
ENSG00000106477	CEP41	BRNSNA	WHOLE_BRAIN.M1	TIS	SFARI.SFARI_2	0.265	-	-
ENSG00000106976	DNM1	BRNHYP	WHOLE_BRAIN.M4	WB	KEGG.Early_infantile_epileptic_encephalopathy_	0.116	sig	-
ENSG00000108381	ASPA	BRNCTXBA9	WHOLE_BRAIN.M7	TIS	KEGG.Canavan_disease_	0.204	-	-
ENSG00000108557	RAI1	BRNCTX	BRNCTX.M1	TIS	DisGeNet.Intellectual_disability DisGeNet.Intellectual_Disability SFARI.SFARI_3 SFARI.SFARI_MouseModel RDNV.autism	0.135	-	-
ENSG00000109099	PMP22	BRNHIP	WHOLE_BRAIN.M7	TIS	KEGG.Charcot-Marie-Tooth_disease_ KEGG.Guillain-Barre_syndrome KEGG.Hereditary_neuropathy_with_liability_to_pressure_palsies KEGG.Roussy-Levy_syndrome_	0.133	-	-
ENSG00000111802	TDP2	BRNACC	WHOLE_BRAIN.M5	WB	KEGG.Autosomal_recessive_spinocerebellar_ataxias	0.495	-	-
ENSG00000112282	MED23	BRNCTX	CTX.M4	TIS	KEGG.Autosomal_recessive_mental_retardation	0.229	-	-
ENSG00000113327	GABRG2	BRNCTX	WHOLE_BRAIN.M4	WB	DisGeNet.Alcoholic_intoxication_chronic DisGeNet.Alcoholic_Intoxication_Chronic KEGG.Childhood_absence_epilepsy_ KEGG.Febrile_seizures_	0.187	-	-
ENSG00000113327	GABRG2	BRNCTXBA9	WHOLE_BRAIN.M4	TIS	DisGeNet.Alcoholic_intoxication_chronic DisGeNet.Alcoholic_Intoxication_Chronic KEGG.Childhood_absence_epilepsy_ KEGG.Febrile_seizures_	0.243	-	-
ENSG00000113328	CCNG1	BRNCTXBA9	BRNCTXBA9.M6	TIS	SFARI.SFARI_3	0.261	-	sig
ENSG00000114279	FGF12	BRNCTXBA9	WHOLE_BRAIN.M4	TIS	KEGG.Early_infantile_epileptic_encephalopathy_	0.135	-	-
ENSG00000114573	ATP6V1A	BRNCTX	WHOLE_BRAIN.M4	TIS	KEGG.Infantile_or_early_childhood_epileptic_encephalopathy	0.124	sig	-
ENSG00000115317	HTRA2	BRNHYP	NS.SCTX.M1	TIS	KEGG.Parkinson_disease_	0.325	-	-
ENSG00000115840	SLC25A12	BRNCBL	WHOLE_BRAIN.M4	WB	KEGG.Global_cerebral_hypomyelination	0.338	-	-
ENSG00000116539	ASH1L	BRNHYP	WHOLE_BRAIN.M1	TIS	SFARI.SFARI_1 KEGG.Autosomal_dominant_mental_retardation_ RDNV.autism	0.138	-	sig
ENSG00000120885	CLU	BRNCDT	WHOLE_BRAIN.M6	TIS	NeuroDeg.AD	0.148	-	-
ENSG00000120903	CHRNA2	BRNCTXB24	grey	TIS	KEGG.Autosomal_dominant_nocturnal_frontal_lobe_epilepsy_(ADNFLE)_	0.269	-	-
ENSG00000124126	PREX1	BRNHYP	WHOLE_BRAIN.M7	TIS	SFARI.SFARI_3	0.37	-	-
ENSG00000124140	SLC12A5	BRNCTXBA9	WHOLE_BRAIN.M4	TIS	SFARI.SFARI_3 KEGG.Early_infantile_epileptic_encephalopathy_ KEGG.Malignant_migrating_partial_seizures_in_infancy	0.23	-	-
ENSG00000126091	ST3GAL3	BRNCTXBA9	WHOLE_BRAIN.M4	WB	KEGG.Autosomal_recessive_mental_retardation KEGG.Early_infantile_epileptic_encephalopathy_ KEGG.Lennox-Gastaut_syndrome KEGG.West_syndrome_	0.421	-	-
ENSG00000126705	AHDC1	BRNCTXBA9	BRNCTXBA9.M1	TIS	SFARI.SFARI_3 KEGG.Autosomal_dominant_mental_retardation_	0.147	-	sig
ENSG00000127914	AKAP9	BRNAMY	BRNAMY.M3	TIS	SFARI.SFARI_3 RDNV.autism	0.328	-	-
ENSG00000128731	HERC2	BRNHYP	WHOLE_BRAIN.M5	WB	KEGG.Autosomal_recessive_mental_retardation	0.447	-	-
ENSG00000128731	HERC2	BRNCTXBA9	grey	TIS	KEGG.Autosomal_recessive_mental_retardation	0.388	-	-
ENSG00000129675	ARHGEF6	BRNCBL	WHOLE_BRAIN.M6	WB	KEGG.X-linked_mental_retardation_	0.317	-	-
ENSG00000130203	APOE	BRNPUT	WHOLE_BRAIN.M6	WB	NeuroDeg.AD KEGG.Alzheimer_disease_	0.251	-	-
ENSG00000130226	DPP6	BRNPUT	STR.M1	TIS	DisGeNet.Mental_retardation_autosomal_dominant_33 DisGeNet.MENTAL_RETARDATION_AUTOSOMAL_DOMINANT_33 KEGG.Autosomal_dominant_mental_retardation_	0.196	-	-
ENSG00000131089	ARHGEF9	BRNCTXB24	WHOLE_BRAIN.M4	TIS	KEGG.Early_infantile_epileptic_encephalopathy_ KEGG.Hyperekplexia_	0.144	-	-
ENSG00000132563	REEP2	BRNSNA	WHOLE_BRAIN.M4	WB	KEGG.Hereditary_spastic_paraplegia_	0.342	-	-
ENSG00000132740	IGHMBP2	BRNCTXB24	WHOLE_BRAIN.M9	TIS	KEGG.Charcot-Marie-Tooth_disease_ KEGG.Distal_hereditary_motor_neuropathies	0.121	-	-
ENSG00000132872	SYT4	BRNCTXB24	WHOLE_BRAIN.M4	WB	NeuroDeg.PD	0.246	-	-
ENSG00000132872	SYT4	BRNCTXBA9	WHOLE_BRAIN.M4	TIS	NeuroDeg.PD	0.209	-	-
ENSG00000132872	SYT4	BRNCTX	WHOLE_BRAIN.M4	TIS	NeuroDeg.PD	0.224	-	-
ENSG00000132872	SYT4	BRNHIP	WHOLE_BRAIN.M4	WB	NeuroDeg.PD	0.137	sig	-
ENSG00000132932	ATP8A2	BRNHYP	WHOLE_BRAIN.M4	TIS	KEGG.Cerebellar_ataxia,_mental_retardation_(MR),_and_dysequilibrium_syndrome_(CAMRQ)	0.487	sig	-
ENSG00000133059	DSTYK	BRNCTXBA9	WHOLE_BRAIN.M4	WB	KEGG.Hereditary_spastic_paraplegia_	0.229	-	-
ENSG00000134121	CHL1	BRNCTX	WHOLE_BRAIN.M4	WB	DisGeNet.Intellectual_disability DisGeNet.Intellectual_Disability	0.287	-	-
ENSG00000135046	ANXA1	BRNCTXB24	WHOLE_BRAIN.M11	WB	SFARI.SFARI_3	0.143	-	-
ENSG00000135317	SNX14	BRNSNA	WHOLE_BRAIN.M4	TIS	DisGeNet.Intellectual_disability DisGeNet.Intellectual_Disability KEGG.Autosomal_recessive_spinocerebellar_ataxias	0.292	-	-
ENSG00000136451	VEZF1	BRNCTX	WHOLE_BRAIN.M7	WB	RDNV.autism	0.333	-	sig
ENSG00000139174	PRICKLE1	BRNACC	grey	TIS	SFARI.SFARI_3 KEGG.Progressive_myoclonic_epilepsy	0.487	-	-
ENSG00000140471	LINS1	BRNSNA	WHOLE_BRAIN.M1	TIS	DisGeNet.Intellectual_disability DisGeNet.Intellectual_Disability KEGG.Autosomal_recessive_mental_retardation	0.357	-	-
ENSG00000141404	GNAL	BRNSNA	WHOLE_BRAIN.M4	WB	KEGG.Primary_dystonia_	0.628	-	-
ENSG00000142186	SCYL1	BRNCTX	BRNCTX.M1	TIS	KEGG.Autosomal_recessive_spinocerebellar_ataxias	0.169	-	-
ENSG00000143858	SYT2	BRNPUT	STR.M1	TIS	KEGG.Congenital_myasthenic_syndrome_	0.265	-	-
ENSG00000145864	GABRB2	BRNCTXBA9	WHOLE_BRAIN.M4	TIS	KEGG.Infantile_or_early_childhood_epileptic_encephalopathy RDNV.autism	0.222	-	-
ENSG00000147471	PROSC	BRNSNA	BRNSNA.M4	TIS	KEGG.Early-onset_vitamin_B6-dependent_epilepsy	0.146	-	-
ENSG00000149970	CNKSR2	BRNCTXBA9	WHOLE_BRAIN.M4	TIS	SFARI.SFARI_3 KEGG.Syndromic_X-linked_mental_retardation	0.166	-	-
ENSG00000151835	SACS	BRNPUT	STR.M1	TIS	KEGG.Autosomal_recessive_spastic_ataxia_of_Charlevoix-Saguenay	0.324	-	-
ENSG00000152784	PRDM8	BRNCBL	CEREBELLUM.M2	TIS	KEGG.Progressive_myoclonic_epilepsy	0.418	-	-
ENSG00000153253	SCN3A	BRNSNA	WHOLE_BRAIN.M4	TIS	KEGG.Early_infantile_epileptic_encephalopathy_ KEGG.Familial_focal_epilepsy_with_variable_foci_	0.583	sig	-
ENSG00000154277	UCHL1	BRNCTX	WHOLE_BRAIN.M4	TIS	KEGG.Hereditary_spastic_paraplegia_ KEGG.Parkinson_disease_	0.217	-	-
ENSG00000155256	ZFYVE27	BRNSNA	WHOLE_BRAIN.M4	WB	KEGG.Hereditary_spastic_paraplegia_	0.343	-	-
ENSG00000155256	ZFYVE27	BRNSNA	WHOLE_BRAIN.M4	TIS	KEGG.Hereditary_spastic_paraplegia_	0.316	-	sig
ENSG00000156787	TBC1D31	BRNPUT	grey	WB	SFARI.SFARI_3	0.375	-	-
ENSG00000157103	SLC6A1	BRNCBL	CEREBELLUM.M2	TIS	SFARI.SFARI_2 SFARI.SFARI_MouseModel RDNV.autism	0.279	-	-
ENSG00000159082	SYNJ1	BRNCTXB24	WHOLE_BRAIN.M4	TIS	NeuroDeg.PD	0.194	-	-
ENSG00000159363	ATP13A2	BRNCTXBA9	BRNCTXBA9.M8	TIS	NeuroDeg.PD KEGG.Hereditary_spastic_paraplegia_ KEGG.Kufor-Rakeb_syndrome KEGG.Parkinson_disease_	0.199	-	sig
ENSG00000159363	ATP13A2	BRNACC	WHOLE_BRAIN.M4	WB	NeuroDeg.PD KEGG.Hereditary_spastic_paraplegia_ KEGG.Kufor-Rakeb_syndrome KEGG.Parkinson_disease_	0.228	-	-
ENSG00000160716	CHRNB2	BRNCTXB24	WHOLE_BRAIN.M4	WB	DisGeNet.Autistic_disorder DisGeNet.Autistic_Disorder KEGG.Autosomal_dominant_nocturnal_frontal_lobe_epilepsy_(ADNFLE)_	0.296	-	-
ENSG00000160789	LMNA	BRNCTXB24	WHOLE_BRAIN.M8	WB	KEGG.Charcot-Marie-Tooth_disease_	0.187	-	-
ENSG00000160789	LMNA	BRNCTX	WHOLE_BRAIN.M8	WB	KEGG.Charcot-Marie-Tooth_disease_	0.166	-	-
ENSG00000162105	SHANK2	BRNHYP	WHOLE_BRAIN.M4	WB	DisGeNet.Autistic_disorder DisGeNet.Autistic_Disorder DisGeNet.Intellectual_disability DisGeNet.Intellectual_Disability SFARI.SFARI_2 KEGG.Autism_ RDNV.autism	0.535	-	sig
ENSG00000162377	COA7	BRNCTX	grey	WB	KEGG.Autosomal_recessive_spinocerebellar_ataxias	0.31	-	-
ENSG00000163637	PRICKLE2	BRNCTX	WHOLE_BRAIN.M4	WB	SFARI.SFARI_3 KEGG.Progressive_myoclonic_epilepsy	0.187	-	-
ENSG00000163637	PRICKLE2	BRNCTXB24	WHOLE_BRAIN.M4	WB	SFARI.SFARI_3 KEGG.Progressive_myoclonic_epilepsy	0.204	-	-
ENSG00000164134	NAA15	BRNCBH	WHOLE_BRAIN.M1	WB	DisGeNet.Intellectual_disability DisGeNet.Intellectual_Disability SFARI.SFARI_1 KEGG.Autosomal_dominant_mental_retardation_ RDNV.autism	0.357	-	-
ENSG00000164181	ELOVL7	BRNCTX	WHOLE_BRAIN.M8	TIS	NeuroDeg.PD	0.462	-	-
ENSG00000164181	ELOVL7	BRNHYP	WHOLE_BRAIN.M11	WB	NeuroDeg.PD	0.255	-	-
ENSG00000165240	ATP7A	BRNSNA	grey	WB	KEGG.Distal_hereditary_motor_neuropathies KEGG.Spinal_muscular_atrophy_	0.26	-	-
ENSG00000165300	SLITRK5	BRNHYP	WHOLE_BRAIN.M4	WB	SFARI.SFARI_3	0.291	sig	-
ENSG00000165478	HEPACAM	BRNCTX	WHOLE_BRAIN.M6	WB	KEGG.Megaloencephalic_leukoencephalopathy_with_subcortical_cysts	0.169	-	-
ENSG00000165478	HEPACAM	BRNCTXBA9	WHOLE_BRAIN.M6	WB	KEGG.Megaloencephalic_leukoencephalopathy_with_subcortical_cysts	0.169	-	-
ENSG00000165478	HEPACAM	BRNCTXB24	WHOLE_BRAIN.M6	WB	KEGG.Megaloencephalic_leukoencephalopathy_with_subcortical_cysts	0.169	-	-
ENSG00000165478	HEPACAM	BRNCBL	WHOLE_BRAIN.M6	WB	KEGG.Megaloencephalic_leukoencephalopathy_with_subcortical_cysts	0.386	-	-
ENSG00000166086	JAM3	BRNCTXBA9	WHOLE_BRAIN.M7	TIS	KEGG.Hemorrhagic_destruction_of_the_brain,_subependymal_calcification,_and_cataracts_	0.219	-	-
ENSG00000166167	BTRC	BRNCTXB24	WHOLE_BRAIN.M4	WB	RDNV.autism	0.342	-	-
ENSG00000166167	BTRC	BRNCTX	WHOLE_BRAIN.M4	TIS	RDNV.autism	0.338	-	-
ENSG00000166167	BTRC	BRNCTXBA9	WHOLE_BRAIN.M4	WB	RDNV.autism	0.325	-	-
ENSG00000166501	PRKCB	BRNCTXB24	WHOLE_BRAIN.M4	WB	SFARI.SFARI_3	0.346	-	-
ENSG00000166501	PRKCB	BRNCTX	WHOLE_BRAIN.M4	WB	SFARI.SFARI_3	0.331	-	-
ENSG00000169247	SH3TC2	BRNCTX	WHOLE_BRAIN.M7	TIS	KEGG.Charcot-Marie-Tooth_disease_	0.186	-	-
ENSG00000169247	SH3TC2	BRNHYP	WHOLE_BRAIN.M7	WB	KEGG.Charcot-Marie-Tooth_disease_	0.417	sig	-
ENSG00000170579	DLGAP1	BRNCTXB24	WHOLE_BRAIN.M4	WB	SFARI.SFARI_3	0.149	sig	-
ENSG00000171316	CHD7	BRNPUT	WHOLE_BRAIN.M7	TIS	SFARI.SFARI_MouseModel	0.131	-	-
ENSG00000172915	NBEA	BRNCTX	WHOLE_BRAIN.M4	TIS	DisGeNet.Autistic_disorder DisGeNet.Autistic_Disorder SFARI.SFARI_MouseModel	0.282	-	-
ENSG00000173409	ARV1	BRNCDT	WHOLE_BRAIN.M5	WB	KEGG.Early_infantile_epileptic_encephalopathy_	0.137	-	-
ENSG00000173575	CHD2	BRNCTX	BRNCTX.M2	TIS	SFARI.SFARI_1 SFARI.SFARI_MouseModel KEGG.Lennox-Gastaut_syndrome RDNV.autism	0.146	-	-
ENSG00000179915	NRXN1	BRNCTX	WHOLE_BRAIN.M4	TIS	DisGeNet.Autism_spectrum_disorders DisGeNet.Autism_Spectrum_Disorders DisGeNet.Autistic_disorder DisGeNet.Autistic_Disorder DisGeNet.Intellectual_disability DisGeNet.Intellectual_Disability SFARI.SFARI_2 RDNV.autism	0.169	-	-
ENSG00000181192	DHTKD1	BRNCTXB24	WHOLE_BRAIN.M6	WB	KEGG.Charcot-Marie-Tooth_disease_	0.436	-	-
ENSG00000181555	SETD2	BRNCBL	grey	TIS	SFARI.SFARI_3	0.267	sig	-
ENSG00000181804	SLC9A9	BRNPUT	WHOLE_BRAIN.M7	TIS	KEGG.Autism_	0.309	-	-
ENSG00000182568	SATB1	BRNCTX	WHOLE_BRAIN.M4	TIS	NeuroDeg.PD RDNV.autism	0.343	-	-
ENSG00000186487	MYT1L	BRNCTXBA9	WHOLE_BRAIN.M4	WB	SFARI.SFARI_1 KEGG.Autosomal_dominant_mental_retardation_ RDNV.autism	0.282	-	-
ENSG00000186868	MAPT	BRNCTXB24	CTX.M1	TIS	DisGeNet.Semantic_dementia DisGeNet.Semantic_Dementia NeuroDeg.FTD NeuroDeg.PD KEGG.Amyotrophic_lateral_sclerosis_(ALS)_ KEGG.Progressive_supranuclear_palsy	0.317	-	sig
ENSG00000188706	ZDHHC9	BRNHYP	BRNHYP.M3	TIS	KEGG.Syndromic_X-linked_mental_retardation	0.119	sig	-
ENSG00000188706	ZDHHC9	BRNCDT	WHOLE_BRAIN.M7	TIS	KEGG.Syndromic_X-linked_mental_retardation	0.139	-	-
ENSG00000188706	ZDHHC9	BRNPUT	WHOLE_BRAIN.M7	WB	KEGG.Syndromic_X-linked_mental_retardation	0.135	-	-
ENSG00000188906	LRRK2	BRNPUT	grey	TIS	NeuroDeg.PD KEGG.Lewy_body_dementia_(LBD) KEGG.Parkinson_disease_	0.263	-	-
ENSG00000189241	TSPYL1	BRNPUT	STR.M1	TIS	KEGG.Sudden_infant_death_with_dysgenesis_of_the_testes_syndrome	0.268	-	-
ENSG00000196839	ADA	BRNCTXBA9	BRNCTXBA9.M9	TIS	SFARI.SFARI_3	0.119	-	-
ENSG00000196876	SCN8A	BRNCTX	WHOLE_BRAIN.M4	WB	DisGeNet.Intellectual_disability DisGeNet.Intellectual_Disability SFARI.SFARI_3 KEGG.Early_infantile_epileptic_encephalopathy_	0.198	-	-
ENSG00000197535	MYO5A	BRNCTXB24	WHOLE_BRAIN.M4	TIS	SFARI.SFARI_3 RDNV.autism	0.12	-	-
ENSG00000198087	CD2AP	BRNCBL	CEREBELLUM.M1	TIS	NeuroDeg.AD	0.284	-	-
ENSG00000198400	NTRK1	BRNPUT	BRNPUT.M3	TIS	KEGG.Congenital_pain_insensitivity_with_anhidrosis_ KEGG.Hereditary_sensory_and_autonomic_neuropathy_	0.622	-	-
ENSG00000198513	ATL1	BRNCTX	WHOLE_BRAIN.M4	TIS	KEGG.Hereditary_sensory_and_autonomic_neuropathy_ KEGG.Hereditary_spastic_paraplegia_	0.157	sig	-
ENSG00000198853	RUSC2	BRNCTX	WHOLE_BRAIN.M4	TIS	KEGG.Autosomal_dominant_mental_retardation_	0.312	-	-
ENSG00000206190	ATP10A	BRNCTXB24	WHOLE_BRAIN.M11	WB	SFARI.SFARI_3	0.138	-	-
ENSG00000007372	PAX6	BRNPUT	WHOLE_BRAIN.M6	WB	DisGeNet.Autistic_disorder DisGeNet.Autistic_Disorder DisGeNet.Intellectual_disability DisGeNet.Intellectual_Disability	0.303	-	-
ENSG00000011275	RNF216	BRNSNA	grey	WB	KEGG.Gordon_Holmes_syndrome	0.105	-	-
ENSG00000022355	GABRA1	BRNCTX	WHOLE_BRAIN.M4	WB	KEGG.Childhood_absence_epilepsy_ KEGG.Early_infantile_epileptic_encephalopathy_ KEGG.Juvenile_myoclonic_epilepsy	0.33	-	-
ENSG00000036257	CUL3	BRNCTX	grey	TIS	SFARI.SFARI_1 RDNV.autism	0.306	-	-
ENSG00000049246	PER3	BRNHYP	WHOLE_BRAIN.M1	WB	KEGG.Familial_advanced_sleep_phase_syndrome_	0.315	-	-
ENSG00000049246	PER3	BRNHYP	WHOLE_BRAIN.M1	TIS	KEGG.Familial_advanced_sleep_phase_syndrome_	0.365	-	-
ENSG00000067182	TNFRSF1A	BRNSNA	WHOLE_BRAIN.M8	TIS	KEGG.Multiple_sclerosis	0.293	-	sig
ENSG00000067182	TNFRSF1A	BRNCBL	WHOLE_BRAIN.M8	WB	KEGG.Multiple_sclerosis	0.332	-	-
ENSG00000068366	ACSL4	BRNCTXB24	WHOLE_BRAIN.M4	WB	KEGG.X-linked_mental_retardation_	0.226	-	-
ENSG00000069329	VPS35	BRNHIP	WHOLE_BRAIN.M4	TIS	NeuroDeg.PD KEGG.Parkinson_disease_	0.234	sig	-
ENSG00000073712	FERMT2	BRNCBL	WHOLE_BRAIN.M6	WB	NeuroDeg.AD	0.194	sig	-
ENSG00000076685	NT5C2	BRNCTXBA9	WHOLE_BRAIN.M6	WB	KEGG.Hereditary_spastic_paraplegia_	0.229	-	sig
ENSG00000076685	NT5C2	BRNCTXB24	WHOLE_BRAIN.M6	WB	KEGG.Hereditary_spastic_paraplegia_	0.233	-	-
ENSG00000076716	GPC4	BRNCBL	WHOLE_BRAIN.M6	WB	SFARI.SFARI_3	0.262	-	-
ENSG00000076716	GPC4	BRNCTX	WHOLE_BRAIN.M6	TIS	SFARI.SFARI_3	0.242	-	-
ENSG00000078328	RBFOX1	BRNCTXBA9	WHOLE_BRAIN.M4	TIS	SFARI.SFARI_3	0.199	-	-
ENSG00000078328	RBFOX1	BRNCTXB24	WHOLE_BRAIN.M4	TIS	SFARI.SFARI_3	0.222	-	-
ENSG00000079215	SLC1A3	BRNCTXBA9	WHOLE_BRAIN.M6	TIS	KEGG.Episodic_ataxias_	0.148	-	-
ENSG00000079215	SLC1A3	BRNCTX	WHOLE_BRAIN.M6	WB	KEGG.Episodic_ataxias_	0.178	-	-
ENSG00000079215	SLC1A3	BRNCTXB24	WHOLE_BRAIN.M6	TIS	KEGG.Episodic_ataxias_	0.177	-	-
ENSG00000079215	SLC1A3	BRNCTXB24	WHOLE_BRAIN.M6	WB	KEGG.Episodic_ataxias_	0.16	-	-
ENSG00000079432	CIC	BRNCBL	BRNCBL.M5	TIS	SFARI.SFARI_2 SFARI.SFARI_MouseModel KEGG.Autosomal_dominant_mental_retardation_	0.326	-	-
ENSG00000079482	OPHN1	BRNSNA	WHOLE_BRAIN.M6	WB	SFARI.SFARI_3 KEGG.Syndromic_X-linked_mental_retardation	0.484	-	-
ENSG00000088367	EPB41L1	BRNCDT	STR.M1	TIS	KEGG.Autosomal_dominant_mental_retardation_	0.192	-	-
ENSG00000089818	NECAP1	BRNCTXBA9	WHOLE_BRAIN.M4	WB	KEGG.Early_infantile_epileptic_encephalopathy_	0.154	-	-
ENSG00000095564	BTAF1	BRNCTX	CTX.M4	TIS	SFARI.SFARI_3	0.165	-	-
ENSG00000095970	TREM2	BRNSNA	WHOLE_BRAIN.M10	WB	NeuroDeg.AD	0.26	-	-
ENSG00000095970	TREM2	BRNAMY	WHOLE_BRAIN.M10	WB	NeuroDeg.AD	0.24	-	-
ENSG00000095970	TREM2	BRNCTX	WHOLE_BRAIN.M10	TIS	NeuroDeg.AD	0.191	-	-
ENSG00000095970	TREM2	BRNCTXBA9	WHOLE_BRAIN.M10	WB	NeuroDeg.AD	0.282	-	-
ENSG00000095970	TREM2	BRNSNA	WHOLE_BRAIN.M10	TIS	NeuroDeg.AD	0.256	-	-
ENSG00000100225	FBXO7	BRNCTXBA9	WHOLE_BRAIN.M7	WB	KEGG.Parkinson_disease_	0.346	-	-
ENSG00000100427	MLC1	BRNCBL	WHOLE_BRAIN.M6	WB	KEGG.Megaloencephalic_leukoencephalopathy_with_subcortical_cysts	0.352	-	-
ENSG00000100427	MLC1	BRNHIP	WHOLE_BRAIN.M6	TIS	KEGG.Megaloencephalic_leukoencephalopathy_with_subcortical_cysts	0.121	-	-
ENSG00000100427	MLC1	BRNCTXB24	WHOLE_BRAIN.M6	TIS	KEGG.Megaloencephalic_leukoencephalopathy_with_subcortical_cysts	0.263	-	-
ENSG00000100596	SPTLC2	BRNCTXBA9	WHOLE_BRAIN.M7	TIS	KEGG.Hereditary_sensory_and_autonomic_neuropathy_	0.215	-	-
ENSG00000101004	NINL	BRNAMY	grey	WB	SFARI.SFARI_3 RDNV.autism	0.246	-	sig
ENSG00000101489	CELF4	BRNSNA	WHOLE_BRAIN.M4	WB	SFARI.SFARI_3 RDNV.autism	0.271	-	-
ENSG00000101752	MIB1	BRNCTXBA9	WHOLE_BRAIN.M1	TIS	RDNV.autism	0.363	-	-
ENSG00000102466	FGF14	BRNPUT	STR.M1	TIS	KEGG.Spinocerebellar_ataxia_(SCA)_	0.49	-	-
ENSG00000102468	HTR2A	BRNCTXB24	WHOLE_BRAIN.M4	WB	DisGeNet.Alcohol_abuse DisGeNet.Alcoholic_intoxication_chronic DisGeNet.Alcoholic_Intoxication_Chronic DisGeNet.Bipolar_disorder DisGeNet.Bipolar_Disorder DisGeNet.Depression_bipolar DisGeNet.Depression_Bipolar DisGeNet.Major_depressive_disorder DisGeNet.Major_Depressive_Disorder DisGeNet.Mental_depression DisGeNet.Mental_Depression KEGG.Major_depressive_disorder_ KEGG.Schizophrenia_	0.203	sig	-
ENSG00000106009	BRAT1	BRNHYP	NS.SCTX.M1	TIS	KEGG.Symptomatic_generalized_epilepsies	0.303	-	sig
ENSG00000106290	TAF6	BRNHIP	WHOLE_BRAIN.M5	WB	SFARI.SFARI_3	0.26	-	-
ENSG00000109099	PMP22	BRNCTXB24	BRNCTXB24.M2	TIS	KEGG.Charcot-Marie-Tooth_disease_ KEGG.Guillain-Barre_syndrome KEGG.Hereditary_neuropathy_with_liability_to_pressure_palsies KEGG.Roussy-Levy_syndrome_	0.112	-	-
ENSG00000109618	SEPSECS	BRNCTX	CTX.M4	TIS	KEGG.Pontocerebellar_hypoplasia_	0.202	-	-
ENSG00000109861	CTSC	BRNSNA	WHOLE_BRAIN.M10	WB	NeuroDeg.FTD	0.421	-	-
ENSG00000109929	SC5D	BRNHIP	BRNHIP.M4	TIS	DisGeNet.Intellectual_disability DisGeNet.Intellectual_Disability	0.26	-	-
ENSG00000110066	KMT5B	BRNCTX	WHOLE_BRAIN.M1	WB	SFARI.SFARI_1 KEGG.Autosomal_dominant_mental_retardation_ RDNV.autism	0.197	-	-
ENSG00000110436	SLC1A2	BRNCTXB24	WHOLE_BRAIN.M6	TIS	SFARI.SFARI_MouseModel KEGG.Early_infantile_epileptic_encephalopathy_	0.155	-	-
ENSG00000110436	SLC1A2	BRNPUT	WHOLE_BRAIN.M6	TIS	SFARI.SFARI_MouseModel KEGG.Early_infantile_epileptic_encephalopathy_	0.312	-	-
ENSG00000111802	TDP2	BRNCTXB24	WHOLE_BRAIN.M5	WB	KEGG.Autosomal_recessive_spinocerebellar_ataxias	0.274	-	-
ENSG00000111802	TDP2	BRNCTXBA9	WHOLE_BRAIN.M5	WB	KEGG.Autosomal_recessive_spinocerebellar_ataxias	0.285	-	-
ENSG00000112640	PPP2R5D	BRNHIP	WHOLE_BRAIN.M4	WB	KEGG.Autosomal_dominant_mental_retardation_ RDNV.autism	0.485	-	-
ENSG00000113327	GABRG2	BRNCTXBA9	WHOLE_BRAIN.M4	WB	DisGeNet.Alcoholic_intoxication_chronic DisGeNet.Alcoholic_Intoxication_Chronic KEGG.Childhood_absence_epilepsy_ KEGG.Febrile_seizures_	0.232	-	-
ENSG00000113327	GABRG2	BRNCTX	WHOLE_BRAIN.M4	TIS	DisGeNet.Alcoholic_intoxication_chronic DisGeNet.Alcoholic_Intoxication_Chronic KEGG.Childhood_absence_epilepsy_ KEGG.Febrile_seizures_	0.193	-	-
ENSG00000114573	ATP6V1A	BRNHYP	WHOLE_BRAIN.M4	TIS	KEGG.Infantile_or_early_childhood_epileptic_encephalopathy	0.276	sig	-
ENSG00000114859	CLCN2	BRNCTXBA9	WHOLE_BRAIN.M7	TIS	KEGG.Juvenile_absence_epilepsy KEGG.Juvenile_myoclonic_epilepsy	0.32	-	-
ENSG00000115525	ST3GAL5	BRNCTXBA9	ALL.M4	TIS	KEGG.Amish_infantile_epilepsy_syndrome_	0.264	-	sig
ENSG00000120885	CLU	BRNSNA	WHOLE_BRAIN.M6	TIS	NeuroDeg.AD	0.164	-	-
ENSG00000120885	CLU	BRNACC	WHOLE_BRAIN.M6	TIS	NeuroDeg.AD	0.345	-	-
ENSG00000120885	CLU	BRNSNA	WHOLE_BRAIN.M6	WB	NeuroDeg.AD	0.245	-	-
ENSG00000125538	IL1B	BRNCBH	WHOLE_BRAIN.M8	WB	DisGeNet.Mental_depression DisGeNet.Mental_Depression	0.172	-	-
ENSG00000127419	TMEM175	BRNCTX	WHOLE_BRAIN.M9	WB	NeuroDeg.PD	0.187	-	-
ENSG00000127955	GNAI1	BRNCTX	CTX.M4	TIS	RDNV.autism	0.262	-	-
ENSG00000128683	GAD1	BRNCTXB24	BROD.M8	TIS	DisGeNet.Bipolar_disorder DisGeNet.Bipolar_Disorder DisGeNet.Major_depressive_disorder DisGeNet.Major_Depressive_Disorder KEGG.Spastic_quadriplegic_cerebral_palsy_	0.092	sig	-
ENSG00000128731	HERC2	BRNCTX	WHOLE_BRAIN.M3	TIS	KEGG.Autosomal_recessive_mental_retardation	0.28	-	-
ENSG00000129675	ARHGEF6	BRNCBH	WHOLE_BRAIN.M6	TIS	KEGG.X-linked_mental_retardation_	0.245	-	-
ENSG00000129675	ARHGEF6	BRNCBH	WHOLE_BRAIN.M6	WB	KEGG.X-linked_mental_retardation_	0.317	-	-
ENSG00000134569	LRP4	BRNAMY	WHOLE_BRAIN.M6	TIS	KEGG.Congenital_myasthenic_syndrome_ KEGG.Myasthenia_gravis	0.264	-	sig
ENSG00000136003	ISCU	BRNSNA	WHOLE_BRAIN.M4	TIS	KEGG.Myopathy_with_lactic_acidosis_and_sideroblastic_anaemia_	0.371	-	-
ENSG00000136451	VEZF1	BRNCTX	WHOLE_BRAIN.M7	TIS	RDNV.autism	0.352	-	-
ENSG00000141485	SLC13A5	BRNCTXB24	WHOLE_BRAIN.M6	WB	KEGG.Early_infantile_epileptic_encephalopathy_	0.111	-	-
ENSG00000141556	TBCD	BRNCBH	WHOLE_BRAIN.M9	WB	KEGG.PEBAT	0.28	-	-
ENSG00000142186	SCYL1	BRNCTXB24	WHOLE_BRAIN.M9	TIS	KEGG.Autosomal_recessive_spinocerebellar_ataxias	0.164	-	-
ENSG00000143772	ITPKB	BRNCBL	WHOLE_BRAIN.M6	TIS	NeuroDeg.PD	0.292	-	-
ENSG00000143858	SYT2	BRNCDT	STR.M1	TIS	KEGG.Congenital_myasthenic_syndrome_	0.301	-	-
ENSG00000145864	GABRB2	BRNPUT	STR.M1	TIS	KEGG.Infantile_or_early_childhood_epileptic_encephalopathy RDNV.autism	0.42	-	-
ENSG00000145864	GABRB2	BRNCTX	WHOLE_BRAIN.M4	WB	KEGG.Infantile_or_early_childhood_epileptic_encephalopathy RDNV.autism	0.248	-	-
ENSG00000145864	GABRB2	BRNCTXB24	WHOLE_BRAIN.M4	TIS	KEGG.Infantile_or_early_childhood_epileptic_encephalopathy RDNV.autism	0.223	-	-
ENSG00000145982	FARS2	BRNCDT	grey	WB	KEGG.Hereditary_spastic_paraplegia_	0.157	-	-
ENSG00000147180	ZNF711	BRNCTX	WHOLE_BRAIN.M4	TIS	KEGG.X-linked_mental_retardation_	0.167	-	-
ENSG00000149311	ATM	BRNCBL	WHOLE_BRAIN.M1	WB	KEGG.Ataxia_telangiectasia_	0.062	-	-
ENSG00000150995	ITPR1	BRNCTXBA9	WHOLE_BRAIN.M4	TIS	KEGG.Spinocerebellar_ataxia_(SCA)_	0.119	-	-
ENSG00000151834	GABRA2	BRNCTX	BRNCTX.M4	TIS	DisGeNet.Alcoholic_intoxication_chronic DisGeNet.Alcoholic_Intoxication_Chronic DisGeNet.Cocaine_dependence DisGeNet.Cocaine_Dependence	0.232	-	-
ENSG00000152583	SPARCL1	BRNPUT	WHOLE_BRAIN.M6	WB	SFARI.SFARI_3	0.315	-	-
ENSG00000153253	SCN3A	BRNCBL	grey	TIS	KEGG.Early_infantile_epileptic_encephalopathy_ KEGG.Familial_focal_epilepsy_with_variable_foci_	0.335	sig	-
ENSG00000153827	TRIP12	BRNCBL	grey	TIS	SFARI.SFARI_1 KEGG.Autosomal_dominant_mental_retardation_ RDNV.autism	0.199	sig	-
ENSG00000155511	GRIA1	BRNCTXB24	WHOLE_BRAIN.M4	TIS	SFARI.SFARI_2 RDNV.autism	0.26	-	-
ENSG00000155961	RAB39B	BRNSNA	WHOLE_BRAIN.M4	WB	DisGeNet.Intellectual_disability DisGeNet.Intellectual_Disability NeuroDeg.PD KEGG.X-linked_mental_retardation_	0.263	-	-
ENSG00000155970	MICU3	BRNCTXBA9	ALL.M4	TIS	NeuroDeg.PD	0.089	-	sig
ENSG00000157087	ATP2B2	BRNCTX	WHOLE_BRAIN.M4	WB	SFARI.SFARI_3	0.283	-	-
ENSG00000157741	UBN2	BRNCTX	CTX.M4	TIS	SFARI.SFARI_2	0.144	-	-
ENSG00000159363	ATP13A2	BRNPUT	WHOLE_BRAIN.M4	WB	NeuroDeg.PD KEGG.Hereditary_spastic_paraplegia_ KEGG.Kufor-Rakeb_syndrome KEGG.Parkinson_disease_	0.206	-	-
ENSG00000160716	CHRNB2	BRNCTXB24	WHOLE_BRAIN.M4	TIS	DisGeNet.Autistic_disorder DisGeNet.Autistic_Disorder KEGG.Autosomal_dominant_nocturnal_frontal_lobe_epilepsy_(ADNFLE)_	0.324	-	-
ENSG00000160789	LMNA	BRNCTXB24	WHOLE_BRAIN.M8	TIS	KEGG.Charcot-Marie-Tooth_disease_	0.175	-	-
ENSG00000162631	NTNG1	BRNCTXBA9	WHOLE_BRAIN.M4	WB	SFARI.SFARI_MouseModel	0.284	-	-
ENSG00000162631	NTNG1	BRNHYP	grey	TIS	SFARI.SFARI_MouseModel	0.467	-	-
ENSG00000164134	NAA15	BRNCBH	CEREBELLUM.M1	TIS	DisGeNet.Intellectual_disability DisGeNet.Intellectual_Disability SFARI.SFARI_1 KEGG.Autosomal_dominant_mental_retardation_ RDNV.autism	0.373	-	-
ENSG00000164904	ALDH7A1	BRNSNA	WHOLE_BRAIN.M6	WB	KEGG.Pyridoxine-dependent_epilepsy_	0.296	-	-
ENSG00000165478	HEPACAM	BRNCBH	WHOLE_BRAIN.M6	WB	KEGG.Megaloencephalic_leukoencephalopathy_with_subcortical_cysts	0.386	-	-
ENSG00000165688	PMPCA	BRNCTX	WHOLE_BRAIN.M9	WB	KEGG.Autosomal_recessive_spinocerebellar_ataxias	0.224	-	-
ENSG00000166086	JAM3	BRNCTXBA9	WHOLE_BRAIN.M7	WB	KEGG.Hemorrhagic_destruction_of_the_brain,_subependymal_calcification,_and_cataracts_	0.034	-	-
ENSG00000166206	GABRB3	BRNCTXBA9	WHOLE_BRAIN.M4	TIS	DisGeNet.Autism_spectrum_disorders DisGeNet.Autism_Spectrum_Disorders DisGeNet.Autistic_disorder DisGeNet.Autistic_Disorder SFARI.SFARI_2 KEGG.Childhood_absence_epilepsy_ KEGG.Early_infantile_epileptic_encephalopathy_ KEGG.Lennox-Gastaut_syndrome RDNV.autism	0.176	-	-
ENSG00000166206	GABRB3	BRNCTXB24	WHOLE_BRAIN.M4	TIS	DisGeNet.Autism_spectrum_disorders DisGeNet.Autism_Spectrum_Disorders DisGeNet.Autistic_disorder DisGeNet.Autistic_Disorder SFARI.SFARI_2 KEGG.Childhood_absence_epilepsy_ KEGG.Early_infantile_epileptic_encephalopathy_ KEGG.Lennox-Gastaut_syndrome RDNV.autism	0.209	-	-
ENSG00000166862	CACNG2	BRNCTXB24	grey	TIS	KEGG.Autosomal_dominant_mental_retardation_	0.415	-	-
ENSG00000169169	CPT1C	BRNHYP	WHOLE_BRAIN.M4	TIS	KEGG.Hereditary_spastic_paraplegia_	0.355	-	-
ENSG00000169247	SH3TC2	BRNCTXB24	WHOLE_BRAIN.M7	TIS	KEGG.Charcot-Marie-Tooth_disease_	0.19	-	-
ENSG00000169562	GJB1	BRNCTX	WHOLE_BRAIN.M7	WB	KEGG.Charcot-Marie-Tooth_disease_	0.211	-	-
ENSG00000169562	GJB1	BRNCTXB24	WHOLE_BRAIN.M7	TIS	KEGG.Charcot-Marie-Tooth_disease_	0.191	-	-
ENSG00000169562	GJB1	BRNCTX	WHOLE_BRAIN.M7	TIS	KEGG.Charcot-Marie-Tooth_disease_	0.187	-	-
ENSG00000169933	FRMPD4	BRNHIP	WHOLE_BRAIN.M4	TIS	KEGG.X-linked_mental_retardation_	0.171	-	-
ENSG00000170471	RALGAPB	BRNCBH	CEREBELLUM.M5	TIS	SFARI.SFARI_3	0.317	-	-
ENSG00000170579	DLGAP1	BRNCTXB24	WHOLE_BRAIN.M4	TIS	SFARI.SFARI_3	0.158	sig	-
ENSG00000171885	AQP4	BRNPUT	WHOLE_BRAIN.M6	TIS	KEGG.Neuromyelitis_optica	0.231	-	-
ENSG00000171885	AQP4	BRNCBH	WHOLE_BRAIN.M6	TIS	KEGG.Neuromyelitis_optica	0.377	-	-
ENSG00000172915	NBEA	BRNCTXBA9	WHOLE_BRAIN.M4	WB	DisGeNet.Autistic_disorder DisGeNet.Autistic_Disorder SFARI.SFARI_MouseModel	0.281	-	-
ENSG00000172915	NBEA	BRNCTXB24	WHOLE_BRAIN.M4	WB	DisGeNet.Autistic_disorder DisGeNet.Autistic_Disorder SFARI.SFARI_MouseModel	0.281	-	-
ENSG00000174469	CNTNAP2	BRNPUT	grey	WB	DisGeNet.Autistic_disorder DisGeNet.Autistic_Disorder SFARI.SFARI_2 SFARI.SFARI_MouseModel KEGG.Autism_	0.264	-	-
ENSG00000174469	CNTNAP2	BRNCDT	BGA.M1	TIS	DisGeNet.Autistic_disorder DisGeNet.Autistic_Disorder SFARI.SFARI_2 SFARI.SFARI_MouseModel KEGG.Autism_	0.19	-	-
ENSG00000176884	GRIN1	BRNCTXBA9	BRNCTXBA9.M4	TIS	SFARI.SFARI_3 KEGG.Autosomal_dominant_mental_retardation_	0.126	-	-
ENSG00000177565	TBL1XR1	BRNCTXB24	ALL.M4	TIS	SFARI.SFARI_2 KEGG.Autosomal_dominant_mental_retardation_ RDNV.autism	0.166	-	-
ENSG00000177570	SAMD12	BRNCTX	WHOLE_BRAIN.M4	TIS	KEGG.Familial_adult_myoclonic_epilepsy	0.174	-	-
ENSG00000181192	DHTKD1	BRNSNA	WHOLE_BRAIN.M6	WB	KEGG.Charcot-Marie-Tooth_disease_	0.381	-	-
ENSG00000181192	DHTKD1	BRNCTXB24	WHOLE_BRAIN.M6	TIS	KEGG.Charcot-Marie-Tooth_disease_	0.423	-	-
ENSG00000181804	SLC9A9	BRNPUT	WHOLE_BRAIN.M8	WB	KEGG.Autism_	0.24	-	-
ENSG00000181804	SLC9A9	BRNAMY	WHOLE_BRAIN.M8	WB	KEGG.Autism_	0.117	-	-
ENSG00000181804	SLC9A9	BRNHYP	WHOLE_BRAIN.M8	WB	KEGG.Autism_	0.321	-	-
ENSG00000182578	CSF1R	BRNHYP	WHOLE_BRAIN.M10	TIS	KEGG.Hereditary_diffuse_leukoencephalopathy_with_spheroids	0.367	sig	-
ENSG00000182621	PLCB1	BRNCTX	grey	WB	SFARI.SFARI_3 KEGG.Early_infantile_epileptic_encephalopathy_ KEGG.Malignant_migrating_partial_seizures_in_infancy	0.547	-	-
ENSG00000182621	PLCB1	BRNCTXB24	grey	WB	SFARI.SFARI_3 KEGG.Early_infantile_epileptic_encephalopathy_ KEGG.Malignant_migrating_partial_seizures_in_infancy	0.546	-	-
ENSG00000186487	MYT1L	BRNCTXB24	WHOLE_BRAIN.M4	WB	SFARI.SFARI_1 KEGG.Autosomal_dominant_mental_retardation_ RDNV.autism	0.271	-	-
ENSG00000186487	MYT1L	BRNCTXB24	WHOLE_BRAIN.M4	TIS	SFARI.SFARI_1 KEGG.Autosomal_dominant_mental_retardation_ RDNV.autism	0.228	-	-
ENSG00000188021	UBQLN2	BRNCDT	STR.M2	TIS	NeuroDeg.ALS NeuroDeg.FTD KEGG.Amyotrophic_lateral_sclerosis_(ALS)_	0.195	-	-
ENSG00000188706	ZDHHC9	BRNAMY	WHOLE_BRAIN.M7	TIS	KEGG.Syndromic_X-linked_mental_retardation	0.204	-	-
ENSG00000188706	ZDHHC9	BRNHYP	WHOLE_BRAIN.M7	WB	KEGG.Syndromic_X-linked_mental_retardation	0.113	sig	-
ENSG00000188906	LRRK2	BRNPUT	grey	WB	NeuroDeg.PD KEGG.Lewy_body_dementia_(LBD) KEGG.Parkinson_disease_	0.224	-	-
ENSG00000189241	TSPYL1	BRNPUT	WHOLE_BRAIN.M4	WB	KEGG.Sudden_infant_death_with_dysgenesis_of_the_testes_syndrome	0.29	-	-
ENSG00000197102	DYNC1H1	BRNCTX	grey	TIS	DisGeNet.Intellectual_disability DisGeNet.Intellectual_Disability DisGeNet.Mental_retardation_autosomal_dominant_13 DisGeNet.MENTAL_RETARDATION_AUTOSOMAL_DOMINANT_13 SFARI.SFARI_3 KEGG.Autosomal_dominant_mental_retardation_ KEGG.Charcot-Marie-Tooth_disease_ KEGG.Spinal_muscular_atrophy_ RDNV.autism	0.12	-	-
ENSG00000197102	DYNC1H1	BRNHIP	WHOLE_BRAIN.M4	WB	DisGeNet.Intellectual_disability DisGeNet.Intellectual_Disability DisGeNet.Mental_retardation_autosomal_dominant_13 DisGeNet.MENTAL_RETARDATION_AUTOSOMAL_DOMINANT_13 SFARI.SFARI_3 KEGG.Autosomal_dominant_mental_retardation_ KEGG.Charcot-Marie-Tooth_disease_ KEGG.Spinal_muscular_atrophy_ RDNV.autism	0.143	sig	-
ENSG00000197106	SLC6A17	BRNCTXB24	WHOLE_BRAIN.M4	WB	KEGG.Autosomal_recessive_mental_retardation	0.184	-	-
ENSG00000197535	MYO5A	BRNCTXBA9	WHOLE_BRAIN.M4	WB	SFARI.SFARI_3 RDNV.autism	0.158	-	-
ENSG00000198648	STK39	BRNHYP	BRNHYP.M1	TIS	NeuroDeg.PD	0.42	-	sig
ENSG00000204120	GIGYF2	BRNCBH	WHOLE_BRAIN.M1	WB	SFARI.SFARI_2 KEGG.Parkinson_disease_	0.263	-	-
ENSG00000204120	GIGYF2	BRNCBL	WHOLE_BRAIN.M1	WB	SFARI.SFARI_2 KEGG.Parkinson_disease_	0.303	-	-
ENSG00000273079	GRIN2B	BRNCTXB24	WHOLE_BRAIN.M4	WB	DisGeNet.Intellectual_disability DisGeNet.Intellectual_Disability DisGeNet.Mental_retardation_autosomal_dominant_6 DisGeNet.MENTAL_RETARDATION_AUTOSOMAL_DOMINANT_6 SFARI.SFARI_1 KEGG.Autosomal_dominant_mental_retardation_ KEGG.Early_infantile_epileptic_encephalopathy_ RDNV.autism	0.385	-	-
