# Supplementary material for: Evolutionary conservation and divergence of the human brain transcriptome
Source: Genome Biol. 2021 Jan 29;22:52. doi: 10.1186/s13059-020-02257-z (PMC7844938; doi:10.1186/s13059-020-02257-z)
Supplement: Supplementary file 11 — Additional file 11: Table S10. All genes, module assignments and divergence scores. [file 13059_2020_2257_MOESM11_ESM.txt]

Gene_Ensembl	Gene_Name	Region	Module	Module_Construction	HumanMouse_Divergence	Mouse_Diverged	Human_Specific	HPM_Primate	HPM_Human	HOM_Organoid	HOM_Mouse
ENSG00000150510	FAM124A	BRNSNA	WHOLE_BRAIN.M7	TIS	0.888	sig	-	-	-	NA	NA
ENSG00000136867	SLC31A2	BRNHYP	WHOLE_BRAIN.M7	TIS	0.883	sig	sig	-	-	NA	NA
ENSG00000150510	FAM124A	BRNHIP	WHOLE_BRAIN.M7	TIS	0.878	sig	-	-	-	NA	NA
ENSG00000126803	HSPA2	BRNHIP	WHOLE_BRAIN.M7	TIS	0.846	sig	-	sig	-	NA	NA
ENSG00000092529	CAPN3	BRNHIP	WHOLE_BRAIN.M7	TIS	0.839	sig	sig	sig	-	NA	NA
ENSG00000081479	LRP2	BRNHYP	WHOLE_BRAIN.M7	TIS	0.836	sig	sig	-	-	NA	NA
ENSG00000150510	FAM124A	BRNPUT	WHOLE_BRAIN.M7	TIS	0.835	sig	-	-	-	NA	NA
ENSG00000188153	COL4A5	BRNHYP	WHOLE_BRAIN.M7	TIS	0.824	sig	sig	sig	-	NA	NA
ENSG00000126803	HSPA2	BRNHYP	WHOLE_BRAIN.M7	TIS	0.823	sig	sig	-	-	NA	NA
ENSG00000071967	CYBRD1	BRNCBH	WHOLE_BRAIN.M6	TIS	0.817	sig	-	-	-	NA	NA
ENSG00000117266	CDK18	BRNHYP	WHOLE_BRAIN.M7	TIS	0.817	sig	sig	-	-	NA	NA
ENSG00000006740	ARHGAP44	BRNACC	STR.M1	TIS	0.813	sig	-	-	-	NA	NA
ENSG00000141934	PLPP2	BRNHYP	WHOLE_BRAIN.M7	TIS	0.795	sig	sig	-	-	NA	NA
ENSG00000175445	LPL	BRNCBL	CEREBELLUM.M3	TIS	0.795	sig	sig	-	-	NA	NA
ENSG00000117697	NSL1	BRNHYP	WHOLE_BRAIN.M1	TIS	0.789	sig	-	sig	-	NA	NA
ENSG00000185274	WBSCR17	BRNACC	STR.M1	TIS	0.789	sig	-	-	-	NA	NA
ENSG00000119121	TRPM6	BRNCTX	WHOLE_BRAIN.M7	TIS	0.788	sig	-	sig	-	-	-
ENSG00000119782	FKBP1B	BRNACC	STR.M1	TIS	0.783	sig	-	-	-	NA	NA
ENSG00000183111	ARHGEF37	BRNCTXB24	WHOLE_BRAIN.M7	TIS	0.783	sig	-	sig	-	-	-
ENSG00000184368	MAP7D2	BRNACC	STR.M1	TIS	0.782	sig	sig	-	-	NA	NA
ENSG00000206053	HN1L	BRNHYP	WHOLE_BRAIN.M7	TIS	0.782	sig	sig	-	-	NA	NA
ENSG00000127824	TUBA4A	BRNHYP	NS.SCTX.M1	TIS	0.781	sig	-	sig	-	NA	NA
ENSG00000150510	FAM124A	BRNCDT	WHOLE_BRAIN.M7	TIS	0.781	sig	-	sig	-	NA	NA
ENSG00000154174	TOMM70	BRNSNA	WHOLE_BRAIN.M4	TIS	0.781	sig	-	-	-	NA	NA
ENSG00000176720	BOK	BRNCTXBA9	WHOLE_BRAIN.M7	TIS	0.781	sig	-	sig	-	-	-
ENSG00000197142	ACSL5	BRNHIP	WHOLE_BRAIN.M8	TIS	0.781	sig	-	sig	-	NA	NA
ENSG00000187164	SHTN1	BRNHYP	WHOLE_BRAIN.M7	TIS	0.778	sig	sig	sig	-	NA	NA
ENSG00000141404	GNAL	BRNSNA	WHOLE_BRAIN.M4	TIS	0.765	sig	sig	-	-	NA	NA
ENSG00000049089	COL9A2	BRNHYP	WHOLE_BRAIN.M7	TIS	0.764	sig	sig	-	-	NA	NA
ENSG00000114956	DGUOK	BRNACC	WHOLE_BRAIN.M3	TIS	0.763	sig	-	sig	-	NA	NA
ENSG00000116489	CAPZA1	BRNCBH	CEREBELLUM.M1	TIS	0.763	sig	-	-	-	NA	NA
ENSG00000164815	ORC5	BRNHYP	WHOLE_BRAIN.M4	TIS	0.763	-	-	-	-	NA	NA
ENSG00000213619	NDUFS3	BRNSNA	WHOLE_BRAIN.M4	TIS	0.76	sig	-	sig	-	NA	NA
ENSG00000151917	BEND6	BRNCBH	CEREBELLUM.M1	TIS	0.759	-	-	-	-	NA	NA
ENSG00000129538	RNASE1	BRNACC	WHOLE_BRAIN.M7	TIS	0.758	sig	sig	-	-	NA	NA
ENSG00000095383	TBC1D2	BRNCTXB24	WHOLE_BRAIN.M7	TIS	0.757	sig	-	sig	-	-	-
ENSG00000206535	LNP1	BRNPUT	STR.M1	TIS	0.757	sig	-	sig	-	NA	NA
ENSG00000175130	MARCKSL1	BRNHYP	WHOLE_BRAIN.M7	TIS	0.755	sig	-	-	-	NA	NA
ENSG00000204381	LAYN	BRNCTX	WHOLE_BRAIN.M7	TIS	0.755	sig	-	sig	-	-	-
ENSG00000176022	B3GALT6	BRNHIP	grey	TIS	0.753	sig	-	-	-	NA	NA
ENSG00000213551	DNAJC9	BRNSNA	WHOLE_BRAIN.M4	TIS	0.752	sig	-	-	-	NA	NA
ENSG00000164171	ITGA2	BRNHYP	WHOLE_BRAIN.M7	TIS	0.746	sig	-	sig	-	NA	NA
ENSG00000127955	GNAI1	BRNSNA	WHOLE_BRAIN.M7	TIS	0.744	sig	-	-	-	NA	NA
ENSG00000129538	RNASE1	BRNHYP	WHOLE_BRAIN.M7	TIS	0.743	sig	sig	-	sig	NA	NA
ENSG00000105143	SLC1A6	BRNACC	STR.M1	TIS	0.742	sig	-	sig	-	NA	NA
ENSG00000065809	FAM107B	BRNAMY	WHOLE_BRAIN.M7	TIS	0.737	sig	-	sig	-	NA	NA
ENSG00000100554	ATP6V1D	BRNCBH	CEREBELLUM.M1	TIS	0.737	-	-	-	-	NA	NA
ENSG00000132341	RAN	BRNHYP	ALL.M3	TIS	0.736	sig	NA	NA	NA	NA	NA
ENSG00000135636	DYSF	BRNCTX	WHOLE_BRAIN.M7	TIS	0.736	sig	-	sig	-	sig	-
ENSG00000160781	PAQR6	BRNHYP	WHOLE_BRAIN.M7	TIS	0.736	sig	sig	-	-	NA	NA
ENSG00000112981	NME5	BRNSNA	WHOLE_BRAIN.M4	TIS	0.735	sig	-	-	-	NA	NA
ENSG00000176720	BOK	BRNSNA	WHOLE_BRAIN.M7	TIS	0.735	sig	-	-	-	NA	NA
ENSG00000147676	MAL2	BRNACC	STR.M1	TIS	0.734	sig	-	-	-	NA	NA
ENSG00000007047	MARK4	BRNACC	STR.M1	TIS	0.733	-	-	-	-	NA	NA
ENSG00000186318	BACE1	BRNSNA	WHOLE_BRAIN.M7	TIS	0.732	sig	-	-	-	NA	NA
ENSG00000006432	MAP3K9	BRNHYP	WHOLE_BRAIN.M4	TIS	0.73	sig	sig	-	-	NA	NA
ENSG00000171224	C10orf35	BRNHIP	WHOLE_BRAIN.M4	TIS	0.73	sig	-	sig	-	NA	NA
ENSG00000012124	CD22	BRNCTXB24	WHOLE_BRAIN.M7	TIS	0.728	sig	-	sig	-	-	sig
ENSG00000178965	ERICH3	BRNHIP	WHOLE_BRAIN.M4	TIS	0.728	-	-	-	-	NA	NA
ENSG00000213190	MLLT11	BRNACC	WHOLE_BRAIN.M3	TIS	0.728	-	-	-	-	NA	NA
ENSG00000114023	FAM162A	BRNAMY	grey	TIS	0.725	-	-	-	-	NA	NA
ENSG00000266714	MYO15B	BRNHIP	BRNHIP.M1	TIS	0.723	sig	sig	-	-	NA	NA
ENSG00000158865	SLC5A11	BRNHYP	WHOLE_BRAIN.M7	TIS	0.721	sig	sig	-	-	NA	NA
ENSG00000179115	FARSA	BRNHYP	WHOLE_BRAIN.M4	TIS	0.721	sig	-	sig	-	NA	NA
ENSG00000129757	CDKN1C	BRNCTXB24	WHOLE_BRAIN.M7	TIS	0.719	sig	-	sig	-	-	-
ENSG00000175220	ARHGAP1	BRNPUT	WHOLE_BRAIN.M7	TIS	0.719	sig	-	-	-	NA	NA
ENSG00000165863	C10orf82	BRNCBL	CEREBELLUM.M3	TIS	0.718	-	-	-	-	NA	NA
ENSG00000183921	SDR42E2	BRNHYP	ALL.M1	TIS	0.718	sig	sig	sig	-	NA	NA
ENSG00000120149	MSX2	BRNCBH	WHOLE_BRAIN.M6	TIS	0.716	sig	-	-	-	NA	NA
ENSG00000101098	RIMS4	BRNACC	STR.M1	TIS	0.715	sig	-	sig	-	NA	NA
ENSG00000107957	SH3PXD2A	BRNAMY	BRNAMY.M2	TIS	0.715	sig	-	-	-	NA	NA
ENSG00000206535	LNP1	BRNCDT	STR.M2	TIS	0.713	sig	-	sig	-	NA	NA
ENSG00000123562	MORF4L2	BRNHYP	WHOLE_BRAIN.M4	TIS	0.712	sig	-	sig	-	NA	NA
ENSG00000168658	VWA3B	BRNHIP	ALL.M1	TIS	0.712	sig	sig	-	-	NA	NA
ENSG00000119698	PPP4R4	BRNSNA	WHOLE_BRAIN.M4	TIS	0.711	-	-	-	-	NA	NA
ENSG00000066382	MPPED2	BRNSNA	WHOLE_BRAIN.M4	TIS	0.71	-	-	-	-	NA	NA
ENSG00000140743	CDR2	BRNACC	STR.M1	TIS	0.71	sig	-	-	-	NA	NA
ENSG00000174446	SNAPC5	BRNACC	WHOLE_BRAIN.M3	TIS	0.71	-	-	-	-	NA	NA
ENSG00000006747	SCIN	BRNHYP	WHOLE_BRAIN.M10	TIS	0.709	-	-	-	-	NA	NA
ENSG00000198919	DZIP3	BRNHIP	WHOLE_BRAIN.M4	TIS	0.709	-	-	-	-	NA	NA
ENSG00000116584	ARHGEF2	BRNSNA	WHOLE_BRAIN.M7	TIS	0.708	-	-	-	-	NA	NA
ENSG00000204116	CHIC1	BRNHIP	WHOLE_BRAIN.M4	TIS	0.707	-	-	-	-	NA	NA
ENSG00000005249	PRKAR2B	BRNSNA	WHOLE_BRAIN.M4	TIS	0.706	sig	-	-	-	NA	NA
ENSG00000061918	GUCY1B3	BRNSNA	WHOLE_BRAIN.M4	TIS	0.706	sig	-	-	-	NA	NA
ENSG00000101955	SRPX	BRNCBH	WHOLE_BRAIN.M6	TIS	0.706	sig	-	sig	-	NA	NA
ENSG00000129757	CDKN1C	BRNCTX	WHOLE_BRAIN.M7	TIS	0.706	sig	-	sig	-	-	-
ENSG00000156709	AIFM1	BRNSNA	WHOLE_BRAIN.M4	TIS	0.706	sig	-	-	-	NA	NA
ENSG00000170271	FAXDC2	BRNHYP	WHOLE_BRAIN.M7	TIS	0.706	sig	-	sig	-	NA	NA
ENSG00000100320	RBFOX2	BRNHIP	WHOLE_BRAIN.M4	TIS	0.705	sig	-	-	-	NA	NA
ENSG00000012779	ALOX5	BRNACC	WHOLE_BRAIN.M10	TIS	0.704	sig	-	sig	-	NA	NA
ENSG00000162444	RBP7	BRNCTX	WHOLE_BRAIN.M7	TIS	0.704	sig	-	-	-	-	-
ENSG00000162636	FAM102B	BRNSNA	WHOLE_BRAIN.M4	TIS	0.704	sig	sig	-	-	NA	NA
ENSG00000164885	CDK5	BRNACC	STR.M1	TIS	0.704	sig	-	sig	-	NA	NA
ENSG00000012124	CD22	BRNHYP	WHOLE_BRAIN.M7	TIS	0.702	sig	sig	sig	-	NA	NA
ENSG00000112893	MAN2A1	BRNCBH	WHOLE_BRAIN.M7	TIS	0.702	sig	sig	-	-	NA	NA
ENSG00000145362	ANK2	BRNHYP	ALL.M3	TIS	0.702	-	-	-	-	NA	NA
ENSG00000186889	TMEM17	BRNACC	WHOLE_BRAIN.M4	TIS	0.702	sig	-	-	-	NA	NA
ENSG00000138152	BTBD16	BRNHYP	WHOLE_BRAIN.M7	TIS	0.7	sig	sig	-	-	NA	NA
ENSG00000183111	ARHGEF37	BRNCTX	WHOLE_BRAIN.M7	TIS	0.7	sig	-	sig	-	-	-
ENSG00000080822	CLDND1	BRNHIP	WHOLE_BRAIN.M7	TIS	0.699	sig	-	sig	-	NA	NA
ENSG00000140943	MBTPS1	BRNHYP	WHOLE_BRAIN.M4	TIS	0.697	sig	sig	-	-	NA	NA
ENSG00000130948	HSD17B3	BRNCTX	WHOLE_BRAIN.M7	TIS	0.696	sig	-	-	-	-	-
ENSG00000159921	GNE	BRNCBH	CEREBELLUM.M4	TIS	0.696	sig	-	sig	-	NA	NA
ENSG00000185697	MYBL1	BRNSNA	WHOLE_BRAIN.M7	TIS	0.696	sig	-	sig	-	NA	NA
ENSG00000073969	NSF	BRNACC	STR.M1	TIS	0.695	sig	-	-	-	NA	NA
ENSG00000080822	CLDND1	BRNHYP	WHOLE_BRAIN.M7	TIS	0.695	sig	sig	sig	-	NA	NA
ENSG00000135636	DYSF	BRNCTXB24	WHOLE_BRAIN.M7	TIS	0.695	sig	-	sig	-	sig	-
ENSG00000167642	SPINT2	BRNPUT	STR.M1	TIS	0.695	-	-	-	-	NA	NA
ENSG00000120053	GOT1	BRNACC	STR.M1	TIS	0.694	sig	-	-	-	NA	NA
ENSG00000146386	ABRACL	BRNCTX	WHOLE_BRAIN.M4	TIS	0.694	sig	-	-	-	-	-
ENSG00000115380	EFEMP1	BRNAMY	WHOLE_BRAIN.M6	TIS	0.693	sig	-	-	-	NA	NA
ENSG00000144451	SPAG16	BRNCBH	CEREBELLUM.M5	TIS	0.693	sig	-	-	-	NA	NA
ENSG00000183960	KCNH8	BRNCTX	WHOLE_BRAIN.M7	TIS	0.693	sig	-	sig	-	-	-
ENSG00000072201	LNX1	BRNACC	STR.M1	TIS	0.692	sig	-	-	-	NA	NA
ENSG00000116489	CAPZA1	BRNCTXBA9	BRNCTXBA9.M6	TIS	0.692	sig	-	-	-	-	-
ENSG00000119121	TRPM6	BRNCTXB24	WHOLE_BRAIN.M7	TIS	0.692	sig	-	sig	-	-	-
ENSG00000121933	TMIGD3	BRNSNA	WHOLE_BRAIN.M10	TIS	0.692	sig	-	sig	-	NA	NA
ENSG00000124787	RPP40	BRNHIP	WHOLE_BRAIN.M4	TIS	0.692	sig	-	-	-	NA	NA
ENSG00000167642	SPINT2	BRNHIP	WHOLE_BRAIN.M4	TIS	0.69	sig	-	sig	-	NA	NA
ENSG00000176720	BOK	BRNCTXB24	WHOLE_BRAIN.M7	TIS	0.69	sig	-	sig	-	-	-
ENSG00000214078	CPNE1	BRNCBH	CEREBELLUM.M6	TIS	0.689	sig	-	-	-	NA	NA
ENSG00000103160	HSDL1	BRNSNA	WHOLE_BRAIN.M4	TIS	0.688	-	-	-	-	NA	NA
ENSG00000172500	FIBP	BRNSNA	WHOLE_BRAIN.M4	TIS	0.688	-	-	-	-	NA	NA
ENSG00000119411	BSPRY	BRNCBL	CEREBELLUM.M3	TIS	0.687	sig	-	sig	-	NA	NA
ENSG00000166848	TERF2IP	BRNSNA	WHOLE_BRAIN.M4	TIS	0.687	sig	sig	-	-	NA	NA
ENSG00000183960	KCNH8	BRNHYP	WHOLE_BRAIN.M7	TIS	0.687	sig	-	sig	-	NA	NA
ENSG00000182685	BRICD5	BRNCBH	BRNCBH.M3	TIS	0.686	-	-	-	-	NA	NA
ENSG00000186417	GLDN	BRNACC	WHOLE_BRAIN.M7	TIS	0.686	sig	-	-	-	NA	NA
ENSG00000197977	ELOVL2	BRNAMY	WHOLE_BRAIN.M6	TIS	0.686	-	sig	-	-	NA	NA
ENSG00000204278	TMEM235	BRNHYP	WHOLE_BRAIN.M7	TIS	0.686	sig	sig	sig	-	NA	NA
ENSG00000141338	ABCA8	BRNHYP	WHOLE_BRAIN.M7	TIS	0.685	sig	-	-	-	NA	NA
ENSG00000100842	EFS	BRNHYP	WHOLE_BRAIN.M7	TIS	0.684	sig	sig	-	-	NA	NA
ENSG00000136710	CCDC115	BRNSNA	WHOLE_BRAIN.M4	TIS	0.684	sig	-	sig	-	NA	NA
ENSG00000187231	SESTD1	BRNACC	WHOLE_BRAIN.M7	TIS	0.684	-	-	-	-	NA	NA
ENSG00000154864	PIEZO2	BRNHYP	WHOLE_BRAIN.M7	TIS	0.682	sig	sig	-	-	NA	NA
ENSG00000176720	BOK	BRNCTX	WHOLE_BRAIN.M7	TIS	0.681	sig	-	sig	-	-	-
ENSG00000214050	FBXO16	BRNSNA	WHOLE_BRAIN.M4	TIS	0.681	sig	-	sig	-	NA	NA
ENSG00000081059	TCF7	BRNAMY	ALL.M1	TIS	0.68	-	-	-	-	NA	NA
ENSG00000086205	FOLH1	BRNHYP	WHOLE_BRAIN.M7	TIS	0.68	sig	-	sig	-	NA	NA
ENSG00000160323	ADAMTS13	BRNHIP	grey	TIS	0.68	sig	-	-	-	NA	NA
ENSG00000166922	SCG5	BRNACC	WHOLE_BRAIN.M9	TIS	0.68	sig	-	sig	-	NA	NA
ENSG00000154310	TNIK	BRNPUT	WHOLE_BRAIN.M6	TIS	0.678	sig	-	-	-	NA	NA
ENSG00000048028	USP28	BRNSNA	grey	TIS	0.677	-	-	-	-	NA	NA
ENSG00000101190	TCFL5	BRNHYP	WHOLE_BRAIN.M7	TIS	0.677	sig	sig	-	-	NA	NA
ENSG00000176769	TCERG1L	BRNACC	STR.M4	TIS	0.677	-	-	-	-	NA	NA
ENSG00000186417	GLDN	BRNHYP	WHOLE_BRAIN.M7	TIS	0.677	-	-	-	-	NA	NA
ENSG00000198169	ZNF251	BRNHIP	NS.SCTX.M1	TIS	0.677	sig	sig	-	-	NA	NA
ENSG00000095383	TBC1D2	BRNCTX	WHOLE_BRAIN.M7	TIS	0.676	sig	-	sig	-	-	-
ENSG00000136108	CKAP2	BRNSNA	WHOLE_BRAIN.M4	TIS	0.676	sig	-	-	-	NA	NA
ENSG00000157693	TMEM268	BRNCDT	STR.M2	TIS	0.676	sig	-	-	-	NA	NA
ENSG00000165458	INPPL1	BRNCBL	WHOLE_BRAIN.M6	TIS	0.676	sig	-	-	-	NA	NA
ENSG00000255112	CHMP1B	BRNSNA	WHOLE_BRAIN.M4	TIS	0.675	-	sig	-	-	NA	NA
ENSG00000115507	OTX1	BRNCTXBA9	WHOLE_BRAIN.M6	TIS	0.674	sig	sig	-	-	-	-
ENSG00000144278	GALNT13	BRNACC	STR.M4	TIS	0.674	-	-	-	-	NA	NA
ENSG00000127666	TICAM1	BRNCBH	WHOLE_BRAIN.M6	TIS	0.673	sig	-	sig	-	NA	NA
ENSG00000158528	PPP1R9A	BRNCTXB24	grey	TIS	0.673	sig	-	-	-	-	-
ENSG00000174516	PELI3	BRNHIP	WHOLE_BRAIN.M4	TIS	0.673	sig	-	-	-	NA	NA
ENSG00000112893	MAN2A1	BRNACC	WHOLE_BRAIN.M7	TIS	0.672	sig	-	-	-	NA	NA
ENSG00000164347	GFM2	BRNHIP	WHOLE_BRAIN.M4	TIS	0.672	sig	sig	-	-	NA	NA
ENSG00000173267	SNCG	BRNCBL	CEREBELLUM.M3	TIS	0.672	sig	-	sig	-	NA	NA
ENSG00000012124	CD22	BRNCTX	WHOLE_BRAIN.M7	TIS	0.671	sig	-	sig	-	-	sig
ENSG00000102038	SMARCA1	BRNSNA	BRNSNA.M1	TIS	0.671	-	-	-	-	NA	NA
ENSG00000111906	HDDC2	BRNSNA	WHOLE_BRAIN.M4	TIS	0.671	sig	-	-	-	NA	NA
ENSG00000119411	BSPRY	BRNCBH	CEREBELLUM.M3	TIS	0.671	sig	-	sig	-	NA	NA
ENSG00000146007	ZMAT2	BRNACC	STR.M1	TIS	0.671	sig	-	-	-	NA	NA
ENSG00000064042	LIMCH1	BRNHYP	WHOLE_BRAIN.M7	TIS	0.67	sig	-	sig	-	NA	NA
ENSG00000129646	QRICH2	BRNHYP	NS.SCTX.M1	TIS	0.67	-	sig	-	-	NA	NA
ENSG00000157557	ETS2	BRNCDT	WHOLE_BRAIN.M8	TIS	0.67	sig	-	sig	-	NA	NA
ENSG00000165688	PMPCA	BRNHYP	NS.SCTX.M1	TIS	0.67	-	-	-	-	NA	NA
ENSG00000167642	SPINT2	BRNSNA	WHOLE_BRAIN.M4	TIS	0.67	sig	-	-	-	NA	NA
ENSG00000204278	TMEM235	BRNCDT	WHOLE_BRAIN.M7	TIS	0.67	sig	-	-	-	NA	NA
ENSG00000204278	TMEM235	BRNHIP	WHOLE_BRAIN.M7	TIS	0.67	sig	-	-	-	NA	NA
ENSG00000135709	KIAA0513	BRNACC	STR.M1	TIS	0.669	sig	-	-	-	NA	NA
ENSG00000218336	TENM3	BRNHYP	WHOLE_BRAIN.M4	TIS	0.668	-	-	-	-	NA	NA
ENSG00000012124	CD22	BRNHIP	WHOLE_BRAIN.M7	TIS	0.667	sig	-	sig	-	NA	NA
ENSG00000064655	EYA2	BRNAMY	WHOLE_BRAIN.M6	TIS	0.667	-	-	-	-	NA	NA
ENSG00000154096	THY1	BRNACC	STR.M1	TIS	0.667	sig	-	sig	-	NA	NA
ENSG00000175305	CCNE2	BRNSNA	WHOLE_BRAIN.M7	TIS	0.667	-	sig	-	-	NA	NA
ENSG00000204278	TMEM235	BRNCTXB24	WHOLE_BRAIN.M7	TIS	0.667	sig	-	-	-	-	sig
ENSG00000136099	PCDH8	BRNACC	STR.M1	TIS	0.666	sig	-	sig	-	NA	NA
ENSG00000183960	KCNH8	BRNCTXB24	WHOLE_BRAIN.M7	TIS	0.665	sig	-	sig	-	-	-
ENSG00000117152	RGS4	BRNSNA	WHOLE_BRAIN.M4	TIS	0.664	sig	-	-	-	NA	NA
ENSG00000127324	TSPAN8	BRNSNA	WHOLE_BRAIN.M7	TIS	0.664	-	-	-	-	NA	NA
ENSG00000142549	IGLON5	BRNHYP	grey	TIS	0.664	sig	sig	-	-	NA	NA
ENSG00000173267	SNCG	BRNCBH	CEREBELLUM.M3	TIS	0.664	sig	-	sig	-	NA	NA
ENSG00000175318	GRAMD2	BRNAMY	ALL.M1	TIS	0.664	sig	-	sig	-	NA	NA
ENSG00000198883	PNMA5	BRNHYP	BRNHYP.M6	TIS	0.664	sig	sig	sig	-	NA	NA
ENSG00000151376	ME3	BRNAMY	grey	TIS	0.663	-	-	-	-	NA	NA
ENSG00000033122	LRRC7	BRNSNA	WHOLE_BRAIN.M4	TIS	0.662	sig	-	-	-	NA	NA
ENSG00000130558	OLFM1	BRNCTXB24	grey	TIS	0.662	sig	-	-	-	-	-
ENSG00000167995	BEST1	BRNHYP	WHOLE_BRAIN.M7	TIS	0.662	sig	sig	-	-	NA	NA
ENSG00000166394	CYB5R2	BRNAMY	WHOLE_BRAIN.M7	TIS	0.661	-	sig	-	-	NA	NA
ENSG00000104447	TRPS1	BRNHYP	BRNHYP.M7	TIS	0.659	sig	-	sig	-	NA	NA
ENSG00000150627	WDR17	BRNSNA	WHOLE_BRAIN.M4	TIS	0.658	sig	-	-	-	NA	NA
ENSG00000158301	GPRASP2	BRNPUT	STR.M1	TIS	0.658	-	-	-	-	NA	NA
ENSG00000149970	CNKSR2	BRNSNA	WHOLE_BRAIN.M4	TIS	0.657	-	-	-	-	NA	NA
ENSG00000166923	GREM1	BRNHYP	WHOLE_BRAIN.M7	TIS	0.657	sig	-	sig	-	NA	NA
ENSG00000170802	FOXN2	BRNHYP	WHOLE_BRAIN.M7	TIS	0.657	sig	-	-	-	NA	NA
ENSG00000137507	LRRC32	BRNPUT	WHOLE_BRAIN.M8	TIS	0.656	-	-	-	-	NA	NA
ENSG00000162444	RBP7	BRNCTXB24	WHOLE_BRAIN.M7	TIS	0.656	sig	-	-	-	-	-
ENSG00000165169	DYNLT3	BRNAMY	WHOLE_BRAIN.M4	TIS	0.656	sig	sig	-	-	NA	NA
ENSG00000077152	UBE2T	BRNHIP	WHOLE_BRAIN.M4	TIS	0.655	sig	sig	-	-	NA	NA
ENSG00000148541	FAM13C	BRNPUT	WHOLE_BRAIN.M7	TIS	0.655	sig	-	sig	-	NA	NA
ENSG00000176771	NCKAP5	BRNHYP	WHOLE_BRAIN.M7	TIS	0.655	sig	-	sig	-	NA	NA
ENSG00000206561	COLQ	BRNCTXBA9	BRNCTXBA9.M1	TIS	0.654	sig	-	sig	-	sig	-
ENSG00000169085	C8orf46	BRNCTXBA9	grey	TIS	0.653	sig	-	-	-	-	-
ENSG00000133256	PDE6B	BRNHYP	WHOLE_BRAIN.M7	TIS	0.652	sig	sig	-	-	NA	NA
ENSG00000163281	GNPDA2	BRNAMY	WHOLE_BRAIN.M4	TIS	0.652	-	-	-	-	NA	NA
ENSG00000165730	STOX1	BRNAMY	WHOLE_BRAIN.M6	TIS	0.652	sig	sig	-	-	NA	NA
ENSG00000071967	CYBRD1	BRNCTXBA9	WHOLE_BRAIN.M6	TIS	0.651	sig	-	sig	-	-	-
ENSG00000153253	SCN3A	BRNCBH	CEREBELLUM.M4	TIS	0.651	sig	sig	-	-	NA	NA
ENSG00000173253	DMRT2	BRNCBH	WHOLE_BRAIN.M7	TIS	0.651	sig	-	-	-	NA	NA
ENSG00000198860	TSEN15	BRNAMY	BRNAMY.M3	TIS	0.651	-	-	-	-	NA	NA
ENSG00000120333	MRPS14	BRNACC	BRNACC.M5	TIS	0.65	-	-	-	-	NA	NA
ENSG00000141338	ABCA8	BRNPUT	WHOLE_BRAIN.M7	TIS	0.65	sig	-	-	-	NA	NA
ENSG00000141441	GAREM1	BRNPUT	BRNPUT.M7	TIS	0.65	sig	-	-	-	NA	NA
ENSG00000165449	SLC16A9	BRNCTXBA9	WHOLE_BRAIN.M6	TIS	0.65	sig	-	-	-	-	-
ENSG00000129538	RNASE1	BRNCTX	WHOLE_BRAIN.M7	TIS	0.649	sig	sig	sig	-	-	sig
ENSG00000150656	CNDP1	BRNCBH	WHOLE_BRAIN.M7	TIS	0.648	sig	-	sig	-	NA	NA
ENSG00000163659	TIPARP	BRNACC	WHOLE_BRAIN.M8	TIS	0.648	sig	-	-	-	NA	NA
ENSG00000173692	PSMD1	BRNHIP	NS.SCTX.M1	TIS	0.648	-	-	-	-	NA	NA
ENSG00000196118	CCDC189	BRNSNA	WHOLE_BRAIN.M4	TIS	0.648	sig	-	sig	-	NA	NA
ENSG00000150656	CNDP1	BRNCTX	WHOLE_BRAIN.M7	TIS	0.647	sig	-	sig	-	-	-
ENSG00000164171	ITGA2	BRNCTX	WHOLE_BRAIN.M7	TIS	0.647	sig	-	sig	-	sig	-
ENSG00000178075	GRAMD1C	BRNCTXBA9	WHOLE_BRAIN.M6	TIS	0.647	sig	sig	sig	-	-	-
ENSG00000196562	SULF2	BRNCBL	CEREBELLUM.M3	TIS	0.647	-	-	-	-	NA	NA
ENSG00000204278	TMEM235	BRNPUT	WHOLE_BRAIN.M7	TIS	0.647	sig	-	-	-	NA	NA
ENSG00000220201	ZGLP1	BRNHIP	grey	TIS	0.647	-	-	-	-	NA	NA
ENSG00000069509	FUNDC1	BRNSNA	WHOLE_BRAIN.M4	TIS	0.646	-	-	-	-	NA	NA
ENSG00000132639	SNAP25	BRNACC	STR.M1	TIS	0.646	sig	-	-	-	NA	NA
ENSG00000137509	PRCP	BRNAMY	WHOLE_BRAIN.M6	TIS	0.646	sig	-	sig	-	NA	NA
ENSG00000141338	ABCA8	BRNCDT	WHOLE_BRAIN.M7	TIS	0.646	sig	-	-	-	NA	NA
ENSG00000162444	RBP7	BRNCBH	WHOLE_BRAIN.M7	TIS	0.646	-	-	-	-	NA	NA
ENSG00000174502	SLC26A9	BRNCTX	WHOLE_BRAIN.M7	TIS	0.646	sig	-	-	-	-	-
ENSG00000185477	GPRIN3	BRNSNA	WHOLE_BRAIN.M4	TIS	0.646	sig	-	sig	-	NA	NA
ENSG00000101955	SRPX	BRNCBL	WHOLE_BRAIN.M6	TIS	0.645	sig	-	-	-	NA	NA
ENSG00000127995	CASD1	BRNSNA	WHOLE_BRAIN.M4	TIS	0.645	sig	sig	-	-	NA	NA
ENSG00000150510	FAM124A	BRNACC	WHOLE_BRAIN.M7	TIS	0.645	-	-	-	-	NA	NA
ENSG00000114744	COMMD2	BRNACC	BRNACC.M5	TIS	0.644	sig	-	sig	-	NA	NA
ENSG00000132341	RAN	BRNAMY	grey	TIS	0.644	sig	sig	sig	-	NA	NA
ENSG00000173581	CCDC106	BRNHIP	BRNHIP.M5	TIS	0.644	-	-	-	-	NA	NA
ENSG00000197993	KEL	BRNHYP	WHOLE_BRAIN.M7	TIS	0.644	-	-	-	-	NA	NA
ENSG00000198838	RYR3	BRNAMY	WHOLE_BRAIN.M6	TIS	0.644	-	-	-	-	NA	NA
ENSG00000121933	TMIGD3	BRNCDT	WHOLE_BRAIN.M10	TIS	0.643	sig	-	sig	-	NA	NA
ENSG00000169085	C8orf46	BRNSNA	WHOLE_BRAIN.M7	TIS	0.643	sig	-	sig	-	NA	NA
ENSG00000179520	SLC17A8	BRNPUT	BRNPUT.M3	TIS	0.643	sig	-	sig	-	NA	NA
ENSG00000006611	USH1C	BRNHYP	WHOLE_BRAIN.M7	TIS	0.642	sig	sig	-	-	NA	NA
ENSG00000119888	EPCAM	BRNPUT	STR.M1	TIS	0.642	sig	-	-	-	NA	NA
ENSG00000143036	SLC44A3	BRNCTXB24	WHOLE_BRAIN.M6	TIS	0.642	sig	-	sig	-	sig	-
ENSG00000159164	SV2A	BRNHIP	WHOLE_BRAIN.M4	TIS	0.642	sig	sig	-	-	NA	NA
ENSG00000169064	ZBBX	BRNHYP	ALL.M1	TIS	0.642	sig	-	-	-	NA	NA
ENSG00000258289	CHURC1	BRNAMY	BRNAMY.M3	TIS	0.642	sig	-	sig	-	NA	NA
ENSG00000100697	DICER1	BRNHYP	WHOLE_BRAIN.M7	TIS	0.641	sig	-	sig	-	NA	NA
ENSG00000124126	PREX1	BRNPUT	WHOLE_BRAIN.M7	TIS	0.641	sig	sig	sig	-	NA	NA
ENSG00000141698	NT5C3B	BRNACC	STR.M1	TIS	0.641	sig	-	sig	-	NA	NA
ENSG00000164089	ETNPPL	BRNCTXB24	WHOLE_BRAIN.M6	TIS	0.641	sig	-	sig	-	sig	-
ENSG00000204278	TMEM235	BRNCTX	WHOLE_BRAIN.M7	TIS	0.641	sig	-	-	-	-	sig
ENSG00000110887	DAO	BRNCBH	WHOLE_BRAIN.M6	TIS	0.64	sig	-	-	-	NA	NA
ENSG00000154864	PIEZO2	BRNCTX	WHOLE_BRAIN.M7	TIS	0.64	sig	-	-	-	-	-
ENSG00000160190	SLC37A1	BRNCBL	CEREBELLUM.M3	TIS	0.64	sig	-	sig	-	NA	NA
ENSG00000165507	C10orf10	BRNHYP	WHOLE_BRAIN.M8	TIS	0.64	sig	sig	-	-	NA	NA
ENSG00000165863	C10orf82	BRNACC	STR.M4	TIS	0.64	sig	-	-	-	NA	NA
ENSG00000169228	RAB24	BRNHYP	grey	TIS	0.64	sig	sig	-	-	NA	NA
ENSG00000175764	TTLL11	BRNHIP	WHOLE_BRAIN.M7	TIS	0.64	sig	-	-	-	NA	NA
ENSG00000154553	PDLIM3	BRNCBH	WHOLE_BRAIN.M6	TIS	0.639	sig	-	sig	-	NA	NA
ENSG00000121933	TMIGD3	BRNHIP	WHOLE_BRAIN.M10	TIS	0.638	sig	-	sig	-	NA	NA
ENSG00000196367	TRRAP	BRNAMY	BRNAMY.M3	TIS	0.638	sig	-	-	-	NA	NA
ENSG00000105707	HPN	BRNCTX	WHOLE_BRAIN.M7	TIS	0.637	sig	-	sig	-	-	-
ENSG00000115896	PLCL1	BRNHIP	WHOLE_BRAIN.M7	TIS	0.637	-	-	-	-	NA	NA
ENSG00000154553	PDLIM3	BRNCBL	WHOLE_BRAIN.M6	TIS	0.637	sig	-	sig	-	NA	NA
ENSG00000165061	ZMAT4	BRNACC	STR.M1	TIS	0.637	sig	-	sig	-	NA	NA
ENSG00000173253	DMRT2	BRNHIP	WHOLE_BRAIN.M7	TIS	0.637	-	sig	-	-	NA	NA
ENSG00000188352	FOCAD	BRNSNA	WHOLE_BRAIN.M4	TIS	0.637	sig	sig	-	-	NA	NA
ENSG00000003096	KLHL13	BRNSNA	WHOLE_BRAIN.M4	TIS	0.636	sig	-	-	-	NA	NA
ENSG00000147231	CXorf57	BRNACC	WHOLE_BRAIN.M4	TIS	0.636	sig	-	-	-	NA	NA
ENSG00000158806	NPM2	BRNCTXB24	WHOLE_BRAIN.M4	TIS	0.636	sig	-	-	-	-	-
ENSG00000158352	SHROOM4	BRNHIP	WHOLE_BRAIN.M7	TIS	0.635	sig	-	sig	-	NA	NA
ENSG00000164089	ETNPPL	BRNCTXBA9	WHOLE_BRAIN.M6	TIS	0.635	sig	-	sig	-	-	-
ENSG00000164171	ITGA2	BRNSNA	WHOLE_BRAIN.M7	TIS	0.635	sig	sig	sig	-	NA	NA
ENSG00000106078	COBL	BRNHYP	WHOLE_BRAIN.M7	TIS	0.634	-	-	-	-	NA	NA
ENSG00000147465	STAR	BRNHYP	WHOLE_BRAIN.M4	TIS	0.634	sig	sig	-	-	NA	NA
ENSG00000151025	GPR158	BRNSNA	WHOLE_BRAIN.M4	TIS	0.634	sig	-	-	-	NA	NA
ENSG00000155363	MOV10	BRNCBL	WHOLE_BRAIN.M6	TIS	0.634	sig	-	sig	-	NA	NA
ENSG00000165458	INPPL1	BRNCBH	WHOLE_BRAIN.M6	TIS	0.634	sig	-	sig	-	NA	NA
ENSG00000175130	MARCKSL1	BRNHIP	WHOLE_BRAIN.M7	TIS	0.634	sig	-	sig	-	NA	NA
ENSG00000100084	HIRA	BRNHIP	BRNHIP.M5	TIS	0.633	sig	-	-	-	NA	NA
ENSG00000101695	RNF125	BRNACC	WHOLE_BRAIN.M7	TIS	0.633	sig	-	-	-	NA	NA
ENSG00000117395	EBNA1BP2	BRNACC	WHOLE_BRAIN.M3	TIS	0.633	sig	-	sig	-	NA	NA
ENSG00000197261	C6orf141	BRNPUT	STR.M1	TIS	0.633	-	-	-	-	NA	NA
ENSG00000198815	FOXJ3	BRNHIP	grey	TIS	0.633	sig	-	-	-	NA	NA
ENSG00000215788	TNFRSF25	BRNHIP	grey	TIS	0.633	sig	-	-	-	NA	NA
ENSG00000055332	EIF2AK2	BRNHYP	ALL.M3	TIS	0.632	-	-	-	-	NA	NA
ENSG00000114541	FRMD4B	BRNCBH	WHOLE_BRAIN.M7	TIS	0.632	sig	-	-	-	NA	NA
ENSG00000136436	CALCOCO2	BRNSNA	BRNSNA.M5	TIS	0.632	sig	-	sig	-	NA	NA
ENSG00000160190	SLC37A1	BRNCBH	CEREBELLUM.M3	TIS	0.632	sig	-	sig	-	NA	NA
ENSG00000060138	YBX3	BRNHIP	WHOLE_BRAIN.M8	TIS	0.631	sig	-	sig	-	NA	NA
ENSG00000091986	CCDC80	BRNCBH	WHOLE_BRAIN.M6	TIS	0.631	sig	-	-	-	NA	NA
ENSG00000092529	CAPN3	BRNAMY	WHOLE_BRAIN.M7	TIS	0.631	-	-	-	-	NA	NA
ENSG00000135148	TRAFD1	BRNSNA	WHOLE_BRAIN.M7	TIS	0.631	-	-	-	-	NA	NA
ENSG00000147669	POLR2K	BRNHIP	WHOLE_BRAIN.M4	TIS	0.631	sig	-	-	-	NA	NA
ENSG00000176105	YES1	BRNCBH	WHOLE_BRAIN.M6	TIS	0.631	-	-	-	-	NA	NA
ENSG00000197860	SGTB	BRNCTXB24	grey	TIS	0.631	sig	-	-	-	-	-
ENSG00000122873	CISD1	BRNCTX	WHOLE_BRAIN.M4	TIS	0.63	sig	-	-	-	-	-
ENSG00000154370	TRIM11	BRNHIP	grey	TIS	0.63	sig	-	-	-	NA	NA
ENSG00000169251	NMD3	BRNACC	BRNACC.M5	TIS	0.63	-	-	-	-	NA	NA
ENSG00000173988	LRRC63	BRNSNA	WHOLE_BRAIN.M7	TIS	0.63	sig	-	sig	-	NA	NA
ENSG00000197580	BCO2	BRNSNA	WHOLE_BRAIN.M4	TIS	0.63	sig	-	-	-	NA	NA
ENSG00000071967	CYBRD1	BRNCTX	WHOLE_BRAIN.M6	TIS	0.629	sig	-	sig	-	-	-
ENSG00000149573	MPZL2	BRNAMY	WHOLE_BRAIN.M8	TIS	0.629	-	-	-	-	NA	NA
ENSG00000177954	RPS27	BRNCBH	WHOLE_BRAIN.M2	TIS	0.629	sig	-	sig	-	NA	NA
ENSG00000181804	SLC9A9	BRNCTX	BRNCTX.M5	TIS	0.629	sig	-	sig	-	-	-
ENSG00000182685	BRICD5	BRNCTXBA9	BRNCTXBA9.M1	TIS	0.629	sig	-	-	-	-	-
ENSG00000184220	CMSS1	BRNAMY	WHOLE_BRAIN.M4	TIS	0.629	sig	sig	-	-	NA	NA
ENSG00000059728	MXD1	BRNAMY	ALL.M3	TIS	0.628	sig	-	-	-	NA	NA
ENSG00000112893	MAN2A1	BRNCBL	WHOLE_BRAIN.M7	TIS	0.628	sig	sig	-	-	NA	NA
ENSG00000161896	IP6K3	BRNCTXBA9	WHOLE_BRAIN.M7	TIS	0.628	sig	-	-	-	sig	-
ENSG00000163686	ABHD6	BRNACC	WHOLE_BRAIN.M7	TIS	0.628	sig	-	-	-	NA	NA
ENSG00000172458	IL17D	BRNCBH	WHOLE_BRAIN.M6	TIS	0.628	-	-	-	-	NA	NA
ENSG00000136305	CIDEB	BRNCBL	BRNCBL.M2	TIS	0.627	sig	-	sig	-	NA	NA
ENSG00000136867	SLC31A2	BRNCBL	WHOLE_BRAIN.M7	TIS	0.627	sig	-	-	-	NA	NA
ENSG00000142082	SIRT3	BRNHYP	grey	TIS	0.627	-	-	-	-	NA	NA
ENSG00000157693	TMEM268	BRNPUT	STR.M1	TIS	0.627	sig	-	sig	-	NA	NA
ENSG00000100554	ATP6V1D	BRNACC	WHOLE_BRAIN.M4	TIS	0.626	-	-	-	-	NA	NA
ENSG00000116266	STXBP3	BRNAMY	BRNAMY.M3	TIS	0.626	sig	-	sig	-	NA	NA
ENSG00000152784	PRDM8	BRNCBH	CEREBELLUM.M2	TIS	0.626	sig	-	-	-	NA	NA
ENSG00000158315	RHBDL2	BRNHIP	WHOLE_BRAIN.M7	TIS	0.626	sig	-	sig	-	NA	NA
ENSG00000169105	CHST14	BRNCTXB24	WHOLE_BRAIN.M6	TIS	0.626	sig	-	-	-	-	-
ENSG00000075568	TMEM131	BRNHYP	grey	TIS	0.625	sig	-	sig	-	NA	NA
ENSG00000140743	CDR2	BRNPUT	STR.M1	TIS	0.625	sig	-	-	-	NA	NA
ENSG00000144476	ACKR3	BRNHYP	BRNHYP.M7	TIS	0.625	-	-	-	-	NA	NA
ENSG00000184208	C22orf46	BRNPUT	BRNPUT.M2	TIS	0.625	sig	-	-	-	NA	NA
ENSG00000043462	LCP2	BRNCBL	WHOLE_BRAIN.M8	TIS	0.624	sig	-	sig	-	NA	NA
ENSG00000071967	CYBRD1	BRNCTXB24	WHOLE_BRAIN.M6	TIS	0.624	sig	-	sig	-	-	-
ENSG00000120149	MSX2	BRNCBL	WHOLE_BRAIN.M6	TIS	0.624	sig	-	-	-	NA	NA
ENSG00000128578	STRIP2	BRNSNA	WHOLE_BRAIN.M4	TIS	0.624	-	-	-	-	NA	NA
ENSG00000005436	GCFC2	BRNACC	ALL.M4	TIS	0.623	-	-	-	-	NA	NA
ENSG00000110107	PRPF19	BRNHYP	WHOLE_BRAIN.M4	TIS	0.623	sig	-	-	-	NA	NA
ENSG00000137267	TUBB2A	BRNHIP	WHOLE_BRAIN.M4	TIS	0.623	sig	-	-	-	NA	NA
ENSG00000178796	RIIAD1	BRNSNA	WHOLE_BRAIN.M4	TIS	0.623	-	-	-	-	NA	NA
ENSG00000180329	CCDC43	BRNAMY	WHOLE_BRAIN.M4	TIS	0.623	sig	sig	-	-	NA	NA
ENSG00000183662	FAM19A1	BRNCTXBA9	grey	TIS	0.623	sig	-	sig	-	-	-
ENSG00000187676	B3GLCT	BRNPUT	STR.M1	TIS	0.623	sig	-	-	-	NA	NA
ENSG00000127951	FGL2	BRNCBH	CEREBELLUM.M3	TIS	0.622	sig	-	-	-	NA	NA
ENSG00000198400	NTRK1	BRNPUT	BRNPUT.M3	TIS	0.622	sig	-	-	-	NA	NA
ENSG00000205133	TRIQK	BRNCBL	CEREBELLUM.M1	TIS	0.622	-	-	-	-	NA	NA
ENSG00000241399	CD302	BRNCTXB24	WHOLE_BRAIN.M6	TIS	0.622	sig	-	-	-	-	-
ENSG00000082556	OPRK1	BRNSNA	WHOLE_BRAIN.M4	TIS	0.621	-	-	-	-	NA	NA
ENSG00000130649	CYP2E1	BRNAMY	grey	TIS	0.621	sig	sig	-	-	NA	NA
ENSG00000132541	RIDA	BRNHYP	BRNHYP.M7	TIS	0.621	sig	NA	NA	NA	NA	NA
ENSG00000141668	CBLN2	BRNCTX	WHOLE_BRAIN.M4	TIS	0.621	sig	-	-	-	-	-
ENSG00000169085	C8orf46	BRNCTXB24	grey	TIS	0.621	sig	-	-	-	-	-
ENSG00000188010	MORN2	BRNPUT	BRNPUT.M4	TIS	0.621	sig	-	-	-	NA	NA
ENSG00000109881	CCDC34	BRNPUT	STR.M1	TIS	0.62	sig	-	-	-	NA	NA
ENSG00000130948	HSD17B3	BRNCTXB24	WHOLE_BRAIN.M7	TIS	0.62	sig	-	-	-	-	-
ENSG00000131089	ARHGEF9	BRNSNA	WHOLE_BRAIN.M4	TIS	0.62	sig	-	-	-	NA	NA
ENSG00000158315	RHBDL2	BRNCBL	WHOLE_BRAIN.M7	TIS	0.62	sig	-	sig	-	NA	NA
ENSG00000105784	RUNDC3B	BRNSNA	WHOLE_BRAIN.M4	TIS	0.619	sig	-	-	-	NA	NA
ENSG00000115365	LANCL1	BRNHYP	WHOLE_BRAIN.M7	TIS	0.619	sig	-	-	-	NA	NA
ENSG00000131969	ABHD12B	BRNPUT	STR.M1	TIS	0.619	sig	-	sig	-	NA	NA
ENSG00000133256	PDE6B	BRNCTX	WHOLE_BRAIN.M7	TIS	0.619	sig	sig	-	-	-	-
ENSG00000187778	MCRS1	BRNHIP	grey	TIS	0.619	-	-	-	-	NA	NA
ENSG00000164331	ANKRA2	BRNHIP	BRNHIP.M3	TIS	0.618	sig	-	-	-	NA	NA
ENSG00000184208	C22orf46	BRNHYP	WHOLE_BRAIN.M7	TIS	0.618	sig	sig	-	-	NA	NA
ENSG00000196218	RYR1	BRNHYP	BRNHYP.M6	TIS	0.618	sig	-	-	-	NA	NA
ENSG00000012124	CD22	BRNCBL	WHOLE_BRAIN.M7	TIS	0.617	sig	-	sig	-	NA	NA
ENSG00000123360	PDE1B	BRNSNA	WHOLE_BRAIN.M4	TIS	0.617	sig	-	-	-	NA	NA
ENSG00000134056	MRPS36	BRNACC	ALL.M4	TIS	0.617	sig	sig	-	-	NA	NA
ENSG00000150681	RGS18	BRNCTXB24	WHOLE_BRAIN.M10	TIS	0.617	sig	-	-	-	-	sig
ENSG00000160214	RRP1	BRNHIP	grey	TIS	0.617	-	-	-	-	NA	NA
ENSG00000049860	HEXB	BRNCDT	BRNCDT.M3	TIS	0.616	sig	-	-	-	NA	NA
ENSG00000060138	YBX3	BRNCDT	WHOLE_BRAIN.M8	TIS	0.616	-	-	-	-	NA	NA
ENSG00000138078	PREPL	BRNPUT	STR.M1	TIS	0.616	-	-	-	-	NA	NA
ENSG00000196365	LONP1	BRNACC	grey	TIS	0.616	-	-	-	-	NA	NA
ENSG00000196975	ANXA4	BRNHYP	WHOLE_BRAIN.M7	TIS	0.616	sig	sig	-	-	NA	NA
ENSG00000112343	TRIM38	BRNCTXBA9	WHOLE_BRAIN.M10	TIS	0.615	sig	-	sig	-	-	-
ENSG00000126733	DACH2	BRNHIP	WHOLE_BRAIN.M4	TIS	0.615	-	-	-	-	NA	NA
ENSG00000127955	GNAI1	BRNPUT	WHOLE_BRAIN.M7	TIS	0.615	sig	-	-	-	NA	NA
ENSG00000130948	HSD17B3	BRNCTXBA9	WHOLE_BRAIN.M7	TIS	0.615	sig	-	-	-	-	-
ENSG00000162444	RBP7	BRNCBL	WHOLE_BRAIN.M7	TIS	0.615	-	-	-	-	NA	NA
ENSG00000169764	UGP2	BRNSNA	WHOLE_BRAIN.M4	TIS	0.615	sig	-	-	-	NA	NA
ENSG00000197142	ACSL5	BRNHYP	BRNHYP.M4	TIS	0.615	sig	-	-	-	NA	NA
ENSG00000166257	SCN3B	BRNSNA	WHOLE_BRAIN.M4	TIS	0.614	sig	-	-	-	NA	NA
ENSG00000167995	BEST1	BRNCTX	WHOLE_BRAIN.M7	TIS	0.614	sig	-	-	-	-	-
ENSG00000168032	ENTPD3	BRNSNA	WHOLE_BRAIN.M4	TIS	0.614	sig	-	-	-	NA	NA
ENSG00000178965	ERICH3	BRNCTX	WHOLE_BRAIN.M4	TIS	0.614	sig	-	-	-	-	-
ENSG00000181991	MRPS11	BRNACC	grey	TIS	0.614	-	-	-	-	NA	NA
ENSG00000150656	CNDP1	BRNAMY	WHOLE_BRAIN.M7	TIS	0.613	sig	-	-	-	NA	NA
ENSG00000154001	PPP2R5E	BRNHIP	WHOLE_BRAIN.M4	TIS	0.613	-	-	-	-	NA	NA
ENSG00000176105	YES1	BRNCBL	WHOLE_BRAIN.M6	TIS	0.613	-	-	-	-	NA	NA
ENSG00000231500	RPS18	BRNHIP	WHOLE_BRAIN.M2	TIS	0.613	sig	sig	-	-	NA	NA
ENSG00000112343	TRIM38	BRNHIP	WHOLE_BRAIN.M10	TIS	0.612	-	-	-	-	NA	NA
ENSG00000112893	MAN2A1	BRNSNA	WHOLE_BRAIN.M7	TIS	0.612	sig	sig	-	-	NA	NA
ENSG00000115657	ABCB6	BRNSNA	WHOLE_BRAIN.M4	TIS	0.612	-	-	-	-	NA	NA
ENSG00000117155	SSX2IP	BRNACC	STR.M1	TIS	0.612	-	-	-	-	NA	NA
ENSG00000132932	ATP8A2	BRNHIP	WHOLE_BRAIN.M4	TIS	0.612	sig	-	-	-	NA	NA
ENSG00000172318	B3GALT1	BRNHYP	grey	TIS	0.612	-	-	-	-	NA	NA
ENSG00000184574	LPAR5	BRNCTXBA9	WHOLE_BRAIN.M10	TIS	0.612	sig	-	-	-	-	-
ENSG00000197121	PGAP1	BRNSNA	WHOLE_BRAIN.M4	TIS	0.612	sig	-	-	-	NA	NA
ENSG00000081479	LRP2	BRNCTX	WHOLE_BRAIN.M7	TIS	0.611	sig	-	-	-	-	-
ENSG00000111783	RFX4	BRNCBL	WHOLE_BRAIN.M6	TIS	0.611	sig	-	sig	-	NA	NA
ENSG00000124787	RPP40	BRNPUT	BRNPUT.M4	TIS	0.611	sig	-	-	-	NA	NA
ENSG00000126733	DACH2	BRNCTXB24	WHOLE_BRAIN.M4	TIS	0.611	sig	-	sig	-	sig	-
ENSG00000154678	PDE1C	BRNHYP	WHOLE_BRAIN.M7	TIS	0.611	-	-	-	-	NA	NA
ENSG00000168959	GRM5	BRNSNA	WHOLE_BRAIN.M4	TIS	0.611	sig	-	-	-	NA	NA
ENSG00000171714	ANO5	BRNSNA	WHOLE_BRAIN.M4	TIS	0.611	sig	-	-	-	NA	NA
ENSG00000185634	SHC4	BRNCTX	WHOLE_BRAIN.M7	TIS	0.611	sig	-	-	-	-	-
ENSG00000198739	LRRTM3	BRNACC	WHOLE_BRAIN.M4	TIS	0.611	-	-	-	-	NA	NA
ENSG00000133636	NTS	BRNAMY	ALL.M1	TIS	0.61	sig	-	-	-	NA	NA
ENSG00000134243	SORT1	BRNPUT	WHOLE_BRAIN.M7	TIS	0.61	sig	sig	-	-	NA	NA
ENSG00000148218	ALAD	BRNHYP	WHOLE_BRAIN.M7	TIS	0.61	-	-	-	-	NA	NA
ENSG00000148541	FAM13C	BRNCDT	WHOLE_BRAIN.M7	TIS	0.61	sig	-	-	-	NA	NA
ENSG00000196419	XRCC6	BRNHIP	WHOLE_BRAIN.M3	TIS	0.61	-	-	-	-	NA	NA
ENSG00000000938	FGR	BRNHYP	BRNHYP.M4	TIS	0.609	sig	sig	-	-	NA	NA
ENSG00000010810	FYN	BRNHYP	BRNHYP.M7	TIS	0.609	sig	sig	-	-	NA	NA
ENSG00000112893	MAN2A1	BRNHYP	WHOLE_BRAIN.M7	TIS	0.609	sig	-	sig	-	NA	NA
ENSG00000143207	RFWD2	BRNHYP	NS.SCTX.M1	TIS	0.609	sig	sig	-	-	NA	NA
ENSG00000150656	CNDP1	BRNHYP	WHOLE_BRAIN.M7	TIS	0.609	sig	sig	-	-	NA	NA
ENSG00000176890	TYMS	BRNCTX	WHOLE_BRAIN.M7	TIS	0.609	sig	-	sig	-	-	-
ENSG00000077238	IL4R	BRNCTXBA9	WHOLE_BRAIN.M8	TIS	0.608	sig	-	sig	-	-	-
ENSG00000105810	CDK6	BRNAMY	BRNAMY.M2	TIS	0.608	sig	-	-	-	NA	NA
ENSG00000137393	RNF144B	BRNCTX	WHOLE_BRAIN.M8	TIS	0.608	sig	-	sig	-	-	-
ENSG00000164309	CMYA5	BRNCBL	WHOLE_BRAIN.M6	TIS	0.608	sig	sig	-	-	NA	NA
ENSG00000177098	SCN4B	BRNSNA	WHOLE_BRAIN.M4	TIS	0.608	sig	-	-	-	NA	NA
ENSG00000183230	CTNNA3	BRNCTX	WHOLE_BRAIN.M7	TIS	0.608	sig	-	sig	-	-	-
ENSG00000065057	NTHL1	BRNPUT	STR.M1	TIS	0.607	-	-	-	-	NA	NA
ENSG00000079435	LIPE	BRNCTX	WHOLE_BRAIN.M7	TIS	0.607	sig	-	sig	-	-	-
ENSG00000079482	OPHN1	BRNAMY	WHOLE_BRAIN.M6	TIS	0.607	sig	-	-	-	NA	NA
ENSG00000104723	TUSC3	BRNHYP	WHOLE_BRAIN.M4	TIS	0.607	-	-	-	-	NA	NA
ENSG00000150510	FAM124A	BRNHYP	WHOLE_BRAIN.M7	TIS	0.607	sig	sig	-	-	NA	NA
ENSG00000157064	NMNAT2	BRNACC	STR.M1	TIS	0.607	sig	-	-	-	NA	NA
ENSG00000157538	DSCR3	BRNAMY	grey	TIS	0.607	-	-	-	-	NA	NA
ENSG00000173588	CEP83	BRNHYP	ALL.M1	TIS	0.607	-	-	-	-	NA	NA
ENSG00000164129	NPY5R	BRNPUT	STR.M1	TIS	0.606	sig	-	sig	-	NA	NA
ENSG00000168672	FAM84B	BRNCTX	WHOLE_BRAIN.M7	TIS	0.606	sig	-	-	-	-	-
ENSG00000206535	LNP1	BRNSNA	WHOLE_BRAIN.M4	TIS	0.606	sig	-	-	-	NA	NA
ENSG00000131873	CHSY1	BRNPUT	WHOLE_BRAIN.M8	TIS	0.605	sig	-	-	-	NA	NA
ENSG00000164199	ADGRV1	BRNSNA	WHOLE_BRAIN.M4	TIS	0.605	-	-	-	-	NA	NA
ENSG00000165280	VCP	BRNAMY	NS.SCTX.M1	TIS	0.605	-	sig	-	-	NA	NA
ENSG00000173988	LRRC63	BRNCTX	WHOLE_BRAIN.M7	TIS	0.605	sig	-	sig	-	sig	-
ENSG00000075234	TTC38	BRNPUT	BRNPUT.M7	TIS	0.604	sig	-	sig	-	NA	NA
ENSG00000101871	MID1	BRNCTXBA9	WHOLE_BRAIN.M6	TIS	0.604	sig	-	sig	-	-	-
ENSG00000104472	CHRAC1	BRNAMY	WHOLE_BRAIN.M7	TIS	0.604	sig	-	-	-	NA	NA
ENSG00000115762	PLEKHB2	BRNPUT	STR.M1	TIS	0.604	sig	-	sig	-	NA	NA
ENSG00000130413	STK33	BRNCTXBA9	WHOLE_BRAIN.M6	TIS	0.604	sig	sig	-	-	-	-
ENSG00000159588	CCDC17	BRNCTXBA9	BRNCTXBA9.M9	TIS	0.604	sig	-	sig	-	sig	-
ENSG00000173261	PLAC8L1	BRNHIP	NS.SCTX.M1	TIS	0.604	sig	-	sig	-	NA	NA
ENSG00000198223	CSF2RA	BRNCBH	WHOLE_BRAIN.M10	TIS	0.604	sig	-	sig	-	NA	NA
ENSG00000006432	MAP3K9	BRNHIP	WHOLE_BRAIN.M4	TIS	0.603	sig	-	-	-	NA	NA
ENSG00000112276	BVES	BRNHIP	WHOLE_BRAIN.M7	TIS	0.603	sig	-	-	-	NA	NA
ENSG00000112293	GPLD1	BRNCBH	CEREBELLUM.M4	TIS	0.603	sig	-	sig	-	NA	NA
ENSG00000132965	ALOX5AP	BRNHYP	WHOLE_BRAIN.M10	TIS	0.603	sig	sig	-	-	NA	NA
ENSG00000183775	KCTD16	BRNAMY	WHOLE_BRAIN.M4	TIS	0.603	-	sig	-	-	NA	NA
ENSG00000089693	MLF2	BRNACC	STR.M1	TIS	0.602	-	-	-	-	NA	NA
ENSG00000141338	ABCA8	BRNSNA	WHOLE_BRAIN.M7	TIS	0.602	sig	-	-	-	NA	NA
ENSG00000143603	KCNN3	BRNAMY	WHOLE_BRAIN.M6	TIS	0.602	sig	-	sig	-	NA	NA
ENSG00000143603	KCNN3	BRNHYP	BRNHYP.M7	TIS	0.602	-	sig	-	-	NA	NA
ENSG00000167549	CORO6	BRNHYP	grey	TIS	0.602	sig	sig	-	-	NA	NA
ENSG00000168214	RBPJ	BRNCTX	WHOLE_BRAIN.M7	TIS	0.602	sig	-	sig	-	-	-
ENSG00000176946	THAP4	BRNAMY	NS.SCTX.M1	TIS	0.602	-	-	-	-	NA	NA
ENSG00000114019	AMOTL2	BRNHYP	WHOLE_BRAIN.M7	TIS	0.601	sig	sig	-	-	NA	NA
ENSG00000134684	YARS	BRNHYP	ALL.M3	TIS	0.601	-	-	-	-	NA	NA
ENSG00000159352	PSMD4	BRNACC	grey	TIS	0.601	-	-	-	-	NA	NA
ENSG00000166923	GREM1	BRNACC	WHOLE_BRAIN.M7	TIS	0.601	-	-	-	-	NA	NA
ENSG00000173531	MST1	BRNCTXBA9	BROD.M1	TIS	0.601	sig	sig	sig	-	-	-
ENSG00000101850	GPR143	BRNCBL	WHOLE_BRAIN.M6	TIS	0.6	sig	-	-	-	NA	NA
ENSG00000103978	TMEM87A	BRNHIP	WHOLE_BRAIN.M7	TIS	0.6	sig	-	sig	-	NA	NA
ENSG00000108590	MED31	BRNACC	WHOLE_BRAIN.M4	TIS	0.6	-	-	-	-	NA	NA
ENSG00000150201	FXYD4	BRNCTXBA9	WHOLE_BRAIN.M7	TIS	0.6	sig	-	sig	-	-	-
ENSG00000150656	CNDP1	BRNCTXB24	WHOLE_BRAIN.M7	TIS	0.6	sig	-	sig	-	-	-
ENSG00000169432	SCN9A	BRNSNA	WHOLE_BRAIN.M4	TIS	0.6	sig	-	-	-	NA	NA
ENSG00000173253	DMRT2	BRNCTX	WHOLE_BRAIN.M7	TIS	0.6	sig	sig	-	-	-	-
ENSG00000174446	SNAPC5	BRNCTX	WHOLE_BRAIN.M4	TIS	0.6	sig	-	-	-	-	-
ENSG00000186417	GLDN	BRNCTXB24	WHOLE_BRAIN.M7	TIS	0.6	sig	-	sig	-	-	-
ENSG00000150656	CNDP1	BRNHIP	WHOLE_BRAIN.M7	TIS	0.599	sig	-	-	-	NA	NA
ENSG00000163406	SLC15A2	BRNPUT	WHOLE_BRAIN.M6	TIS	0.599	sig	-	sig	-	NA	NA
ENSG00000173409	ARV1	BRNHYP	ALL.M3	TIS	0.599	sig	-	sig	-	NA	NA
ENSG00000177181	RIMKLA	BRNCDT	STR.M2	TIS	0.599	sig	-	sig	-	NA	NA
ENSG00000197362	ZNF786	BRNHIP	grey	TIS	0.599	sig	-	-	-	NA	NA
ENSG00000065809	FAM107B	BRNCTXB24	WHOLE_BRAIN.M7	TIS	0.598	sig	-	sig	-	-	-
ENSG00000081479	LRP2	BRNCBL	WHOLE_BRAIN.M7	TIS	0.598	sig	-	-	-	NA	NA
ENSG00000105618	PRPF31	BRNSNA	WHOLE_BRAIN.M9	TIS	0.598	-	-	-	-	NA	NA
ENSG00000122435	TRMT13	BRNACC	BRNACC.M5	TIS	0.598	sig	-	sig	-	NA	NA
ENSG00000150361	KLHL1	BRNCBH	CEREBELLUM.M3	TIS	0.598	-	-	-	-	NA	NA
ENSG00000151135	TMEM263	BRNAMY	WHOLE_BRAIN.M4	TIS	0.598	-	-	-	-	NA	NA
ENSG00000173166	RAPH1	BRNHYP	grey	TIS	0.598	-	-	-	-	NA	NA
ENSG00000178965	ERICH3	BRNCTXB24	WHOLE_BRAIN.M4	TIS	0.598	sig	-	-	-	-	sig
ENSG00000241399	CD302	BRNCTX	WHOLE_BRAIN.M6	TIS	0.598	-	-	-	-	-	-
ENSG00000012124	CD22	BRNCBH	WHOLE_BRAIN.M7	TIS	0.597	sig	-	sig	-	NA	NA
ENSG00000016391	CHDH	BRNCTXBA9	WHOLE_BRAIN.M6	TIS	0.597	sig	-	sig	-	-	-
ENSG00000049089	COL9A2	BRNHIP	WHOLE_BRAIN.M7	TIS	0.597	sig	-	-	-	NA	NA
ENSG00000114541	FRMD4B	BRNCBL	WHOLE_BRAIN.M7	TIS	0.597	sig	-	-	-	NA	NA
ENSG00000143436	MRPL9	BRNACC	grey	TIS	0.597	sig	-	sig	-	NA	NA
ENSG00000147669	POLR2K	BRNSNA	WHOLE_BRAIN.M4	TIS	0.597	sig	-	-	-	NA	NA
ENSG00000154319	FAM167A	BRNCBH	WHOLE_BRAIN.M6	TIS	0.597	sig	sig	-	-	NA	NA
ENSG00000166923	GREM1	BRNCTX	WHOLE_BRAIN.M7	TIS	0.597	sig	sig	-	-	-	-
ENSG00000174502	SLC26A9	BRNCTXB24	BRNCTXB24.M3	TIS	0.597	sig	-	-	-	-	-
ENSG00000186889	TMEM17	BRNSNA	WHOLE_BRAIN.M4	TIS	0.597	-	-	-	-	NA	NA
ENSG00000203877	RIPPLY2	BRNPUT	STR.M1	TIS	0.597	-	-	-	-	NA	NA
ENSG00000008405	CRY1	BRNAMY	ALL.M3	TIS	0.596	sig	-	-	-	NA	NA
ENSG00000075826	SEC31B	BRNCTXB24	WHOLE_BRAIN.M3	TIS	0.596	sig	-	sig	-	-	-
ENSG00000075826	SEC31B	BRNCTXBA9	BROD.M1	TIS	0.596	sig	-	sig	-	-	-
ENSG00000111664	GNB3	BRNACC	WHOLE_BRAIN.M9	TIS	0.596	sig	-	sig	-	NA	NA
ENSG00000115252	PDE1A	BRNCBL	CEREBELLUM.M1	TIS	0.596	-	-	-	-	NA	NA
ENSG00000141338	ABCA8	BRNHIP	WHOLE_BRAIN.M7	TIS	0.596	sig	-	sig	-	NA	NA
ENSG00000094841	UPRT	BRNCBH	CEREBELLUM.M5	TIS	0.595	sig	-	-	-	NA	NA
ENSG00000101138	CSTF1	BRNACC	ALL.M4	TIS	0.595	sig	-	-	-	NA	NA
ENSG00000105612	DNASE2	BRNCTXB24	WHOLE_BRAIN.M6	TIS	0.595	sig	-	sig	-	-	-
ENSG00000119682	AREL1	BRNSNA	WHOLE_BRAIN.M4	TIS	0.595	sig	-	-	-	NA	NA
ENSG00000151948	GLT1D1	BRNSNA	WHOLE_BRAIN.M4	TIS	0.595	sig	-	-	-	NA	NA
ENSG00000155093	PTPRN2	BRNHYP	WHOLE_BRAIN.M4	TIS	0.595	-	-	-	-	NA	NA
ENSG00000171617	ENC1	BRNACC	STR.M1	TIS	0.595	sig	-	-	-	NA	NA
ENSG00000175215	CTDSP2	BRNHYP	BRNHYP.M3	TIS	0.595	sig	-	sig	-	NA	NA
ENSG00000185105	MYADML2	BRNHIP	grey	TIS	0.595	-	-	-	-	NA	NA
ENSG00000099849	RASSF7	BRNCTX	BRNCTX.M1	TIS	0.594	sig	-	sig	-	-	-
ENSG00000112343	TRIM38	BRNSNA	WHOLE_BRAIN.M10	TIS	0.594	sig	-	-	-	NA	NA
ENSG00000141076	UTP4	BRNHIP	grey	TIS	0.594	sig	-	sig	-	NA	NA
ENSG00000156471	PTDSS1	BRNHYP	WHOLE_BRAIN.M4	TIS	0.594	sig	-	-	-	NA	NA
ENSG00000158315	RHBDL2	BRNHYP	WHOLE_BRAIN.M7	TIS	0.594	sig	sig	-	-	NA	NA
ENSG00000162377	COA7	BRNSNA	WHOLE_BRAIN.M4	TIS	0.594	sig	-	-	-	NA	NA
ENSG00000171051	FPR1	BRNCBL	WHOLE_BRAIN.M8	TIS	0.594	sig	sig	-	-	NA	NA
ENSG00000173253	DMRT2	BRNCBL	WHOLE_BRAIN.M7	TIS	0.594	-	-	-	-	NA	NA
ENSG00000184831	APOO	BRNHIP	WHOLE_BRAIN.M3	TIS	0.594	sig	-	-	-	NA	NA
ENSG00000107902	LHPP	BRNACC	WHOLE_BRAIN.M7	TIS	0.593	sig	-	sig	-	NA	NA
ENSG00000148541	FAM13C	BRNAMY	WHOLE_BRAIN.M7	TIS	0.593	sig	-	-	-	NA	NA
ENSG00000149970	CNKSR2	BRNAMY	WHOLE_BRAIN.M4	TIS	0.593	-	-	-	-	NA	NA
ENSG00000163050	COQ8A	BRNHYP	grey	TIS	0.593	-	-	-	-	NA	NA
ENSG00000163466	ARPC2	BRNAMY	WHOLE_BRAIN.M4	TIS	0.593	-	-	-	-	NA	NA
ENSG00000163659	TIPARP	BRNCTXBA9	BRNCTXBA9.M9	TIS	0.593	sig	-	-	-	-	-
ENSG00000166922	SCG5	BRNPUT	STR.M1	TIS	0.593	sig	-	-	-	NA	NA
ENSG00000171208	NETO2	BRNSNA	WHOLE_BRAIN.M4	TIS	0.593	sig	-	-	-	NA	NA
ENSG00000204278	TMEM235	BRNCTXBA9	WHOLE_BRAIN.M7	TIS	0.593	sig	-	sig	-	-	-
ENSG00000246922	UBAP1L	BRNCBH	BRNCBH.M3	TIS	0.593	-	-	-	-	NA	NA
ENSG00000248487	ABHD14A	BRNHIP	NS.SCTX.M1	TIS	0.593	sig	-	sig	-	NA	NA
ENSG00000117408	IPO13	BRNHYP	WHOLE_BRAIN.M7	TIS	0.592	sig	sig	-	-	NA	NA
ENSG00000119705	SLIRP	BRNAMY	grey	TIS	0.592	-	-	-	-	NA	NA
ENSG00000124207	CSE1L	BRNAMY	grey	TIS	0.592	-	-	-	-	NA	NA
ENSG00000125703	ATG4C	BRNHIP	WHOLE_BRAIN.M7	TIS	0.592	sig	-	sig	-	NA	NA
ENSG00000148187	MRRF	BRNPUT	WHOLE_BRAIN.M9	TIS	0.592	sig	-	-	-	NA	NA
ENSG00000158352	SHROOM4	BRNCTX	WHOLE_BRAIN.M7	TIS	0.592	sig	-	sig	-	-	-
ENSG00000160932	LY6E	BRNACC	STR.M1	TIS	0.592	sig	-	sig	-	NA	NA
ENSG00000167995	BEST1	BRNHIP	WHOLE_BRAIN.M7	TIS	0.592	sig	-	-	-	NA	NA
ENSG00000177181	RIMKLA	BRNSNA	WHOLE_BRAIN.M4	TIS	0.592	sig	-	-	-	NA	NA
ENSG00000178796	RIIAD1	BRNPUT	STR.M1	TIS	0.592	sig	-	sig	-	NA	NA
ENSG00000187091	PLCD1	BRNCTX	BRNCTX.M5	TIS	0.592	sig	-	sig	-	-	-
ENSG00000078725	BRINP1	BRNHYP	grey	TIS	0.591	-	-	-	-	NA	NA
ENSG00000100767	PAPLN	BRNCTXBA9	WHOLE_BRAIN.M6	TIS	0.591	sig	-	-	-	-	-
ENSG00000124356	STAMBP	BRNHYP	BRNHYP.M1	TIS	0.591	sig	-	-	-	NA	NA
ENSG00000169933	FRMPD4	BRNPUT	STR.M1	TIS	0.591	sig	-	-	-	NA	NA
ENSG00000183230	CTNNA3	BRNCTXB24	WHOLE_BRAIN.M7	TIS	0.591	sig	-	sig	-	-	-
ENSG00000184634	MED12	BRNHYP	BRNHYP.M2	TIS	0.591	-	sig	-	-	NA	NA
ENSG00000185634	SHC4	BRNHIP	WHOLE_BRAIN.M7	TIS	0.591	sig	-	-	-	NA	NA
ENSG00000186417	GLDN	BRNCTX	WHOLE_BRAIN.M7	TIS	0.591	sig	-	sig	-	-	-
ENSG00000101463	SYNDIG1	BRNCTXB24	grey	TIS	0.59	sig	-	sig	-	-	-
ENSG00000118707	TGIF2	BRNCTXB24	WHOLE_BRAIN.M6	TIS	0.59	sig	-	sig	-	sig	-
ENSG00000121933	TMIGD3	BRNCBH	WHOLE_BRAIN.M10	TIS	0.59	sig	-	sig	-	NA	NA
ENSG00000131873	CHSY1	BRNCDT	WHOLE_BRAIN.M8	TIS	0.59	sig	-	-	-	NA	NA
ENSG00000136960	ENPP2	BRNAMY	WHOLE_BRAIN.M7	TIS	0.59	sig	-	sig	-	NA	NA
ENSG00000176244	ACBD7	BRNPUT	WHOLE_BRAIN.M6	TIS	0.59	sig	sig	-	sig	NA	NA
ENSG00000221963	APOL6	BRNCBH	WHOLE_BRAIN.M6	TIS	0.59	-	sig	-	-	NA	NA
ENSG00000008382	MPND	BRNACC	grey	TIS	0.589	-	-	-	-	NA	NA
ENSG00000077238	IL4R	BRNCTXB24	WHOLE_BRAIN.M8	TIS	0.589	sig	-	sig	-	-	-
ENSG00000112343	TRIM38	BRNCTXB24	WHOLE_BRAIN.M10	TIS	0.589	sig	-	sig	-	-	-
ENSG00000122435	TRMT13	BRNHIP	WHOLE_BRAIN.M7	TIS	0.589	sig	-	-	-	NA	NA
ENSG00000146648	EGFR	BRNCBH	WHOLE_BRAIN.M6	TIS	0.589	sig	-	-	-	NA	NA
ENSG00000154319	FAM167A	BRNCTXB24	WHOLE_BRAIN.M6	TIS	0.589	sig	-	-	-	-	-
ENSG00000164347	GFM2	BRNHYP	ALL.M3	TIS	0.589	sig	sig	sig	-	NA	NA
ENSG00000166342	NETO1	BRNAMY	WHOLE_BRAIN.M4	TIS	0.589	-	-	-	-	NA	NA
ENSG00000167972	ABCA3	BRNHYP	WHOLE_BRAIN.M4	TIS	0.589	-	-	-	-	NA	NA
ENSG00000177511	ST8SIA3	BRNSNA	WHOLE_BRAIN.M4	TIS	0.589	sig	-	-	-	NA	NA
ENSG00000198380	GFPT1	BRNHYP	WHOLE_BRAIN.M4	TIS	0.589	sig	-	-	-	NA	NA
ENSG00000006747	SCIN	BRNCBH	WHOLE_BRAIN.M10	TIS	0.588	-	-	-	-	NA	NA
ENSG00000012061	ERCC1	BRNAMY	grey	TIS	0.588	-	-	-	-	NA	NA
ENSG00000145808	ADAMTS19	BRNPUT	STR.M1	TIS	0.588	sig	-	-	-	NA	NA
ENSG00000162687	KCNT2	BRNHIP	grey	TIS	0.588	sig	-	-	-	NA	NA
ENSG00000166394	CYB5R2	BRNCTXBA9	WHOLE_BRAIN.M7	TIS	0.588	sig	-	sig	-	-	-
ENSG00000065809	FAM107B	BRNCTX	WHOLE_BRAIN.M7	TIS	0.587	sig	-	sig	-	-	-
ENSG00000067836	ROGDI	BRNAMY	WHOLE_BRAIN.M7	TIS	0.587	sig	-	-	-	NA	NA
ENSG00000067842	ATP2B3	BRNACC	STR.M1	TIS	0.587	sig	-	-	-	NA	NA
ENSG00000078403	MLLT10	BRNHYP	WHOLE_BRAIN.M1	TIS	0.587	-	-	-	-	NA	NA
ENSG00000103121	CMC2	BRNCTXBA9	grey	TIS	0.587	sig	-	-	-	-	-
ENSG00000133131	MORC4	BRNACC	WHOLE_BRAIN.M8	TIS	0.587	-	-	-	-	NA	NA
ENSG00000160799	CCDC12	BRNACC	grey	TIS	0.587	-	-	-	-	NA	NA
ENSG00000162639	HENMT1	BRNCTXBA9	WHOLE_BRAIN.M4	TIS	0.587	sig	-	-	-	-	-
ENSG00000168309	FAM107A	BRNCTXB24	WHOLE_BRAIN.M6	TIS	0.587	sig	-	sig	-	-	-
ENSG00000169255	B3GALNT1	BRNHYP	WHOLE_BRAIN.M4	TIS	0.587	-	-	-	-	NA	NA
ENSG00000187775	DNAH17	BRNCTXB24	WHOLE_BRAIN.M7	TIS	0.587	sig	-	-	-	-	-
ENSG00000204381	LAYN	BRNCTXB24	WHOLE_BRAIN.M7	TIS	0.587	sig	-	sig	-	-	-
ENSG00000111348	ARHGDIB	BRNAMY	WHOLE_BRAIN.M10	TIS	0.586	sig	-	sig	-	NA	NA
ENSG00000116898	MRPS15	BRNSNA	WHOLE_BRAIN.M4	TIS	0.586	sig	-	sig	-	NA	NA
ENSG00000122694	GLIPR2	BRNHYP	WHOLE_BRAIN.M7	TIS	0.586	sig	sig	-	-	NA	NA
ENSG00000150361	KLHL1	BRNCBL	CEREBELLUM.M3	TIS	0.586	-	-	-	-	NA	NA
ENSG00000164124	TMEM144	BRNHIP	WHOLE_BRAIN.M7	TIS	0.586	sig	-	-	-	NA	NA
ENSG00000186417	GLDN	BRNSNA	WHOLE_BRAIN.M7	TIS	0.586	sig	-	-	-	NA	NA
ENSG00000187775	DNAH17	BRNCTX	WHOLE_BRAIN.M7	TIS	0.586	sig	-	-	-	-	-
ENSG00000081803	CADPS2	BRNCBH	grey	TIS	0.585	-	-	-	-	NA	NA
ENSG00000100242	SUN2	BRNACC	WHOLE_BRAIN.M7	TIS	0.585	sig	-	-	-	NA	NA
ENSG00000106261	ZKSCAN1	BRNHYP	WHOLE_BRAIN.M7	TIS	0.585	sig	-	-	-	NA	NA
ENSG00000108733	PEX12	BRNAMY	BRNAMY.M1	TIS	0.585	sig	sig	sig	-	NA	NA
ENSG00000144224	UBXN4	BRNACC	BRNACC.M5	TIS	0.585	-	-	-	-	NA	NA
ENSG00000161395	PGAP3	BRNHYP	grey	TIS	0.585	-	-	-	-	NA	NA
ENSG00000176946	THAP4	BRNSNA	WHOLE_BRAIN.M4	TIS	0.585	sig	-	-	-	NA	NA
ENSG00000115204	MPV17	BRNACC	grey	TIS	0.584	-	-	-	-	NA	NA
ENSG00000125482	TTF1	BRNPUT	BRNPUT.M4	TIS	0.584	-	-	-	-	NA	NA
ENSG00000144451	SPAG16	BRNCBL	CEREBELLUM.M5	TIS	0.584	sig	-	sig	-	NA	NA
ENSG00000154864	PIEZO2	BRNCTXB24	WHOLE_BRAIN.M7	TIS	0.584	sig	-	-	-	-	-
ENSG00000166783	KIAA0430	BRNSNA	WHOLE_BRAIN.M4	TIS	0.584	-	-	-	-	NA	NA
ENSG00000167173	C15orf39	BRNCBL	WHOLE_BRAIN.M6	TIS	0.584	-	-	-	-	NA	NA
ENSG00000182685	BRICD5	BRNHIP	NS.SCTX.M1	TIS	0.584	-	-	-	-	NA	NA
ENSG00000075043	KCNQ2	BRNHYP	grey	TIS	0.583	-	-	-	-	NA	NA
ENSG00000133958	UNC79	BRNSNA	WHOLE_BRAIN.M4	TIS	0.583	-	-	-	-	NA	NA
ENSG00000153253	SCN3A	BRNSNA	WHOLE_BRAIN.M4	TIS	0.583	sig	sig	-	-	NA	NA
ENSG00000156709	AIFM1	BRNPUT	WHOLE_BRAIN.M9	TIS	0.583	-	-	-	-	NA	NA
ENSG00000161654	LSM12	BRNCBL	grey	TIS	0.583	-	-	-	-	NA	NA
ENSG00000165449	SLC16A9	BRNCTX	WHOLE_BRAIN.M6	TIS	0.583	sig	-	sig	-	-	-
ENSG00000168546	GFRA2	BRNHIP	WHOLE_BRAIN.M4	TIS	0.583	sig	-	sig	-	NA	NA
ENSG00000188747	NOXA1	BRNCBL	BRNCBL.M5	TIS	0.583	sig	-	sig	-	NA	NA
ENSG00000077152	UBE2T	BRNCTXBA9	WHOLE_BRAIN.M4	TIS	0.582	sig	-	-	-	-	-
ENSG00000092969	TGFB2	BRNPUT	WHOLE_BRAIN.M6	TIS	0.582	sig	-	-	-	NA	NA
ENSG00000114867	EIF4G1	BRNHYP	NS.SCTX.M1	TIS	0.582	sig	-	sig	-	NA	NA
ENSG00000133983	COX16	BRNAMY	WHOLE_BRAIN.M4	TIS	0.582	sig	sig	-	-	NA	NA
ENSG00000136522	MRPL47	BRNCBL	grey	TIS	0.582	sig	-	-	-	NA	NA
ENSG00000138759	FRAS1	BRNCDT	STR.M2	TIS	0.582	sig	-	sig	-	NA	NA
ENSG00000165410	CFL2	BRNACC	WHOLE_BRAIN.M7	TIS	0.582	-	-	-	-	NA	NA
ENSG00000184574	LPAR5	BRNCTXB24	WHOLE_BRAIN.M10	TIS	0.582	sig	-	-	-	-	-
ENSG00000066027	PPP2R5A	BRNSNA	WHOLE_BRAIN.M6	TIS	0.581	sig	-	sig	-	NA	NA
ENSG00000090263	MRPS33	BRNSNA	WHOLE_BRAIN.M4	TIS	0.581	sig	-	-	-	NA	NA
ENSG00000134020	PEBP4	BRNPUT	WHOLE_BRAIN.M6	TIS	0.581	sig	-	-	-	NA	NA
ENSG00000137776	SLTM	BRNHYP	WHOLE_BRAIN.M7	TIS	0.581	sig	-	sig	-	NA	NA
ENSG00000146267	FAXC	BRNHIP	WHOLE_BRAIN.M4	TIS	0.581	sig	-	-	-	NA	NA
ENSG00000153822	KCNJ16	BRNCBH	WHOLE_BRAIN.M6	TIS	0.581	sig	-	-	-	NA	NA
ENSG00000158109	TPRG1L	BRNACC	STR.M1	TIS	0.581	-	-	-	-	NA	NA
ENSG00000168309	FAM107A	BRNCTX	BRNCTX.M5	TIS	0.581	sig	-	sig	-	-	-
ENSG00000179115	FARSA	BRNHIP	WHOLE_BRAIN.M4	TIS	0.581	sig	-	-	-	NA	NA
ENSG00000184208	C22orf46	BRNHIP	WHOLE_BRAIN.M7	TIS	0.581	-	-	-	-	NA	NA
ENSG00000186417	GLDN	BRNCTXBA9	WHOLE_BRAIN.M7	TIS	0.581	sig	-	sig	-	-	-
ENSG00000000938	FGR	BRNAMY	WHOLE_BRAIN.M11	TIS	0.58	sig	-	-	-	NA	NA
ENSG00000121933	TMIGD3	BRNPUT	WHOLE_BRAIN.M10	TIS	0.58	sig	-	sig	-	NA	NA
ENSG00000123154	WDR83	BRNACC	grey	TIS	0.58	-	-	-	-	NA	NA
ENSG00000129757	CDKN1C	BRNCTXBA9	WHOLE_BRAIN.M7	TIS	0.58	sig	-	-	-	-	-
ENSG00000147383	NSDHL	BRNHYP	NS.SCTX.M1	TIS	0.58	sig	sig	-	-	NA	NA
ENSG00000150656	CNDP1	BRNCBL	WHOLE_BRAIN.M7	TIS	0.58	sig	-	sig	-	NA	NA
ENSG00000154548	SRSF12	BRNSNA	WHOLE_BRAIN.M4	TIS	0.58	sig	-	-	-	NA	NA
ENSG00000154553	PDLIM3	BRNSNA	WHOLE_BRAIN.M6	TIS	0.58	sig	-	-	-	NA	NA
ENSG00000162444	RBP7	BRNCTXBA9	WHOLE_BRAIN.M7	TIS	0.58	sig	-	-	-	-	-
ENSG00000172382	PRSS27	BRNCBL	BRNCBL.M5	TIS	0.58	sig	-	sig	-	NA	NA
ENSG00000071205	ARHGAP10	BRNCBL	WHOLE_BRAIN.M6	TIS	0.579	sig	-	-	-	NA	NA
ENSG00000071553	ATP6AP1	BRNHYP	WHOLE_BRAIN.M4	TIS	0.579	-	-	-	-	NA	NA
ENSG00000120729	MYOT	BRNHYP	WHOLE_BRAIN.M7	TIS	0.579	-	sig	-	-	NA	NA
ENSG00000141756	FKBP10	BRNCTXB24	WHOLE_BRAIN.M6	TIS	0.579	sig	-	sig	-	-	-
ENSG00000142168	SOD1	BRNSNA	WHOLE_BRAIN.M4	TIS	0.579	sig	-	-	-	NA	NA
ENSG00000225921	NOL7	BRNAMY	grey	TIS	0.579	-	-	-	-	NA	NA
ENSG00000078596	ITM2A	BRNACC	WHOLE_BRAIN.M11	TIS	0.578	-	-	-	-	NA	NA
ENSG00000137507	LRRC32	BRNSNA	WHOLE_BRAIN.M8	TIS	0.578	sig	-	sig	-	NA	NA
ENSG00000142583	SLC2A5	BRNCBH	WHOLE_BRAIN.M10	TIS	0.578	sig	-	-	-	NA	NA
ENSG00000168394	TAP1	BRNPUT	WHOLE_BRAIN.M8	TIS	0.578	sig	-	sig	-	NA	NA
ENSG00000169413	RNASE6	BRNCTXB24	WHOLE_BRAIN.M10	TIS	0.578	sig	-	sig	-	-	-
ENSG00000171860	C3AR1	BRNCBH	WHOLE_BRAIN.M10	TIS	0.578	sig	-	sig	-	NA	NA
ENSG00000176383	B3GNT4	BRNHIP	WHOLE_BRAIN.M4	TIS	0.578	sig	-	-	-	NA	NA
ENSG00000185634	SHC4	BRNCBH	WHOLE_BRAIN.M7	TIS	0.578	sig	-	-	-	NA	NA
ENSG00000186687	LYRM7	BRNCTXBA9	ALL.M4	TIS	0.578	sig	-	sig	-	sig	-
ENSG00000198739	LRRTM3	BRNSNA	WHOLE_BRAIN.M4	TIS	0.578	sig	-	-	-	NA	NA
ENSG00000204186	ZDBF2	BRNCBL	CEREBELLUM.M1	TIS	0.578	sig	-	sig	-	NA	NA
ENSG00000001461	NIPAL3	BRNHIP	WHOLE_BRAIN.M7	TIS	0.577	-	-	-	-	NA	NA
ENSG00000103381	CPPED1	BRNHIP	WHOLE_BRAIN.M7	TIS	0.577	sig	-	-	-	NA	NA
ENSG00000112276	BVES	BRNHYP	WHOLE_BRAIN.M7	TIS	0.577	sig	NA	NA	NA	NA	NA
ENSG00000117906	RCN2	BRNHYP	WHOLE_BRAIN.M4	TIS	0.577	sig	-	-	-	NA	NA
ENSG00000137460	FHDC1	BRNPUT	STR.M1	TIS	0.577	-	-	-	-	NA	NA
ENSG00000137817	PARP6	BRNHYP	NS.SCTX.M1	TIS	0.577	-	-	-	-	NA	NA
ENSG00000162951	LRRTM1	BRNPUT	STR.M1	TIS	0.577	sig	-	-	-	NA	NA
ENSG00000166669	ATF7IP2	BRNAMY	NS.SCTX.M1	TIS	0.577	-	-	-	-	NA	NA
ENSG00000187775	DNAH17	BRNHYP	WHOLE_BRAIN.M7	TIS	0.577	sig	sig	-	-	NA	NA
ENSG00000215475	SIAH3	BRNCTXB24	BROD.M8	TIS	0.577	sig	-	-	-	-	-
ENSG00000071991	CDH19	BRNCTX	WHOLE_BRAIN.M7	TIS	0.576	sig	-	sig	-	-	-
ENSG00000081479	LRP2	BRNCTXB24	WHOLE_BRAIN.M7	TIS	0.576	sig	-	-	-	-	-
ENSG00000119760	SUPT7L	BRNHYP	ALL.M3	TIS	0.576	sig	-	-	-	NA	NA
ENSG00000126432	PRDX5	BRNACC	grey	TIS	0.576	-	-	-	-	NA	NA
ENSG00000130822	PNCK	BRNHIP	WHOLE_BRAIN.M4	TIS	0.576	-	-	-	-	NA	NA
ENSG00000134222	PSRC1	BRNHYP	WHOLE_BRAIN.M7	TIS	0.576	sig	sig	-	-	NA	NA
ENSG00000159409	CELF3	BRNSNA	WHOLE_BRAIN.M4	TIS	0.576	sig	-	sig	-	NA	NA
ENSG00000163075	CFAP221	BRNSNA	WHOLE_BRAIN.M4	TIS	0.576	-	-	-	-	NA	NA
ENSG00000186132	C2orf76	BRNHIP	BRNHIP.M4	TIS	0.576	sig	-	-	-	NA	NA
ENSG00000022277	RTFDC1	BRNACC	ALL.M4	TIS	0.575	-	-	-	-	NA	NA
ENSG00000065600	TMEM206	BRNHYP	WHOLE_BRAIN.M7	TIS	0.575	sig	sig	-	-	NA	NA
ENSG00000088833	NSFL1C	BRNACC	grey	TIS	0.575	-	-	-	-	NA	NA
ENSG00000105339	DENND3	BRNCBL	WHOLE_BRAIN.M10	TIS	0.575	sig	-	-	-	NA	NA
ENSG00000105810	CDK6	BRNHIP	WHOLE_BRAIN.M7	TIS	0.575	sig	sig	-	-	NA	NA
ENSG00000108774	RAB5C	BRNACC	WHOLE_BRAIN.M6	TIS	0.575	-	-	-	-	NA	NA
ENSG00000127412	TRPV5	BRNSNA	WHOLE_BRAIN.M7	TIS	0.575	-	-	-	-	NA	NA
ENSG00000134222	PSRC1	BRNPUT	WHOLE_BRAIN.M7	TIS	0.575	sig	-	-	-	NA	NA
ENSG00000134243	SORT1	BRNSNA	WHOLE_BRAIN.M7	TIS	0.575	sig	sig	-	-	NA	NA
ENSG00000136436	CALCOCO2	BRNCTXBA9	BRNCTXBA9.M9	TIS	0.575	sig	-	sig	-	-	-
ENSG00000136938	ANP32B	BRNAMY	BRNAMY.M2	TIS	0.575	sig	-	sig	-	NA	NA
ENSG00000144959	NCEH1	BRNACC	STR.M1	TIS	0.575	sig	-	-	-	NA	NA
ENSG00000156642	NPTN	BRNSNA	WHOLE_BRAIN.M4	TIS	0.575	-	-	-	-	NA	NA
ENSG00000182195	LDOC1	BRNPUT	STR.M1	TIS	0.575	-	-	-	-	NA	NA
ENSG00000198794	SCAMP5	BRNACC	STR.M1	TIS	0.575	sig	-	-	-	NA	NA
ENSG00000011295	TTC19	BRNHYP	grey	TIS	0.574	-	-	-	-	NA	NA
ENSG00000068400	GRIPAP1	BRNHYP	grey	TIS	0.574	sig	sig	-	-	NA	NA
ENSG00000101911	PRPS2	BRNPUT	STR.M1	TIS	0.574	sig	-	sig	-	NA	NA
ENSG00000104447	TRPS1	BRNCBL	WHOLE_BRAIN.M6	TIS	0.574	sig	sig	-	-	NA	NA
ENSG00000127951	FGL2	BRNCBL	CEREBELLUM.M3	TIS	0.574	sig	-	sig	-	NA	NA
ENSG00000129116	PALLD	BRNAMY	WHOLE_BRAIN.M6	TIS	0.574	-	-	-	-	NA	NA
ENSG00000129538	RNASE1	BRNCTXB24	WHOLE_BRAIN.M7	TIS	0.574	sig	sig	sig	-	-	sig
ENSG00000133874	RNF122	BRNAMY	WHOLE_BRAIN.M8	TIS	0.574	-	-	-	-	NA	NA
ENSG00000135829	DHX9	BRNHYP	NS.SCTX.M1	TIS	0.574	-	-	-	-	NA	NA
ENSG00000140067	FAM181A	BRNCBH	WHOLE_BRAIN.M6	TIS	0.574	-	-	-	-	NA	NA
ENSG00000148600	CDHR1	BRNPUT	STR.M1	TIS	0.574	sig	-	-	-	NA	NA
ENSG00000162639	HENMT1	BRNHYP	WHOLE_BRAIN.M4	TIS	0.574	sig	sig	-	-	NA	NA
ENSG00000164796	CSMD3	BRNSNA	WHOLE_BRAIN.M4	TIS	0.574	sig	sig	-	sig	NA	NA
ENSG00000165507	C10orf10	BRNCTXBA9	WHOLE_BRAIN.M8	TIS	0.574	sig	-	sig	-	-	-
ENSG00000174004	NRROS	BRNHYP	WHOLE_BRAIN.M10	TIS	0.574	sig	sig	sig	-	NA	NA
ENSG00000187554	TLR5	BRNSNA	WHOLE_BRAIN.M10	TIS	0.574	-	-	-	-	NA	NA
ENSG00000005448	WDR54	BRNSNA	WHOLE_BRAIN.M4	TIS	0.573	-	-	-	-	NA	NA
ENSG00000112981	NME5	BRNPUT	STR.M1	TIS	0.573	sig	-	-	-	NA	NA
ENSG00000135094	SDS	BRNCTXBA9	WHOLE_BRAIN.M6	TIS	0.573	sig	-	sig	-	-	-
ENSG00000137103	TMEM8B	BRNCBL	BRNCBL.M3	TIS	0.573	sig	-	sig	-	NA	NA
ENSG00000139364	TMEM132B	BRNPUT	grey	TIS	0.573	-	-	-	-	NA	NA
ENSG00000154134	ROBO3	BRNCTX	BRNCTX.M5	TIS	0.573	sig	-	sig	-	-	-
ENSG00000167123	CERCAM	BRNHYP	WHOLE_BRAIN.M7	TIS	0.573	sig	sig	-	-	NA	NA
ENSG00000196376	SLC35F1	BRNSNA	WHOLE_BRAIN.M4	TIS	0.573	sig	sig	-	-	NA	NA
ENSG00000197694	SPTAN1	BRNHYP	grey	TIS	0.573	-	-	-	-	NA	NA
ENSG00000198756	COLGALT2	BRNPUT	WHOLE_BRAIN.M7	TIS	0.573	sig	-	-	-	NA	NA
ENSG00000080493	SLC4A4	BRNPUT	WHOLE_BRAIN.M6	TIS	0.572	sig	-	-	-	NA	NA
ENSG00000101190	TCFL5	BRNACC	WHOLE_BRAIN.M7	TIS	0.572	sig	-	-	-	NA	NA
ENSG00000107745	MICU1	BRNACC	grey	TIS	0.572	-	sig	-	-	NA	NA
ENSG00000120729	MYOT	BRNCTX	WHOLE_BRAIN.M7	TIS	0.572	sig	-	-	-	-	-
ENSG00000130948	HSD17B3	BRNHIP	WHOLE_BRAIN.M7	TIS	0.572	sig	sig	-	-	NA	NA
ENSG00000133983	COX16	BRNHIP	BRNHIP.M4	TIS	0.572	sig	-	-	-	NA	NA
ENSG00000137507	LRRC32	BRNHYP	WHOLE_BRAIN.M8	TIS	0.572	sig	-	sig	-	NA	NA
ENSG00000187514	PTMA	BRNHYP	BRNHYP.M3	TIS	0.572	-	sig	-	-	NA	NA
ENSG00000204116	CHIC1	BRNPUT	STR.M1	TIS	0.572	sig	-	-	-	NA	NA
ENSG00000010818	HIVEP2	BRNCTXBA9	grey	TIS	0.571	-	-	-	-	-	-
ENSG00000064199	SPA17	BRNSNA	WHOLE_BRAIN.M4	TIS	0.571	sig	-	-	-	NA	NA
ENSG00000070731	ST6GALNAC2	BRNHYP	ALL.M1	TIS	0.571	sig	-	sig	-	NA	NA
ENSG00000100246	DNAL4	BRNHIP	WHOLE_BRAIN.M4	TIS	0.571	sig	-	sig	-	NA	NA
ENSG00000109762	SNX25	BRNSNA	WHOLE_BRAIN.M4	TIS	0.571	sig	-	-	-	NA	NA
ENSG00000137478	FCHSD2	BRNACC	WHOLE_BRAIN.M7	TIS	0.571	-	-	-	-	NA	NA
ENSG00000141401	IMPA2	BRNCDT	WHOLE_BRAIN.M6	TIS	0.571	-	-	-	-	NA	NA
ENSG00000185634	SHC4	BRNCBL	WHOLE_BRAIN.M6	TIS	0.571	sig	-	sig	-	NA	NA
ENSG00000196576	PLXNB2	BRNSNA	WHOLE_BRAIN.M6	TIS	0.571	-	-	-	-	NA	NA
ENSG00000018236	CNTN1	BRNHIP	grey	TIS	0.57	-	-	-	-	NA	NA
ENSG00000064655	EYA2	BRNCTX	WHOLE_BRAIN.M6	TIS	0.57	sig	-	-	-	-	-
ENSG00000076258	FMO4	BRNCTXBA9	BRNCTXBA9.M9	TIS	0.57	sig	-	sig	-	sig	-
ENSG00000127955	GNAI1	BRNCDT	WHOLE_BRAIN.M7	TIS	0.57	sig	-	-	-	NA	NA
ENSG00000128989	ARPP19	BRNCTXB24	grey	TIS	0.57	-	-	-	-	-	-
ENSG00000137806	NDUFAF1	BRNCTX	grey	TIS	0.57	-	-	-	-	-	-
ENSG00000143674	RP5-862P8.2	BRNCBH	CEREBELLUM.M1	TIS	0.57	sig	-	sig	-	NA	NA
ENSG00000149313	AASDHPPT	BRNHYP	WHOLE_BRAIN.M4	TIS	0.57	sig	-	-	-	NA	NA
ENSG00000160323	ADAMTS13	BRNCTXBA9	BRNCTXBA9.M1	TIS	0.57	sig	-	sig	-	sig	-
ENSG00000170271	FAXDC2	BRNACC	WHOLE_BRAIN.M7	TIS	0.57	sig	-	sig	-	NA	NA
ENSG00000176974	SHMT1	BRNCBL	BRNCBL.M2	TIS	0.57	-	-	-	-	NA	NA
ENSG00000180543	TSPYL5	BRNCTXB24	grey	TIS	0.57	sig	-	sig	-	-	-
ENSG00000182621	PLCB1	BRNCTXBA9	grey	TIS	0.57	sig	-	-	-	-	-
ENSG00000183077	AFMID	BRNCTXBA9	BRNCTXBA9.M5	TIS	0.57	sig	-	sig	-	-	-
ENSG00000198961	PJA2	BRNSNA	WHOLE_BRAIN.M4	TIS	0.57	sig	-	-	-	NA	NA
ENSG00000035664	DAPK2	BRNCTX	WHOLE_BRAIN.M7	TIS	0.569	sig	-	sig	-	-	-
ENSG00000104375	STK3	BRNPUT	BRNPUT.M7	TIS	0.569	sig	-	-	-	NA	NA
ENSG00000137727	ARHGAP20	BRNACC	WHOLE_BRAIN.M4	TIS	0.569	sig	-	sig	-	NA	NA
ENSG00000147509	RGS20	BRNCBH	WHOLE_BRAIN.M6	TIS	0.569	sig	-	-	-	NA	NA
ENSG00000171307	ZDHHC16	BRNHYP	grey	TIS	0.569	-	sig	-	-	NA	NA
ENSG00000196743	GM2A	BRNHYP	WHOLE_BRAIN.M7	TIS	0.569	sig	-	sig	-	NA	NA
ENSG00000111058	ACSS3	BRNCTXBA9	WHOLE_BRAIN.M6	TIS	0.568	sig	-	sig	-	-	-
ENSG00000125398	SOX9	BRNCBH	WHOLE_BRAIN.M6	TIS	0.568	sig	sig	-	-	NA	NA
ENSG00000132781	MUTYH	BRNCTX	BRNCTX.M5	TIS	0.568	sig	-	sig	-	-	-
ENSG00000146352	CLVS2	BRNCTXB24	WHOLE_BRAIN.M4	TIS	0.568	sig	-	-	-	-	-
ENSG00000150756	FAM173B	BRNAMY	grey	TIS	0.568	-	-	-	-	NA	NA
ENSG00000163697	APBB2	BRNSNA	WHOLE_BRAIN.M7	TIS	0.568	sig	-	sig	-	NA	NA
ENSG00000166598	HSP90B1	BRNPUT	BRNPUT.M6	TIS	0.568	-	-	-	-	NA	NA
ENSG00000168071	CCDC88B	BRNAMY	WHOLE_BRAIN.M8	TIS	0.568	-	-	-	-	NA	NA
ENSG00000176244	ACBD7	BRNSNA	WHOLE_BRAIN.M6	TIS	0.568	sig	sig	-	-	NA	NA
ENSG00000179115	FARSA	BRNSNA	WHOLE_BRAIN.M4	TIS	0.568	sig	-	sig	-	NA	NA
ENSG00000064989	CALCRL	BRNCBL	WHOLE_BRAIN.M6	TIS	0.567	sig	-	-	-	NA	NA
ENSG00000073711	PPP2R3A	BRNHYP	WHOLE_BRAIN.M7	TIS	0.567	sig	-	sig	-	NA	NA
ENSG00000117697	NSL1	BRNACC	ALL.M4	TIS	0.567	-	-	-	-	NA	NA
ENSG00000136867	SLC31A2	BRNCBH	WHOLE_BRAIN.M7	TIS	0.567	sig	-	-	-	NA	NA
ENSG00000143368	SF3B4	BRNHYP	BRNHYP.M2	TIS	0.567	-	-	-	-	NA	NA
ENSG00000143740	SNAP47	BRNACC	STR.M1	TIS	0.567	sig	-	sig	-	NA	NA
ENSG00000160188	RSPH1	BRNPUT	STR.M1	TIS	0.567	sig	-	-	-	NA	NA
ENSG00000172318	B3GALT1	BRNSNA	WHOLE_BRAIN.M4	TIS	0.567	sig	-	-	-	NA	NA
ENSG00000183111	ARHGEF37	BRNSNA	WHOLE_BRAIN.M7	TIS	0.567	sig	-	-	-	NA	NA
ENSG00000184060	ADAP2	BRNCBL	WHOLE_BRAIN.M10	TIS	0.567	sig	-	-	-	NA	NA
ENSG00000198825	INPP5F	BRNSNA	WHOLE_BRAIN.M4	TIS	0.567	-	-	-	-	NA	NA
ENSG00000073737	DHRS9	BRNCBH	WHOLE_BRAIN.M10	TIS	0.566	sig	-	-	-	NA	NA
ENSG00000118640	VAMP8	BRNAMY	WHOLE_BRAIN.M10	TIS	0.566	sig	-	-	-	NA	NA
ENSG00000172009	THOP1	BRNHIP	NS.SCTX.M1	TIS	0.566	sig	-	sig	-	NA	NA
ENSG00000184408	KCND2	BRNSNA	WHOLE_BRAIN.M4	TIS	0.566	sig	-	-	-	NA	NA
ENSG00000189410	SH2D5	BRNHIP	WHOLE_BRAIN.M4	TIS	0.566	-	-	-	-	NA	NA
ENSG00000102471	NDFIP2	BRNAMY	WHOLE_BRAIN.M4	TIS	0.565	sig	-	sig	-	NA	NA
ENSG00000108557	RAI1	BRNSNA	WHOLE_BRAIN.M4	TIS	0.565	sig	-	sig	-	NA	NA
ENSG00000140743	CDR2	BRNCDT	STR.M2	TIS	0.565	-	-	-	-	NA	NA
ENSG00000146409	SLC18B1	BRNPUT	WHOLE_BRAIN.M6	TIS	0.565	sig	-	-	-	NA	NA
ENSG00000146670	CDCA5	BRNCTX	WHOLE_BRAIN.M4	TIS	0.565	sig	-	-	-	-	-
ENSG00000148175	STOM	BRNCBL	WHOLE_BRAIN.M6	TIS	0.565	sig	-	-	-	NA	NA
ENSG00000152214	RIT2	BRNPUT	STR.M1	TIS	0.565	sig	-	sig	-	NA	NA
ENSG00000166394	CYB5R2	BRNCTX	WHOLE_BRAIN.M7	TIS	0.565	sig	-	sig	-	-	-
ENSG00000169919	GUSB	BRNAMY	SUBCTX.M1	TIS	0.565	sig	-	sig	-	NA	NA
ENSG00000170264	FAM161A	BRNCTX	CTX.M3	TIS	0.565	sig	-	sig	-	-	-
ENSG00000183111	ARHGEF37	BRNAMY	BRNAMY.M2	TIS	0.565	-	-	-	-	NA	NA
ENSG00000028116	VRK2	BRNCTX	WHOLE_BRAIN.M7	TIS	0.564	sig	-	-	-	-	-
ENSG00000104369	JPH1	BRNHIP	grey	TIS	0.564	-	-	-	-	NA	NA
ENSG00000133101	CCNA1	BRNCTXBA9	WHOLE_BRAIN.M4	TIS	0.564	sig	-	sig	-	-	-
ENSG00000140876	NUDT7	BRNAMY	grey	TIS	0.564	sig	-	-	-	NA	NA
ENSG00000143158	MPC2	BRNCTX	WHOLE_BRAIN.M4	TIS	0.564	sig	-	-	-	-	-
ENSG00000163659	TIPARP	BRNPUT	WHOLE_BRAIN.M8	TIS	0.564	sig	-	-	-	NA	NA
ENSG00000165449	SLC16A9	BRNCTXB24	WHOLE_BRAIN.M6	TIS	0.564	sig	-	sig	-	-	-
ENSG00000165698	SPACA9	BRNCTX	WHOLE_BRAIN.M3	TIS	0.564	sig	-	sig	-	sig	-
ENSG00000166448	TMEM130	BRNCDT	STR.M1	TIS	0.564	sig	-	sig	-	NA	NA
ENSG00000184574	LPAR5	BRNCTX	WHOLE_BRAIN.M10	TIS	0.564	sig	-	-	-	-	-
ENSG00000204311	DFNB59	BRNPUT	WHOLE_BRAIN.M9	TIS	0.564	sig	-	-	-	NA	NA
ENSG00000010219	DYRK4	BRNAMY	grey	TIS	0.563	-	-	-	-	NA	NA
ENSG00000078618	NRDC	BRNAMY	NS.SCTX.M1	TIS	0.563	sig	sig	-	-	NA	NA
ENSG00000100979	PLTP	BRNCBH	WHOLE_BRAIN.M6	TIS	0.563	sig	-	sig	-	NA	NA
ENSG00000141404	GNAL	BRNCDT	STR.M2	TIS	0.563	sig	-	sig	-	NA	NA
ENSG00000144645	OSBPL10	BRNACC	grey	TIS	0.563	-	-	-	-	NA	NA
ENSG00000145982	FARS2	BRNACC	grey	TIS	0.563	-	-	-	-	NA	NA
ENSG00000180182	MED14	BRNCBL	CEREBELLUM.M5	TIS	0.563	-	sig	-	-	NA	NA
ENSG00000070610	GBA2	BRNSNA	WHOLE_BRAIN.M4	TIS	0.562	-	-	-	-	NA	NA
ENSG00000130948	HSD17B3	BRNACC	WHOLE_BRAIN.M7	TIS	0.562	-	-	-	-	NA	NA
ENSG00000135049	AGTPBP1	BRNCBL	BRNCBL.M4	TIS	0.562	sig	-	-	-	NA	NA
ENSG00000138382	METTL5	BRNACC	ALL.M4	TIS	0.562	sig	-	-	-	NA	NA
ENSG00000141524	TMC6	BRNCTXB24	WHOLE_BRAIN.M7	TIS	0.562	sig	-	sig	-	-	-
ENSG00000145147	SLIT2	BRNPUT	STR.M1	TIS	0.562	sig	-	-	-	NA	NA
ENSG00000148600	CDHR1	BRNCDT	STR.M1	TIS	0.562	-	-	-	-	NA	NA
ENSG00000151948	GLT1D1	BRNACC	STR.M1	TIS	0.562	sig	-	-	-	NA	NA
ENSG00000154864	PIEZO2	BRNSNA	WHOLE_BRAIN.M7	TIS	0.562	sig	sig	-	-	NA	NA
ENSG00000163932	PRKCD	BRNPUT	STR.M1	TIS	0.562	sig	-	-	-	NA	NA
ENSG00000170500	LONRF2	BRNACC	STR.M1	TIS	0.562	sig	-	-	-	NA	NA
ENSG00000172458	IL17D	BRNHIP	WHOLE_BRAIN.M6	TIS	0.562	-	-	-	-	NA	NA
ENSG00000065548	ZC3H15	BRNCTXB24	grey	TIS	0.561	sig	-	-	-	-	-
ENSG00000065809	FAM107B	BRNHIP	WHOLE_BRAIN.M7	TIS	0.561	sig	-	sig	-	NA	NA
ENSG00000106078	COBL	BRNCDT	WHOLE_BRAIN.M7	TIS	0.561	sig	-	-	-	NA	NA
ENSG00000117298	ECE1	BRNCBL	WHOLE_BRAIN.M6	TIS	0.561	sig	-	sig	-	NA	NA
ENSG00000125962	ARMCX5	BRNSNA	WHOLE_BRAIN.M4	TIS	0.561	-	-	-	-	NA	NA
ENSG00000135636	DYSF	BRNAMY	WHOLE_BRAIN.M7	TIS	0.561	sig	-	sig	-	NA	NA
ENSG00000143603	KCNN3	BRNPUT	WHOLE_BRAIN.M6	TIS	0.561	sig	-	-	-	NA	NA
ENSG00000156990	RPUSD3	BRNHIP	grey	TIS	0.561	-	-	-	-	NA	NA
ENSG00000163902	RPN1	BRNCBL	grey	TIS	0.561	-	-	-	-	NA	NA
ENSG00000186310	NAP1L3	BRNPUT	STR.M1	TIS	0.561	sig	-	-	-	NA	NA
ENSG00000187796	CARD9	BRNAMY	WHOLE_BRAIN.M10	TIS	0.561	sig	-	sig	-	NA	NA
ENSG00000068400	GRIPAP1	BRNSNA	WHOLE_BRAIN.M4	TIS	0.56	sig	-	sig	-	NA	NA
ENSG00000073849	ST6GAL1	BRNHYP	WHOLE_BRAIN.M10	TIS	0.56	sig	sig	-	-	NA	NA
ENSG00000082701	GSK3B	BRNSNA	WHOLE_BRAIN.M4	TIS	0.56	sig	-	-	-	NA	NA
ENSG00000105639	JAK3	BRNHYP	BRNHYP.M2	TIS	0.56	sig	-	-	-	NA	NA
ENSG00000111144	LTA4H	BRNAMY	grey	TIS	0.56	-	-	-	-	NA	NA
ENSG00000112293	GPLD1	BRNSNA	WHOLE_BRAIN.M4	TIS	0.56	-	-	-	-	NA	NA
ENSG00000139182	CLSTN3	BRNHYP	WHOLE_BRAIN.M4	TIS	0.56	sig	-	-	-	NA	NA
ENSG00000188419	CHM	BRNPUT	STR.M1	TIS	0.56	sig	-	-	-	NA	NA
ENSG00000248487	ABHD14A	BRNAMY	WHOLE_BRAIN.M4	TIS	0.56	-	sig	-	-	NA	NA
ENSG00000075651	PLD1	BRNHYP	WHOLE_BRAIN.M7	TIS	0.559	-	-	-	-	NA	NA
ENSG00000112232	KHDRBS2	BRNCTXB24	WHOLE_BRAIN.M4	TIS	0.559	sig	sig	-	sig	-	-
ENSG00000121766	ZCCHC17	BRNHIP	grey	TIS	0.559	sig	-	sig	-	NA	NA
ENSG00000126012	KDM5C	BRNAMY	grey	TIS	0.559	-	-	-	-	NA	NA
ENSG00000130347	RTN4IP1	BRNCBL	CEREBELLUM.M5	TIS	0.559	sig	sig	-	-	NA	NA
ENSG00000164010	ERMAP	BRNCBL	WHOLE_BRAIN.M6	TIS	0.559	sig	-	-	-	NA	NA
ENSG00000164062	APEH	BRNSNA	WHOLE_BRAIN.M4	TIS	0.559	sig	-	-	-	NA	NA
ENSG00000165323	FAT3	BRNHIP	grey	TIS	0.559	-	-	-	-	NA	NA
ENSG00000183077	AFMID	BRNHYP	WHOLE_BRAIN.M7	TIS	0.559	sig	sig	-	-	NA	NA
ENSG00000073150	PANX2	BRNHIP	grey	TIS	0.558	-	-	-	-	NA	NA
ENSG00000091986	CCDC80	BRNCBL	WHOLE_BRAIN.M6	TIS	0.558	sig	-	-	-	NA	NA
ENSG00000104369	JPH1	BRNAMY	WHOLE_BRAIN.M4	TIS	0.558	sig	-	sig	-	NA	NA
ENSG00000116898	MRPS15	BRNHIP	WHOLE_BRAIN.M3	TIS	0.558	sig	-	-	-	NA	NA
ENSG00000132932	ATP8A2	BRNPUT	STR.M1	TIS	0.558	sig	-	-	-	NA	NA
ENSG00000135502	SLC26A10	BRNCBH	CEREBELLUM.M6	TIS	0.558	sig	-	-	-	NA	NA
ENSG00000149633	KIAA1755	BRNHYP	WHOLE_BRAIN.M7	TIS	0.558	sig	sig	-	-	NA	NA
ENSG00000151490	PTPRO	BRNCTXB24	WHOLE_BRAIN.M4	TIS	0.558	sig	sig	-	-	-	-
ENSG00000157087	ATP2B2	BRNCTXB24	grey	TIS	0.558	-	-	-	-	-	-
ENSG00000160323	ADAMTS13	BRNHYP	grey	TIS	0.558	-	-	-	-	NA	NA
ENSG00000163596	ICA1L	BRNSNA	WHOLE_BRAIN.M4	TIS	0.558	-	-	-	-	NA	NA
ENSG00000174109	C16orf91	BRNHYP	grey	TIS	0.558	-	sig	-	-	NA	NA
ENSG00000176890	TYMS	BRNHYP	WHOLE_BRAIN.M7	TIS	0.558	sig	sig	-	sig	NA	NA
ENSG00000185721	DRG1	BRNACC	grey	TIS	0.558	-	-	-	-	NA	NA
ENSG00000198382	UVRAG	BRNCTXB24	WHOLE_BRAIN.M7	TIS	0.558	sig	-	-	-	-	-
ENSG00000206052	DOK6	BRNAMY	WHOLE_BRAIN.M4	TIS	0.558	-	-	-	-	NA	NA
ENSG00000054803	CBLN4	BRNCTXB24	WHOLE_BRAIN.M4	TIS	0.557	sig	sig	-	-	-	-
ENSG00000105612	DNASE2	BRNCTXBA9	WHOLE_BRAIN.M6	TIS	0.557	sig	-	-	-	-	-
ENSG00000113456	RAD1	BRNCTXBA9	BRNCTXBA9.M3	TIS	0.557	sig	-	-	-	-	-
ENSG00000145416	MARCH1	BRNPUT	WHOLE_BRAIN.M7	TIS	0.557	sig	-	-	-	NA	NA
ENSG00000163291	PAQR3	BRNCBL	CEREBELLUM.M1	TIS	0.557	sig	-	-	-	NA	NA
ENSG00000164171	ITGA2	BRNCTXB24	WHOLE_BRAIN.M7	TIS	0.557	sig	-	sig	-	-	-
ENSG00000182685	BRICD5	BRNACC	WHOLE_BRAIN.M9	TIS	0.557	-	-	-	-	NA	NA
ENSG00000204161	C10orf128	BRNHIP	WHOLE_BRAIN.M7	TIS	0.557	sig	-	-	-	NA	NA
ENSG00000087494	PTHLH	BRNPUT	BRNPUT.M3	TIS	0.556	sig	-	-	-	NA	NA
ENSG00000103978	TMEM87A	BRNPUT	WHOLE_BRAIN.M7	TIS	0.556	sig	-	sig	-	NA	NA
ENSG00000133943	C14orf159	BRNPUT	WHOLE_BRAIN.M6	TIS	0.556	sig	-	sig	-	NA	NA
ENSG00000141524	TMC6	BRNCTX	WHOLE_BRAIN.M7	TIS	0.556	sig	-	sig	-	-	-
ENSG00000204264	PSMB8	BRNAMY	WHOLE_BRAIN.M8	TIS	0.556	-	-	-	-	NA	NA
ENSG00000213694	S1PR3	BRNCBL	WHOLE_BRAIN.M8	TIS	0.556	sig	sig	sig	-	NA	NA
ENSG00000254087	LYN	BRNHYP	WHOLE_BRAIN.M10	TIS	0.556	sig	sig	-	-	NA	NA
ENSG00000005194	CIAPIN1	BRNHYP	NS.SCTX.M1	TIS	0.555	sig	sig	-	sig	NA	NA
ENSG00000006530	AGK	BRNSNA	WHOLE_BRAIN.M4	TIS	0.555	sig	-	-	-	NA	NA
ENSG00000011295	TTC19	BRNCTXB24	grey	TIS	0.555	sig	-	-	-	-	-
ENSG00000049089	COL9A2	BRNCBL	WHOLE_BRAIN.M7	TIS	0.555	-	-	-	-	NA	NA
ENSG00000071991	CDH19	BRNCTXBA9	WHOLE_BRAIN.M7	TIS	0.555	sig	-	sig	-	-	-
ENSG00000077238	IL4R	BRNCTX	WHOLE_BRAIN.M8	TIS	0.555	sig	-	sig	-	-	-
ENSG00000113312	TTC1	BRNHIP	WHOLE_BRAIN.M4	TIS	0.555	sig	-	-	-	NA	NA
ENSG00000116874	WARS2	BRNPUT	BRNPUT.M4	TIS	0.555	sig	-	-	-	NA	NA
ENSG00000119927	GPAM	BRNHIP	WHOLE_BRAIN.M6	TIS	0.555	sig	-	-	-	NA	NA
ENSG00000123901	GPR83	BRNPUT	BRNPUT.M3	TIS	0.555	-	-	-	-	NA	NA
ENSG00000127412	TRPV5	BRNHYP	WHOLE_BRAIN.M7	TIS	0.555	sig	sig	-	-	NA	NA
ENSG00000156256	USP16	BRNSNA	WHOLE_BRAIN.M1	TIS	0.555	-	-	-	-	NA	NA
ENSG00000165030	NFIL3	BRNHYP	WHOLE_BRAIN.M8	TIS	0.555	-	-	-	-	NA	NA
ENSG00000180694	TMEM64	BRNSNA	WHOLE_BRAIN.M7	TIS	0.555	sig	-	-	-	NA	NA
ENSG00000033170	FUT8	BRNACC	WHOLE_BRAIN.M7	TIS	0.554	sig	-	sig	-	NA	NA
ENSG00000083807	SLC27A5	BRNCTXBA9	BROD.M4	TIS	0.554	sig	-	sig	-	-	-
ENSG00000100596	SPTLC2	BRNHYP	WHOLE_BRAIN.M7	TIS	0.554	-	-	-	-	NA	NA
ENSG00000100731	PCNX1	BRNCBH	CEREBELLUM.M1	TIS	0.554	-	-	-	-	NA	NA
ENSG00000111249	CUX2	BRNACC	STR.M4	TIS	0.554	-	-	-	-	NA	NA
ENSG00000111716	LDHB	BRNHYP	grey	TIS	0.554	-	NA	NA	NA	NA	NA
ENSG00000113296	THBS4	BRNHYP	BRNHYP.M7	TIS	0.554	sig	sig	-	-	NA	NA
ENSG00000130475	FCHO1	BRNHIP	WHOLE_BRAIN.M7	TIS	0.554	sig	-	-	-	NA	NA
ENSG00000145623	OSMR	BRNHYP	WHOLE_BRAIN.M8	TIS	0.554	-	-	-	-	NA	NA
ENSG00000160570	DEDD2	BRNAMY	ALL.M3	TIS	0.554	sig	sig	-	-	NA	NA
ENSG00000164181	ELOVL7	BRNACC	WHOLE_BRAIN.M11	TIS	0.554	sig	-	-	-	NA	NA
ENSG00000181804	SLC9A9	BRNCTXB24	BRNCTXB24.M2	TIS	0.554	sig	-	sig	-	-	-
ENSG00000196562	SULF2	BRNCBH	CEREBELLUM.M3	TIS	0.554	-	-	-	-	NA	NA
ENSG00000204314	PRRT1	BRNHIP	WHOLE_BRAIN.M4	TIS	0.554	sig	-	-	-	NA	NA
ENSG00000235194	PPP1R3E	BRNCDT	WHOLE_BRAIN.M9	TIS	0.554	sig	-	-	-	NA	NA
ENSG00000019582	CD74	BRNAMY	WHOLE_BRAIN.M10	TIS	0.553	sig	-	sig	-	NA	NA
ENSG00000028116	VRK2	BRNSNA	WHOLE_BRAIN.M7	TIS	0.553	sig	-	-	-	NA	NA
ENSG00000110786	PTPN5	BRNHYP	grey	TIS	0.553	sig	sig	-	-	NA	NA
ENSG00000133101	CCNA1	BRNCTX	WHOLE_BRAIN.M4	TIS	0.553	sig	-	-	-	-	-
ENSG00000141560	FN3KRP	BRNHIP	NS.SCTX.M1	TIS	0.553	sig	-	sig	-	NA	NA
ENSG00000147027	TMEM47	BRNCBL	WHOLE_BRAIN.M6	TIS	0.553	sig	sig	-	-	NA	NA
ENSG00000150627	WDR17	BRNPUT	BRNPUT.M4	TIS	0.553	-	-	-	-	NA	NA
ENSG00000174231	PRPF8	BRNHYP	NS.SCTX.M1	TIS	0.553	sig	sig	-	-	NA	NA
ENSG00000184007	PTP4A2	BRNHYP	WHOLE_BRAIN.M7	TIS	0.553	sig	sig	sig	-	NA	NA
ENSG00000187498	COL4A1	BRNHYP	WHOLE_BRAIN.M8	TIS	0.553	sig	-	-	-	NA	NA
ENSG00000112561	TFEB	BRNHYP	WHOLE_BRAIN.M7	TIS	0.552	sig	sig	-	sig	NA	NA
ENSG00000125166	GOT2	BRNHYP	NS.SCTX.M1	TIS	0.552	-	sig	-	-	NA	NA
ENSG00000135636	DYSF	BRNCTXBA9	WHOLE_BRAIN.M7	TIS	0.552	sig	-	sig	-	-	-
ENSG00000154864	PIEZO2	BRNACC	WHOLE_BRAIN.M7	TIS	0.552	sig	sig	-	-	NA	NA
ENSG00000174469	CNTNAP2	BRNSNA	WHOLE_BRAIN.M4	TIS	0.552	sig	-	-	-	NA	NA
ENSG00000183077	AFMID	BRNSNA	WHOLE_BRAIN.M7	TIS	0.552	sig	-	-	-	NA	NA
ENSG00000213930	GALT	BRNHYP	grey	TIS	0.552	sig	sig	-	-	NA	NA
ENSG00000064933	PMS1	BRNAMY	grey	TIS	0.551	-	-	-	-	NA	NA
ENSG00000109113	RAB34	BRNCDT	WHOLE_BRAIN.M6	TIS	0.551	-	-	-	-	NA	NA
ENSG00000112308	C6orf62	BRNPUT	WHOLE_BRAIN.M6	TIS	0.551	sig	-	-	-	NA	NA
ENSG00000114541	FRMD4B	BRNAMY	WHOLE_BRAIN.M7	TIS	0.551	-	-	-	-	NA	NA
ENSG00000148737	TCF7L2	BRNAMY	WHOLE_BRAIN.M6	TIS	0.551	-	-	-	-	NA	NA
ENSG00000162664	ZNF326	BRNHYP	WHOLE_BRAIN.M7	TIS	0.551	-	-	-	-	NA	NA
ENSG00000163659	TIPARP	BRNCTXB24	BRNCTXB24.M2	TIS	0.551	sig	-	sig	-	-	-
ENSG00000163879	DNALI1	BRNCTXB24	WHOLE_BRAIN.M6	TIS	0.551	sig	-	-	-	-	-
ENSG00000166133	RPUSD2	BRNHIP	NS.SCTX.M1	TIS	0.551	sig	-	sig	-	NA	NA
ENSG00000169306	IL1RAPL1	BRNHIP	WHOLE_BRAIN.M7	TIS	0.551	sig	-	-	-	NA	NA
ENSG00000169902	TPST1	BRNAMY	WHOLE_BRAIN.M8	TIS	0.551	-	-	-	-	NA	NA
ENSG00000185420	SMYD3	BRNHIP	WHOLE_BRAIN.M3	TIS	0.551	sig	-	sig	-	NA	NA
ENSG00000205129	C4orf47	BRNPUT	STR.M1	TIS	0.551	sig	-	-	-	NA	NA
ENSG00000004534	RBM6	BRNCTXBA9	BROD.M1	TIS	0.55	sig	-	sig	-	-	-
ENSG00000096092	TMEM14A	BRNPUT	STR.M1	TIS	0.55	sig	-	-	-	NA	NA
ENSG00000100216	TOMM22	BRNACC	grey	TIS	0.55	sig	-	sig	-	NA	NA
ENSG00000108061	SHOC2	BRNHYP	ALL.M3	TIS	0.55	sig	-	-	-	NA	NA
ENSG00000122986	HVCN1	BRNPUT	WHOLE_BRAIN.M6	TIS	0.55	sig	-	-	-	NA	NA
ENSG00000129538	RNASE1	BRNHIP	WHOLE_BRAIN.M7	TIS	0.55	sig	-	sig	-	NA	NA
ENSG00000134375	TIMM17A	BRNHIP	WHOLE_BRAIN.M4	TIS	0.55	sig	-	sig	-	NA	NA
ENSG00000151834	GABRA2	BRNPUT	WHOLE_BRAIN.M6	TIS	0.55	sig	-	-	-	NA	NA
ENSG00000158352	SHROOM4	BRNCTXB24	WHOLE_BRAIN.M7	TIS	0.55	sig	-	sig	-	-	-
ENSG00000168546	GFRA2	BRNCTXBA9	BRNCTXBA9.M8	TIS	0.55	sig	-	sig	-	-	-
ENSG00000169413	RNASE6	BRNCBH	WHOLE_BRAIN.M10	TIS	0.55	sig	-	-	-	NA	NA
ENSG00000177169	ULK1	BRNACC	STR.M1	TIS	0.55	-	-	-	-	NA	NA
ENSG00000079482	OPHN1	BRNHIP	WHOLE_BRAIN.M6	TIS	0.549	-	sig	-	-	NA	NA
ENSG00000114867	EIF4G1	BRNHIP	WHOLE_BRAIN.M3	TIS	0.549	sig	-	-	-	NA	NA
ENSG00000119121	TRPM6	BRNACC	WHOLE_BRAIN.M7	TIS	0.549	sig	-	sig	-	NA	NA
ENSG00000134363	FST	BRNACC	STR.M4	TIS	0.549	-	-	-	-	NA	NA
ENSG00000135100	HNF1A	BRNHYP	grey	TIS	0.549	-	-	-	-	NA	NA
ENSG00000135324	MRAP2	BRNSNA	WHOLE_BRAIN.M4	TIS	0.549	sig	-	-	-	NA	NA
ENSG00000135423	GLS2	BRNHYP	WHOLE_BRAIN.M4	TIS	0.549	-	sig	-	-	NA	NA
ENSG00000152147	GEMIN6	BRNACC	grey	TIS	0.549	-	-	-	-	NA	NA
ENSG00000160862	AZGP1	BRNHYP	WHOLE_BRAIN.M7	TIS	0.549	-	sig	-	-	NA	NA
ENSG00000164171	ITGA2	BRNCTXBA9	WHOLE_BRAIN.M7	TIS	0.549	sig	-	sig	-	-	-
ENSG00000185697	MYBL1	BRNHYP	WHOLE_BRAIN.M7	TIS	0.549	sig	sig	-	-	NA	NA
ENSG00000005486	RHBDD2	BRNPUT	STR.M1	TIS	0.548	sig	-	-	-	NA	NA
ENSG00000012124	CD22	BRNAMY	WHOLE_BRAIN.M7	TIS	0.548	-	-	-	-	NA	NA
ENSG00000064655	EYA2	BRNCTXB24	WHOLE_BRAIN.M6	TIS	0.548	sig	-	-	-	-	-
ENSG00000064655	EYA2	BRNCTXBA9	WHOLE_BRAIN.M6	TIS	0.548	sig	-	-	-	-	-
ENSG00000092529	CAPN3	BRNACC	WHOLE_BRAIN.M7	TIS	0.548	-	-	-	-	NA	NA
ENSG00000133101	CCNA1	BRNCTXB24	WHOLE_BRAIN.M4	TIS	0.548	sig	-	sig	-	-	-
ENSG00000133246	PRAM1	BRNAMY	WHOLE_BRAIN.M10	TIS	0.548	sig	-	sig	-	NA	NA
ENSG00000135636	DYSF	BRNHYP	WHOLE_BRAIN.M7	TIS	0.548	sig	sig	-	-	NA	NA
ENSG00000150768	DLAT	BRNHIP	grey	TIS	0.548	sig	-	-	-	NA	NA
ENSG00000162639	HENMT1	BRNCDT	STR.M2	TIS	0.548	-	-	-	-	NA	NA
ENSG00000163406	SLC15A2	BRNSNA	WHOLE_BRAIN.M6	TIS	0.548	sig	-	-	-	NA	NA
ENSG00000164951	PDP1	BRNCTX	WHOLE_BRAIN.M4	TIS	0.548	sig	-	sig	-	-	-
ENSG00000197496	SLC2A10	BRNAMY	WHOLE_BRAIN.M6	TIS	0.548	sig	-	sig	-	NA	NA
ENSG00000064989	CALCRL	BRNCBH	WHOLE_BRAIN.M6	TIS	0.547	sig	-	-	-	NA	NA
ENSG00000087077	TRIP6	BRNCBL	WHOLE_BRAIN.M6	TIS	0.547	sig	-	sig	-	NA	NA
ENSG00000116977	LGALS8	BRNSNA	WHOLE_BRAIN.M4	TIS	0.547	sig	-	-	-	NA	NA
ENSG00000126803	HSPA2	BRNACC	WHOLE_BRAIN.M7	TIS	0.547	sig	-	sig	-	NA	NA
ENSG00000130881	LRP3	BRNHIP	BRNHIP.M5	TIS	0.547	sig	-	sig	-	NA	NA
ENSG00000135049	AGTPBP1	BRNACC	WHOLE_BRAIN.M7	TIS	0.547	-	-	-	-	NA	NA
ENSG00000158315	RHBDL2	BRNCTX	WHOLE_BRAIN.M7	TIS	0.547	sig	-	sig	-	-	-
ENSG00000168710	AHCYL1	BRNHYP	BRNHYP.M7	TIS	0.547	-	-	-	-	NA	NA
ENSG00000173915	USMG5	BRNAMY	WHOLE_BRAIN.M4	TIS	0.547	-	sig	-	-	NA	NA
ENSG00000174938	SEZ6L2	BRNHIP	WHOLE_BRAIN.M4	TIS	0.547	sig	sig	-	-	NA	NA
ENSG00000175906	ARL4D	BRNHYP	grey	TIS	0.547	-	-	-	-	NA	NA
ENSG00000060140	STYK1	BRNCTXBA9	WHOLE_BRAIN.M4	TIS	0.546	sig	-	sig	-	-	-
ENSG00000076513	ANKRD13A	BRNACC	ALL.M4	TIS	0.546	sig	-	-	-	NA	NA
ENSG00000116489	CAPZA1	BRNCBL	grey	TIS	0.546	sig	-	-	-	NA	NA
ENSG00000117697	NSL1	BRNSNA	WHOLE_BRAIN.M1	TIS	0.546	sig	-	-	-	NA	NA
ENSG00000125877	ITPA	BRNHIP	WHOLE_BRAIN.M3	TIS	0.546	-	-	-	-	NA	NA
ENSG00000131724	IL13RA1	BRNAMY	WHOLE_BRAIN.M10	TIS	0.546	sig	-	sig	-	NA	NA
ENSG00000134851	TMEM165	BRNHYP	WHOLE_BRAIN.M7	TIS	0.546	-	-	-	-	NA	NA
ENSG00000154229	PRKCA	BRNCBH	WHOLE_BRAIN.M6	TIS	0.546	sig	-	-	-	NA	NA
ENSG00000161896	IP6K3	BRNCTX	WHOLE_BRAIN.M7	TIS	0.546	sig	-	-	-	sig	-
ENSG00000162642	C1orf52	BRNHIP	grey	TIS	0.546	sig	-	-	-	NA	NA
ENSG00000177646	ACAD9	BRNCTXBA9	grey	TIS	0.546	sig	-	-	-	-	-
ENSG00000178913	TAF7	BRNACC	ALL.M4	TIS	0.546	sig	-	sig	-	NA	NA
ENSG00000196781	TLE1	BRNAMY	WHOLE_BRAIN.M6	TIS	0.546	sig	sig	-	-	NA	NA
ENSG00000219607	PPP1R3G	BRNHYP	BRNHYP.M7	TIS	0.546	sig	sig	-	-	NA	NA
ENSG00000071537	SEL1L	BRNCBL	grey	TIS	0.545	-	sig	-	-	NA	NA
ENSG00000081479	LRP2	BRNAMY	WHOLE_BRAIN.M7	TIS	0.545	sig	-	-	-	NA	NA
ENSG00000106993	CDC37L1	BRNHYP	ALL.M3	TIS	0.545	sig	-	-	-	NA	NA
ENSG00000115840	SLC25A12	BRNPUT	STR.M1	TIS	0.545	sig	-	sig	-	NA	NA
ENSG00000133398	MED10	BRNCTXBA9	ALL.M4	TIS	0.545	-	-	-	-	-	-
ENSG00000165704	HPRT1	BRNHYP	WHOLE_BRAIN.M4	TIS	0.545	sig	sig	-	-	NA	NA
ENSG00000167005	NUDT21	BRNCBL	CEREBELLUM.M1	TIS	0.545	sig	-	-	-	NA	NA
ENSG00000173988	LRRC63	BRNHYP	WHOLE_BRAIN.M7	TIS	0.545	sig	sig	-	-	NA	NA
ENSG00000173988	LRRC63	BRNPUT	WHOLE_BRAIN.M7	TIS	0.545	-	-	-	-	NA	NA
ENSG00000181007	ZFP82	BRNHIP	grey	TIS	0.545	-	-	-	-	NA	NA
ENSG00000183605	SFXN4	BRNSNA	grey	TIS	0.545	-	-	-	-	NA	NA
ENSG00000185008	ROBO2	BRNSNA	WHOLE_BRAIN.M4	TIS	0.545	sig	-	-	-	NA	NA
ENSG00000188266	HYKK	BRNAMY	WHOLE_BRAIN.M4	TIS	0.545	-	-	-	-	NA	NA
ENSG00000100239	PPP6R2	BRNHIP	NS.SCTX.M1	TIS	0.544	sig	-	-	-	NA	NA
ENSG00000112308	C6orf62	BRNSNA	WHOLE_BRAIN.M6	TIS	0.544	-	-	-	-	NA	NA
ENSG00000116819	TFAP2E	BRNCTXB24	WHOLE_BRAIN.M3	TIS	0.544	sig	-	sig	-	-	-
ENSG00000139292	LGR5	BRNSNA	WHOLE_BRAIN.M7	TIS	0.544	sig	-	-	-	NA	NA
ENSG00000166394	CYB5R2	BRNCTXB24	WHOLE_BRAIN.M7	TIS	0.544	sig	-	sig	-	-	-
ENSG00000177595	PIDD1	BRNCTXBA9	BROD.M1	TIS	0.544	sig	-	sig	-	-	-
ENSG00000221963	APOL6	BRNCTXB24	BRNCTXB24.M2	TIS	0.544	sig	-	-	-	-	-
ENSG00000064199	SPA17	BRNPUT	BRNPUT.M4	TIS	0.543	sig	-	-	-	NA	NA
ENSG00000094841	UPRT	BRNSNA	WHOLE_BRAIN.M4	TIS	0.543	-	-	-	-	NA	NA
ENSG00000102030	NAA10	BRNACC	grey	TIS	0.543	-	-	-	-	NA	NA
ENSG00000102096	PIM2	BRNHIP	WHOLE_BRAIN.M4	TIS	0.543	sig	-	-	-	NA	NA
ENSG00000104643	MTMR9	BRNHIP	WHOLE_BRAIN.M4	TIS	0.543	-	-	-	-	NA	NA
ENSG00000130560	UBAC1	BRNAMY	grey	TIS	0.543	-	-	-	-	NA	NA
ENSG00000137193	PIM1	BRNCTXB24	WHOLE_BRAIN.M8	TIS	0.543	sig	-	sig	-	-	-
ENSG00000138029	HADHB	BRNHYP	BRNHYP.M7	TIS	0.543	sig	-	-	-	NA	NA
ENSG00000148798	INA	BRNAMY	WHOLE_BRAIN.M4	TIS	0.543	sig	-	-	-	NA	NA
ENSG00000164032	H2AFZ	BRNHIP	WHOLE_BRAIN.M4	TIS	0.543	sig	-	-	-	NA	NA
ENSG00000169851	PCDH7	BRNCTXBA9	grey	TIS	0.543	sig	-	-	-	-	-
ENSG00000172824	CES4A	BRNCTXB24	WHOLE_BRAIN.M3	TIS	0.543	sig	-	-	-	-	-
ENSG00000173715	C11orf80	BRNCDT	STR.M2	TIS	0.543	-	-	-	-	NA	NA
ENSG00000175203	DCTN2	BRNACC	ALL.M4	TIS	0.543	-	-	-	-	NA	NA
ENSG00000183077	AFMID	BRNCTXB24	WHOLE_BRAIN.M7	TIS	0.543	sig	-	sig	-	-	-
ENSG00000197142	ACSL5	BRNCDT	WHOLE_BRAIN.M8	TIS	0.543	sig	-	-	-	NA	NA
ENSG00000095383	TBC1D2	BRNCTXBA9	BRNCTXBA9.M5	TIS	0.542	sig	-	sig	-	-	-
ENSG00000102226	USP11	BRNSNA	WHOLE_BRAIN.M4	TIS	0.542	sig	-	-	-	NA	NA
ENSG00000114450	GNB4	BRNACC	WHOLE_BRAIN.M6	TIS	0.542	sig	-	sig	-	NA	NA
ENSG00000123545	NDUFAF4	BRNSNA	WHOLE_BRAIN.M4	TIS	0.542	sig	-	-	-	NA	NA
ENSG00000124226	RNF114	BRNSNA	BRNSNA.M5	TIS	0.542	sig	-	-	-	NA	NA
ENSG00000133059	DSTYK	BRNAMY	WHOLE_BRAIN.M4	TIS	0.542	sig	-	-	-	NA	NA
ENSG00000139832	RAB20	BRNCTXBA9	WHOLE_BRAIN.M8	TIS	0.542	sig	-	-	-	-	-
ENSG00000146409	SLC18B1	BRNHIP	WHOLE_BRAIN.M6	TIS	0.542	sig	-	-	-	NA	NA
ENSG00000147588	PMP2	BRNCTXB24	WHOLE_BRAIN.M6	TIS	0.542	sig	-	-	-	sig	-
ENSG00000165507	C10orf10	BRNCTX	WHOLE_BRAIN.M8	TIS	0.542	sig	-	sig	-	-	-
ENSG00000173531	MST1	BRNCBH	BRNCBH.M3	TIS	0.542	sig	-	sig	-	NA	NA
ENSG00000177565	TBL1XR1	BRNCBL	BRNCBL.M4	TIS	0.542	sig	-	sig	-	NA	NA
ENSG00000105618	PRPF31	BRNACC	WHOLE_BRAIN.M9	TIS	0.541	-	-	-	-	NA	NA
ENSG00000108239	TBC1D12	BRNHYP	WHOLE_BRAIN.M7	TIS	0.541	-	-	-	-	NA	NA
ENSG00000116299	KIAA1324	BRNSNA	WHOLE_BRAIN.M4	TIS	0.541	-	-	-	-	NA	NA
ENSG00000131873	CHSY1	BRNSNA	WHOLE_BRAIN.M8	TIS	0.541	-	-	-	-	NA	NA
ENSG00000163931	TKT	BRNACC	BRNACC.M1	TIS	0.541	-	-	-	-	NA	NA
ENSG00000012124	CD22	BRNCTXBA9	WHOLE_BRAIN.M7	TIS	0.54	sig	-	sig	-	-	sig
ENSG00000016391	CHDH	BRNCTX	WHOLE_BRAIN.M6	TIS	0.54	sig	-	sig	-	-	-
ENSG00000072133	RPS6KA6	BRNCBH	CEREBELLUM.M4	TIS	0.54	sig	-	sig	-	NA	NA
ENSG00000092529	CAPN3	BRNSNA	WHOLE_BRAIN.M7	TIS	0.54	sig	-	-	-	NA	NA
ENSG00000105499	PLA2G4C	BRNCTXBA9	BRNCTXBA9.M5	TIS	0.54	sig	sig	-	-	-	-
ENSG00000105568	PPP2R1A	BRNACC	STR.M1	TIS	0.54	-	-	-	-	NA	NA
ENSG00000112893	MAN2A1	BRNPUT	WHOLE_BRAIN.M7	TIS	0.54	sig	sig	-	-	NA	NA
ENSG00000117697	NSL1	BRNHIP	BRNHIP.M3	TIS	0.54	sig	-	sig	-	NA	NA
ENSG00000137563	GGH	BRNSNA	WHOLE_BRAIN.M4	TIS	0.54	-	-	-	-	NA	NA
ENSG00000163083	INHBB	BRNCTXB24	WHOLE_BRAIN.M6	TIS	0.54	sig	-	-	-	-	-
ENSG00000168758	SEMA4C	BRNHIP	WHOLE_BRAIN.M7	TIS	0.54	sig	-	-	-	NA	NA
ENSG00000172201	ID4	BRNACC	WHOLE_BRAIN.M6	TIS	0.54	-	-	-	-	NA	NA
ENSG00000177181	RIMKLA	BRNPUT	STR.M1	TIS	0.54	sig	-	sig	-	NA	NA
ENSG00000178301	AQP11	BRNHIP	grey	TIS	0.54	-	-	-	-	NA	NA
ENSG00000181826	RELL1	BRNCTX	WHOLE_BRAIN.M8	TIS	0.54	sig	-	-	-	-	-
ENSG00000186231	KLHL32	BRNHYP	WHOLE_BRAIN.M7	TIS	0.54	sig	-	-	-	NA	NA
ENSG00000204381	LAYN	BRNPUT	WHOLE_BRAIN.M7	TIS	0.54	sig	-	-	-	NA	NA
ENSG00000059758	CDK17	BRNACC	WHOLE_BRAIN.M4	TIS	0.539	-	-	-	-	NA	NA
ENSG00000077152	UBE2T	BRNPUT	STR.M1	TIS	0.539	-	-	-	-	NA	NA
ENSG00000090989	EXOC1	BRNHIP	BRNHIP.M3	TIS	0.539	sig	-	sig	-	NA	NA
ENSG00000124596	OARD1	BRNAMY	grey	TIS	0.539	-	-	-	-	NA	NA
ENSG00000133056	PIK3C2B	BRNAMY	WHOLE_BRAIN.M7	TIS	0.539	-	-	-	-	NA	NA
ENSG00000134871	COL4A2	BRNCBL	CEREBELLUM.M3	TIS	0.539	-	-	-	-	NA	NA
ENSG00000137806	NDUFAF1	BRNCTXBA9	grey	TIS	0.539	-	-	-	-	-	-
ENSG00000156345	CDK20	BRNAMY	grey	TIS	0.539	-	-	-	-	NA	NA
ENSG00000157426	AASDH	BRNCBL	grey	TIS	0.539	-	-	-	-	NA	NA
ENSG00000164506	STXBP5	BRNHIP	grey	TIS	0.539	sig	-	-	-	NA	NA
ENSG00000166783	KIAA0430	BRNHYP	grey	TIS	0.539	-	-	-	-	NA	NA
ENSG00000169403	PTAFR	BRNHIP	WHOLE_BRAIN.M10	TIS	0.539	sig	-	-	-	NA	NA
ENSG00000077616	NAALAD2	BRNSNA	WHOLE_BRAIN.M4	TIS	0.538	-	-	-	-	NA	NA
ENSG00000101871	MID1	BRNCTXB24	WHOLE_BRAIN.M6	TIS	0.538	sig	-	sig	-	-	-
ENSG00000106290	TAF6	BRNPUT	STR.M1	TIS	0.538	-	-	-	-	NA	NA
ENSG00000109576	AADAT	BRNACC	BRNACC.M5	TIS	0.538	sig	-	sig	-	NA	NA
ENSG00000114204	SERPINI2	BRNAMY	ALL.M1	TIS	0.538	sig	-	-	-	NA	NA
ENSG00000114698	PLSCR4	BRNCBL	WHOLE_BRAIN.M6	TIS	0.538	sig	-	-	-	NA	NA
ENSG00000114956	DGUOK	BRNHYP	NS.SCTX.M1	TIS	0.538	sig	sig	-	-	NA	NA
ENSG00000122986	HVCN1	BRNHYP	BRNHYP.M7	TIS	0.538	sig	sig	-	-	NA	NA
ENSG00000124702	KLHDC3	BRNACC	STR.M1	TIS	0.538	sig	-	sig	-	NA	NA
ENSG00000137766	UNC13C	BRNSNA	WHOLE_BRAIN.M4	TIS	0.538	-	-	-	-	NA	NA
ENSG00000178075	GRAMD1C	BRNCTX	WHOLE_BRAIN.M6	TIS	0.538	sig	sig	-	-	-	-
ENSG00000182287	AP1S2	BRNPUT	BRNPUT.M4	TIS	0.538	sig	-	-	-	NA	NA
ENSG00000185615	PDIA2	BRNCTXBA9	BROD.M1	TIS	0.538	sig	-	sig	-	-	-
ENSG00000092203	TOX4	BRNACC	BRNACC.M1	TIS	0.537	-	-	-	-	NA	NA
ENSG00000105612	DNASE2	BRNCTX	WHOLE_BRAIN.M6	TIS	0.537	sig	-	sig	-	-	-
ENSG00000112343	TRIM38	BRNCTX	WHOLE_BRAIN.M8	TIS	0.537	sig	-	sig	-	-	-
ENSG00000112561	TFEB	BRNCTXBA9	WHOLE_BRAIN.M7	TIS	0.537	sig	-	sig	-	-	-
ENSG00000129757	CDKN1C	BRNSNA	WHOLE_BRAIN.M7	TIS	0.537	-	-	-	-	NA	NA
ENSG00000136098	NEK3	BRNHYP	WHOLE_BRAIN.M7	TIS	0.537	sig	sig	-	-	NA	NA
ENSG00000138685	FGF2	BRNCBH	WHOLE_BRAIN.M6	TIS	0.537	sig	-	-	-	NA	NA
ENSG00000152969	JAKMIP1	BRNHYP	WHOLE_BRAIN.M4	TIS	0.537	sig	-	-	-	NA	NA
ENSG00000162522	KIAA1522	BRNHYP	WHOLE_BRAIN.M4	TIS	0.537	-	-	-	-	NA	NA
ENSG00000166949	SMAD3	BRNCBH	WHOLE_BRAIN.M6	TIS	0.537	sig	-	-	-	NA	NA
ENSG00000173559	NABP1	BRNCDT	WHOLE_BRAIN.M10	TIS	0.537	-	-	-	-	NA	NA
ENSG00000174173	TRMT10C	BRNSNA	WHOLE_BRAIN.M4	TIS	0.537	sig	-	-	-	NA	NA
ENSG00000178401	DNAJC22	BRNHYP	WHOLE_BRAIN.M7	TIS	0.537	sig	-	-	-	NA	NA
ENSG00000183044	ABAT	BRNSNA	WHOLE_BRAIN.M4	TIS	0.537	-	-	-	-	NA	NA
ENSG00000204308	RNF5	BRNACC	grey	TIS	0.537	-	-	-	-	NA	NA
ENSG00000204851	PNMAL2	BRNHIP	WHOLE_BRAIN.M4	TIS	0.537	-	-	-	-	NA	NA
ENSG00000068308	OTUD5	BRNSNA	WHOLE_BRAIN.M4	TIS	0.536	sig	-	sig	-	NA	NA
ENSG00000111011	RSRC2	BRNAMY	ALL.M3	TIS	0.536	sig	sig	-	-	NA	NA
ENSG00000113068	PFDN1	BRNHIP	WHOLE_BRAIN.M4	TIS	0.536	-	-	-	-	NA	NA
ENSG00000125730	C3	BRNHYP	WHOLE_BRAIN.M10	TIS	0.536	sig	sig	-	-	NA	NA
ENSG00000125841	NRSN2	BRNSNA	WHOLE_BRAIN.M4	TIS	0.536	sig	-	-	-	NA	NA
ENSG00000129071	MBD4	BRNAMY	BRNAMY.M3	TIS	0.536	sig	sig	-	-	NA	NA
ENSG00000130643	CALY	BRNSNA	WHOLE_BRAIN.M4	TIS	0.536	sig	-	-	-	NA	NA
ENSG00000134343	ANO3	BRNCTXBA9	grey	TIS	0.536	-	-	-	-	-	-
ENSG00000134871	COL4A2	BRNCBH	CEREBELLUM.M3	TIS	0.536	-	-	-	-	NA	NA
ENSG00000150787	PTS	BRNSNA	WHOLE_BRAIN.M4	TIS	0.536	sig	-	-	-	NA	NA
ENSG00000162639	HENMT1	BRNSNA	WHOLE_BRAIN.M4	TIS	0.536	sig	-	-	-	NA	NA
ENSG00000167196	FBXO22	BRNCBL	grey	TIS	0.536	-	-	-	-	NA	NA
ENSG00000168032	ENTPD3	BRNCDT	STR.M2	TIS	0.536	sig	-	sig	-	NA	NA
ENSG00000172824	CES4A	BRNCBH	BRNCBH.M3	TIS	0.536	sig	sig	-	-	NA	NA
ENSG00000173926	MARCH3	BRNCTXB24	BRNCTXB24.M2	TIS	0.536	sig	-	-	-	-	-
ENSG00000188747	NOXA1	BRNCTX	WHOLE_BRAIN.M3	TIS	0.536	sig	-	sig	-	sig	-
ENSG00000196781	TLE1	BRNHYP	BRNHYP.M7	TIS	0.536	sig	-	sig	-	NA	NA
ENSG00000215788	TNFRSF25	BRNAMY	NS.SCTX.M1	TIS	0.536	-	-	-	-	NA	NA
ENSG00000243284	VSIG8	BRNCBL	BRNCBL.M2	TIS	0.536	sig	-	-	-	NA	NA
ENSG00000008382	MPND	BRNCTXB24	CTX.M1	TIS	0.535	sig	-	sig	-	-	-
ENSG00000065809	FAM107B	BRNHYP	WHOLE_BRAIN.M7	TIS	0.535	sig	-	-	-	NA	NA
ENSG00000066583	ISOC1	BRNPUT	BRNPUT.M4	TIS	0.535	sig	-	-	-	NA	NA
ENSG00000122367	LDB3	BRNHYP	WHOLE_BRAIN.M7	TIS	0.535	sig	sig	-	-	NA	NA
ENSG00000138018	SELENOI	BRNAMY	WHOLE_BRAIN.M4	TIS	0.535	sig	-	-	-	NA	NA
ENSG00000143748	NVL	BRNSNA	grey	TIS	0.535	-	-	-	-	NA	NA
ENSG00000152932	RAB3C	BRNCTX	WHOLE_BRAIN.M4	TIS	0.535	sig	-	-	-	-	-
ENSG00000156709	AIFM1	BRNHYP	NS.SCTX.M1	TIS	0.535	-	sig	-	-	NA	NA
ENSG00000162191	UBXN1	BRNACC	grey	TIS	0.535	-	-	-	-	NA	NA
ENSG00000182400	TRAPPC6B	BRNPUT	STR.M1	TIS	0.535	sig	-	-	-	NA	NA
ENSG00000182771	GRID1	BRNSNA	grey	TIS	0.535	-	-	-	-	NA	NA
ENSG00000198756	COLGALT2	BRNCDT	WHOLE_BRAIN.M7	TIS	0.535	sig	-	-	-	NA	NA
ENSG00000005249	PRKAR2B	BRNACC	WHOLE_BRAIN.M4	TIS	0.534	sig	-	sig	-	NA	NA
ENSG00000075826	SEC31B	BRNCTX	BRNCTX.M3	TIS	0.534	sig	-	sig	-	-	-
ENSG00000091972	CD200	BRNCDT	STR.M2	TIS	0.534	sig	sig	-	-	NA	NA
ENSG00000092529	CAPN3	BRNCTX	WHOLE_BRAIN.M7	TIS	0.534	sig	-	-	-	-	-
ENSG00000116741	RGS2	BRNAMY	ALL.M3	TIS	0.534	-	-	-	-	NA	NA
ENSG00000136891	TEX10	BRNACC	ALL.M4	TIS	0.534	sig	-	-	-	NA	NA
ENSG00000137872	SEMA6D	BRNSNA	WHOLE_BRAIN.M4	TIS	0.534	sig	-	-	-	NA	NA
ENSG00000144711	IQSEC1	BRNAMY	WHOLE_BRAIN.M4	TIS	0.534	-	-	-	-	NA	NA
ENSG00000148925	BTBD10	BRNACC	STR.M1	TIS	0.534	-	-	-	-	NA	NA
ENSG00000151465	CDC123	BRNHIP	WHOLE_BRAIN.M4	TIS	0.534	sig	-	-	-	NA	NA
ENSG00000155926	SLA	BRNSNA	WHOLE_BRAIN.M10	TIS	0.534	sig	-	sig	-	NA	NA
ENSG00000163026	WDCP	BRNCTX	BRNCTX.M3	TIS	0.534	sig	-	-	-	-	-
ENSG00000166888	STAT6	BRNCBL	WHOLE_BRAIN.M6	TIS	0.534	-	-	-	-	NA	NA
ENSG00000177879	AP3S1	BRNACC	grey	TIS	0.534	-	-	-	-	NA	NA
ENSG00000196814	MVB12B	BRNSNA	WHOLE_BRAIN.M7	TIS	0.534	-	-	-	-	NA	NA
ENSG00000214212	C19orf38	BRNHYP	WHOLE_BRAIN.M10	TIS	0.534	sig	sig	-	sig	NA	NA
ENSG00000101977	MCF2	BRNCDT	STR.M2	TIS	0.533	sig	-	-	-	NA	NA
ENSG00000108528	SLC25A11	BRNACC	grey	TIS	0.533	sig	-	-	-	NA	NA
ENSG00000109436	TBC1D9	BRNHYP	WHOLE_BRAIN.M4	TIS	0.533	-	-	-	-	NA	NA
ENSG00000110786	PTPN5	BRNCTXBA9	BRNCTXBA9.M8	TIS	0.533	sig	-	sig	-	-	-
ENSG00000111879	FAM184A	BRNSNA	WHOLE_BRAIN.M4	TIS	0.533	-	-	-	-	NA	NA
ENSG00000115252	PDE1A	BRNCBH	CEREBELLUM.M5	TIS	0.533	sig	-	sig	-	NA	NA
ENSG00000125730	C3	BRNAMY	WHOLE_BRAIN.M10	TIS	0.533	sig	-	sig	-	NA	NA
ENSG00000136754	ABI1	BRNACC	WHOLE_BRAIN.M6	TIS	0.533	-	-	-	-	NA	NA
ENSG00000155085	AK9	BRNSNA	BRNSNA.M2	TIS	0.533	sig	-	-	-	NA	NA
ENSG00000157470	FAM81A	BRNHIP	WHOLE_BRAIN.M4	TIS	0.533	sig	-	-	-	NA	NA
ENSG00000165029	ABCA1	BRNCBH	WHOLE_BRAIN.M6	TIS	0.533	-	sig	-	-	NA	NA
ENSG00000166669	ATF7IP2	BRNCDT	STR.M2	TIS	0.533	sig	-	sig	-	NA	NA
ENSG00000170153	RNF150	BRNSNA	WHOLE_BRAIN.M4	TIS	0.533	sig	-	-	-	NA	NA
ENSG00000178403	NEUROG2	BRNCBH	CEREBELLUM.M2	TIS	0.533	sig	-	-	-	NA	NA
ENSG00000185615	PDIA2	BRNCTXB24	WHOLE_BRAIN.M3	TIS	0.533	sig	-	sig	-	-	-
ENSG00000186231	KLHL32	BRNACC	WHOLE_BRAIN.M7	TIS	0.533	-	-	-	-	NA	NA
ENSG00000188981	MSANTD1	BRNHIP	WHOLE_BRAIN.M4	TIS	0.533	-	-	-	-	NA	NA
ENSG00000204644	ZFP57	BRNCTX	WHOLE_BRAIN.M7	TIS	0.533	sig	-	-	-	-	-
ENSG00000206579	XKR4	BRNHYP	grey	TIS	0.533	-	NA	NA	NA	NA	NA
ENSG00000231500	RPS18	BRNHYP	WHOLE_BRAIN.M2	TIS	0.533	sig	NA	NA	NA	NA	NA
ENSG00000237651	C2orf74	BRNAMY	grey	TIS	0.533	sig	sig	sig	-	NA	NA
ENSG00000073737	DHRS9	BRNCTXB24	WHOLE_BRAIN.M10	TIS	0.532	sig	-	sig	-	-	-
ENSG00000085982	USP40	BRNCBH	BRNCBH.M2	TIS	0.532	sig	-	-	-	NA	NA
ENSG00000119537	KDSR	BRNCTX	WHOLE_BRAIN.M7	TIS	0.532	sig	-	sig	-	sig	-
ENSG00000132846	ZBED3	BRNHYP	WHOLE_BRAIN.M7	TIS	0.532	sig	sig	-	-	NA	NA
ENSG00000150510	FAM124A	BRNCBH	WHOLE_BRAIN.M7	TIS	0.532	sig	-	-	-	NA	NA
ENSG00000154678	PDE1C	BRNCDT	WHOLE_BRAIN.M7	TIS	0.532	sig	-	-	-	NA	NA
ENSG00000155093	PTPRN2	BRNHIP	WHOLE_BRAIN.M4	TIS	0.532	sig	-	sig	-	NA	NA
ENSG00000165832	TRUB1	BRNSNA	WHOLE_BRAIN.M4	TIS	0.532	sig	-	-	-	NA	NA
ENSG00000167112	TRUB2	BRNHIP	WHOLE_BRAIN.M3	TIS	0.532	sig	-	sig	-	NA	NA
ENSG00000171004	HS6ST2	BRNSNA	WHOLE_BRAIN.M4	TIS	0.532	sig	-	-	-	NA	NA
ENSG00000186862	PDZD7	BRNCTXBA9	BRNCTXBA9.M8	TIS	0.532	sig	-	-	-	-	-
ENSG00000060140	STYK1	BRNCTX	WHOLE_BRAIN.M4	TIS	0.531	sig	-	sig	-	-	-
ENSG00000064655	EYA2	BRNPUT	WHOLE_BRAIN.M6	TIS	0.531	sig	-	-	-	NA	NA
ENSG00000075975	MKRN2	BRNCBL	CEREBELLUM.M1	TIS	0.531	sig	-	-	-	NA	NA
ENSG00000109576	AADAT	BRNSNA	WHOLE_BRAIN.M1	TIS	0.531	sig	-	-	-	NA	NA
ENSG00000109670	FBXW7	BRNCTXBA9	grey	TIS	0.531	-	-	-	-	-	-
ENSG00000115808	STRN	BRNACC	WHOLE_BRAIN.M7	TIS	0.531	-	-	-	-	NA	NA
ENSG00000136108	CKAP2	BRNACC	ALL.M4	TIS	0.531	sig	-	sig	-	NA	NA
ENSG00000136436	CALCOCO2	BRNCDT	WHOLE_BRAIN.M6	TIS	0.531	sig	-	-	-	NA	NA
ENSG00000143036	SLC44A3	BRNCTXBA9	BRNCTXBA9.M9	TIS	0.531	sig	-	-	-	-	-
ENSG00000160785	SLC25A44	BRNCBL	grey	TIS	0.531	-	-	-	-	NA	NA
ENSG00000161638	ITGA5	BRNSNA	WHOLE_BRAIN.M8	TIS	0.531	sig	-	-	-	NA	NA
ENSG00000163875	MEAF6	BRNCBH	CEREBELLUM.M5	TIS	0.531	sig	-	-	-	NA	NA
ENSG00000185345	PARK2	BRNHIP	WHOLE_BRAIN.M4	TIS	0.531	-	-	-	-	NA	NA
ENSG00000188580	NKAIN2	BRNACC	WHOLE_BRAIN.M7	TIS	0.531	sig	sig	-	-	NA	NA
ENSG00000198756	COLGALT2	BRNSNA	WHOLE_BRAIN.M7	TIS	0.531	sig	sig	-	-	NA	NA
ENSG00000256269	HMBS	BRNAMY	grey	TIS	0.531	sig	sig	-	-	NA	NA
ENSG00000038274	MAT2B	BRNCTXB24	grey	TIS	0.53	-	-	-	-	-	-
ENSG00000096433	ITPR3	BRNCBL	WHOLE_BRAIN.M11	TIS	0.53	sig	-	-	-	NA	NA
ENSG00000100246	DNAL4	BRNSNA	WHOLE_BRAIN.M4	TIS	0.53	-	-	-	-	NA	NA
ENSG00000100678	SLC8A3	BRNSNA	WHOLE_BRAIN.M4	TIS	0.53	sig	-	-	-	NA	NA
ENSG00000108947	EFNB3	BRNHIP	WHOLE_BRAIN.M4	TIS	0.53	-	-	-	-	NA	NA
ENSG00000109686	SH3D19	BRNSNA	WHOLE_BRAIN.M1	TIS	0.53	-	-	-	-	NA	NA
ENSG00000115947	ORC4	BRNAMY	grey	TIS	0.53	-	-	-	-	NA	NA
ENSG00000133256	PDE6B	BRNAMY	WHOLE_BRAIN.M7	TIS	0.53	-	-	-	-	NA	NA
ENSG00000135250	SRPK2	BRNHIP	WHOLE_BRAIN.M4	TIS	0.53	-	-	-	-	NA	NA
ENSG00000139168	ZCRB1	BRNHYP	WHOLE_BRAIN.M7	TIS	0.53	-	sig	-	-	NA	NA
ENSG00000139200	PIANP	BRNHIP	WHOLE_BRAIN.M4	TIS	0.53	sig	-	-	-	NA	NA
ENSG00000155304	HSPA13	BRNSNA	WHOLE_BRAIN.M4	TIS	0.53	sig	-	-	-	NA	NA
ENSG00000162852	CNST	BRNACC	WHOLE_BRAIN.M4	TIS	0.53	-	-	-	-	NA	NA
ENSG00000166780	C16orf45	BRNCTXBA9	BRNCTXBA9.M8	TIS	0.53	sig	-	-	-	-	-
ENSG00000167676	PLIN4	BRNCTXBA9	WHOLE_BRAIN.M6	TIS	0.53	sig	-	-	-	-	-
ENSG00000168653	NDUFS5	BRNAMY	WHOLE_BRAIN.M4	TIS	0.53	-	NA	NA	NA	NA	NA
ENSG00000168672	FAM84B	BRNCTXBA9	WHOLE_BRAIN.M7	TIS	0.53	-	-	-	-	-	-
ENSG00000169413	RNASE6	BRNHYP	WHOLE_BRAIN.M10	TIS	0.53	sig	sig	-	-	NA	NA
ENSG00000188906	LRRK2	BRNSNA	grey	TIS	0.53	-	-	-	-	NA	NA
ENSG00000197992	CLEC9A	BRNCBH	WHOLE_BRAIN.M10	TIS	0.53	sig	-	-	-	NA	NA
ENSG00000203943	SAMD13	BRNCTX	CTX.M4	TIS	0.53	sig	-	sig	-	-	-
ENSG00000221963	APOL6	BRNCBL	WHOLE_BRAIN.M6	TIS	0.53	-	-	-	-	NA	NA
ENSG00000016402	IL20RA	BRNCBH	CEREBELLUM.M3	TIS	0.529	sig	-	sig	-	NA	NA
ENSG00000076242	MLH1	BRNAMY	NS.SCTX.M1	TIS	0.529	-	-	-	-	NA	NA
ENSG00000100023	PPIL2	BRNCBH	BRNCBH.M2	TIS	0.529	sig	-	-	-	NA	NA
ENSG00000100320	RBFOX2	BRNHYP	WHOLE_BRAIN.M4	TIS	0.529	-	-	-	-	NA	NA
ENSG00000109917	ZPR1	BRNACC	BRNACC.M1	TIS	0.529	-	-	-	-	NA	NA
ENSG00000124145	SDC4	BRNCTXB24	WHOLE_BRAIN.M6	TIS	0.529	sig	-	sig	-	-	-
ENSG00000130193	THEM6	BRNHIP	grey	TIS	0.529	-	-	-	-	NA	NA
ENSG00000132561	MATN2	BRNCTX	BRNCTX.M5	TIS	0.529	sig	-	sig	-	-	-
ENSG00000136870	ZNF189	BRNHYP	WHOLE_BRAIN.M7	TIS	0.529	sig	-	sig	-	NA	NA
ENSG00000150510	FAM124A	BRNCBL	WHOLE_BRAIN.M7	TIS	0.529	sig	-	sig	-	NA	NA
ENSG00000171853	TRAPPC12	BRNACC	WHOLE_BRAIN.M9	TIS	0.529	sig	-	-	-	NA	NA
ENSG00000172824	CES4A	BRNCTXBA9	BROD.M1	TIS	0.529	sig	-	-	-	-	-
ENSG00000178974	FBXO34	BRNACC	STR.M1	TIS	0.529	-	-	-	-	NA	NA
ENSG00000183580	FBXL7	BRNHYP	BRNHYP.M3	TIS	0.529	sig	-	-	-	NA	NA
ENSG00000186625	KATNA1	BRNPUT	BRNPUT.M7	TIS	0.529	sig	-	-	-	NA	NA
ENSG00000014641	MDH1	BRNPUT	STR.M1	TIS	0.528	sig	-	sig	-	NA	NA
ENSG00000046653	GPM6B	BRNCBH	WHOLE_BRAIN.M6	TIS	0.528	-	-	-	-	NA	NA
ENSG00000047315	POLR2B	BRNAMY	BRNAMY.M3	TIS	0.528	-	-	-	-	NA	NA
ENSG00000085117	CD82	BRNCBH	CEREBELLUM.M3	TIS	0.528	sig	-	sig	-	NA	NA
ENSG00000085117	CD82	BRNCBL	CEREBELLUM.M3	TIS	0.528	sig	-	sig	-	NA	NA
ENSG00000109046	WSB1	BRNHIP	WHOLE_BRAIN.M7	TIS	0.528	sig	-	-	-	NA	NA
ENSG00000119650	IFT43	BRNPUT	BRNPUT.M4	TIS	0.528	sig	-	-	-	NA	NA
ENSG00000134851	TMEM165	BRNCTX	WHOLE_BRAIN.M7	TIS	0.528	sig	-	-	-	-	-
ENSG00000151838	CCDC175	BRNCBH	CEREBELLUM.M5	TIS	0.528	-	-	-	-	NA	NA
ENSG00000174953	DHX36	BRNSNA	WHOLE_BRAIN.M4	TIS	0.528	sig	-	-	-	NA	NA
ENSG00000182557	SPNS3	BRNAMY	WHOLE_BRAIN.M10	TIS	0.528	-	-	-	-	NA	NA
ENSG00000197993	KEL	BRNSNA	WHOLE_BRAIN.M7	TIS	0.528	-	-	-	-	NA	NA
ENSG00000087077	TRIP6	BRNCBH	WHOLE_BRAIN.M6	TIS	0.527	sig	-	sig	-	NA	NA
ENSG00000134769	DTNA	BRNCDT	WHOLE_BRAIN.M8	TIS	0.527	sig	-	-	-	NA	NA
ENSG00000151465	CDC123	BRNACC	STR.M1	TIS	0.527	-	-	-	-	NA	NA
ENSG00000157087	ATP2B2	BRNCTXBA9	grey	TIS	0.527	-	-	-	-	-	-
ENSG00000185420	SMYD3	BRNSNA	WHOLE_BRAIN.M4	TIS	0.527	sig	-	-	-	NA	NA
ENSG00000185634	SHC4	BRNCTXB24	WHOLE_BRAIN.M7	TIS	0.527	sig	-	sig	-	-	-
ENSG00000004487	KDM1A	BRNHIP	grey	TIS	0.526	-	-	-	-	NA	NA
ENSG00000084636	COL16A1	BRNHYP	WHOLE_BRAIN.M7	TIS	0.526	sig	sig	-	-	NA	NA
ENSG00000092529	CAPN3	BRNPUT	WHOLE_BRAIN.M7	TIS	0.526	sig	-	-	-	NA	NA
ENSG00000096092	TMEM14A	BRNSNA	WHOLE_BRAIN.M4	TIS	0.526	sig	-	-	-	NA	NA
ENSG00000105835	NAMPT	BRNPUT	WHOLE_BRAIN.M8	TIS	0.526	sig	-	-	-	NA	NA
ENSG00000126803	HSPA2	BRNPUT	WHOLE_BRAIN.M7	TIS	0.526	sig	-	sig	-	NA	NA
ENSG00000130413	STK33	BRNCTX	WHOLE_BRAIN.M6	TIS	0.526	sig	sig	-	-	-	-
ENSG00000131469	RPL27	BRNACC	WHOLE_BRAIN.M2	TIS	0.526	sig	-	sig	-	NA	NA
ENSG00000131469	RPL27	BRNSNA	WHOLE_BRAIN.M2	TIS	0.526	-	-	-	-	NA	NA
ENSG00000134243	SORT1	BRNCDT	WHOLE_BRAIN.M7	TIS	0.526	sig	sig	-	-	NA	NA
ENSG00000136718	IMP4	BRNHIP	WHOLE_BRAIN.M3	TIS	0.526	sig	-	sig	-	NA	NA
ENSG00000137193	PIM1	BRNCTXBA9	WHOLE_BRAIN.M8	TIS	0.526	sig	-	sig	-	-	-
ENSG00000151948	GLT1D1	BRNHYP	WHOLE_BRAIN.M4	TIS	0.526	sig	sig	-	-	NA	NA
ENSG00000159871	LYPD5	BRNPUT	STR.M1	TIS	0.526	sig	-	-	-	NA	NA
ENSG00000166265	CYYR1	BRNCBL	WHOLE_BRAIN.M11	TIS	0.526	-	-	-	-	NA	NA
ENSG00000170091	HMP19	BRNSNA	WHOLE_BRAIN.M4	TIS	0.526	sig	-	-	-	NA	NA
ENSG00000171791	BCL2	BRNCDT	WHOLE_BRAIN.M6	TIS	0.526	sig	-	-	-	NA	NA
ENSG00000177728	TMEM94	BRNCBH	CEREBELLUM.M6	TIS	0.526	-	-	-	-	NA	NA
ENSG00000178904	DPY19L3	BRNPUT	WHOLE_BRAIN.M6	TIS	0.526	sig	-	-	-	NA	NA
ENSG00000242265	PEG10	BRNCDT	STR.M1	TIS	0.526	sig	-	-	-	NA	NA
ENSG00000065600	TMEM206	BRNPUT	WHOLE_BRAIN.M7	TIS	0.525	sig	-	-	-	NA	NA
ENSG00000074356	NCBP3	BRNHIP	WHOLE_BRAIN.M7	TIS	0.525	sig	-	-	-	NA	NA
ENSG00000100104	SRRD	BRNCBL	BRNCBL.M4	TIS	0.525	sig	-	-	-	NA	NA
ENSG00000101871	MID1	BRNPUT	WHOLE_BRAIN.M6	TIS	0.525	sig	-	-	-	NA	NA
ENSG00000104687	GSR	BRNSNA	WHOLE_BRAIN.M4	TIS	0.525	sig	-	-	-	NA	NA
ENSG00000114948	ADAM23	BRNSNA	WHOLE_BRAIN.M4	TIS	0.525	sig	sig	-	-	NA	NA
ENSG00000115365	LANCL1	BRNHIP	WHOLE_BRAIN.M7	TIS	0.525	sig	-	sig	-	NA	NA
ENSG00000125398	SOX9	BRNCBL	WHOLE_BRAIN.M6	TIS	0.525	sig	sig	-	-	NA	NA
ENSG00000131730	CKMT2	BRNHIP	WHOLE_BRAIN.M6	TIS	0.525	-	-	-	-	NA	NA
ENSG00000133731	IMPA1	BRNACC	ALL.M4	TIS	0.525	sig	-	sig	-	NA	NA
ENSG00000156345	CDK20	BRNHIP	WHOLE_BRAIN.M4	TIS	0.525	sig	-	sig	-	NA	NA
ENSG00000162374	ELAVL4	BRNCTXBA9	grey	TIS	0.525	sig	-	-	-	-	-
ENSG00000164951	PDP1	BRNCTXB24	WHOLE_BRAIN.M4	TIS	0.525	sig	-	sig	-	-	-
ENSG00000167895	TMC8	BRNAMY	WHOLE_BRAIN.M10	TIS	0.525	-	-	-	-	NA	NA
ENSG00000178381	ZFAND2A	BRNHYP	NS.SCTX.M1	TIS	0.525	sig	-	sig	-	NA	NA
ENSG00000188153	COL4A5	BRNCTX	WHOLE_BRAIN.M7	TIS	0.525	sig	-	sig	-	-	-
ENSG00000198860	TSEN15	BRNHIP	WHOLE_BRAIN.M7	TIS	0.525	sig	-	sig	-	NA	NA
ENSG00000204323	SMIM5	BRNCTX	WHOLE_BRAIN.M7	TIS	0.525	sig	-	sig	-	-	-
ENSG00000027869	SH2D2A	BRNCBL	WHOLE_BRAIN.M8	TIS	0.524	-	-	-	-	NA	NA
ENSG00000031698	SARS	BRNACC	ALL.M4	TIS	0.524	sig	-	-	-	NA	NA
ENSG00000056736	IL17RB	BRNCTXB24	WHOLE_BRAIN.M6	TIS	0.524	sig	-	sig	-	-	-
ENSG00000077238	IL4R	BRNHYP	WHOLE_BRAIN.M8	TIS	0.524	sig	-	-	-	NA	NA
ENSG00000079102	RUNX1T1	BRNSNA	WHOLE_BRAIN.M4	TIS	0.524	-	-	-	-	NA	NA
ENSG00000079435	LIPE	BRNHIP	WHOLE_BRAIN.M7	TIS	0.524	sig	-	-	-	NA	NA
ENSG00000085733	CTTN	BRNHIP	BRNHIP.M1	TIS	0.524	sig	-	sig	-	NA	NA
ENSG00000110955	ATP5B	BRNHYP	grey	TIS	0.524	-	-	-	-	NA	NA
ENSG00000112312	GMNN	BRNAMY	WHOLE_BRAIN.M6	TIS	0.524	-	-	-	-	NA	NA
ENSG00000123700	KCNJ2	BRNHYP	WHOLE_BRAIN.M7	TIS	0.524	sig	sig	-	-	NA	NA
ENSG00000130559	CAMSAP1	BRNHIP	grey	TIS	0.524	-	-	-	-	NA	NA
ENSG00000135093	USP30	BRNHIP	BRNHIP.M3	TIS	0.524	sig	-	-	-	NA	NA
ENSG00000137822	TUBGCP4	BRNSNA	WHOLE_BRAIN.M4	TIS	0.524	-	-	-	-	NA	NA
ENSG00000141232	TOB1	BRNHYP	ALL.M1	TIS	0.524	-	-	-	-	NA	NA
ENSG00000168824	NSG1	BRNPUT	STR.M1	TIS	0.524	sig	-	-	-	NA	NA
ENSG00000182050	MGAT4C	BRNPUT	WHOLE_BRAIN.M6	TIS	0.524	sig	-	-	-	NA	NA
ENSG00000182400	TRAPPC6B	BRNACC	WHOLE_BRAIN.M4	TIS	0.524	-	-	-	-	NA	NA
ENSG00000186638	KIF24	BRNCBL	WHOLE_BRAIN.M6	TIS	0.524	-	-	-	-	NA	NA
ENSG00000186687	LYRM7	BRNHIP	BRNHIP.M3	TIS	0.524	-	sig	-	-	NA	NA
ENSG00000196591	HDAC2	BRNSNA	grey	TIS	0.524	-	-	-	-	NA	NA
ENSG00000198223	CSF2RA	BRNCBL	WHOLE_BRAIN.M10	TIS	0.524	sig	-	sig	-	NA	NA
ENSG00000012124	CD22	BRNCDT	WHOLE_BRAIN.M7	TIS	0.523	sig	-	-	-	NA	NA
ENSG00000041515	MYO16	BRNACC	STR.M4	TIS	0.523	-	-	-	-	NA	NA
ENSG00000065600	TMEM206	BRNCDT	WHOLE_BRAIN.M7	TIS	0.523	sig	-	-	-	NA	NA
ENSG00000081479	LRP2	BRNCTXBA9	WHOLE_BRAIN.M7	TIS	0.523	sig	-	-	-	-	-
ENSG00000081479	LRP2	BRNSNA	WHOLE_BRAIN.M7	TIS	0.523	sig	sig	-	-	NA	NA
ENSG00000107201	DDX58	BRNSNA	WHOLE_BRAIN.M1	TIS	0.523	sig	-	-	-	NA	NA
ENSG00000128989	ARPP19	BRNCTXBA9	grey	TIS	0.523	-	-	-	-	-	-
ENSG00000136237	RAPGEF5	BRNSNA	WHOLE_BRAIN.M7	TIS	0.523	sig	-	-	-	NA	NA
ENSG00000145545	SRD5A1	BRNPUT	STR.M1	TIS	0.523	-	-	-	-	NA	NA
ENSG00000156097	GPR61	BRNCTXB24	WHOLE_BRAIN.M4	TIS	0.523	sig	-	-	-	-	-
ENSG00000162639	HENMT1	BRNACC	WHOLE_BRAIN.M4	TIS	0.523	sig	-	-	-	NA	NA
ENSG00000166123	GPT2	BRNHYP	BRNHYP.M7	TIS	0.523	sig	sig	-	sig	NA	NA
ENSG00000184831	APOO	BRNSNA	WHOLE_BRAIN.M4	TIS	0.523	sig	-	-	-	NA	NA
ENSG00000197555	SIPA1L1	BRNCTX	grey	TIS	0.523	sig	-	sig	-	-	-
ENSG00000204381	LAYN	BRNCTXBA9	WHOLE_BRAIN.M7	TIS	0.523	sig	-	-	-	-	-
ENSG00000204482	LST1	BRNSNA	WHOLE_BRAIN.M10	TIS	0.523	sig	-	sig	-	NA	NA
ENSG00000221914	PPP2R2A	BRNCBH	grey	TIS	0.523	-	-	-	-	NA	NA
ENSG00000232119	MCTS1	BRNSNA	WHOLE_BRAIN.M4	TIS	0.523	sig	-	-	-	NA	NA
ENSG00000063322	MED29	BRNPUT	WHOLE_BRAIN.M6	TIS	0.522	sig	-	-	-	NA	NA
ENSG00000077157	PPP1R12B	BRNHYP	WHOLE_BRAIN.M7	TIS	0.522	-	-	-	-	NA	NA
ENSG00000101871	MID1	BRNCTX	WHOLE_BRAIN.M6	TIS	0.522	sig	-	sig	-	-	-
ENSG00000105643	ARRDC2	BRNHYP	WHOLE_BRAIN.M7	TIS	0.522	sig	sig	-	-	NA	NA
ENSG00000108384	RAD51C	BRNHIP	WHOLE_BRAIN.M4	TIS	0.522	sig	sig	sig	-	NA	NA
ENSG00000117697	NSL1	BRNCDT	BGA.M3	TIS	0.522	sig	-	-	-	NA	NA
ENSG00000141560	FN3KRP	BRNACC	WHOLE_BRAIN.M2	TIS	0.522	-	-	-	-	NA	NA
ENSG00000154553	PDLIM3	BRNPUT	WHOLE_BRAIN.M6	TIS	0.522	sig	-	-	-	NA	NA
ENSG00000162636	FAM102B	BRNHIP	WHOLE_BRAIN.M4	TIS	0.522	sig	sig	-	-	NA	NA
ENSG00000174502	SLC26A9	BRNHIP	WHOLE_BRAIN.M7	TIS	0.522	-	-	-	-	NA	NA
ENSG00000176244	ACBD7	BRNAMY	WHOLE_BRAIN.M6	TIS	0.522	sig	-	sig	-	NA	NA
ENSG00000239306	RBM14	BRNAMY	ALL.M3	TIS	0.522	sig	-	-	-	NA	NA
ENSG00000241935	HOGA1	BRNCTXBA9	WHOLE_BRAIN.M6	TIS	0.522	sig	-	-	-	-	-
ENSG00000006071	ABCC8	BRNHYP	NS.SCTX.M1	TIS	0.521	sig	-	sig	-	NA	NA
ENSG00000077713	SLC25A43	BRNSNA	WHOLE_BRAIN.M6	TIS	0.521	-	-	-	-	NA	NA
ENSG00000086232	EIF2AK1	BRNHIP	BRNHIP.M4	TIS	0.521	-	-	-	-	NA	NA
ENSG00000126091	ST3GAL3	BRNHYP	WHOLE_BRAIN.M4	TIS	0.521	sig	-	-	-	NA	NA
ENSG00000135249	RINT1	BRNACC	ALL.M4	TIS	0.521	sig	-	-	-	NA	NA
ENSG00000138378	STAT4	BRNCTXB24	WHOLE_BRAIN.M4	TIS	0.521	sig	-	-	-	-	-
ENSG00000144524	COPS7B	BRNCBL	BRNCBL.M1	TIS	0.521	sig	-	sig	-	NA	NA
ENSG00000150201	FXYD4	BRNCTX	WHOLE_BRAIN.M7	TIS	0.521	sig	-	sig	-	-	-
ENSG00000161929	SCIMP	BRNAMY	WHOLE_BRAIN.M10	TIS	0.521	sig	sig	-	-	NA	NA
ENSG00000162852	CNST	BRNSNA	WHOLE_BRAIN.M4	TIS	0.521	-	-	-	-	NA	NA
ENSG00000164188	RANBP3L	BRNACC	WHOLE_BRAIN.M6	TIS	0.521	-	-	-	-	NA	NA
ENSG00000166394	CYB5R2	BRNCBL	WHOLE_BRAIN.M7	TIS	0.521	sig	-	-	-	NA	NA
ENSG00000166963	MAP1A	BRNAMY	WHOLE_BRAIN.M4	TIS	0.521	-	-	-	-	NA	NA
ENSG00000180185	FAHD1	BRNHIP	grey	TIS	0.521	-	-	-	-	NA	NA
ENSG00000182636	NDN	BRNHIP	WHOLE_BRAIN.M4	TIS	0.521	-	-	-	-	NA	NA
ENSG00000196664	TLR7	BRNCBL	WHOLE_BRAIN.M10	TIS	0.521	-	-	-	-	NA	NA
ENSG00000196839	ADA	BRNHYP	WHOLE_BRAIN.M7	TIS	0.521	sig	sig	-	-	NA	NA
ENSG00000006747	SCIN	BRNCBL	WHOLE_BRAIN.M10	TIS	0.52	sig	-	-	-	NA	NA
ENSG00000047579	DTNBP1	BRNHYP	grey	TIS	0.52	sig	sig	-	-	NA	NA
ENSG00000085831	TTC39A	BRNHYP	WHOLE_BRAIN.M4	TIS	0.52	-	-	-	-	NA	NA
ENSG00000090376	IRAK3	BRNCBL	WHOLE_BRAIN.M8	TIS	0.52	sig	-	-	-	NA	NA
ENSG00000096092	TMEM14A	BRNCTXBA9	ALL.M4	TIS	0.52	sig	-	-	-	sig	-
ENSG00000096092	TMEM14A	BRNHYP	WHOLE_BRAIN.M4	TIS	0.52	-	sig	-	-	NA	NA
ENSG00000122642	FKBP9	BRNHYP	grey	TIS	0.52	sig	sig	sig	-	NA	NA
ENSG00000128645	HOXD1	BRNHIP	WHOLE_BRAIN.M7	TIS	0.52	-	-	-	-	NA	NA
ENSG00000131044	TTLL9	BRNCTX	WHOLE_BRAIN.M7	TIS	0.52	sig	-	-	-	-	-
ENSG00000136869	TLR4	BRNCBL	WHOLE_BRAIN.M6	TIS	0.52	sig	-	-	-	NA	NA
ENSG00000136869	TLR4	BRNCTXBA9	WHOLE_BRAIN.M6	TIS	0.52	sig	-	-	-	-	-
ENSG00000138030	KHK	BRNCTXBA9	BRNCTXBA9.M8	TIS	0.52	sig	-	sig	-	-	-
ENSG00000141756	FKBP10	BRNCTX	WHOLE_BRAIN.M6	TIS	0.52	sig	-	-	-	-	-
ENSG00000143847	PPFIA4	BRNHIP	WHOLE_BRAIN.M4	TIS	0.52	-	-	-	-	NA	NA
ENSG00000144031	ANKRD53	BRNHYP	ALL.M1	TIS	0.52	-	sig	-	-	NA	NA
ENSG00000150787	PTS	BRNHIP	WHOLE_BRAIN.M3	TIS	0.52	sig	-	-	-	NA	NA
ENSG00000154864	PIEZO2	BRNCTXBA9	WHOLE_BRAIN.M7	TIS	0.52	sig	-	-	-	-	-
ENSG00000163083	INHBB	BRNCTXBA9	WHOLE_BRAIN.M6	TIS	0.52	sig	-	-	-	-	-
ENSG00000165410	CFL2	BRNHYP	WHOLE_BRAIN.M7	TIS	0.52	sig	sig	-	-	NA	NA
ENSG00000168297	PXK	BRNHYP	WHOLE_BRAIN.M7	TIS	0.52	sig	-	-	-	NA	NA
ENSG00000173083	HPSE	BRNCBH	CEREBELLUM.M3	TIS	0.52	sig	-	sig	-	NA	NA
ENSG00000173113	TRMT112	BRNHYP	NS.SCTX.M1	TIS	0.52	sig	NA	NA	NA	NA	NA
ENSG00000181192	DHTKD1	BRNCDT	WHOLE_BRAIN.M6	TIS	0.52	sig	-	-	-	NA	NA
ENSG00000187239	FNBP1	BRNHYP	BRNHYP.M3	TIS	0.52	sig	-	sig	-	NA	NA
ENSG00000106153	CHCHD2	BRNSNA	WHOLE_BRAIN.M4	TIS	0.519	sig	-	sig	-	NA	NA
ENSG00000109534	GAR1	BRNHIP	BRNHIP.M4	TIS	0.519	-	-	-	-	NA	NA
ENSG00000116819	TFAP2E	BRNCTXBA9	BROD.M1	TIS	0.519	sig	-	sig	-	-	-
ENSG00000119801	YPEL5	BRNSNA	WHOLE_BRAIN.M4	TIS	0.519	sig	-	-	-	NA	NA
ENSG00000134533	RERG	BRNSNA	WHOLE_BRAIN.M4	TIS	0.519	sig	-	-	-	NA	NA
ENSG00000141401	IMPA2	BRNPUT	WHOLE_BRAIN.M6	TIS	0.519	-	-	-	-	NA	NA
ENSG00000141750	STAC2	BRNACC	STR.M1	TIS	0.519	-	-	-	-	NA	NA
ENSG00000144746	ARL6IP5	BRNHIP	BRNHIP.M3	TIS	0.519	sig	-	sig	-	NA	NA
ENSG00000162817	C1orf115	BRNACC	STR.M1	TIS	0.519	sig	-	sig	-	NA	NA
ENSG00000162951	LRRTM1	BRNHIP	WHOLE_BRAIN.M4	TIS	0.519	-	-	-	-	NA	NA
ENSG00000162989	KCNJ3	BRNCTXB24	WHOLE_BRAIN.M4	TIS	0.519	sig	-	-	-	-	-
ENSG00000163517	HDAC11	BRNHYP	WHOLE_BRAIN.M7	TIS	0.519	sig	-	sig	-	NA	NA
ENSG00000165240	ATP7A	BRNCBH	grey	TIS	0.519	-	-	-	-	NA	NA
ENSG00000165507	C10orf10	BRNCTXB24	WHOLE_BRAIN.M8	TIS	0.519	sig	-	-	-	-	-
ENSG00000165660	FAM175B	BRNCBH	grey	TIS	0.519	-	-	-	-	NA	NA
ENSG00000170017	ALCAM	BRNPUT	BRNPUT.M4	TIS	0.519	sig	-	-	-	NA	NA
ENSG00000172890	NADSYN1	BRNAMY	SUBCTX.M1	TIS	0.519	-	-	-	-	NA	NA
ENSG00000179195	ZNF664	BRNHYP	WHOLE_BRAIN.M7	TIS	0.519	sig	-	sig	-	NA	NA
ENSG00000183255	PTTG1IP	BRNCDT	WHOLE_BRAIN.M8	TIS	0.519	sig	-	sig	-	NA	NA
ENSG00000189241	TSPYL1	BRNACC	STR.M1	TIS	0.519	-	-	-	-	NA	NA
ENSG00000197601	FAR1	BRNSNA	WHOLE_BRAIN.M7	TIS	0.519	sig	-	-	-	NA	NA
ENSG00000204323	SMIM5	BRNCTXB24	WHOLE_BRAIN.M7	TIS	0.519	sig	-	sig	-	-	-
ENSG00000078269	SYNJ2	BRNCTX	WHOLE_BRAIN.M7	TIS	0.518	sig	-	sig	-	-	-
ENSG00000081181	ARG2	BRNHYP	ALL.M3	TIS	0.518	-	-	-	-	NA	NA
ENSG00000130475	FCHO1	BRNHYP	WHOLE_BRAIN.M7	TIS	0.518	sig	sig	-	-	NA	NA
ENSG00000144395	CCDC150	BRNCTXB24	WHOLE_BRAIN.M7	TIS	0.518	sig	-	-	-	sig	-
ENSG00000154319	FAM167A	BRNCTX	WHOLE_BRAIN.M6	TIS	0.518	sig	sig	-	-	-	-
ENSG00000160345	C9orf116	BRNACC	STR.M1	TIS	0.518	-	-	-	-	NA	NA
ENSG00000162444	RBP7	BRNHYP	WHOLE_BRAIN.M7	TIS	0.518	sig	sig	-	sig	NA	NA
ENSG00000165816	VWA2	BRNAMY	WHOLE_BRAIN.M11	TIS	0.518	sig	-	sig	-	NA	NA
ENSG00000168758	SEMA4C	BRNPUT	WHOLE_BRAIN.M7	TIS	0.518	sig	-	-	-	NA	NA
ENSG00000170264	FAM161A	BRNSNA	WHOLE_BRAIN.M1	TIS	0.518	-	-	-	-	NA	NA
ENSG00000171714	ANO5	BRNCTX	WHOLE_BRAIN.M4	TIS	0.518	sig	-	sig	-	-	-
ENSG00000179104	TMTC2	BRNPUT	WHOLE_BRAIN.M7	TIS	0.518	sig	sig	-	-	NA	NA
ENSG00000179542	SLITRK4	BRNCTXBA9	grey	TIS	0.518	-	-	-	-	-	-
ENSG00000179598	PLD6	BRNHYP	grey	TIS	0.518	sig	-	-	-	NA	NA
ENSG00000183018	SPNS2	BRNHYP	WHOLE_BRAIN.M7	TIS	0.518	-	sig	-	-	NA	NA
ENSG00000188153	COL4A5	BRNCTXBA9	WHOLE_BRAIN.M7	TIS	0.518	sig	-	sig	-	-	-
ENSG00000006611	USH1C	BRNACC	WHOLE_BRAIN.M7	TIS	0.517	sig	-	-	-	NA	NA
ENSG00000050030	KIAA2022	BRNCBH	CEREBELLUM.M5	TIS	0.517	-	-	-	-	NA	NA
ENSG00000077380	DYNC1I2	BRNPUT	WHOLE_BRAIN.M7	TIS	0.517	-	-	-	-	NA	NA
ENSG00000100284	TOM1	BRNHYP	WHOLE_BRAIN.M4	TIS	0.517	-	-	-	-	NA	NA
ENSG00000104381	GDAP1	BRNPUT	STR.M1	TIS	0.517	-	-	-	-	NA	NA
ENSG00000106211	HSPB1	BRNHYP	BRNHYP.M5	TIS	0.517	sig	-	sig	-	NA	NA
ENSG00000119125	GDA	BRNCTXBA9	grey	TIS	0.517	sig	-	-	-	-	-
ENSG00000119801	YPEL5	BRNAMY	WHOLE_BRAIN.M4	TIS	0.517	-	-	-	-	NA	NA
ENSG00000121933	TMIGD3	BRNCBL	WHOLE_BRAIN.M10	TIS	0.517	sig	-	-	-	NA	NA
ENSG00000136928	GABBR2	BRNHYP	WHOLE_BRAIN.M4	TIS	0.517	-	sig	-	-	NA	NA
ENSG00000164944	KIAA1429	BRNAMY	NS.SCTX.M1	TIS	0.517	-	sig	-	-	NA	NA
ENSG00000181894	ZNF329	BRNSNA	WHOLE_BRAIN.M4	TIS	0.517	-	-	-	-	NA	NA
ENSG00000089472	HEPH	BRNHYP	BRNHYP.M7	TIS	0.516	sig	-	-	-	NA	NA
ENSG00000101247	NDUFAF5	BRNCTXBA9	grey	TIS	0.516	sig	-	-	-	-	-
ENSG00000123352	SPATS2	BRNAMY	grey	TIS	0.516	-	-	-	-	NA	NA
ENSG00000131653	TRAF7	BRNHYP	BRNHYP.M2	TIS	0.516	sig	sig	-	-	NA	NA
ENSG00000136280	CCM2	BRNSNA	WHOLE_BRAIN.M4	TIS	0.516	sig	-	sig	-	NA	NA
ENSG00000138286	FAM149B1	BRNHYP	WHOLE_BRAIN.M7	TIS	0.516	-	sig	-	-	NA	NA
ENSG00000138448	ITGAV	BRNSNA	BRNSNA.M5	TIS	0.516	-	-	-	-	NA	NA
ENSG00000139364	TMEM132B	BRNSNA	WHOLE_BRAIN.M4	TIS	0.516	-	-	-	-	NA	NA
ENSG00000140067	FAM181A	BRNCBL	WHOLE_BRAIN.M6	TIS	0.516	-	-	-	-	NA	NA
ENSG00000149582	TMEM25	BRNACC	STR.M1	TIS	0.516	sig	-	sig	-	NA	NA
ENSG00000154589	LY96	BRNSNA	BRNSNA.M3	TIS	0.516	sig	sig	-	-	NA	NA
ENSG00000165730	STOX1	BRNCTXBA9	WHOLE_BRAIN.M6	TIS	0.516	sig	sig	-	-	-	-
ENSG00000166923	GREM1	BRNCTXB24	WHOLE_BRAIN.M7	TIS	0.516	sig	sig	-	-	-	-
ENSG00000167778	SPRYD3	BRNACC	STR.M1	TIS	0.516	sig	-	sig	-	NA	NA
ENSG00000167995	BEST1	BRNPUT	WHOLE_BRAIN.M7	TIS	0.516	sig	-	-	-	NA	NA
ENSG00000169933	FRMPD4	BRNSNA	WHOLE_BRAIN.M4	TIS	0.516	sig	-	-	-	NA	NA
ENSG00000174776	WDR49	BRNSNA	WHOLE_BRAIN.M6	TIS	0.516	-	-	-	-	NA	NA
ENSG00000175287	PHYHD1	BRNCTXB24	WHOLE_BRAIN.M6	TIS	0.516	sig	-	-	-	-	-
ENSG00000184156	KCNQ3	BRNSNA	WHOLE_BRAIN.M4	TIS	0.516	sig	sig	-	-	NA	NA
ENSG00000186417	GLDN	BRNCDT	WHOLE_BRAIN.M7	TIS	0.516	sig	-	-	-	NA	NA
ENSG00000186834	HEXIM1	BRNAMY	grey	TIS	0.516	-	-	-	-	NA	NA
ENSG00000007944	MYLIP	BRNHYP	BRNHYP.M1	TIS	0.515	sig	-	sig	-	NA	NA
ENSG00000077279	DCX	BRNPUT	STR.M1	TIS	0.515	-	-	-	-	NA	NA
ENSG00000100425	BRD1	BRNHYP	grey	TIS	0.515	sig	sig	-	-	NA	NA
ENSG00000107960	STN1	BRNPUT	BRNPUT.M4	TIS	0.515	-	-	-	-	NA	NA
ENSG00000115128	SF3B6	BRNHIP	BRNHIP.M4	TIS	0.515	sig	-	sig	-	NA	NA
ENSG00000115944	COX7A2L	BRNPUT	STR.M1	TIS	0.515	sig	-	-	-	NA	NA
ENSG00000150656	CNDP1	BRNCTXBA9	WHOLE_BRAIN.M7	TIS	0.515	sig	-	sig	-	-	-
ENSG00000158296	SLC13A3	BRNHIP	WHOLE_BRAIN.M7	TIS	0.515	-	-	-	-	NA	NA
ENSG00000167642	SPINT2	BRNCTXB24	WHOLE_BRAIN.M4	TIS	0.515	sig	-	sig	-	-	-
ENSG00000168758	SEMA4C	BRNCDT	WHOLE_BRAIN.M7	TIS	0.515	sig	-	sig	-	NA	NA
ENSG00000186231	KLHL32	BRNHIP	WHOLE_BRAIN.M7	TIS	0.515	sig	-	-	-	NA	NA
ENSG00000046889	PREX2	BRNCBH	WHOLE_BRAIN.M6	TIS	0.514	-	-	-	-	NA	NA
ENSG00000100983	GSS	BRNHYP	grey	TIS	0.514	-	-	-	-	NA	NA
ENSG00000102362	SYTL4	BRNCBL	WHOLE_BRAIN.M6	TIS	0.514	sig	-	-	-	NA	NA
ENSG00000103932	RPAP1	BRNAMY	NS.SCTX.M1	TIS	0.514	sig	-	-	-	NA	NA
ENSG00000107798	LIPA	BRNAMY	WHOLE_BRAIN.M7	TIS	0.514	-	-	-	-	NA	NA
ENSG00000116489	CAPZA1	BRNHYP	ALL.M3	TIS	0.514	sig	-	sig	-	NA	NA
ENSG00000117600	PLPPR4	BRNSNA	WHOLE_BRAIN.M4	TIS	0.514	-	-	-	-	NA	NA
ENSG00000121933	TMIGD3	BRNCTXB24	WHOLE_BRAIN.M10	TIS	0.514	sig	-	sig	-	-	sig
ENSG00000124126	PREX1	BRNHIP	WHOLE_BRAIN.M7	TIS	0.514	sig	sig	-	-	NA	NA
ENSG00000130948	HSD17B3	BRNHYP	WHOLE_BRAIN.M7	TIS	0.514	-	sig	-	sig	NA	NA
ENSG00000135744	AGT	BRNCTX	WHOLE_BRAIN.M6	TIS	0.514	sig	-	-	-	-	-
ENSG00000141668	CBLN2	BRNCTXBA9	grey	TIS	0.514	sig	-	sig	-	-	-
ENSG00000150201	FXYD4	BRNCTXB24	WHOLE_BRAIN.M7	TIS	0.514	sig	-	-	-	-	-
ENSG00000163686	ABHD6	BRNPUT	WHOLE_BRAIN.M7	TIS	0.514	sig	-	-	-	NA	NA
ENSG00000187634	SAMD11	BRNACC	STR.M4	TIS	0.514	-	-	-	-	NA	NA
ENSG00000196664	TLR7	BRNCBH	WHOLE_BRAIN.M10	TIS	0.514	sig	-	sig	-	NA	NA
ENSG00000016391	CHDH	BRNCTXB24	WHOLE_BRAIN.M6	TIS	0.513	sig	-	sig	-	-	-
ENSG00000100292	HMOX1	BRNCTXB24	WHOLE_BRAIN.M8	TIS	0.513	sig	-	sig	-	-	-
ENSG00000105171	POP4	BRNHIP	WHOLE_BRAIN.M4	TIS	0.513	-	-	-	-	NA	NA
ENSG00000129691	ASH2L	BRNSNA	WHOLE_BRAIN.M4	TIS	0.513	sig	-	-	-	NA	NA
ENSG00000137563	GGH	BRNHIP	WHOLE_BRAIN.M4	TIS	0.513	-	-	-	-	NA	NA
ENSG00000139405	RITA1	BRNPUT	STR.M1	TIS	0.513	sig	-	-	-	NA	NA
ENSG00000140474	ULK3	BRNHYP	grey	TIS	0.513	-	-	-	-	NA	NA
ENSG00000147799	ARHGAP39	BRNHIP	grey	TIS	0.513	sig	-	-	-	NA	NA
ENSG00000169760	NLGN1	BRNSNA	WHOLE_BRAIN.M4	TIS	0.513	sig	-	-	-	NA	NA
ENSG00000171724	VAT1L	BRNSNA	WHOLE_BRAIN.M4	TIS	0.513	sig	-	-	-	NA	NA
ENSG00000173083	HPSE	BRNCBL	CEREBELLUM.M3	TIS	0.513	sig	-	sig	-	NA	NA
ENSG00000176142	TMEM39A	BRNCBL	grey	TIS	0.513	-	-	-	-	NA	NA
ENSG00000178053	MLF1	BRNSNA	BRNSNA.M4	TIS	0.513	sig	-	-	-	NA	NA
ENSG00000181826	RELL1	BRNCTXB24	WHOLE_BRAIN.M8	TIS	0.513	sig	-	sig	-	-	-
ENSG00000186417	GLDN	BRNCBH	WHOLE_BRAIN.M7	TIS	0.513	sig	sig	-	-	NA	NA
ENSG00000197142	ACSL5	BRNSNA	WHOLE_BRAIN.M8	TIS	0.513	-	-	-	-	NA	NA
ENSG00000198844	ARHGEF15	BRNCBL	WHOLE_BRAIN.M11	TIS	0.513	-	-	-	-	NA	NA
ENSG00000070269	TMEM260	BRNPUT	WHOLE_BRAIN.M9	TIS	0.512	-	-	-	-	NA	NA
ENSG00000100084	HIRA	BRNCBL	grey	TIS	0.512	sig	-	-	-	NA	NA
ENSG00000110693	SOX6	BRNCBH	WHOLE_BRAIN.M6	TIS	0.512	sig	-	-	-	NA	NA
ENSG00000114956	DGUOK	BRNCDT	BRNCDT.M3	TIS	0.512	-	-	-	-	NA	NA
ENSG00000119844	AFTPH	BRNAMY	grey	TIS	0.512	sig	sig	-	-	NA	NA
ENSG00000125247	TMTC4	BRNCTX	WHOLE_BRAIN.M7	TIS	0.512	sig	-	-	-	-	-
ENSG00000130935	NOL11	BRNAMY	ALL.M3	TIS	0.512	-	-	-	-	NA	NA
ENSG00000134504	KCTD1	BRNCTXB24	grey	TIS	0.512	sig	-	sig	-	-	-
ENSG00000135205	CCDC146	BRNPUT	grey	TIS	0.512	sig	-	-	-	NA	NA
ENSG00000139112	GABARAPL1	BRNSNA	WHOLE_BRAIN.M4	TIS	0.512	sig	-	-	-	NA	NA
ENSG00000141736	ERBB2	BRNHIP	WHOLE_BRAIN.M6	TIS	0.512	sig	-	sig	-	NA	NA
ENSG00000149582	TMEM25	BRNCTXBA9	BRNCTXBA9.M8	TIS	0.512	sig	-	sig	-	-	-
ENSG00000157214	STEAP2	BRNSNA	WHOLE_BRAIN.M4	TIS	0.512	sig	-	-	-	NA	NA
ENSG00000166033	HTRA1	BRNCTXB24	WHOLE_BRAIN.M6	TIS	0.512	sig	-	sig	-	-	-
ENSG00000170370	EMX2	BRNAMY	WHOLE_BRAIN.M6	TIS	0.512	-	-	-	-	NA	NA
ENSG00000173611	SCAI	BRNPUT	STR.M1	TIS	0.512	sig	-	-	-	NA	NA
ENSG00000178075	GRAMD1C	BRNCTXB24	WHOLE_BRAIN.M6	TIS	0.512	sig	sig	sig	-	-	-
ENSG00000184156	KCNQ3	BRNHYP	WHOLE_BRAIN.M4	TIS	0.512	-	-	-	-	NA	NA
ENSG00000186073	C15orf41	BRNPUT	STR.M1	TIS	0.512	sig	-	-	-	NA	NA
ENSG00000186687	LYRM7	BRNACC	ALL.M4	TIS	0.512	sig	-	-	-	NA	NA
ENSG00000196458	ZNF605	BRNACC	BRNACC.M2	TIS	0.512	sig	-	-	-	NA	NA
ENSG00000204278	TMEM235	BRNACC	WHOLE_BRAIN.M7	TIS	0.512	sig	-	-	-	NA	NA
ENSG00000092020	PPP2R3C	BRNACC	ALL.M4	TIS	0.511	-	-	-	-	NA	NA
ENSG00000101463	SYNDIG1	BRNAMY	grey	TIS	0.511	-	sig	-	-	NA	NA
ENSG00000101871	MID1	BRNSNA	WHOLE_BRAIN.M6	TIS	0.511	-	-	-	-	NA	NA
ENSG00000107560	RAB11FIP2	BRNCBL	CEREBELLUM.M1	TIS	0.511	sig	-	-	-	NA	NA
ENSG00000111728	ST8SIA1	BRNCDT	ALL.M1	TIS	0.511	sig	-	-	-	NA	NA
ENSG00000124251	TP53TG5	BRNHYP	WHOLE_BRAIN.M7	TIS	0.511	sig	sig	-	-	NA	NA
ENSG00000130413	STK33	BRNCTXB24	WHOLE_BRAIN.M6	TIS	0.511	sig	sig	-	-	-	-
ENSG00000134107	BHLHE40	BRNCBL	WHOLE_BRAIN.M8	TIS	0.511	sig	sig	-	-	NA	NA
ENSG00000134851	TMEM165	BRNCTXBA9	WHOLE_BRAIN.M7	TIS	0.511	sig	-	-	-	-	-
ENSG00000138095	LRPPRC	BRNSNA	WHOLE_BRAIN.M4	TIS	0.511	sig	-	-	-	NA	NA
ENSG00000144712	CAND2	BRNAMY	grey	TIS	0.511	-	-	-	-	NA	NA
ENSG00000154678	PDE1C	BRNCBL	WHOLE_BRAIN.M7	TIS	0.511	-	-	-	-	NA	NA
ENSG00000165521	EML5	BRNHIP	grey	TIS	0.511	-	-	-	-	NA	NA
ENSG00000176720	BOK	BRNPUT	WHOLE_BRAIN.M7	TIS	0.511	sig	-	-	-	NA	NA
ENSG00000186765	FSCN2	BRNHYP	grey	TIS	0.511	-	-	-	-	NA	NA
ENSG00000204856	FAM216A	BRNCTXB24	WHOLE_BRAIN.M4	TIS	0.511	sig	-	-	-	-	-
ENSG00000242419	PCDHGC4	BRNCTXB24	BROD.M8	TIS	0.511	sig	-	-	-	-	-
ENSG00000004534	RBM6	BRNCTXB24	CTX.M5	TIS	0.51	-	-	-	-	-	-
ENSG00000039560	RAI14	BRNHYP	WHOLE_BRAIN.M7	TIS	0.51	sig	-	-	-	NA	NA
ENSG00000080815	PSEN1	BRNSNA	WHOLE_BRAIN.M7	TIS	0.51	sig	-	sig	-	NA	NA
ENSG00000082515	MRPL22	BRNACC	grey	TIS	0.51	sig	-	-	-	NA	NA
ENSG00000092529	CAPN3	BRNCDT	WHOLE_BRAIN.M7	TIS	0.51	sig	-	-	-	NA	NA
ENSG00000106772	PRUNE2	BRNACC	WHOLE_BRAIN.M7	TIS	0.51	sig	-	-	-	NA	NA
ENSG00000111783	RFX4	BRNCBH	WHOLE_BRAIN.M6	TIS	0.51	sig	-	sig	-	NA	NA
ENSG00000112759	SLC29A1	BRNCTX	WHOLE_BRAIN.M4	TIS	0.51	sig	-	-	-	-	-
ENSG00000127666	TICAM1	BRNCBL	WHOLE_BRAIN.M6	TIS	0.51	sig	-	-	-	NA	NA
ENSG00000131778	CHD1L	BRNHYP	WHOLE_BRAIN.M7	TIS	0.51	-	-	-	-	NA	NA
ENSG00000132837	DMGDH	BRNCBL	WHOLE_BRAIN.M6	TIS	0.51	sig	-	-	-	NA	NA
ENSG00000133574	GIMAP4	BRNACC	WHOLE_BRAIN.M11	TIS	0.51	-	-	-	-	NA	NA
ENSG00000154370	TRIM11	BRNAMY	NS.SCTX.M1	TIS	0.51	-	-	-	-	NA	NA
ENSG00000157111	TMEM171	BRNCTX	WHOLE_BRAIN.M7	TIS	0.51	sig	-	-	-	-	-
ENSG00000159259	CHAF1B	BRNCTXBA9	BRNCTXBA9.M8	TIS	0.51	sig	-	-	-	-	-
ENSG00000161896	IP6K3	BRNACC	WHOLE_BRAIN.M7	TIS	0.51	sig	-	-	-	NA	NA
ENSG00000166922	SCG5	BRNSNA	WHOLE_BRAIN.M4	TIS	0.51	sig	-	-	-	NA	NA
ENSG00000169306	IL1RAPL1	BRNCTX	WHOLE_BRAIN.M7	TIS	0.51	sig	-	-	-	-	-
ENSG00000170085	SIMC1	BRNSNA	WHOLE_BRAIN.M4	TIS	0.51	sig	-	-	-	NA	NA
ENSG00000173715	C11orf80	BRNPUT	STR.M1	TIS	0.51	-	-	-	-	NA	NA
ENSG00000176473	WDR25	BRNHYP	NS.SCTX.M1	TIS	0.51	sig	-	sig	-	NA	NA
ENSG00000177459	ERICH5	BRNPUT	STR.M1	TIS	0.51	-	-	-	-	NA	NA
ENSG00000182685	BRICD5	BRNCDT	WHOLE_BRAIN.M9	TIS	0.51	sig	-	-	-	NA	NA
ENSG00000183960	KCNH8	BRNACC	WHOLE_BRAIN.M7	TIS	0.51	-	-	-	-	NA	NA
ENSG00000185875	THNSL1	BRNCBH	CEREBELLUM.M5	TIS	0.51	-	-	-	-	NA	NA
ENSG00000186298	PPP1CC	BRNAMY	ALL.M3	TIS	0.51	-	sig	-	-	NA	NA
ENSG00000196664	TLR7	BRNHYP	WHOLE_BRAIN.M10	TIS	0.51	sig	-	-	-	NA	NA
ENSG00000197601	FAR1	BRNHIP	WHOLE_BRAIN.M7	TIS	0.51	sig	-	-	-	NA	NA
ENSG00000248485	PCP4L1	BRNCDT	STR.M2	TIS	0.51	sig	-	-	-	NA	NA
ENSG00000100242	SUN2	BRNCTX	WHOLE_BRAIN.M7	TIS	0.509	sig	-	sig	-	-	-
ENSG00000105143	SLC1A6	BRNHIP	WHOLE_BRAIN.M4	TIS	0.509	-	-	-	-	NA	NA
ENSG00000107201	DDX58	BRNCBH	grey	TIS	0.509	sig	sig	-	-	NA	NA
ENSG00000108679	LGALS3BP	BRNCTXB24	BRNCTXB24.M3	TIS	0.509	sig	sig	-	-	-	-
ENSG00000112312	GMNN	BRNHYP	BRNHYP.M7	TIS	0.509	sig	-	-	-	NA	NA
ENSG00000116106	EPHA4	BRNCTXB24	WHOLE_BRAIN.M4	TIS	0.509	sig	-	sig	-	-	-
ENSG00000118733	OLFM3	BRNCTX	WHOLE_BRAIN.M4	TIS	0.509	sig	-	sig	-	-	-
ENSG00000122862	SRGN	BRNCBL	WHOLE_BRAIN.M8	TIS	0.509	sig	-	-	-	NA	NA
ENSG00000124688	MAD2L1BP	BRNHYP	ALL.M3	TIS	0.509	sig	-	-	-	NA	NA
ENSG00000126878	AIF1L	BRNACC	WHOLE_BRAIN.M7	TIS	0.509	-	-	-	-	NA	NA
ENSG00000138600	SPPL2A	BRNACC	WHOLE_BRAIN.M8	TIS	0.509	sig	-	-	-	NA	NA
ENSG00000140600	SH3GL3	BRNCDT	BGA.M1	TIS	0.509	-	-	-	-	NA	NA
ENSG00000142583	SLC2A5	BRNCBL	WHOLE_BRAIN.M10	TIS	0.509	sig	-	sig	-	NA	NA
ENSG00000147872	PLIN2	BRNCDT	WHOLE_BRAIN.M8	TIS	0.509	-	-	-	-	NA	NA
ENSG00000167635	ZNF146	BRNHYP	WHOLE_BRAIN.M7	TIS	0.509	-	-	-	-	NA	NA
ENSG00000168306	ACOX2	BRNCTXB24	WHOLE_BRAIN.M6	TIS	0.509	sig	-	sig	-	-	-
ENSG00000197043	ANXA6	BRNHYP	WHOLE_BRAIN.M4	TIS	0.509	sig	sig	sig	-	NA	NA
ENSG00000204161	C10orf128	BRNACC	WHOLE_BRAIN.M7	TIS	0.509	sig	sig	-	-	NA	NA
ENSG00000262664	OVCA2	BRNSNA	WHOLE_BRAIN.M4	TIS	0.509	sig	-	sig	-	NA	NA
ENSG00000006695	COX10	BRNCBL	grey	TIS	0.508	-	-	-	-	NA	NA
ENSG00000016864	GLT8D1	BRNSNA	grey	TIS	0.508	-	-	-	-	NA	NA
ENSG00000089159	PXN	BRNSNA	WHOLE_BRAIN.M8	TIS	0.508	sig	-	sig	-	NA	NA
ENSG00000104447	TRPS1	BRNPUT	WHOLE_BRAIN.M6	TIS	0.508	sig	-	-	-	NA	NA
ENSG00000134531	EMP1	BRNAMY	WHOLE_BRAIN.M8	TIS	0.508	sig	-	-	-	NA	NA
ENSG00000137571	SLCO5A1	BRNHIP	grey	TIS	0.508	-	sig	-	-	NA	NA
ENSG00000138316	ADAMTS14	BRNCTX	WHOLE_BRAIN.M7	TIS	0.508	sig	-	-	-	sig	-
ENSG00000151948	GLT1D1	BRNPUT	STR.M1	TIS	0.508	sig	-	-	-	NA	NA
ENSG00000152503	TRIM36	BRNSNA	WHOLE_BRAIN.M4	TIS	0.508	-	-	-	-	NA	NA
ENSG00000164124	TMEM144	BRNCBL	WHOLE_BRAIN.M7	TIS	0.508	sig	-	sig	-	NA	NA
ENSG00000165629	ATP5C1	BRNSNA	WHOLE_BRAIN.M4	TIS	0.508	-	-	-	-	NA	NA
ENSG00000171724	VAT1L	BRNPUT	STR.M1	TIS	0.508	sig	-	-	-	NA	NA
ENSG00000182685	BRICD5	BRNCTXB24	WHOLE_BRAIN.M3	TIS	0.508	sig	-	sig	-	-	-
ENSG00000183726	TMEM50A	BRNSNA	BRNSNA.M5	TIS	0.508	-	-	-	-	NA	NA
ENSG00000187730	GABRD	BRNCTXBA9	BRNCTXBA9.M8	TIS	0.508	sig	-	sig	-	-	-
ENSG00000188153	COL4A5	BRNACC	WHOLE_BRAIN.M7	TIS	0.508	-	-	-	-	NA	NA
ENSG00000198919	DZIP3	BRNSNA	WHOLE_BRAIN.M4	TIS	0.508	sig	-	-	-	NA	NA
ENSG00000214140	PRCD	BRNHIP	WHOLE_BRAIN.M7	TIS	0.508	-	-	-	-	NA	NA
ENSG00000214456	PLIN5	BRNCTXBA9	WHOLE_BRAIN.M6	TIS	0.508	sig	-	-	-	-	-
ENSG00000235194	PPP1R3E	BRNPUT	WHOLE_BRAIN.M9	TIS	0.508	sig	-	-	-	NA	NA
ENSG00000019582	CD74	BRNSNA	WHOLE_BRAIN.M10	TIS	0.507	sig	-	-	-	NA	NA
ENSG00000072201	LNX1	BRNCTX	WHOLE_BRAIN.M4	TIS	0.507	sig	-	sig	-	-	-
ENSG00000116117	PARD3B	BRNCTX	WHOLE_BRAIN.M6	TIS	0.507	sig	sig	-	-	-	-
ENSG00000120915	EPHX2	BRNCTXB24	WHOLE_BRAIN.M6	TIS	0.507	sig	-	sig	-	-	-
ENSG00000152894	PTPRK	BRNSNA	WHOLE_BRAIN.M7	TIS	0.507	sig	-	-	-	NA	NA
ENSG00000154319	FAM167A	BRNCBL	WHOLE_BRAIN.M6	TIS	0.507	sig	-	-	-	NA	NA
ENSG00000156990	RPUSD3	BRNAMY	WHOLE_BRAIN.M4	TIS	0.507	-	-	-	-	NA	NA
ENSG00000157895	C12orf43	BRNHIP	WHOLE_BRAIN.M4	TIS	0.507	-	-	-	-	NA	NA
ENSG00000163001	CFAP36	BRNCDT	BRNCDT.M3	TIS	0.507	sig	-	-	-	NA	NA
ENSG00000164188	RANBP3L	BRNCBH	WHOLE_BRAIN.M6	TIS	0.507	sig	-	-	-	NA	NA
ENSG00000165995	CACNB2	BRNSNA	WHOLE_BRAIN.M4	TIS	0.507	sig	-	-	-	NA	NA
ENSG00000182255	KCNA4	BRNCTX	WHOLE_BRAIN.M4	TIS	0.507	sig	-	sig	-	-	-
ENSG00000187066	TMEM262	BRNCTXBA9	BRNCTXBA9.M5	TIS	0.507	-	-	-	-	-	-
ENSG00000198626	RYR2	BRNACC	STR.M1	TIS	0.507	sig	-	sig	-	NA	NA
ENSG00000215717	TMEM167B	BRNACC	grey	TIS	0.507	sig	-	-	-	NA	NA
ENSG00000250722	SELENOP	BRNHYP	WHOLE_BRAIN.M7	TIS	0.507	sig	-	sig	-	NA	NA
ENSG00000007944	MYLIP	BRNPUT	WHOLE_BRAIN.M7	TIS	0.506	sig	-	-	-	NA	NA
ENSG00000071967	CYBRD1	BRNCDT	WHOLE_BRAIN.M6	TIS	0.506	sig	-	-	-	NA	NA
ENSG00000075234	TTC38	BRNCTXBA9	BRNCTXBA9.M9	TIS	0.506	sig	-	-	-	-	-
ENSG00000101977	MCF2	BRNPUT	STR.M1	TIS	0.506	sig	-	-	-	NA	NA
ENSG00000112640	PPP2R5D	BRNHIP	WHOLE_BRAIN.M4	TIS	0.506	sig	-	-	-	NA	NA
ENSG00000115507	OTX1	BRNCTXB24	WHOLE_BRAIN.M6	TIS	0.506	sig	sig	-	-	-	-
ENSG00000116525	TRIM62	BRNPUT	WHOLE_BRAIN.M7	TIS	0.506	sig	-	-	-	NA	NA
ENSG00000125863	MKKS	BRNCTXB24	WHOLE_BRAIN.M4	TIS	0.506	sig	-	-	-	-	-
ENSG00000130649	CYP2E1	BRNSNA	WHOLE_BRAIN.M4	TIS	0.506	sig	-	-	-	NA	NA
ENSG00000136828	RALGPS1	BRNCBH	grey	TIS	0.506	-	-	-	-	NA	NA
ENSG00000142961	MOB3C	BRNCDT	WHOLE_BRAIN.M8	TIS	0.506	sig	-	-	-	NA	NA
ENSG00000144366	GULP1	BRNCTX	WHOLE_BRAIN.M4	TIS	0.506	sig	-	-	-	-	-
ENSG00000147655	RSPO2	BRNCTXBA9	grey	TIS	0.506	sig	-	-	-	-	-
ENSG00000148356	LRSAM1	BRNCBH	CEREBELLUM.M6	TIS	0.506	sig	-	sig	-	NA	NA
ENSG00000149633	KIAA1755	BRNCTX	WHOLE_BRAIN.M7	TIS	0.506	sig	-	-	-	-	-
ENSG00000156711	MAPK13	BRNHYP	grey	TIS	0.506	-	sig	-	-	NA	NA
ENSG00000157168	NRG1	BRNACC	STR.M4	TIS	0.506	-	-	-	-	NA	NA
ENSG00000166685	COG1	BRNSNA	WHOLE_BRAIN.M4	TIS	0.506	sig	-	-	-	NA	NA
ENSG00000166938	DIS3L	BRNSNA	BRNSNA.M2	TIS	0.506	sig	-	-	-	NA	NA
ENSG00000168026	TTC21A	BRNCTXB24	WHOLE_BRAIN.M3	TIS	0.506	sig	-	sig	-	-	-
ENSG00000175318	GRAMD2	BRNCDT	ALL.M1	TIS	0.506	sig	-	-	-	NA	NA
ENSG00000186340	THBS2	BRNPUT	WHOLE_BRAIN.M7	TIS	0.506	sig	-	-	-	NA	NA
ENSG00000196935	SRGAP1	BRNSNA	WHOLE_BRAIN.M6	TIS	0.506	-	-	-	-	NA	NA
ENSG00000198783	ZNF830	BRNACC	ALL.M4	TIS	0.506	-	-	-	-	NA	NA
ENSG00000083457	ITGAE	BRNCDT	BRNCDT.M3	TIS	0.505	-	-	-	-	NA	NA
ENSG00000096384	HSP90AB1	BRNHYP	ALL.M3	TIS	0.505	-	-	-	-	NA	NA
ENSG00000118640	VAMP8	BRNHYP	WHOLE_BRAIN.M10	TIS	0.505	sig	sig	-	-	NA	NA
ENSG00000130775	THEMIS2	BRNCTX	WHOLE_BRAIN.M7	TIS	0.505	sig	-	-	-	-	-
ENSG00000131174	COX7B	BRNACC	grey	TIS	0.505	sig	-	sig	-	NA	NA
ENSG00000138378	STAT4	BRNCBL	CEREBELLUM.M3	TIS	0.505	sig	-	-	-	NA	NA
ENSG00000141698	NT5C3B	BRNSNA	WHOLE_BRAIN.M4	TIS	0.505	sig	-	sig	-	NA	NA
ENSG00000144559	TAMM41	BRNPUT	grey	TIS	0.505	sig	-	-	-	NA	NA
ENSG00000152932	RAB3C	BRNSNA	WHOLE_BRAIN.M4	TIS	0.505	-	-	-	-	NA	NA
ENSG00000154229	PRKCA	BRNCDT	WHOLE_BRAIN.M6	TIS	0.505	sig	-	-	-	NA	NA
ENSG00000163608	NEPRO	BRNHIP	BRNHIP.M3	TIS	0.505	-	-	-	-	NA	NA
ENSG00000164116	GUCY1A3	BRNSNA	WHOLE_BRAIN.M4	TIS	0.505	sig	-	-	-	NA	NA
ENSG00000164161	HHIP	BRNACC	WHOLE_BRAIN.M7	TIS	0.505	-	-	-	-	NA	NA
ENSG00000168874	ATOH8	BRNCTXBA9	BRNCTXBA9.M9	TIS	0.505	sig	-	sig	-	-	-
ENSG00000173715	C11orf80	BRNHIP	grey	TIS	0.505	sig	-	-	-	NA	NA
ENSG00000175550	DRAP1	BRNACC	grey	TIS	0.505	-	-	-	-	NA	NA
ENSG00000178904	DPY19L3	BRNSNA	WHOLE_BRAIN.M6	TIS	0.505	-	-	-	-	NA	NA
ENSG00000196419	XRCC6	BRNHYP	ALL.M3	TIS	0.505	sig	sig	-	sig	NA	NA
ENSG00000203727	SAMD5	BRNCDT	STR.M2	TIS	0.505	sig	-	-	-	NA	NA
ENSG00000205730	ITPRIPL2	BRNAMY	WHOLE_BRAIN.M8	TIS	0.505	-	sig	-	-	NA	NA
ENSG00000084093	REST	BRNHYP	WHOLE_BRAIN.M7	TIS	0.504	sig	sig	-	-	NA	NA
ENSG00000100027	YPEL1	BRNACC	STR.M1	TIS	0.504	-	-	-	-	NA	NA
ENSG00000125170	DOK4	BRNACC	WHOLE_BRAIN.M4	TIS	0.504	-	-	-	-	NA	NA
ENSG00000128645	HOXD1	BRNHYP	WHOLE_BRAIN.M7	TIS	0.504	sig	sig	-	sig	NA	NA
ENSG00000131018	SYNE1	BRNAMY	BRNAMY.M1	TIS	0.504	-	-	-	-	NA	NA
ENSG00000131473	ACLY	BRNSNA	WHOLE_BRAIN.M4	TIS	0.504	-	-	-	-	NA	NA
ENSG00000158545	ZC3H18	BRNACC	WHOLE_BRAIN.M9	TIS	0.504	sig	-	-	-	NA	NA
ENSG00000164125	FAM198B	BRNCDT	WHOLE_BRAIN.M6	TIS	0.504	sig	-	-	-	NA	NA
ENSG00000164466	SFXN1	BRNSNA	WHOLE_BRAIN.M4	TIS	0.504	sig	-	-	-	NA	NA
ENSG00000165507	C10orf10	BRNAMY	WHOLE_BRAIN.M8	TIS	0.504	sig	-	-	-	NA	NA
ENSG00000166147	FBN1	BRNSNA	WHOLE_BRAIN.M1	TIS	0.504	-	-	-	-	NA	NA
ENSG00000166260	COX11	BRNCTXB24	WHOLE_BRAIN.M4	TIS	0.504	sig	-	-	-	-	-
ENSG00000166922	SCG5	BRNHYP	WHOLE_BRAIN.M4	TIS	0.504	-	NA	NA	NA	NA	NA
ENSG00000167995	BEST1	BRNCBH	WHOLE_BRAIN.M7	TIS	0.504	sig	-	-	-	NA	NA
ENSG00000174032	SLC25A30	BRNSNA	WHOLE_BRAIN.M6	TIS	0.504	-	-	-	-	NA	NA
ENSG00000179409	GEMIN4	BRNCBL	grey	TIS	0.504	sig	-	-	-	NA	NA
ENSG00000184939	ZFP90	BRNSNA	BRNSNA.M2	TIS	0.504	sig	-	sig	-	NA	NA
ENSG00000185022	MAFF	BRNCTXB24	WHOLE_BRAIN.M8	TIS	0.504	sig	-	-	-	-	-
ENSG00000005486	RHBDD2	BRNCDT	STR.M1	TIS	0.503	sig	-	sig	-	NA	NA
ENSG00000012779	ALOX5	BRNSNA	WHOLE_BRAIN.M10	TIS	0.503	sig	-	sig	-	NA	NA
ENSG00000024048	UBR2	BRNHYP	WHOLE_BRAIN.M1	TIS	0.503	sig	-	sig	-	NA	NA
ENSG00000070159	PTPN3	BRNHYP	ALL.M1	TIS	0.503	-	-	-	-	NA	NA
ENSG00000079387	SENP1	BRNACC	BRNACC.M3	TIS	0.503	-	-	-	-	NA	NA
ENSG00000100678	SLC8A3	BRNCTXB24	WHOLE_BRAIN.M4	TIS	0.503	sig	-	-	-	-	-
ENSG00000105355	PLIN3	BRNHYP	BRNHYP.M3	TIS	0.503	-	sig	-	-	NA	NA
ENSG00000112769	LAMA4	BRNCBH	WHOLE_BRAIN.M6	TIS	0.503	sig	-	-	-	NA	NA
ENSG00000119121	TRPM6	BRNCTXBA9	WHOLE_BRAIN.M7	TIS	0.503	sig	-	sig	-	-	-
ENSG00000128594	LRRC4	BRNCBH	grey	TIS	0.503	-	-	-	-	NA	NA
ENSG00000136807	CDK9	BRNHYP	grey	TIS	0.503	-	-	-	-	NA	NA
ENSG00000138685	FGF2	BRNPUT	WHOLE_BRAIN.M6	TIS	0.503	sig	-	sig	-	NA	NA
ENSG00000150681	RGS18	BRNCTXBA9	WHOLE_BRAIN.M10	TIS	0.503	sig	-	-	-	-	sig
ENSG00000154229	PRKCA	BRNPUT	WHOLE_BRAIN.M6	TIS	0.503	sig	-	-	-	NA	NA
ENSG00000164038	SLC9B2	BRNCTX	WHOLE_BRAIN.M4	TIS	0.503	sig	sig	-	-	-	-
ENSG00000164188	RANBP3L	BRNCBL	WHOLE_BRAIN.M6	TIS	0.503	sig	-	-	-	NA	NA
ENSG00000166448	TMEM130	BRNPUT	STR.M1	TIS	0.503	sig	-	sig	-	NA	NA
ENSG00000166681	BEX3	BRNHYP	WHOLE_BRAIN.M4	TIS	0.503	sig	-	sig	-	NA	NA
ENSG00000173409	ARV1	BRNCDT	STR.M2	TIS	0.503	sig	-	-	-	NA	NA
ENSG00000177119	ANO6	BRNACC	WHOLE_BRAIN.M8	TIS	0.503	-	-	-	-	NA	NA
ENSG00000180881	CAPS2	BRNCBL	grey	TIS	0.503	sig	-	-	-	NA	NA
ENSG00000196305	IARS	BRNHYP	ALL.M3	TIS	0.503	sig	-	sig	-	NA	NA
ENSG00000204482	LST1	BRNPUT	WHOLE_BRAIN.M10	TIS	0.503	sig	-	sig	-	NA	NA
ENSG00000221869	CEBPD	BRNHIP	WHOLE_BRAIN.M8	TIS	0.503	sig	-	-	-	NA	NA
ENSG00000242265	PEG10	BRNPUT	STR.M1	TIS	0.503	sig	-	sig	-	NA	NA
ENSG00000033100	CHPF2	BRNHYP	NS.SCTX.M1	TIS	0.502	-	-	-	-	NA	NA
ENSG00000072952	MRVI1	BRNCBL	WHOLE_BRAIN.M6	TIS	0.502	-	-	-	-	NA	NA
ENSG00000075826	SEC31B	BRNCBH	CEREBELLUM.M6	TIS	0.502	sig	-	-	-	NA	NA
ENSG00000077152	UBE2T	BRNCTX	WHOLE_BRAIN.M4	TIS	0.502	sig	-	-	-	-	-
ENSG00000107186	MPDZ	BRNSNA	WHOLE_BRAIN.M7	TIS	0.502	sig	-	sig	-	NA	NA
ENSG00000108947	EFNB3	BRNCDT	STR.M2	TIS	0.502	sig	-	-	-	NA	NA
ENSG00000114544	SLC41A3	BRNHIP	WHOLE_BRAIN.M4	TIS	0.502	-	-	-	-	NA	NA
ENSG00000116117	PARD3B	BRNCTXB24	WHOLE_BRAIN.M6	TIS	0.502	sig	sig	-	-	-	-
ENSG00000122550	KLHL7	BRNSNA	WHOLE_BRAIN.M4	TIS	0.502	-	-	-	-	NA	NA
ENSG00000124209	RAB22A	BRNAMY	WHOLE_BRAIN.M4	TIS	0.502	-	-	-	-	NA	NA
ENSG00000158528	PPP1R9A	BRNSNA	grey	TIS	0.502	sig	-	-	-	NA	NA
ENSG00000158955	WNT9B	BRNCBL	WHOLE_BRAIN.M6	TIS	0.502	-	-	-	-	NA	NA
ENSG00000164032	H2AFZ	BRNPUT	STR.M1	TIS	0.502	-	-	-	-	NA	NA
ENSG00000174177	CTU2	BRNHIP	NS.SCTX.M1	TIS	0.502	-	-	-	-	NA	NA
ENSG00000196814	MVB12B	BRNHYP	WHOLE_BRAIN.M7	TIS	0.502	-	-	-	-	NA	NA
ENSG00000197580	BCO2	BRNCBH	CEREBELLUM.M6	TIS	0.502	-	-	-	-	NA	NA
ENSG00000269858	EGLN2	BRNHIP	NS.SCTX.M1	TIS	0.502	-	-	-	-	NA	NA
ENSG00000094841	UPRT	BRNCBL	BRNCBL.M4	TIS	0.501	sig	-	-	-	NA	NA
ENSG00000101695	RNF125	BRNCTXB24	WHOLE_BRAIN.M7	TIS	0.501	sig	-	-	-	-	-
ENSG00000110675	ELMOD1	BRNSNA	WHOLE_BRAIN.M4	TIS	0.501	sig	-	-	-	NA	NA
ENSG00000124786	SLC35B3	BRNHIP	WHOLE_BRAIN.M7	TIS	0.501	-	-	-	-	NA	NA
ENSG00000133393	FOPNL	BRNCTXB24	ALL.M4	TIS	0.501	sig	-	sig	-	-	-
ENSG00000134548	SPX	BRNCTXB24	WHOLE_BRAIN.M6	TIS	0.501	sig	-	-	-	-	-
ENSG00000135541	AHI1	BRNCBH	CEREBELLUM.M5	TIS	0.501	-	-	-	-	NA	NA
ENSG00000136718	IMP4	BRNSNA	WHOLE_BRAIN.M4	TIS	0.501	sig	-	sig	-	NA	NA
ENSG00000138623	SEMA7A	BRNPUT	WHOLE_BRAIN.M7	TIS	0.501	sig	-	-	-	NA	NA
ENSG00000138696	BMPR1B	BRNCBH	WHOLE_BRAIN.M6	TIS	0.501	sig	sig	-	-	NA	NA
ENSG00000148450	MSRB2	BRNACC	WHOLE_BRAIN.M3	TIS	0.501	sig	-	-	-	NA	NA
ENSG00000158301	GPRASP2	BRNHIP	WHOLE_BRAIN.M4	TIS	0.501	sig	-	-	-	NA	NA
ENSG00000160714	UBE2Q1	BRNHYP	grey	TIS	0.501	-	-	-	-	NA	NA
ENSG00000163406	SLC15A2	BRNHIP	WHOLE_BRAIN.M6	TIS	0.501	sig	-	sig	-	NA	NA
ENSG00000165169	DYNLT3	BRNSNA	WHOLE_BRAIN.M4	TIS	0.501	sig	-	-	-	NA	NA
ENSG00000166394	CYB5R2	BRNACC	WHOLE_BRAIN.M7	TIS	0.501	sig	sig	-	-	NA	NA
ENSG00000170921	TANC2	BRNHYP	grey	TIS	0.501	-	-	-	-	NA	NA
ENSG00000173409	ARV1	BRNAMY	WHOLE_BRAIN.M4	TIS	0.501	sig	sig	-	-	NA	NA
ENSG00000173988	LRRC63	BRNHIP	WHOLE_BRAIN.M7	TIS	0.501	-	-	-	-	NA	NA
ENSG00000177917	ARL6IP6	BRNACC	BRNACC.M5	TIS	0.501	-	-	-	-	NA	NA
ENSG00000183775	KCTD16	BRNCTXBA9	grey	TIS	0.501	-	-	-	-	-	-
ENSG00000186231	KLHL32	BRNSNA	WHOLE_BRAIN.M7	TIS	0.501	sig	-	sig	-	NA	NA
ENSG00000198171	DDRGK1	BRNACC	grey	TIS	0.501	-	-	-	-	NA	NA
ENSG00000204681	GABBR1	BRNHYP	grey	TIS	0.501	-	-	-	-	NA	NA
ENSG00000206535	LNP1	BRNCTX	WHOLE_BRAIN.M4	TIS	0.501	sig	-	-	-	-	-
ENSG00000063046	EIF4B	BRNHYP	WHOLE_BRAIN.M7	TIS	0.5	-	-	-	-	NA	NA
ENSG00000085733	CTTN	BRNAMY	SUBCTX.M1	TIS	0.5	sig	-	sig	-	NA	NA
ENSG00000103005	USB1	BRNSNA	WHOLE_BRAIN.M4	TIS	0.5	-	-	-	-	NA	NA
ENSG00000123119	NECAB1	BRNHIP	WHOLE_BRAIN.M4	TIS	0.5	-	-	-	-	NA	NA
ENSG00000130695	CEP85	BRNHYP	WHOLE_BRAIN.M7	TIS	0.5	sig	-	-	-	NA	NA
ENSG00000133256	PDE6B	BRNCTXB24	WHOLE_BRAIN.M7	TIS	0.5	sig	sig	-	-	-	-
ENSG00000134851	TMEM165	BRNCTXB24	WHOLE_BRAIN.M7	TIS	0.5	sig	-	-	-	-	-
ENSG00000135838	NPL	BRNCTXBA9	BRNCTXBA9.M9	TIS	0.5	sig	-	-	-	-	-
ENSG00000138685	FGF2	BRNCBL	WHOLE_BRAIN.M6	TIS	0.5	sig	-	-	-	NA	NA
ENSG00000139233	LLPH	BRNHYP	WHOLE_BRAIN.M1	TIS	0.5	-	-	-	-	NA	NA
ENSG00000142082	SIRT3	BRNCTXBA9	grey	TIS	0.5	-	-	-	-	-	-
ENSG00000144401	METTL21A	BRNAMY	grey	TIS	0.5	-	-	-	-	NA	NA
ENSG00000150394	CDH8	BRNSNA	WHOLE_BRAIN.M4	TIS	0.5	-	-	-	-	NA	NA
ENSG00000152990	ADGRA3	BRNHYP	BRNHYP.M7	TIS	0.5	sig	sig	-	-	NA	NA
ENSG00000164039	BDH2	BRNCTXBA9	WHOLE_BRAIN.M6	TIS	0.5	sig	-	-	-	-	-
ENSG00000167123	CERCAM	BRNCTXB24	WHOLE_BRAIN.M7	TIS	0.5	sig	-	-	-	-	-
ENSG00000169908	TM4SF1	BRNCTX	WHOLE_BRAIN.M8	TIS	0.5	sig	-	-	-	-	-
ENSG00000171724	VAT1L	BRNCDT	STR.M2	TIS	0.5	sig	-	-	-	NA	NA
ENSG00000187808	SOWAHD	BRNACC	WHOLE_BRAIN.M10	TIS	0.5	-	-	-	-	NA	NA
ENSG00000213190	MLLT11	BRNHYP	WHOLE_BRAIN.M4	TIS	0.5	sig	sig	-	-	NA	NA
ENSG00000087053	MTMR2	BRNCDT	BGA.M1	TIS	0.499	sig	-	sig	-	NA	NA
ENSG00000096696	DSP	BRNHYP	BRNHYP.M4	TIS	0.499	sig	sig	sig	-	NA	NA
ENSG00000135698	MPHOSPH6	BRNHYP	ALL.M3	TIS	0.499	-	-	-	-	NA	NA
ENSG00000135709	KIAA0513	BRNHIP	WHOLE_BRAIN.M4	TIS	0.499	sig	-	-	-	NA	NA
ENSG00000136770	DNAJC1	BRNSNA	WHOLE_BRAIN.M6	TIS	0.499	-	-	-	-	NA	NA
ENSG00000139988	RDH12	BRNCBH	CEREBELLUM.M3	TIS	0.499	-	-	-	-	NA	NA
ENSG00000143514	TP53BP2	BRNCTXBA9	WHOLE_BRAIN.M6	TIS	0.499	sig	-	sig	-	-	-
ENSG00000143793	C1orf35	BRNHIP	NS.SCTX.M1	TIS	0.499	-	-	-	-	NA	NA
ENSG00000148175	STOM	BRNSNA	WHOLE_BRAIN.M6	TIS	0.499	sig	-	-	-	NA	NA
ENSG00000150712	MTMR12	BRNHIP	grey	TIS	0.499	-	-	-	-	NA	NA
ENSG00000151834	GABRA2	BRNCBH	WHOLE_BRAIN.M6	TIS	0.499	-	-	-	-	NA	NA
ENSG00000164188	RANBP3L	BRNCDT	WHOLE_BRAIN.M6	TIS	0.499	sig	-	-	-	NA	NA
ENSG00000165507	C10orf10	BRNPUT	WHOLE_BRAIN.M8	TIS	0.499	sig	-	sig	-	NA	NA
ENSG00000166780	C16orf45	BRNACC	WHOLE_BRAIN.M3	TIS	0.499	-	-	-	-	NA	NA
ENSG00000167615	LENG8	BRNCBH	CEREBELLUM.M6	TIS	0.499	sig	-	sig	-	NA	NA
ENSG00000173812	EIF1	BRNACC	BRNACC.M1	TIS	0.499	-	-	-	-	NA	NA
ENSG00000184208	C22orf46	BRNCTXB24	WHOLE_BRAIN.M7	TIS	0.499	sig	-	-	-	-	-
ENSG00000186417	GLDN	BRNCBL	WHOLE_BRAIN.M7	TIS	0.499	sig	sig	-	-	NA	NA
ENSG00000187672	ERC2	BRNSNA	WHOLE_BRAIN.M4	TIS	0.499	-	sig	-	-	NA	NA
ENSG00000198846	TOX	BRNCBL	WHOLE_BRAIN.M6	TIS	0.499	sig	-	-	-	NA	NA
ENSG00000221963	APOL6	BRNCTXBA9	BRNCTXBA9.M9	TIS	0.499	sig	-	-	-	-	-
ENSG00000078269	SYNJ2	BRNCTXB24	WHOLE_BRAIN.M7	TIS	0.498	sig	-	sig	-	-	-
ENSG00000079435	LIPE	BRNCTXB24	WHOLE_BRAIN.M7	TIS	0.498	sig	-	sig	-	-	-
ENSG00000096063	SRPK1	BRNCBL	grey	TIS	0.498	-	sig	-	-	NA	NA
ENSG00000101695	RNF125	BRNCDT	WHOLE_BRAIN.M7	TIS	0.498	sig	-	-	-	NA	NA
ENSG00000102471	NDFIP2	BRNACC	grey	TIS	0.498	-	-	-	-	NA	NA
ENSG00000102580	DNAJC3	BRNCBH	grey	TIS	0.498	-	sig	-	-	NA	NA
ENSG00000103381	CPPED1	BRNACC	WHOLE_BRAIN.M7	TIS	0.498	-	-	-	-	NA	NA
ENSG00000106070	GRB10	BRNSNA	WHOLE_BRAIN.M4	TIS	0.498	sig	-	-	-	NA	NA
ENSG00000109381	ELF2	BRNHYP	WHOLE_BRAIN.M7	TIS	0.498	-	-	-	-	NA	NA
ENSG00000112425	EPM2A	BRNPUT	BRNPUT.M2	TIS	0.498	-	-	-	-	NA	NA
ENSG00000113194	FAF2	BRNCBH	grey	TIS	0.498	-	-	-	-	NA	NA
ENSG00000117597	DIEXF	BRNHYP	ALL.M3	TIS	0.498	-	-	-	-	NA	NA
ENSG00000124688	MAD2L1BP	BRNHIP	WHOLE_BRAIN.M4	TIS	0.498	sig	-	-	-	NA	NA
ENSG00000134042	MRO	BRNCBL	WHOLE_BRAIN.M6	TIS	0.498	sig	-	-	-	NA	NA
ENSG00000135077	HAVCR2	BRNHYP	WHOLE_BRAIN.M10	TIS	0.498	sig	sig	-	-	NA	NA
ENSG00000141524	TMC6	BRNAMY	WHOLE_BRAIN.M7	TIS	0.498	-	-	-	-	NA	NA
ENSG00000154175	ABI3BP	BRNPUT	WHOLE_BRAIN.M6	TIS	0.498	sig	-	sig	-	NA	NA
ENSG00000156885	COX6A2	BRNHYP	grey	TIS	0.498	-	-	-	-	NA	NA
ENSG00000158865	SLC5A11	BRNPUT	WHOLE_BRAIN.M7	TIS	0.498	sig	sig	-	-	NA	NA
ENSG00000168280	KIF5C	BRNCBL	BRNCBL.M4	TIS	0.498	-	-	-	-	NA	NA
ENSG00000175606	TMEM70	BRNHIP	WHOLE_BRAIN.M4	TIS	0.498	-	-	-	-	NA	NA
ENSG00000178053	MLF1	BRNPUT	STR.M1	TIS	0.498	sig	-	-	-	NA	NA
ENSG00000182255	KCNA4	BRNSNA	WHOLE_BRAIN.M4	TIS	0.498	-	-	-	-	NA	NA
ENSG00000185988	PLK5	BRNHIP	grey	TIS	0.498	-	-	-	-	NA	NA
ENSG00000108384	RAD51C	BRNCBL	BRNCBL.M4	TIS	0.497	sig	-	-	-	NA	NA
ENSG00000108950	FAM20A	BRNCBL	WHOLE_BRAIN.M11	TIS	0.497	sig	sig	-	-	NA	NA
ENSG00000112561	TFEB	BRNCTX	WHOLE_BRAIN.M7	TIS	0.497	sig	-	sig	-	-	-
ENSG00000116337	AMPD2	BRNHYP	WHOLE_BRAIN.M4	TIS	0.497	-	-	-	-	NA	NA
ENSG00000123154	WDR83	BRNHIP	NS.SCTX.M1	TIS	0.497	-	-	-	-	NA	NA
ENSG00000123570	RAB9B	BRNPUT	STR.M1	TIS	0.497	sig	-	-	-	NA	NA
ENSG00000124356	STAMBP	BRNSNA	WHOLE_BRAIN.M7	TIS	0.497	sig	-	-	-	NA	NA
ENSG00000126803	HSPA2	BRNAMY	WHOLE_BRAIN.M7	TIS	0.497	sig	-	sig	-	NA	NA
ENSG00000135547	HEY2	BRNCBL	WHOLE_BRAIN.M6	TIS	0.497	sig	-	-	-	NA	NA
ENSG00000135744	AGT	BRNCTXB24	WHOLE_BRAIN.M6	TIS	0.497	sig	-	-	-	-	-
ENSG00000139323	POC1B	BRNHIP	WHOLE_BRAIN.M7	TIS	0.497	sig	-	-	-	NA	NA
ENSG00000141452	C18orf8	BRNAMY	ALL.M3	TIS	0.497	-	-	-	-	NA	NA
ENSG00000147113	CXorf36	BRNCTX	BRNCTX.M5	TIS	0.497	sig	-	-	-	-	-
ENSG00000157856	DRC1	BRNHIP	ALL.M1	TIS	0.497	-	-	-	-	NA	NA
ENSG00000164896	FASTK	BRNAMY	NS.SCTX.M1	TIS	0.497	-	-	-	-	NA	NA
ENSG00000171612	SLC25A33	BRNCTX	BRNCTX.M4	TIS	0.497	-	-	-	-	-	-
ENSG00000182512	GLRX5	BRNHYP	ALL.M3	TIS	0.497	-	-	-	-	NA	NA
ENSG00000186575	NF2	BRNAMY	WHOLE_BRAIN.M4	TIS	0.497	-	-	-	-	NA	NA
ENSG00000220201	ZGLP1	BRNPUT	grey	TIS	0.497	sig	-	sig	-	NA	NA
ENSG00000001617	SEMA3F	BRNCBL	WHOLE_BRAIN.M8	TIS	0.496	sig	-	-	-	NA	NA
ENSG00000016402	IL20RA	BRNCBL	CEREBELLUM.M3	TIS	0.496	sig	-	sig	-	NA	NA
ENSG00000048707	VPS13D	BRNPUT	grey	TIS	0.496	-	-	-	-	NA	NA
ENSG00000100767	PAPLN	BRNCTXB24	WHOLE_BRAIN.M6	TIS	0.496	sig	-	-	-	-	-
ENSG00000102078	SLC25A14	BRNHIP	WHOLE_BRAIN.M4	TIS	0.496	sig	-	-	-	NA	NA
ENSG00000106852	LHX6	BRNCBL	WHOLE_BRAIN.M11	TIS	0.496	-	-	-	-	NA	NA
ENSG00000113648	H2AFY	BRNHIP	WHOLE_BRAIN.M3	TIS	0.496	sig	-	sig	-	NA	NA
ENSG00000115353	TACR1	BRNPUT	BRNPUT.M3	TIS	0.496	-	-	-	-	NA	NA
ENSG00000135205	CCDC146	BRNSNA	WHOLE_BRAIN.M1	TIS	0.496	sig	-	-	-	NA	NA
ENSG00000137261	KIAA0319	BRNHIP	grey	TIS	0.496	sig	-	sig	-	NA	NA
ENSG00000142046	TMEM91	BRNSNA	WHOLE_BRAIN.M4	TIS	0.496	-	-	-	-	NA	NA
ENSG00000145439	CBR4	BRNAMY	BRNAMY.M3	TIS	0.496	sig	-	-	-	NA	NA
ENSG00000152284	TCF7L1	BRNHYP	BRNHYP.M7	TIS	0.496	-	-	-	-	NA	NA
ENSG00000161896	IP6K3	BRNPUT	WHOLE_BRAIN.M7	TIS	0.496	sig	-	-	-	NA	NA
ENSG00000163159	VPS72	BRNACC	grey	TIS	0.496	-	-	-	-	NA	NA
ENSG00000163399	ATP1A1	BRNCTXBA9	BRNCTXBA9.M8	TIS	0.496	sig	-	sig	-	-	-
ENSG00000165832	TRUB1	BRNCBL	CEREBELLUM.M1	TIS	0.496	sig	-	-	-	NA	NA
ENSG00000172318	B3GALT1	BRNHIP	WHOLE_BRAIN.M4	TIS	0.496	-	-	-	-	NA	NA
ENSG00000179409	GEMIN4	BRNSNA	WHOLE_BRAIN.M4	TIS	0.496	-	-	-	-	NA	NA
ENSG00000184613	NELL2	BRNHYP	grey	TIS	0.496	-	-	-	-	NA	NA
ENSG00000186687	LYRM7	BRNSNA	WHOLE_BRAIN.M1	TIS	0.496	sig	-	-	-	NA	NA
ENSG00000187908	DMBT1	BRNHYP	WHOLE_BRAIN.M7	TIS	0.496	sig	-	-	-	NA	NA
ENSG00000196591	HDAC2	BRNAMY	BRNAMY.M3	TIS	0.496	sig	-	-	-	NA	NA
ENSG00000197157	SND1	BRNPUT	BRNPUT.M4	TIS	0.496	sig	-	-	-	NA	NA
ENSG00000246922	UBAP1L	BRNCBL	BRNCBL.M5	TIS	0.496	-	-	-	-	NA	NA
ENSG00000012124	CD22	BRNPUT	WHOLE_BRAIN.M7	TIS	0.495	sig	-	-	-	NA	NA
ENSG00000055130	CUL1	BRNHIP	WHOLE_BRAIN.M4	TIS	0.495	sig	-	-	-	NA	NA
ENSG00000075539	FRYL	BRNCBL	grey	TIS	0.495	sig	sig	-	sig	NA	NA
ENSG00000086205	FOLH1	BRNCTX	WHOLE_BRAIN.M7	TIS	0.495	sig	-	-	-	-	sig
ENSG00000108797	CNTNAP1	BRNSNA	WHOLE_BRAIN.M4	TIS	0.495	sig	-	sig	-	NA	NA
ENSG00000115944	COX7A2L	BRNCTX	WHOLE_BRAIN.M4	TIS	0.495	sig	-	-	-	-	-
ENSG00000116212	LRRC42	BRNACC	BRNACC.M1	TIS	0.495	sig	-	-	-	NA	NA
ENSG00000129636	ITFG1	BRNSNA	WHOLE_BRAIN.M4	TIS	0.495	sig	-	-	-	NA	NA
ENSG00000135341	MAP3K7	BRNCBH	CEREBELLUM.M1	TIS	0.495	sig	-	-	-	NA	NA
ENSG00000148948	LRRC4C	BRNACC	WHOLE_BRAIN.M4	TIS	0.495	-	-	-	-	NA	NA
ENSG00000167740	CYB5D2	BRNACC	ALL.M4	TIS	0.495	-	-	-	-	NA	NA
ENSG00000168743	NPNT	BRNAMY	grey	TIS	0.495	-	-	-	-	NA	NA
ENSG00000171115	GIMAP8	BRNCBL	WHOLE_BRAIN.M11	TIS	0.495	sig	-	-	-	NA	NA
ENSG00000173473	SMARCC1	BRNCTX	WHOLE_BRAIN.M7	TIS	0.495	sig	-	sig	-	-	-
ENSG00000174238	PITPNA	BRNCBH	grey	TIS	0.495	-	-	-	-	NA	NA
ENSG00000175305	CCNE2	BRNACC	WHOLE_BRAIN.M7	TIS	0.495	sig	sig	-	-	NA	NA
ENSG00000181192	DHTKD1	BRNPUT	WHOLE_BRAIN.M6	TIS	0.495	sig	-	-	-	NA	NA
ENSG00000182240	BACE2	BRNCBL	WHOLE_BRAIN.M8	TIS	0.495	sig	-	-	-	NA	NA
ENSG00000184117	NIPSNAP1	BRNACC	WHOLE_BRAIN.M3	TIS	0.495	-	-	-	-	NA	NA
ENSG00000196821	C6orf106	BRNHIP	grey	TIS	0.495	-	-	-	-	NA	NA
ENSG00000204482	LST1	BRNCDT	WHOLE_BRAIN.M10	TIS	0.495	sig	-	sig	-	NA	NA
ENSG00000072201	LNX1	BRNCTXBA9	WHOLE_BRAIN.M4	TIS	0.494	sig	-	sig	-	-	-
ENSG00000106211	HSPB1	BRNAMY	ALL.M3	TIS	0.494	-	-	-	-	NA	NA
ENSG00000109771	LRP2BP	BRNCTX	BRNCTX.M2	TIS	0.494	sig	-	-	-	-	-
ENSG00000111110	PPM1H	BRNCTXB24	grey	TIS	0.494	sig	-	sig	-	-	-
ENSG00000112304	ACOT13	BRNSNA	WHOLE_BRAIN.M4	TIS	0.494	sig	-	-	-	NA	NA
ENSG00000124251	TP53TG5	BRNAMY	WHOLE_BRAIN.M7	TIS	0.494	-	-	-	-	NA	NA
ENSG00000129245	FXR2	BRNHYP	NS.SCTX.M1	TIS	0.494	-	-	-	-	NA	NA
ENSG00000130511	SSBP4	BRNHYP	grey	TIS	0.494	sig	NA	NA	NA	NA	NA
ENSG00000130988	RGN	BRNACC	WHOLE_BRAIN.M6	TIS	0.494	-	-	-	-	NA	NA
ENSG00000131187	F12	BRNCTXBA9	BRNCTXBA9.M8	TIS	0.494	sig	-	sig	-	-	-
ENSG00000133393	FOPNL	BRNCBH	CEREBELLUM.M1	TIS	0.494	sig	sig	-	-	NA	NA
ENSG00000144339	TMEFF2	BRNHYP	grey	TIS	0.494	sig	sig	-	-	NA	NA
ENSG00000151498	ACAD8	BRNPUT	WHOLE_BRAIN.M9	TIS	0.494	-	-	-	-	NA	NA
ENSG00000159259	CHAF1B	BRNCTX	grey	TIS	0.494	sig	-	-	-	-	-
ENSG00000163697	APBB2	BRNPUT	WHOLE_BRAIN.M7	TIS	0.494	sig	-	-	-	NA	NA
ENSG00000165168	CYBB	BRNSNA	WHOLE_BRAIN.M10	TIS	0.494	sig	-	-	-	NA	NA
ENSG00000166949	SMAD3	BRNCBL	WHOLE_BRAIN.M6	TIS	0.494	sig	-	-	-	NA	NA
ENSG00000168758	SEMA4C	BRNCTXBA9	BRNCTXBA9.M5	TIS	0.494	sig	-	sig	-	-	-
ENSG00000169972	PUSL1	BRNHYP	grey	TIS	0.494	-	sig	-	-	NA	NA
ENSG00000178403	NEUROG2	BRNCBL	CEREBELLUM.M2	TIS	0.494	sig	-	-	-	NA	NA
ENSG00000179761	PIPOX	BRNHIP	WHOLE_BRAIN.M6	TIS	0.494	sig	-	sig	-	NA	NA
ENSG00000183117	CSMD1	BRNHIP	grey	TIS	0.494	sig	-	-	-	NA	NA
ENSG00000206535	LNP1	BRNHIP	grey	TIS	0.494	sig	-	sig	-	NA	NA
ENSG00000069399	BCL3	BRNACC	WHOLE_BRAIN.M8	TIS	0.493	sig	-	sig	-	NA	NA
ENSG00000099331	MYO9B	BRNCTX	WHOLE_BRAIN.M7	TIS	0.493	sig	-	-	-	-	-
ENSG00000108021	FAM208B	BRNSNA	grey	TIS	0.493	-	-	-	-	NA	NA
ENSG00000112276	BVES	BRNCTXB24	WHOLE_BRAIN.M7	TIS	0.493	sig	-	-	-	-	-
ENSG00000115419	GLS	BRNACC	STR.M1	TIS	0.493	-	-	-	-	NA	NA
ENSG00000122862	SRGN	BRNPUT	WHOLE_BRAIN.M8	TIS	0.493	sig	-	-	-	NA	NA
ENSG00000123360	PDE1B	BRNHIP	WHOLE_BRAIN.M4	TIS	0.493	-	sig	-	-	NA	NA
ENSG00000124215	CDH26	BRNCTX	BRNCTX.M2	TIS	0.493	sig	-	sig	-	-	-
ENSG00000124602	UNC5CL	BRNCBL	BRNCBL.M1	TIS	0.493	-	-	-	-	NA	NA
ENSG00000136352	NKX2-1	BRNPUT	BRNPUT.M3	TIS	0.493	-	-	-	-	NA	NA
ENSG00000136960	ENPP2	BRNCBL	WHOLE_BRAIN.M7	TIS	0.493	sig	-	sig	-	NA	NA
ENSG00000138696	BMPR1B	BRNCBL	WHOLE_BRAIN.M6	TIS	0.493	sig	sig	-	-	NA	NA
ENSG00000142082	SIRT3	BRNCTXB24	grey	TIS	0.493	-	-	-	-	-	-
ENSG00000148481	FAM188A	BRNAMY	BRNAMY.M3	TIS	0.493	-	sig	-	-	NA	NA
ENSG00000154710	RABGEF1	BRNACC	ALL.M4	TIS	0.493	-	-	-	-	NA	NA
ENSG00000156017	CARNMT1	BRNPUT	STR.M1	TIS	0.493	sig	-	-	-	NA	NA
ENSG00000158315	RHBDL2	BRNCBH	WHOLE_BRAIN.M7	TIS	0.493	-	-	-	-	NA	NA
ENSG00000158715	SLC45A3	BRNCTXB24	WHOLE_BRAIN.M7	TIS	0.493	sig	-	sig	-	-	-
ENSG00000162374	ELAVL4	BRNHYP	grey	TIS	0.493	-	-	-	-	NA	NA
ENSG00000162736	NCSTN	BRNAMY	BRNAMY.M3	TIS	0.493	-	sig	-	-	NA	NA
ENSG00000173559	NABP1	BRNPUT	WHOLE_BRAIN.M10	TIS	0.493	-	-	-	-	NA	NA
ENSG00000174227	PIGG	BRNPUT	WHOLE_BRAIN.M9	TIS	0.493	sig	-	-	-	NA	NA
ENSG00000176204	LRRTM4	BRNPUT	STR.M1	TIS	0.493	-	-	-	-	NA	NA
ENSG00000183530	PRR14L	BRNPUT	WHOLE_BRAIN.M9	TIS	0.493	sig	-	-	-	NA	NA
ENSG00000028116	VRK2	BRNCTXB24	WHOLE_BRAIN.M7	TIS	0.492	sig	-	-	-	-	-
ENSG00000067113	PLPP1	BRNPUT	BRNPUT.M7	TIS	0.492	sig	-	-	-	NA	NA
ENSG00000100596	SPTLC2	BRNACC	WHOLE_BRAIN.M7	TIS	0.492	-	-	-	-	NA	NA
ENSG00000106066	CPVL	BRNCTXB24	WHOLE_BRAIN.M10	TIS	0.492	sig	-	-	-	-	-
ENSG00000109881	CCDC34	BRNSNA	WHOLE_BRAIN.M4	TIS	0.492	-	-	-	-	NA	NA
ENSG00000109927	TECTA	BRNHIP	grey	TIS	0.492	-	-	-	-	NA	NA
ENSG00000130294	KIF1A	BRNCBL	BRNCBL.M3	TIS	0.492	-	-	-	-	NA	NA
ENSG00000132975	GPR12	BRNCTXB24	WHOLE_BRAIN.M4	TIS	0.492	sig	-	-	-	-	-
ENSG00000151229	SLC2A13	BRNSNA	WHOLE_BRAIN.M4	TIS	0.492	sig	-	-	-	NA	NA
ENSG00000156097	GPR61	BRNCTXBA9	WHOLE_BRAIN.M4	TIS	0.492	sig	-	-	-	-	-
ENSG00000166123	GPT2	BRNCDT	WHOLE_BRAIN.M6	TIS	0.492	sig	-	sig	-	NA	NA
ENSG00000166439	RNF169	BRNSNA	BRNSNA.M5	TIS	0.492	sig	-	-	-	NA	NA
ENSG00000167995	BEST1	BRNCTXBA9	BRNCTXBA9.M9	TIS	0.492	sig	-	-	-	-	-
ENSG00000177459	ERICH5	BRNACC	grey	TIS	0.492	-	-	-	-	NA	NA
ENSG00000185022	MAFF	BRNHYP	WHOLE_BRAIN.M8	TIS	0.492	-	-	-	-	NA	NA
ENSG00000198673	FAM19A2	BRNCTXBA9	grey	TIS	0.492	-	-	-	-	-	-
ENSG00000025708	TYMP	BRNACC	WHOLE_BRAIN.M8	TIS	0.491	sig	-	sig	-	NA	NA
ENSG00000079482	OPHN1	BRNSNA	WHOLE_BRAIN.M6	TIS	0.491	-	sig	-	sig	NA	NA
ENSG00000083457	ITGAE	BRNHIP	BRNHIP.M4	TIS	0.491	-	-	-	-	NA	NA
ENSG00000087903	RFX2	BRNCBL	WHOLE_BRAIN.M6	TIS	0.491	sig	-	-	-	NA	NA
ENSG00000105568	PPP2R1A	BRNHYP	NS.SCTX.M1	TIS	0.491	sig	-	-	-	NA	NA
ENSG00000111142	METAP2	BRNCBH	grey	TIS	0.491	-	-	-	-	NA	NA
ENSG00000112936	C7	BRNCTX	WHOLE_BRAIN.M8	TIS	0.491	sig	-	sig	-	-	-
ENSG00000131044	TTLL9	BRNCTXBA9	WHOLE_BRAIN.M7	TIS	0.491	sig	-	-	-	-	-
ENSG00000135052	GOLM1	BRNAMY	BRNAMY.M1	TIS	0.491	-	-	-	-	NA	NA
ENSG00000145721	LIX1	BRNCTXBA9	BRNCTXBA9.M9	TIS	0.491	-	-	-	-	-	-
ENSG00000146476	ARMT1	BRNCBL	CEREBELLUM.M1	TIS	0.491	sig	sig	-	-	NA	NA
ENSG00000165863	C10orf82	BRNHYP	grey	TIS	0.491	sig	sig	-	-	NA	NA
ENSG00000185149	NPY2R	BRNHIP	grey	TIS	0.491	-	-	-	-	NA	NA
ENSG00000185621	LMLN	BRNCBH	CEREBELLUM.M5	TIS	0.491	-	-	-	-	NA	NA
ENSG00000205629	LCMT1	BRNSNA	WHOLE_BRAIN.M4	TIS	0.491	sig	-	sig	-	NA	NA
ENSG00000221869	CEBPD	BRNAMY	WHOLE_BRAIN.M8	TIS	0.491	sig	-	-	-	NA	NA
ENSG00000225828	FAM229A	BRNCTXBA9	BROD.M1	TIS	0.491	sig	-	sig	-	-	-
ENSG00000003987	MTMR7	BRNHIP	BRNHIP.M3	TIS	0.49	sig	-	sig	-	NA	NA
ENSG00000039068	CDH1	BRNAMY	WHOLE_BRAIN.M7	TIS	0.49	-	-	-	-	NA	NA
ENSG00000048544	MRPS10	BRNCTXB24	grey	TIS	0.49	-	-	-	-	-	-
ENSG00000079739	PGM1	BRNPUT	WHOLE_BRAIN.M6	TIS	0.49	sig	-	sig	-	NA	NA
ENSG00000102466	FGF14	BRNPUT	STR.M1	TIS	0.49	sig	-	-	-	NA	NA
ENSG00000105642	KCNN1	BRNCDT	STR.M1	TIS	0.49	sig	-	-	-	NA	NA
ENSG00000106078	COBL	BRNPUT	BRNPUT.M2	TIS	0.49	sig	-	-	-	NA	NA
ENSG00000120896	SORBS3	BRNCBH	CEREBELLUM.M6	TIS	0.49	-	-	-	-	NA	NA
ENSG00000130695	CEP85	BRNCTXBA9	BRNCTXBA9.M5	TIS	0.49	sig	-	sig	-	-	-
ENSG00000131495	NDUFA2	BRNSNA	WHOLE_BRAIN.M4	TIS	0.49	sig	-	sig	-	NA	NA
ENSG00000133103	COG6	BRNCBH	CEREBELLUM.M5	TIS	0.49	-	-	-	-	NA	NA
ENSG00000136167	LCP1	BRNCBH	CEREBELLUM.M3	TIS	0.49	-	-	-	-	NA	NA
ENSG00000146648	EGFR	BRNCBL	WHOLE_BRAIN.M6	TIS	0.49	sig	-	-	-	NA	NA
ENSG00000147586	MRPS28	BRNSNA	BRNSNA.M6	TIS	0.49	-	-	-	-	NA	NA
ENSG00000159259	CHAF1B	BRNCTXB24	grey	TIS	0.49	sig	-	-	-	-	-
ENSG00000162415	ZSWIM5	BRNAMY	BRNAMY.M3	TIS	0.49	sig	-	-	-	NA	NA
ENSG00000165832	TRUB1	BRNCDT	STR.M2	TIS	0.49	sig	-	-	-	NA	NA
ENSG00000166033	HTRA1	BRNCTXBA9	WHOLE_BRAIN.M6	TIS	0.49	sig	-	sig	-	-	-
ENSG00000166669	ATF7IP2	BRNPUT	grey	TIS	0.49	sig	-	-	-	NA	NA
ENSG00000169413	RNASE6	BRNCTXBA9	WHOLE_BRAIN.M10	TIS	0.49	sig	-	sig	-	-	-
ENSG00000169860	P2RY1	BRNAMY	BRNAMY.M1	TIS	0.49	sig	-	-	-	NA	NA
ENSG00000183960	KCNH8	BRNCDT	WHOLE_BRAIN.M7	TIS	0.49	sig	-	-	-	NA	NA
[truncated: 320,205 more rows]
