# Supplementary material for: Evolutionary conservation and divergence of the human brain transcriptome
Source: Genome Biol. 2021 Jan 29;22:52. doi: 10.1186/s13059-020-02257-z (PMC7844938; doi:10.1186/s13059-020-02257-z)
Supplement: Supplementary file 12 — Additional file 12: Table S11. Cell type marker lists used in analyses. [file 13059_2020_2257_MOESM12_ESM.xls]

## Sheet: Human.geneLists
Coexpression_Kelley_Astrocyte	Coexpression_Kelley_Microglia	Coexpression_Kelley_Neuron	Coexpression_Kelley_Oligodendrocyte	SingleCell_Lake.cbl_Astrocyte	SingleCell_Lake.cbl_Endothelial	SingleCell_Lake.cbl_Neuron.Gran	SingleCell_Lake.cbl_Microglia	SingleCell_Lake.cbl_Oligo	SingleCell_Lake.cbl_OPC	SingleCell_Lake.cbl_Neuron.Purk1	SingleCell_Lake.cbl_Neuron.Purk2	SingleCell_Lake.ctx_Astrocyte	SingleCell_Lake.ctx_Endothelial	SingleCell_Lake.ctx_Microglia	SingleCell_Lake.ctx_Neuron	SingleCell_Lake.ctx_Oligodendrocyte	Sorted_Zhang_Astrocyte	Sorted_Zhang_Microglia	Sorted_Zhang_Neuron	Sorted_Zhang_Oligodendrocyte	SingleCell_Lake.ExcitatoryNeuron	SingleCell_Lake.InhibitoryNeuron
ENSG00000148053	ENSG00000077420	ENSG00000276262	ENSG00000236561	ENSG00000155511	ENSG00000273686	ENSG00000151789	ENSG00000120594	ENSG00000187147	ENSG00000187416	ENSG00000183117	ENSG00000155052	ENSG00000110436	ENSG00000085563	ENSG00000120594	ENSG00000214548	ENSG00000123560	ENSG00000148926	ENSG00000175899	ENSG00000075089	ENSG00000158859	ENSG00000002746	ENSG00000001461
ENSG00000134250	ENSG00000235588	ENSG00000073969	ENSG00000232641	ENSG00000156475	ENSG00000166710	ENSG00000145526	ENSG00000128512	ENSG00000123560	ENSG00000150275	ENSG00000169933	ENSG00000182168	ENSG00000179399	ENSG00000102755	ENSG00000077420	ENSG00000224078	ENSG00000183230	ENSG00000135744	ENSG00000005471	ENSG00000049192	ENSG00000006831	ENSG00000003756	ENSG00000005108
ENSG00000079215	ENSG00000237727	ENSG00000278174	ENSG00000234623	ENSG00000151322	ENSG00000170345	ENSG00000067715	ENSG00000123104	ENSG00000184226	ENSG00000171587	ENSG00000109452	ENSG00000147481	ENSG00000164199	ENSG00000180229	ENSG00000123104	ENSG00000067715	ENSG00000147488	ENSG00000144908	ENSG00000125257	ENSG00000182287	ENSG00000173209	ENSG00000004660	ENSG00000005249
ENSG00000018625	ENSG00000234836	ENSG00000132639	ENSG00000237834	ENSG00000184226	ENSG00000163453	ENSG00000164418	ENSG00000151474	ENSG00000169306	ENSG00000116147	ENSG00000069667	ENSG00000109452	ENSG00000079215	ENSG00000206190	ENSG00000073849	ENSG00000170579	ENSG00000187147	ENSG00000159423	ENSG00000168792	ENSG00000188042	ENSG00000126878	ENSG00000005108	ENSG00000005810
ENSG00000105854	ENSG00000206428	ENSG00000108395	ENSG00000204655	ENSG00000079215	ENSG00000122786	ENSG00000078328	ENSG00000073849	ENSG00000147488	ENSG00000110693	ENSG00000152208	ENSG00000183117	ENSG00000154217	ENSG00000116016	ENSG00000107099	ENSG00000078328	ENSG00000112531	ENSG00000109107	ENSG00000108798	ENSG00000143153	ENSG00000253710	ENSG00000005249	ENSG00000006116
ENSG00000163110	ENSG00000235985	ENSG00000174437	ENSG00000137345	ENSG00000080493	ENSG00000116016	ENSG00000081803	ENSG00000077420	ENSG00000183230	ENSG00000148948	ENSG00000151474	ENSG00000185666	ENSG00000150625	ENSG00000184113	ENSG00000128512	ENSG00000174469	ENSG00000197971	ENSG00000117362	ENSG00000143322	ENSG00000135390	ENSG00000234906	ENSG00000005486	ENSG00000006128
ENSG00000143514	ENSG00000204472	ENSG00000050748	ENSG00000230885	ENSG00000163288	ENSG00000123358	ENSG00000145087	ENSG00000138639	ENSG00000070214	ENSG00000106278	ENSG00000182168	ENSG00000122584	ENSG00000066032	ENSG00000273686	ENSG00000101463	ENSG00000278728	ENSG00000070214	ENSG00000130208	ENSG00000123130	ENSG00000167283	ENSG00000105643	ENSG00000006071	ENSG00000006740
ENSG00000089472	ENSG00000011600	ENSG00000107758	ENSG00000234096	ENSG00000176204	ENSG00000285265	ENSG00000184672	ENSG00000107099	ENSG00000197971	ENSG00000176204	ENSG00000156687	ENSG00000151474	ENSG00000151322	ENSG00000166710	ENSG00000146090	ENSG00000132639	ENSG00000168314	ENSG00000234906	ENSG00000014257	ENSG00000158850	ENSG00000162772	ENSG00000006116	ENSG00000007237
ENSG00000100427	ENSG00000125730	ENSG00000118432	ENSG00000070214	ENSG00000183230	ENSG00000164741	ENSG00000168843	ENSG00000182601	ENSG00000112531	ENSG00000139915	ENSG00000174473	ENSG00000156113	ENSG00000182667	ENSG00000206493	ENSG00000151474	ENSG00000145087	ENSG00000184588	ENSG00000135390	ENSG00000151726	ENSG00000102409	ENSG00000135390	ENSG00000006715	ENSG00000008277
ENSG00000168461	ENSG00000019582	ENSG00000048740	ENSG00000103089	ENSG00000196569	ENSG00000152583	ENSG00000079841	ENSG00000042980	ENSG00000156475	ENSG00000156103	ENSG00000273993	ENSG00000069667	ENSG00000018625	ENSG00000236632	ENSG00000138639	ENSG00000183117	ENSG00000135905	ENSG00000167601	ENSG00000183549	ENSG00000159388	ENSG00000160862	ENSG00000006740	ENSG00000009413
ENSG00000185432	ENSG00000173369	ENSG00000112186	ENSG00000173786	ENSG00000185737	ENSG00000152818	ENSG00000184408	ENSG00000067798	ENSG00000155886	ENSG00000122584	ENSG00000152894	ENSG00000158258	ENSG00000234377	ENSG00000233904	ENSG00000128805	ENSG00000185008	ENSG00000169306	ENSG00000228760	ENSG00000075624	ENSG00000221821	ENSG00000156966	ENSG00000007168	ENSG00000009694
ENSG00000080493	ENSG00000162511	ENSG00000188419	ENSG00000092529	ENSG00000134769	ENSG00000085563	ENSG00000167281	ENSG00000081189	ENSG00000176771	ENSG00000187398	ENSG00000185666	ENSG00000148948	ENSG00000185942	ENSG00000204592	ENSG00000125730	ENSG00000182621	ENSG00000091513	ENSG00000233348	ENSG00000042980	ENSG00000277336	ENSG00000064787	ENSG00000007237	ENSG00000010404
ENSG00000129151	ENSG00000132965	ENSG00000133627	ENSG00000080822	ENSG00000103489	ENSG00000232126	ENSG00000106069	ENSG00000128805	ENSG00000114757	ENSG00000184226	ENSG00000156395	ENSG00000170579	ENSG00000185565	ENSG00000225201	ENSG00000198879	ENSG00000184305	ENSG00000156475	ENSG00000204463	ENSG00000158859	ENSG00000277768	ENSG00000140379	ENSG00000008056	ENSG00000014641
ENSG00000138696	ENSG00000231048	ENSG00000061918	ENSG00000065361	ENSG00000285395	ENSG00000223532	ENSG00000115252	ENSG00000101463	ENSG00000168314	ENSG00000242808	ENSG00000150471	ENSG00000038427	ENSG00000198838	ENSG00000230254	ENSG00000266028	ENSG00000176406	ENSG00000114541	ENSG00000096155	ENSG00000184060	ENSG00000277796	ENSG00000135441	ENSG00000008086	ENSG00000017427
ENSG00000164089	ENSG00000235915	ENSG00000083720	ENSG00000170775	ENSG00000101542	ENSG00000228964	ENSG00000099204	ENSG00000068305	ENSG00000171877	ENSG00000183715	ENSG00000155052	ENSG00000156687	ENSG00000069667	ENSG00000229252	ENSG00000136250	ENSG00000102466	ENSG00000181722	ENSG00000227761	ENSG00000121281	ENSG00000275302	ENSG00000159388	ENSG00000008441	ENSG00000020577
ENSG00000114790	ENSG00000230791	ENSG00000179915	ENSG00000184144	ENSG00000154654	ENSG00000234745	ENSG00000183166	ENSG00000184156	ENSG00000164176	ENSG00000151322	ENSG00000156113	ENSG00000158321	ENSG00000080493	ENSG00000196950	ENSG00000059377	ENSG00000182901	ENSG00000155886	ENSG00000234651	ENSG00000148926	ENSG00000277943	ENSG00000154642	ENSG00000008710	ENSG00000021645
ENSG00000277101	ENSG00000226182	ENSG00000273079	ENSG00000105695	ENSG00000154229	ENSG00000224608	ENSG00000132639	ENSG00000079819	ENSG00000167123	ENSG00000183117	ENSG00000185736	ENSG00000152822	ENSG00000127603	ENSG00000175899	ENSG00000068305	ENSG00000183715	ENSG00000176771	ENSG00000229524	ENSG00000282608	ENSG00000275824	ENSG00000164096	ENSG00000008853	ENSG00000022355
ENSG00000152661	ENSG00000223465	ENSG00000133026	ENSG00000136867	ENSG00000125462	ENSG00000206450	ENSG00000186472	ENSG00000181804	ENSG00000135905	ENSG00000196376	ENSG00000170579	ENSG00000139915	ENSG00000172987	ENSG00000125772	ENSG00000168918	ENSG00000145934	ENSG00000164176	ENSG00000135441	ENSG00000144843	ENSG00000133101	ENSG00000197405	ENSG00000008952	ENSG00000029534
ENSG00000110436	ENSG00000206433	ENSG00000159082	ENSG00000136960	ENSG00000113448	ENSG00000102755	ENSG00000136531	ENSG00000198879	ENSG00000081913	ENSG00000107518	ENSG00000165521	ENSG00000177679	ENSG00000153944	ENSG00000127329	ENSG00000281614	ENSG00000021645	ENSG00000081913	ENSG00000101144	ENSG00000169252	ENSG00000138764	ENSG00000226710	ENSG00000010322	ENSG00000033122
ENSG00000119711	ENSG00000234514	ENSG00000131507	ENSG00000126803	ENSG00000198838	ENSG00000147526	ENSG00000175471	ENSG00000169313	ENSG00000091513	ENSG00000112902	ENSG00000112419	ENSG00000185532	ENSG00000134769	ENSG00000228964	ENSG00000042980	ENSG00000185760	ENSG00000013297	ENSG00000159388	ENSG00000181026	ENSG00000156261	ENSG00000204387	ENSG00000010404	ENSG00000033627
ENSG00000119927	ENSG00000204482	ENSG00000109158	ENSG00000174607	ENSG00000176771	ENSG00000187498	ENSG00000152214	ENSG00000104043	ENSG00000115896	ENSG00000112531	ENSG00000206579	ENSG00000204442	ENSG00000181722	ENSG00000206450	ENSG00000182601	ENSG00000151474	ENSG00000183960	ENSG00000153446	ENSG00000173209	ENSG00000164885	ENSG00000229300	ENSG00000010818	ENSG00000035862
ENSG00000171885	ENSG00000148908	ENSG00000085433	ENSG00000244274	ENSG00000145362	ENSG00000144642	ENSG00000131711	ENSG00000136250	ENSG00000150867	ENSG00000168702	ENSG00000185052	ENSG00000185052	ENSG00000197360	ENSG00000223532	ENSG00000067798	ENSG00000186094	ENSG00000184226	ENSG00000204128	ENSG00000237727	ENSG00000118432	ENSG00000206380	ENSG00000011083	ENSG00000036530
ENSG00000168710	ENSG00000112799	ENSG00000144959	ENSG00000141540	ENSG00000153902	ENSG00000101335	ENSG00000176406	ENSG00000281614	ENSG00000158865	ENSG00000164796	ENSG00000147481	ENSG00000273079	ENSG00000080573	ENSG00000224608	ENSG00000137491	ENSG00000108684	ENSG00000171877	ENSG00000206340	ENSG00000204472	ENSG00000188517	ENSG00000234728	ENSG00000011347	ENSG00000038382
ENSG00000068078	ENSG00000230726	ENSG00000147416	ENSG00000141458	ENSG00000150625	ENSG00000034510	ENSG00000189056	ENSG00000168918	ENSG00000114541	ENSG00000171310	ENSG00000196482	ENSG00000155886	ENSG00000154310	ENSG00000234745	ENSG00000181804	ENSG00000186472	ENSG00000179104	ENSG00000227746	ENSG00000235588	ENSG00000198612	ENSG00000118298	ENSG00000011454	ENSG00000038532
ENSG00000109113	ENSG00000206308	ENSG00000156642	ENSG00000179178	ENSG00000169862	ENSG00000100906	ENSG00000152495	ENSG00000106034	ENSG00000147459	ENSG00000103489	ENSG00000152822	ENSG00000112419	ENSG00000068078	ENSG00000232126	ENSG00000169313	ENSG00000114279	ENSG00000187164	ENSG00000244731	ENSG00000234836	ENSG00000145708	ENSG00000104267	ENSG00000014641	ENSG00000040731
ENSG00000178075	ENSG00000227993	ENSG00000126858	ENSG00000196187	ENSG00000083067	ENSG00000128016	ENSG00000183715	ENSG00000155849	ENSG00000073417	ENSG00000285395	ENSG00000105738	ENSG00000166250	ENSG00000152583	ENSG00000152818	ENSG00000081189	ENSG00000186487	ENSG00000150867	ENSG00000244207	ENSG00000235985	ENSG00000172115	ENSG00000092529	ENSG00000015592	ENSG00000040933
ENSG00000135744	ENSG00000204287	ENSG00000022355	ENSG00000129538	ENSG00000154217	ENSG00000075624	ENSG00000157168	ENSG00000059377	ENSG00000184588	ENSG00000170017	ENSG00000125675	ENSG00000185565	ENSG00000101542	ENSG00000085276	ENSG00000134186	ENSG00000160145	ENSG00000137941	ENSG00000118298	ENSG00000206428	ENSG00000001630	ENSG00000172508	ENSG00000015676	ENSG00000041515
ENSG00000262655	ENSG00000277263	ENSG00000143727	ENSG00000152689	ENSG00000227110	ENSG00000144724	ENSG00000144331	ENSG00000125730	ENSG00000169554	ENSG00000139910	ENSG00000163618	ENSG00000186094	ENSG00000101439	ENSG00000144724	ENSG00000104043	ENSG00000147481	ENSG00000115896	ENSG00000198937	ENSG00000253710	ENSG00000165617	ENSG00000108691	ENSG00000017260	ENSG00000044524
ENSG00000136160	ENSG00000228987	ENSG00000146267	ENSG00000158715	ENSG00000206120	ENSG00000282844	ENSG00000185053	ENSG00000171310	ENSG00000137941	ENSG00000091129	ENSG00000188803	ENSG00000183023	ENSG00000125462	ENSG00000118777	ENSG00000184384	ENSG00000281758	ENSG00000164124	ENSG00000108691	ENSG00000012779	ENSG00000156136	ENSG00000274221	ENSG00000018189	ENSG00000048052
ENSG00000111275	ENSG00000234794	ENSG00000184368	ENSG00000065809	ENSG00000046889	ENSG00000130402	ENSG00000152270	ENSG00000075884	ENSG00000071054	ENSG00000079482	ENSG00000183023	ENSG00000157388	ENSG00000046889	ENSG00000168389	ENSG00000182578	ENSG00000185774	ENSG00000160584	ENSG00000274221	ENSG00000275565	ENSG00000275003	ENSG00000278567	ENSG00000019505	ENSG00000049759
ENSG00000182902	ENSG00000226260	ENSG00000145362	ENSG00000169247	ENSG00000196482	ENSG00000171223	ENSG00000065413	ENSG00000164124	ENSG00000133401	ENSG00000162105	ENSG00000162105	ENSG00000158467	ENSG00000151702	ENSG00000184005	ENSG00000282833	ENSG00000155849	ENSG00000278567	ENSG00000132965	ENSG00000099977	ENSG00000277632	ENSG00000020129	ENSG00000050165
ENSG00000153208	ENSG00000180353	ENSG00000198836	ENSG00000123560	ENSG00000018625	ENSG00000120738	ENSG00000184005	ENSG00000115355	ENSG00000171189	ENSG00000186094	ENSG00000206579	ENSG00000120885	ENSG00000117394	ENSG00000273749	ENSG00000112137	ENSG00000054690	ENSG00000277632	ENSG00000198796	ENSG00000144355	ENSG00000277336	ENSG00000020426	ENSG00000050438
ENSG00000114698	ENSG00000182578	ENSG00000123091	ENSG00000166348	ENSG00000179399	ENSG00000162772	ENSG00000137491	ENSG00000196104	ENSG00000175497	ENSG00000002746	ENSG00000187957	ENSG00000169862	ENSG00000073849	ENSG00000280618	ENSG00000183454	ENSG00000140262	ENSG00000275302	ENSG00000136383	ENSG00000105880	ENSG00000277768	ENSG00000022267	ENSG00000052126
ENSG00000170989	ENSG00000165168	ENSG00000198908	ENSG00000091513	ENSG00000165795	ENSG00000079308	ENSG00000159216	ENSG00000187164	ENSG00000038427	ENSG00000172915	ENSG00000143153	ENSG00000183580	ENSG00000165949	ENSG00000196782	ENSG00000185737	ENSG00000147459	ENSG00000277943	ENSG00000152766	ENSG00000187957	ENSG00000277796	ENSG00000022355	ENSG00000054803
ENSG00000146409	ENSG00000082074	ENSG00000040933	ENSG00000072864	ENSG00000165092	ENSG00000134871	ENSG00000183023	ENSG00000054690	ENSG00000072134	ENSG00000136267	ENSG00000157404	ENSG00000144040	ENSG00000275214	ENSG00000112799	ENSG00000107518	ENSG00000127946	ENSG00000275824	ENSG00000186352	ENSG00000081721	ENSG00000275302	ENSG00000023171	ENSG00000054965
ENSG00000130203	ENSG00000173372	ENSG00000197872	ENSG00000275911	ENSG00000165323	ENSG00000150938	ENSG00000137642	ENSG00000107317	ENSG00000134532	ENSG00000157388	ENSG00000151136	ENSG00000135821	ENSG00000078596	ENSG00000175899	ENSG00000198626	ENSG00000188641	ENSG00000276125	ENSG00000164111	ENSG00000088986	ENSG00000277943	ENSG00000023228	ENSG00000055163
ENSG00000101400	ENSG00000135077	ENSG00000100030	ENSG00000086205	ENSG00000282908	ENSG00000277354	ENSG00000147202	ENSG00000150672	ENSG00000154654	ENSG00000204442	ENSG00000158089	ENSG00000109472	ENSG00000144642	ENSG00000019582	ENSG00000133083	ENSG00000196104	ENSG00000275313	ENSG00000136250	ENSG00000120738	ENSG00000275824	ENSG00000023516	ENSG00000057294
ENSG00000127249	ENSG00000275565	ENSG00000075340	ENSG00000109099	ENSG00000152208	ENSG00000120129	ENSG00000087253	ENSG00000112893	ENSG00000157985	ENSG00000151136	ENSG00000196218	ENSG00000215386	ENSG00000082438	ENSG00000139679	ENSG00000081189	ENSG00000073417	ENSG00000282604	ENSG00000100280	ENSG00000122877	ENSG00000276125	ENSG00000029153	ENSG00000058091
ENSG00000134873	ENSG00000012779	ENSG00000145730	ENSG00000169562	ENSG00000066468	ENSG00000177606	ENSG00000266028	ENSG00000157827	ENSG00000184588	ENSG00000139173	ENSG00000282848	ENSG00000078114	ENSG00000245532	ENSG00000137478	ENSG00000148408	ENSG00000167123	ENSG00000276070	ENSG00000117362	ENSG00000114784	ENSG00000275313	ENSG00000031003	ENSG00000058866
ENSG00000179604	ENSG00000165025	ENSG00000136854	ENSG00000154493	ENSG00000112531	ENSG00000187514	ENSG00000146090	ENSG00000168297	ENSG00000196277	ENSG00000114805	ENSG00000041515	ENSG00000136297	ENSG00000184005	ENSG00000137642	ENSG00000133019	ENSG00000257585	ENSG00000112576	ENSG00000244509	ENSG00000126749	ENSG00000282604	ENSG00000033122	ENSG00000060709
ENSG00000145555	ENSG00000168329	ENSG00000138757	ENSG00000186417	ENSG00000150471	ENSG00000149591	ENSG00000112531	ENSG00000150656	ENSG00000147481	ENSG00000038427	ENSG00000121904	ENSG00000179915	ENSG00000110841	ENSG00000054611	ENSG00000164830	ENSG00000182168	ENSG00000135404	ENSG00000234906	ENSG00000268439	ENSG00000276070	ENSG00000033627	ENSG00000060718
ENSG00000143416	ENSG00000142583	ENSG00000123545	ENSG00000066322	ENSG00000108387	ENSG00000241684	ENSG00000159842	ENSG00000013297	ENSG00000187323	ENSG00000196218	ENSG00000152208	ENSG00000178568	ENSG00000069122	ENSG00000065413	ENSG00000149972	ENSG00000158865	ENSG00000179604	ENSG00000075884	ENSG00000168032	ENSG00000012124	ENSG00000034053	ENSG00000063015
ENSG00000100234	ENSG00000107099	ENSG00000113327	ENSG00000006042	ENSG00000134121	ENSG00000100234	ENSG00000276016	ENSG00000188641	ENSG00000185942	ENSG00000182771	ENSG00000095637	ENSG00000135540	ENSG00000128567	ENSG00000184156	ENSG00000184672	ENSG00000242808	ENSG00000143418	ENSG00000128805	ENSG00000151348	ENSG00000135404	ENSG00000034510	ENSG00000064042
ENSG00000154856	ENSG00000110876	ENSG00000112992	ENSG00000092871	ENSG00000185565	ENSG00000175899	ENSG00000278741	ENSG00000145416	ENSG00000148516	ENSG00000283154	ENSG00000196482	ENSG00000182985	ENSG00000163453	ENSG00000087253	ENSG00000165379	ENSG00000197959	ENSG00000101938	ENSG00000163219	ENSG00000174132	ENSG00000112149	ENSG00000034713	ENSG00000064763
ENSG00000125398	ENSG00000157303	ENSG00000163618	ENSG00000158865	ENSG00000058866	ENSG00000185532	ENSG00000139679	ENSG00000151552	ENSG00000137177	ENSG00000134215	ENSG00000165521	ENSG00000087250	ENSG00000123243	ENSG00000165025	ENSG00000169933	ENSG00000136960	ENSG00000122863	ENSG00000276836	ENSG00000204856	ENSG00000010278	ENSG00000036530	ENSG00000064999
ENSG00000139155	ENSG00000140749	ENSG00000130540	ENSG00000197892	ENSG00000105894	ENSG00000026025	ENSG00000165025	ENSG00000136960	ENSG00000145284	ENSG00000172264	ENSG00000134775	ENSG00000245532	ENSG00000120129	ENSG00000095585	ENSG00000155052	ENSG00000064787	ENSG00000185043	ENSG00000276907	ENSG00000102466	ENSG00000071991	ENSG00000038295	ENSG00000065243
ENSG00000165795	ENSG00000243215	ENSG00000115977	ENSG00000080815	ENSG00000168702	ENSG00000099860	ENSG00000095585	ENSG00000184144	ENSG00000150471	ENSG00000139915	ENSG00000187672	ENSG00000165995	ENSG00000132530	ENSG00000147202	ENSG00000131711	ENSG00000169554	ENSG00000115649	ENSG00000159314	ENSG00000170345	ENSG00000124762	ENSG00000038532	ENSG00000066032
ENSG00000282243	ENSG00000241394	ENSG00000113575	ENSG00000118298	ENSG00000182256	ENSG00000164330	ENSG00000054611	ENSG00000179104	ENSG00000198732	ENSG00000186487	ENSG00000152818	ENSG00000163288	ENSG00000054654	ENSG00000155849	ENSG00000112232	ENSG00000184144	ENSG00000133983	ENSG00000123329	ENSG00000168843	ENSG00000273707	ENSG00000040341	ENSG00000067715
ENSG00000144749	ENSG00000239463	ENSG00000125814	ENSG00000108381	ENSG00000104447	ENSG00000123243	ENSG00000137478	ENSG00000109654	ENSG00000154229	ENSG00000187957	ENSG00000157103	ENSG00000149090	ENSG00000280787	ENSG00000159216	ENSG00000163032	ENSG00000151914	ENSG00000165475	ENSG00000111348	ENSG00000107164	ENSG00000129757	ENSG00000040731	ENSG00000068615
ENSG00000138685	ENSG00000243189	ENSG00000116199	ENSG00000164124	ENSG00000140479	ENSG00000125148	ENSG00000139132	ENSG00000183960	ENSG00000166833	ENSG00000152932	ENSG00000164588	ENSG00000123104	ENSG00000276550	ENSG00000168329	ENSG00000154162	ENSG00000135525	ENSG00000159176	ENSG00000152213	ENSG00000034713	ENSG00000143418	ENSG00000041515	ENSG00000069020
ENSG00000126016	ENSG00000204257	ENSG00000196876	ENSG00000150867	ENSG00000144868	ENSG00000117394	ENSG00000134516	ENSG00000155849	ENSG00000127946	ENSG00000136750	ENSG00000120658	ENSG00000151914	ENSG00000106991	ENSG00000130066	ENSG00000172260	ENSG00000106772	ENSG00000101439	ENSG00000130429	ENSG00000022355	ENSG00000001626	ENSG00000044524	ENSG00000069667
ENSG00000106278	ENSG00000243719	ENSG00000169139	ENSG00000172508	ENSG00000283530	ENSG00000145012	ENSG00000182132	ENSG00000078269	ENSG00000176771	ENSG00000183783	ENSG00000172915	ENSG00000165795	ENSG00000172889	ENSG00000187715	ENSG00000136928	ENSG00000226994	ENSG00000119929	ENSG00000111229	ENSG00000128683	ENSG00000185043	ENSG00000047365	ENSG00000070882
ENSG00000151012	ENSG00000242361	ENSG00000110675	ENSG00000139737	ENSG00000182050	ENSG00000018625	ENSG00000170776	ENSG00000170017	ENSG00000184384	ENSG00000166250	ENSG00000152578	ENSG00000185532	ENSG00000137491	ENSG00000168675	ENSG00000078018	ENSG00000157985	ENSG00000081041	ENSG00000141480	ENSG00000136750	ENSG00000217555	ENSG00000048052	ENSG00000071242
ENSG00000119471	ENSG00000242685	ENSG00000135387	ENSG00000188706	ENSG00000285137	ENSG00000184113	ENSG00000019582	ENSG00000135525	ENSG00000145416	ENSG00000177679	ENSG00000163590	ENSG00000152661	ENSG00000215328	ENSG00000106034	ENSG00000185046	ENSG00000173786	ENSG00000155368	ENSG00000162772	ENSG00000099860	ENSG00000123975	ENSG00000048540	ENSG00000072315
ENSG00000121742	ENSG00000026297	ENSG00000134265	ENSG00000150656	ENSG00000153944	ENSG00000273993	ENSG00000147408	ENSG00000253877	ENSG00000169851	ENSG00000185532	ENSG00000186487	ENSG00000162599	ENSG00000235941	ENSG00000162946	ENSG00000204442	ENSG00000168297	ENSG00000169738	ENSG00000069849	ENSG00000137563	ENSG00000013297	ENSG00000048707	ENSG00000072657
ENSG00000186951	ENSG00000095970	ENSG00000165995	ENSG00000176485	ENSG00000078295	ENSG00000152894	ENSG00000139083	ENSG00000257585	ENSG00000064787	ENSG00000185565	ENSG00000185736	ENSG00000147509	ENSG00000204389	ENSG00000178573	ENSG00000182256	ENSG00000154493	ENSG00000168209	ENSG00000117410	ENSG00000155511	ENSG00000080822	ENSG00000048740	ENSG00000073910
ENSG00000119938	ENSG00000282608	ENSG00000125675	ENSG00000168297	ENSG00000144040	ENSG00000139083	ENSG00000128573	ENSG00000154027	ENSG00000182621	ENSG00000158321	ENSG00000172264	ENSG00000184384	ENSG00000234475	ENSG00000151702	ENSG00000198668	ENSG00000253877	ENSG00000203797	ENSG00000104043	ENSG00000198785	ENSG00000206394	ENSG00000048991	ENSG00000073969
ENSG00000135318	ENSG00000111348	ENSG00000175582	ENSG00000113269	ENSG00000138696	ENSG00000154734	ENSG00000182578	ENSG00000047365	ENSG00000134369	ENSG00000183654	ENSG00000021645	ENSG00000185737	ENSG00000237724	ENSG00000134516	ENSG00000176204	ENSG00000157827	ENSG00000132002	ENSG00000167601	ENSG00000126010	ENSG00000230685	ENSG00000049618	ENSG00000074527
ENSG00000169006	ENSG00000278555	ENSG00000109738	ENSG00000167755	ENSG00000106278	ENSG00000137962	ENSG00000073921	ENSG00000109458	ENSG00000151952	ENSG00000157404	ENSG00000111218	ENSG00000095637	ENSG00000110799	ENSG00000152601	ENSG00000132938	ENSG00000170017	ENSG00000120129	ENSG00000166710	ENSG00000164032	ENSG00000223639	ENSG00000049759	ENSG00000075391
ENSG00000163346	ENSG00000186818	ENSG00000138443	ENSG00000011426	ENSG00000168959	ENSG00000113140	ENSG00000280618	ENSG00000075711	ENSG00000140262	ENSG00000187416	ENSG00000152932	ENSG00000124440	ENSG00000127528	ENSG00000033867	ENSG00000144290	ENSG00000075539	ENSG00000115468	ENSG00000273686	ENSG00000277224	ENSG00000226248	ENSG00000050165	ENSG00000075945
ENSG00000115380	ENSG00000275730	ENSG00000133318	ENSG00000100842	ENSG00000135540	ENSG00000117868	ENSG00000273749	ENSG00000140262	ENSG00000227036	ENSG00000145794	ENSG00000144218	ENSG00000116117	ENSG00000128849	ENSG00000079819	ENSG00000172915	ENSG00000099194	ENSG00000120738	ENSG00000176597	ENSG00000171004	ENSG00000213719	ENSG00000050748	ENSG00000077044
ENSG00000103740	ENSG00000278279	ENSG00000197885	ENSG00000107798	ENSG00000154310	ENSG00000074181	ENSG00000151702	ENSG00000107331	ENSG00000165966	ENSG00000164588	ENSG00000196090	ENSG00000174306	ENSG00000164330	ENSG00000170776	ENSG00000048740	ENSG00000150656	ENSG00000253626	ENSG00000086062	ENSG00000230989	ENSG00000226651	ENSG00000052126	ENSG00000077063
ENSG00000276537	ENSG00000276042	ENSG00000088812	ENSG00000116574	ENSG00000145284	ENSG00000157110	ENSG00000138756	ENSG00000151322	ENSG00000149294	ENSG00000169306	ENSG00000132321	ENSG00000123636	ENSG00000103257	ENSG00000163219	ENSG00000163618	ENSG00000152910	ENSG00000066322	ENSG00000228760	ENSG00000235941	ENSG00000226417	ENSG00000053108	ENSG00000077092
ENSG00000275650	ENSG00000171659	ENSG00000177182	ENSG00000176658	ENSG00000162804	ENSG00000136156	ENSG00000162946	ENSG00000172508	ENSG00000152578	ENSG00000172159	ENSG00000144283	ENSG00000104447	ENSG00000136111	ENSG00000196369	ENSG00000157087	ENSG00000158352	ENSG00000102119	ENSG00000233348	ENSG00000204389	ENSG00000166091	ENSG00000053524	ENSG00000077264
ENSG00000276887	ENSG00000129226	ENSG00000116918	ENSG00000124920	ENSG00000187391	ENSG00000206190	ENSG00000135905	ENSG00000226994	ENSG00000169306	ENSG00000187672	ENSG00000166862	ENSG00000138639	ENSG00000072274	ENSG00000081237	ENSG00000145864	ENSG00000107317	ENSG00000143819	ENSG00000204463	ENSG00000234475	ENSG00000150656	ENSG00000054356	ENSG00000078018
ENSG00000167614	ENSG00000160255	ENSG00000100916	ENSG00000143418	ENSG00000198822	ENSG00000164587	ENSG00000152601	ENSG00000154493	ENSG00000033122	ENSG00000282848	ENSG00000116147	ENSG00000148660	ENSG00000187720	ENSG00000262418	ENSG00000164418	ENSG00000071054	ENSG00000149806	ENSG00000096155	ENSG00000237724	ENSG00000173786	ENSG00000054793	ENSG00000078053
ENSG00000154930	ENSG00000226264	ENSG00000170579	ENSG00000177105	ENSG00000110436	ENSG00000145730	ENSG00000125257	ENSG00000160584	ENSG00000185737	ENSG00000041515	ENSG00000105738	ENSG00000183579	ENSG00000084453	ENSG00000140548	ENSG00000174482	ENSG00000109654	ENSG00000068078	ENSG00000227761	ENSG00000215328	ENSG00000115649	ENSG00000058091	ENSG00000078114
ENSG00000164188	ENSG00000239329	ENSG00000130226	ENSG00000130962	ENSG00000046653	ENSG00000245532	ENSG00000140836	ENSG00000174607	ENSG00000181234	ENSG00000152910	ENSG00000163873	ENSG00000186153	ENSG00000091409	ENSG00000128815	ENSG00000273079	ENSG00000139737	ENSG00000167363	ENSG00000234651	ENSG00000109971	ENSG00000184144	ENSG00000058335	ENSG00000078295
ENSG00000134042	ENSG00000242574	ENSG00000282974	ENSG00000065600	ENSG00000118322	ENSG00000084453	ENSG00000178573	ENSG00000154678	ENSG00000162670	ENSG00000155886	ENSG00000136267	ENSG00000138696	ENSG00000027075	ENSG00000185650	ENSG00000135541	ENSG00000154678	ENSG00000170345	ENSG00000229524	ENSG00000144381	ENSG00000133983	ENSG00000058404	ENSG00000078328
ENSG00000165029	ENSG00000234154	ENSG00000104388	ENSG00000005893	ENSG00000071242	ENSG00000110799	ENSG00000081237	ENSG00000176658	ENSG00000185736	ENSG00000108684	ENSG00000214548	ENSG00000107249	ENSG00000034510	ENSG00000152208	ENSG00000128656	ENSG00000172508	ENSG00000125740	ENSG00000142867	ENSG00000125538	ENSG00000109846	ENSG00000058866	ENSG00000078369
ENSG00000125462	ENSG00000242092	ENSG00000157152	ENSG00000170271	ENSG00000133121	ENSG00000196924	ENSG00000262418	ENSG00000122545	ENSG00000156475	ENSG00000273079	ENSG00000128683	ENSG00000154930	ENSG00000138074	ENSG00000139132	ENSG00000187672	ENSG00000145416	ENSG00000087086	ENSG00000140379	ENSG00000177606	ENSG00000119929	ENSG00000059588	ENSG00000079102
ENSG00000088826	ENSG00000242386	ENSG00000135932	ENSG00000172005	ENSG00000151834	ENSG00000180229	ENSG00000147010	ENSG00000046653	ENSG00000156113	ENSG00000163590	ENSG00000118515	ENSG00000134532	ENSG00000113140	ENSG00000112531	ENSG00000283154	ENSG00000151572	ENSG00000266964	ENSG00000110934	ENSG00000166006	ENSG00000166394	ENSG00000060718	ENSG00000079156
ENSG00000092820	ENSG00000241296	ENSG00000198668	ENSG00000135362	ENSG00000155816	ENSG00000236632	ENSG00000033327	ENSG00000151914	ENSG00000066032	ENSG00000157680	ENSG00000177103	ENSG00000107317	ENSG00000231834	ENSG00000067066	ENSG00000120549	ENSG00000262139	ENSG00000141349	ENSG00000095585	ENSG00000182132	ENSG00000146122	ENSG00000061676	ENSG00000080224
ENSG00000148672	ENSG00000241674	ENSG00000128245	ENSG00000066468	ENSG00000120549	ENSG00000229252	ENSG00000169554	ENSG00000064787	ENSG00000170624	ENSG00000134909	ENSG00000188803	ENSG00000155816	ENSG00000223980	ENSG00000140678	ENSG00000048991	ENSG00000112893	ENSG00000170296	ENSG00000104081	ENSG00000121774	ENSG00000155368	ENSG00000063180	ENSG00000080503
ENSG00000185942	ENSG00000206291	ENSG00000145632	ENSG00000100225	ENSG00000183098	ENSG00000204592	ENSG00000185650	ENSG00000234623	ENSG00000109686	ENSG00000150672	ENSG00000022355	ENSG00000099204	ENSG00000227715	ENSG00000149311	ENSG00000157152	ENSG00000230885	ENSG00000099860	ENSG00000173068	ENSG00000169330	ENSG00000244274	ENSG00000063660	ENSG00000080824
ENSG00000163285	ENSG00000229685	ENSG00000107518	ENSG00000141524	ENSG00000169302	ENSG00000230254	ENSG00000130449	ENSG00000137345	ENSG00000135905	ENSG00000196090	ENSG00000224078	ENSG00000147408	ENSG00000206505	ENSG00000237152	ENSG00000070961	ENSG00000234623	ENSG00000111640	ENSG00000234507	ENSG00000157404	ENSG00000275555	ENSG00000064607	ENSG00000081026
ENSG00000117519	ENSG00000235844	ENSG00000185518	ENSG00000082996	ENSG00000182667	ENSG00000233904	ENSG00000168675	ENSG00000234096	ENSG00000148123	ENSG00000214548	ENSG00000135541	ENSG00000105894	ENSG00000224320	ENSG00000140836	ENSG00000130558	ENSG00000137345	ENSG00000130055	ENSG00000230678	ENSG00000003096	ENSG00000198719	ENSG00000066032	ENSG00000081189
ENSG00000189221	ENSG00000224103	ENSG00000155093	ENSG00000049245	ENSG00000095637	ENSG00000206493	ENSG00000153310	ENSG00000237834	ENSG00000276539	ENSG00000185760	ENSG00000185737	ENSG00000170624	ENSG00000206503	ENSG00000075884	ENSG00000168959	ENSG00000232641	ENSG00000164949	ENSG00000204256	ENSG00000182481	ENSG00000173253	ENSG00000066248	ENSG00000082293
ENSG00000171791	ENSG00000231389	ENSG00000282185	ENSG00000101265	ENSG00000011405	ENSG00000225201	ENSG00000128815	ENSG00000232641	ENSG00000237515	ENSG00000022355	ENSG00000114805	ENSG00000106278	ENSG00000235657	ENSG00000196218	ENSG00000166501	ENSG00000237834	ENSG00000135821	ENSG00000235307	ENSG00000104660	ENSG00000132002	ENSG00000067225	ENSG00000082397
ENSG00000101144	ENSG00000168384	ENSG00000166206	ENSG00000150510	ENSG00000091129	ENSG00000082438	ENSG00000149311	ENSG00000230885	ENSG00000060718	ENSG00000179603	ENSG00000144285	ENSG00000130287	ENSG00000229215	ENSG00000182247	ENSG00000144619	ENSG00000236561	ENSG00000101850	ENSG00000234704	ENSG00000153012	ENSG00000120129	ENSG00000067715	ENSG00000083097
ENSG00000046889	ENSG00000236177	ENSG00000186462	ENSG00000101049	ENSG00000111371	ENSG00000137801	ENSG00000237152	ENSG00000204655	ENSG00000177103	ENSG00000053108	ENSG00000185760	ENSG00000145555	ENSG00000017483	ENSG00000154237	ENSG00000138814	ENSG00000234096	ENSG00000170075	ENSG00000215077	ENSG00000178457	ENSG00000143507	ENSG00000067798	ENSG00000083642
ENSG00000136205	ENSG00000228163	ENSG00000111726	ENSG00000154864	ENSG00000109339	ENSG00000085276	ENSG00000112799	ENSG00000236561	ENSG00000140470	ENSG00000110675	ENSG00000189283	ENSG00000138771	ENSG00000170011	ENSG00000146192	ENSG00000164588	ENSG00000204655	ENSG00000167468	ENSG00000236227	ENSG00000139233	ENSG00000120738	ENSG00000068305	ENSG00000083720
ENSG00000135919	ENSG00000169896	ENSG00000070087	ENSG00000135905	ENSG00000171444	ENSG00000133392	ENSG00000079263	ENSG00000157985	ENSG00000153317	ENSG00000184349	ENSG00000174473	ENSG00000111961	ENSG00000147526	ENSG00000153310	ENSG00000139970	ENSG00000109686	ENSG00000084207	ENSG00000159388	ENSG00000114988	ENSG00000122877	ENSG00000069020	ENSG00000083857
ENSG00000083857	ENSG00000143119	ENSG00000068615	ENSG00000154642	ENSG00000149403	ENSG00000276480	ENSG00000145685	ENSG00000158352	ENSG00000185565	ENSG00000157103	ENSG00000135298	ENSG00000171885	ENSG00000117868	ENSG00000132334	ENSG00000136531	ENSG00000148123	ENSG00000084754	ENSG00000010671	ENSG00000175556	ENSG00000253626	ENSG00000069275	ENSG00000084234
ENSG00000148482	ENSG00000184060	ENSG00000189241	ENSG00000114993	ENSG00000196104	ENSG00000078596	ENSG00000033867	ENSG00000106772	ENSG00000178568	ENSG00000163873	ENSG00000134215	ENSG00000148498	ENSG00000165810	ENSG00000245532	ENSG00000183775	ENSG00000276539	ENSG00000221932	ENSG00000124508	ENSG00000204103	ENSG00000066322	ENSG00000069424	ENSG00000084636
ENSG00000155324	ENSG00000196664	ENSG00000070961	ENSG00000167191	ENSG00000147509	ENSG00000035403	ENSG00000182185	ENSG00000187391	ENSG00000189283	ENSG00000120658	ENSG00000186479	ENSG00000148053	ENSG00000148488	ENSG00000182132	ENSG00000185352	ENSG00000146592	ENSG00000197061	ENSG00000204161	ENSG00000012174	ENSG00000126749	ENSG00000069667	ENSG00000084710
ENSG00000124145	ENSG00000103490	ENSG00000064726	ENSG00000133056	ENSG00000123104	ENSG00000065526	ENSG00000154229	ENSG00000146122	ENSG00000134121	ENSG00000177103	ENSG00000171587	ENSG00000134982	ENSG00000125968	ENSG00000162511	ENSG00000141837	ENSG00000145284	ENSG00000204257	ENSG00000235162	ENSG00000136897	ENSG00000268439	ENSG00000069849	ENSG00000087460
ENSG00000146648	ENSG00000142347	ENSG00000065559	ENSG00000137221	ENSG00000127603	ENSG00000092841	ENSG00000196782	ENSG00000173786	ENSG00000163697	ENSG00000196104	ENSG00000160584	ENSG00000154229	ENSG00000173482	ENSG00000145390	ENSG00000139915	ENSG00000075711	ENSG00000243215	ENSG00000167173	ENSG00000189043	ENSG00000065361	ENSG00000069966	ENSG00000088179
ENSG00000145721	ENSG00000086730	ENSG00000104381	ENSG00000135525	ENSG00000165966	ENSG00000206478	ENSG00000182247	ENSG00000075539	ENSG00000169760	ENSG00000166862	ENSG00000133083	ENSG00000083067	ENSG00000178878	ENSG00000152518	ENSG00000169744	ENSG00000137177	ENSG00000241394	ENSG00000185905	ENSG00000136521	ENSG00000136541	ENSG00000070808	ENSG00000088367
ENSG00000130876	ENSG00000163106	ENSG00000168959	ENSG00000012171	ENSG00000215386	ENSG00000137331	ENSG00000152208	ENSG00000124920	ENSG00000196562	ENSG00000143153	ENSG00000149654	ENSG00000162390	ENSG00000115414	ENSG00000171310	ENSG00000151067	ENSG00000115355	ENSG00000243189	ENSG00000143110	ENSG00000178127	ENSG00000126860	ENSG00000070882	ENSG00000088387
ENSG00000092969	ENSG00000100055	ENSG00000103591	ENSG00000158315	ENSG00000173482	ENSG00000230128	ENSG00000172985	ENSG00000198121	ENSG00000170579	ENSG00000182389	ENSG00000144290	ENSG00000111907	ENSG00000047617	ENSG00000141506	ENSG00000285479	ENSG00000227110	ENSG00000239463	ENSG00000204364	ENSG00000165030	ENSG00000065809	ENSG00000070961	ENSG00000088538
ENSG00000106571	ENSG00000129667	ENSG00000157087	ENSG00000166091	ENSG00000196376	ENSG00000227231	ENSG00000153814	ENSG00000064042	ENSG00000140945	ENSG00000152377	ENSG00000145730	ENSG00000111783	ENSG00000088387	ENSG00000135905	ENSG00000116254	ENSG00000144339	ENSG00000242361	ENSG00000166278	ENSG00000122584	ENSG00000168672	ENSG00000071082	ENSG00000089169
ENSG00000105894	ENSG00000169313	ENSG00000166501	ENSG00000166086	ENSG00000174306	ENSG00000237155	ENSG00000163219	ENSG00000075651	ENSG00000114279	ENSG00000089250	ENSG00000187720	ENSG00000134138	ENSG00000204525	ENSG00000275565	ENSG00000173406	ENSG00000109458	ENSG00000243719	ENSG00000231543	ENSG00000065154	ENSG00000149806	ENSG00000071205	ENSG00000089220
ENSG00000151322	ENSG00000114013	ENSG00000149269	ENSG00000071991	ENSG00000020577	ENSG00000235030	ENSG00000134186	ENSG00000099194	ENSG00000185352	ENSG00000072315	ENSG00000148053	ENSG00000198822	ENSG00000206452	ENSG00000012779	ENSG00000136854	ENSG00000103089	ENSG00000242685	ENSG00000226560	ENSG00000082556	ENSG00000150337	ENSG00000071553	ENSG00000089737
ENSG00000129353	ENSG00000169403	ENSG00000114948	ENSG00000162444	ENSG00000110693	ENSG00000110841	ENSG00000198399	ENSG00000177103	ENSG00000148498	ENSG00000144283	ENSG00000110675	ENSG00000162407	ENSG00000206435	ENSG00000137841	ENSG00000143153	ENSG00000198597	ENSG00000261701	ENSG00000206372	ENSG00000170515	ENSG00000149557	ENSG00000072110	ENSG00000090863
ENSG00000109062	ENSG00000155465	ENSG00000070718	ENSG00000115468	ENSG00000152583	ENSG00000137831	ENSG00000140548	ENSG00000153707	ENSG00000078018	ENSG00000196141	ENSG00000002746	ENSG00000079482	ENSG00000233841	ENSG00000142347	ENSG00000052126	ENSG00000188153	ENSG00000025423	ENSG00000235017	ENSG00000169116	ENSG00000113578	ENSG00000072315	ENSG00000090905
ENSG00000016391	ENSG00000163823	ENSG00000124140	ENSG00000153721	ENSG00000178031	ENSG00000151491	ENSG00000140262	ENSG00000282932	ENSG00000189337	ENSG00000144290	ENSG00000157445	ENSG00000134508	ENSG00000237022	ENSG00000129534	ENSG00000156113	ENSG00000134851	ENSG00000235941	ENSG00000235696	ENSG00000136940	ENSG00000214253	ENSG00000072657	ENSG00000091039
ENSG00000164904	ENSG00000150337	ENSG00000023516	ENSG00000136098	ENSG00000196935	ENSG00000148175	ENSG00000196369	ENSG00000117266	ENSG00000101311	ENSG00000224078	ENSG00000185352	ENSG00000131095	ENSG00000225691	ENSG00000155307	ENSG00000111674	ENSG00000165959	ENSG00000204389	ENSG00000125730	ENSG00000168291	ENSG00000086205	ENSG00000073464	ENSG00000091428
ENSG00000241839	ENSG00000118640	ENSG00000197381	ENSG00000147488	ENSG00000174776	ENSG00000198034	ENSG00000145390	ENSG00000253807	ENSG00000153823	ENSG00000148053	ENSG00000165443	ENSG00000058866	ENSG00000228299	ENSG00000065243	ENSG00000183023	ENSG00000253807	ENSG00000234475	ENSG00000171860	ENSG00000100410	ENSG00000134612	ENSG00000073803	ENSG00000092096
ENSG00000008394	ENSG00000159189	ENSG00000135250	ENSG00000140479	ENSG00000134532	ENSG00000234475	ENSG00000171587	ENSG00000188153	ENSG00000170921	ENSG00000198673	ENSG00000100505	ENSG00000262655	ENSG00000150938	ENSG00000123095	ENSG00000154146	ENSG00000163697	ENSG00000237724	ENSG00000197405	ENSG00000153823	ENSG00000170345	ENSG00000073910	ENSG00000093167
ENSG00000144730	ENSG00000126264	ENSG00000134121	ENSG00000004864	ENSG00000145934	ENSG00000215328	ENSG00000145819	ENSG00000100142	ENSG00000198846	ENSG00000198929	ENSG00000185842	ENSG00000251372	ENSG00000277354	ENSG00000128573	ENSG00000117114	ENSG00000072134	ENSG00000215328	ENSG00000122783	ENSG00000180287	ENSG00000125740	ENSG00000073969	ENSG00000096384
ENSG00000071967	ENSG00000140678	ENSG00000069424	ENSG00000139433	ENSG00000107317	ENSG00000204389	ENSG00000149177	ENSG00000165959	ENSG00000101542	ENSG00000183098	ENSG00000182901	ENSG00000153902	ENSG00000125148	ENSG00000150782	ENSG00000282185	ENSG00000172005	ENSG00000231555	ENSG00000175544	ENSG00000120756	ENSG00000171051	ENSG00000074211	ENSG00000096401
ENSG00000072952	ENSG00000283652	ENSG00000138095	ENSG00000164161	ENSG00000135903	ENSG00000237724	ENSG00000173068	ENSG00000108381	ENSG00000168959	ENSG00000149571	ENSG00000171735	ENSG00000164188	ENSG00000105784	ENSG00000163565	ENSG00000155093	ENSG00000123636	ENSG00000232804	ENSG00000004948	ENSG00000102024	ENSG00000087086	ENSG00000074317	ENSG00000099715
ENSG00000100767	ENSG00000128815	ENSG00000079841	ENSG00000012124	ENSG00000116147	ENSG00000235941	ENSG00000168329	ENSG00000105290	ENSG00000121904	ENSG00000198822	ENSG00000125675	ENSG00000148700	ENSG00000170345	ENSG00000254087	ENSG00000101489	ENSG00000174607	ENSG00000224501	ENSG00000042493	ENSG00000126457	ENSG00000170296	ENSG00000074416	ENSG00000100095
ENSG00000179399	ENSG00000150681	ENSG00000198961	ENSG00000057704	ENSG00000170390	ENSG00000140416	ENSG00000140678	ENSG00000180776	ENSG00000112280	ENSG00000102780	ENSG00000169760	ENSG00000172461	ENSG00000100906	ENSG00000125257	ENSG00000112541	ENSG00000075651	ENSG00000212866	ENSG00000256812	ENSG00000117707	ENSG00000197093	ENSG00000074590	ENSG00000100154
ENSG00000135063	ENSG00000081237	ENSG00000154917	ENSG00000117266	ENSG00000116117	ENSG00000206503	ENSG00000196218	ENSG00000182168	ENSG00000184304	ENSG00000152578	ENSG00000151572	ENSG00000156475	ENSG00000104067	ENSG00000107719	ENSG00000087460	ENSG00000154654	ENSG00000204388	ENSG00000198286	ENSG00000281184	ENSG00000180447	ENSG00000074706	ENSG00000100320
ENSG00000128849	ENSG00000262418	ENSG00000119698	ENSG00000146592	ENSG00000047365	ENSG00000231834	ENSG00000067066	ENSG00000245532	ENSG00000118922	ENSG00000118515	ENSG00000262139	ENSG00000168702	ENSG00000277401	ENSG00000010327	ENSG00000198673	ENSG00000066084	ENSG00000173110	ENSG00000137752	ENSG00000008018	ENSG00000169562	ENSG00000074800	ENSG00000100362
ENSG00000123096	ENSG00000206306	ENSG00000278326	ENSG00000197430	ENSG00000185352	ENSG00000206505	ENSG00000027697	ENSG00000120658	ENSG00000120251	ENSG00000135541	ENSG00000165379	ENSG00000135744	ENSG00000003402	ENSG00000173821	ENSG00000033122	ENSG00000187416	ENSG00000160888	ENSG00000003400	ENSG00000244694	ENSG00000186417	ENSG00000075043	ENSG00000100592
ENSG00000129116	ENSG00000229074	ENSG00000065150	ENSG00000157483	ENSG00000171724	ENSG00000227715	ENSG00000055208	ENSG00000140600	ENSG00000169554	ENSG00000110328	ENSG00000137642	ENSG00000165092	ENSG00000164181	ENSG00000138756	ENSG00000152578	ENSG00000019144	ENSG00000125538	ENSG00000196954	ENSG00000110958	ENSG00000170775	ENSG00000075340	ENSG00000100852
ENSG00000167601	ENSG00000228080	ENSG00000168438	ENSG00000109458	ENSG00000158966	ENSG00000224320	ENSG00000079215	ENSG00000186417	ENSG00000269821	ENSG00000171587	ENSG00000137968	ENSG00000128512	ENSG00000115306	ENSG00000153208	ENSG00000058404	ENSG00000198121	ENSG00000016402	ENSG00000087589	ENSG00000073756	ENSG00000276886	ENSG00000075391	ENSG00000101134
ENSG00000147576	ENSG00000236884	ENSG00000113387	ENSG00000013297	ENSG00000133401	ENSG00000223980	ENSG00000189283	ENSG00000154654	ENSG00000131773	ENSG00000008196	ENSG00000157680	ENSG00000134376	ENSG00000140443	ENSG00000132530	ENSG00000157445	ENSG00000101542	ENSG00000141401	ENSG00000108691	ENSG00000132341	ENSG00000282046	ENSG00000075415	ENSG00000101236
ENSG00000170370	ENSG00000196126	ENSG00000073464	ENSG00000075539	ENSG00000198929	ENSG00000235657	ENSG00000071073	ENSG00000103089	ENSG00000183098	ENSG00000151572	ENSG00000176769	ENSG00000144749	ENSG00000282417	ENSG00000149177	ENSG00000196277	ENSG00000177103	ENSG00000165458	ENSG00000115009	ENSG00000174136	ENSG00000166923	ENSG00000075568	ENSG00000101333
ENSG00000172340	ENSG00000206240	ENSG00000118473	ENSG00000166394	ENSG00000166833	ENSG00000229215	ENSG00000124813	ENSG00000101542	ENSG00000277848	ENSG00000262139	ENSG00000172348	ENSG00000282243	ENSG00000206149	ENSG00000121895	ENSG00000136267	ENSG00000064393	ENSG00000143772	ENSG00000274221	ENSG00000143333	ENSG00000132702	ENSG00000075624	ENSG00000101489
ENSG00000176244	ENSG00000181631	ENSG00000136143	ENSG00000198597	ENSG00000245532	ENSG00000184005	ENSG00000048740	ENSG00000104067	ENSG00000157890	ENSG00000185630	ENSG00000111110	ENSG00000129244	ENSG00000166265	ENSG00000145526	ENSG00000186417	ENSG00000164976	ENSG00000278567	ENSG00000116741	ENSG00000113070	ENSG00000075945	ENSG00000101745
ENSG00000132669	ENSG00000105122	ENSG00000152932	ENSG00000115935	ENSG00000156011	ENSG00000108654	ENSG00000150782	ENSG00000277401	ENSG00000206579	ENSG00000128683	ENSG00000111885	ENSG00000131018	ENSG00000018625	ENSG00000144331	ENSG00000162944	ENSG00000149633	ENSG00000277632	ENSG00000122406	ENSG00000221932	ENSG00000076356	ENSG00000101935
ENSG00000134508	ENSG00000073849	ENSG00000141404	ENSG00000179104	ENSG00000124440	ENSG00000112531	ENSG00000145416	ENSG00000189283	ENSG00000111962	ENSG00000095637	ENSG00000073670	ENSG00000175497	ENSG00000129422	ENSG00000156687	ENSG00000167191	ENSG00000149357	ENSG00000277336	ENSG00000143171	ENSG00000164161	ENSG00000076864	ENSG00000102003
ENSG00000073712	ENSG00000169413	ENSG00000105983	ENSG00000183960	ENSG00000165995	ENSG00000138069	ENSG00000154237	ENSG00000134851	ENSG00000145675	ENSG00000115355	ENSG00000111249	ENSG00000111879	ENSG00000138795	ENSG00000174473	ENSG00000117266	ENSG00000108679	ENSG00000277768	ENSG00000205323	ENSG00000204257	ENSG00000077063	ENSG00000102024
ENSG00000138029	ENSG00000104894	ENSG00000182400	ENSG00000187764	ENSG00000152578	ENSG00000169507	ENSG00000185811	ENSG00000273993	ENSG00000065320	ENSG00000221866	ENSG00000187391	ENSG00000182902	ENSG00000150991	ENSG00000261115	ENSG00000187239	ENSG00000144749	ENSG00000277796	ENSG00000031698	ENSG00000243215	ENSG00000077092	ENSG00000102189
ENSG00000112333	ENSG00000203747	ENSG00000173726	ENSG00000119121	ENSG00000184005	ENSG00000157483	ENSG00000123338	ENSG00000152894	ENSG00000077063	ENSG00000100678	ENSG00000235244	ENSG00000113594	ENSG00000110328	ENSG00000132932	ENSG00000084453	ENSG00000282243	ENSG00000275302	ENSG00000171951	ENSG00000241394	ENSG00000077264	ENSG00000102226
ENSG00000137285	ENSG00000236693	ENSG00000118733	ENSG00000189067	ENSG00000198947	ENSG00000110328	ENSG00000114013	ENSG00000148180	ENSG00000157734	ENSG00000133083	ENSG00000112964	ENSG00000167614	ENSG00000137831	ENSG00000169851	ENSG00000151150	ENSG00000132128	ENSG00000277943	ENSG00000111897	ENSG00000243189	ENSG00000077782	ENSG00000102290
ENSG00000104447	ENSG00000223865	ENSG00000111530	ENSG00000049089	ENSG00000148498	ENSG00000011465	ENSG00000254087	ENSG00000144339	ENSG00000114166	ENSG00000136111	ENSG00000145794	ENSG00000276537	ENSG00000162804	ENSG00000156642	ENSG00000124920	ENSG00000185022	ENSG00000275824	ENSG00000183605	ENSG00000239463	ENSG00000077943	ENSG00000102452
ENSG00000167315	ENSG00000230708	ENSG00000163539	ENSG00000122367	ENSG00000284908	ENSG00000118777	ENSG00000175899	ENSG00000134243	ENSG00000135090	ENSG00000135298	ENSG00000182771	ENSG00000276887	ENSG00000124570	ENSG00000079841	ENSG00000141338	ENSG00000175130	ENSG00000276125	ENSG00000167524	ENSG00000242361	ENSG00000078018	ENSG00000102466
ENSG00000144908	ENSG00000215048	ENSG00000009335	ENSG00000108639	ENSG00000177694	ENSG00000205542	ENSG00000132334	ENSG00000285265	ENSG00000151914	ENSG00000071282	ENSG00000050438	ENSG00000275650	ENSG00000139514	ENSG00000206579	ENSG00000163539	ENSG00000141026	ENSG00000275313	ENSG00000255717	ENSG00000243719	ENSG00000078053	ENSG00000102531
ENSG00000172728	ENSG00000237710	ENSG00000017260	ENSG00000185634	ENSG00000184304	ENSG00000140836	ENSG00000124126	ENSG00000164741	ENSG00000173517	ENSG00000182348	ENSG00000033170	ENSG00000176771	ENSG00000213949	ENSG00000106976	ENSG00000080815	ENSG00000140545	ENSG00000282604	ENSG00000269893	ENSG00000242685	ENSG00000078269	ENSG00000102763
ENSG00000077585	ENSG00000230763	ENSG00000166913	ENSG00000186318	ENSG00000151914	ENSG00000154556	ENSG00000145012	ENSG00000011426	ENSG00000123104	ENSG00000153250	ENSG00000101463	ENSG00000205726	ENSG00000185305	ENSG00000243444	ENSG00000136297	ENSG00000276070	ENSG00000008324	ENSG00000242092	ENSG00000078295	ENSG00000102804
ENSG00000101439	ENSG00000229295	ENSG00000166974	ENSG00000006831	ENSG00000081913	ENSG00000138193	ENSG00000163694	ENSG00000084453	ENSG00000244128	ENSG00000021645	ENSG00000053108	ENSG00000154928	ENSG00000164604	ENSG00000107331	ENSG00000142961	ENSG00000108700	ENSG00000163630	ENSG00000239329	ENSG00000078304	ENSG00000103034
ENSG00000114166	ENSG00000226826	ENSG00000091129	ENSG00000148180	ENSG00000165443	ENSG00000107796	ENSG00000236963	ENSG00000249853	ENSG00000105894	ENSG00000121904	ENSG00000283154	ENSG00000100852	ENSG00000172270	ENSG00000108381	ENSG00000185818	ENSG00000163823	ENSG00000166863	ENSG00000234154	ENSG00000078328	ENSG00000103154
ENSG00000164929	ENSG00000087253	ENSG00000106299	ENSG00000126860	ENSG00000050767	ENSG00000115414	ENSG00000206306	ENSG00000180071	ENSG00000010810	ENSG00000165379	ENSG00000127124	ENSG00000112531	ENSG00000173706	ENSG00000151552	ENSG00000129559	ENSG00000160791	ENSG00000115353	ENSG00000242574	ENSG00000078369	ENSG00000103460
ENSG00000129244	ENSG00000105383	ENSG00000118276	ENSG00000143409	ENSG00000068078	ENSG00000159388	ENSG00000196126	ENSG00000140479	ENSG00000125675	ENSG00000100505	ENSG00000110318	ENSG00000198363	ENSG00000137962	ENSG00000189283	ENSG00000119408	ENSG00000121797	ENSG00000171530	ENSG00000241296	ENSG00000078725	ENSG00000103888
ENSG00000111783	ENSG00000276053	ENSG00000113595	ENSG00000188153	ENSG00000124126	ENSG00000076706	ENSG00000228080	ENSG00000124406	ENSG00000100095	ENSG00000073711	ENSG00000100503	ENSG00000168710	ENSG00000072163	ENSG00000166348	ENSG00000100968	ENSG00000170458	ENSG00000035862	ENSG00000241674	ENSG00000078902	ENSG00000104059
ENSG00000176971	ENSG00000278154	ENSG00000128683	ENSG00000075651	ENSG00000156218	ENSG00000103196	ENSG00000206240	ENSG00000197959	ENSG00000144285	ENSG00000078053	ENSG00000113742	ENSG00000117525	ENSG00000137959	ENSG00000164741	ENSG00000123358	ENSG00000177575	ENSG00000109084	ENSG00000226264	ENSG00000079156	ENSG00000104327
ENSG00000137693	ENSG00000167613	ENSG00000164024	ENSG00000138152	ENSG00000031081	ENSG00000151623	ENSG00000229074	ENSG00000198822	ENSG00000116132	ENSG00000110318	ENSG00000198597	ENSG00000127249	ENSG00000067066	ENSG00000285265	ENSG00000169006	ENSG00000134061	ENSG00000269226	ENSG00000242386	ENSG00000079819	ENSG00000104388
ENSG00000160606	ENSG00000276163	ENSG00000164830	ENSG00000176463	ENSG00000158270	ENSG00000169908	ENSG00000236884	ENSG00000181409	ENSG00000106415	ENSG00000101463	ENSG00000182348	ENSG00000071242	ENSG00000107742	ENSG00000188580	ENSG00000102898	ENSG00000090659	ENSG00000158427	ENSG00000117594	ENSG00000080224	ENSG00000104447
ENSG00000146005	ENSG00000274110	ENSG00000107295	ENSG00000186522	ENSG00000169554	ENSG00000104067	ENSG00000197442	ENSG00000026652	ENSG00000157445	ENSG00000143858	ENSG00000105409	ENSG00000103740	ENSG00000175198	ENSG00000122545	ENSG00000158006	ENSG00000150637	ENSG00000175768	ENSG00000235941	ENSG00000080298	ENSG00000104490
ENSG00000188643	ENSG00000281614	ENSG00000065609	ENSG00000141338	ENSG00000255248	ENSG00000277401	ENSG00000054282	ENSG00000080815	ENSG00000100154	ENSG00000186479	ENSG00000149571	ENSG00000142611	ENSG00000106688	ENSG00000176463	ENSG00000149090	ENSG00000120217	ENSG00000189241	ENSG00000204389	ENSG00000080503	ENSG00000104964
ENSG00000165730	ENSG00000168918	ENSG00000118454	ENSG00000125247	ENSG00000181722	ENSG00000105835	ENSG00000276111	ENSG00000127946	ENSG00000136267	ENSG00000148219	ENSG00000128739	ENSG00000283530	ENSG00000204388	ENSG00000033170	ENSG00000240184	ENSG00000167851	ENSG00000104723	ENSG00000234475	ENSG00000080824	ENSG00000105223
ENSG00000154310	ENSG00000230141	ENSG00000163053	ENSG00000167641	ENSG00000136297	ENSG00000143878	ENSG00000100599	ENSG00000176533	ENSG00000151572	ENSG00000102763	ENSG00000124140	ENSG00000285137	ENSG00000231555	ENSG00000113269	ENSG00000113721	ENSG00000186407	ENSG00000136810	ENSG00000237724	ENSG00000080845	ENSG00000105409
ENSG00000146535	ENSG00000232962	ENSG00000100934	ENSG00000180834	ENSG00000107249	ENSG00000137818	ENSG00000198286	ENSG00000080822	ENSG00000262139	ENSG00000145730	ENSG00000115355	ENSG00000182050	ENSG00000224501	ENSG00000197430	ENSG00000123349	ENSG00000105383	ENSG00000154127	ENSG00000215328	ENSG00000081026	ENSG00000105426
ENSG00000153446	ENSG00000231558	ENSG00000149970	ENSG00000135678	ENSG00000196586	ENSG00000143333	ENSG00000048052	ENSG00000183580	ENSG00000132692	ENSG00000158089	ENSG00000184792	ENSG00000205336	ENSG00000232804	ENSG00000152894	ENSG00000167085	ENSG00000010610	ENSG00000146469	ENSG00000231555	ENSG00000081189	ENSG00000105696
ENSG00000134769	ENSG00000204252	ENSG00000069329	ENSG00000010278	ENSG00000064225	ENSG00000109906	ENSG00000064999	ENSG00000150760	ENSG00000137968	ENSG00000113327	ENSG00000109339	ENSG00000277101	ENSG00000212866	ENSG00000273993	ENSG00000103335	ENSG00000143119	ENSG00000160131	ENSG00000232804	ENSG00000081377	ENSG00000105784
ENSG00000100979	ENSG00000206292	ENSG00000104343	ENSG00000100146	ENSG00000136205	ENSG00000206435	ENSG00000130066	ENSG00000116675	ENSG00000182132	ENSG00000127124	ENSG00000118922	ENSG00000114790	ENSG00000138496	ENSG00000150760	ENSG00000151665	ENSG00000135404	ENSG00000196363	ENSG00000224501	ENSG00000081803	ENSG00000105926
ENSG00000154217	ENSG00000232957	ENSG00000136531	ENSG00000084453	ENSG00000112769	ENSG00000225691	ENSG00000141298	ENSG00000167191	ENSG00000104490	ENSG00000142192	ENSG00000123094	ENSG00000116641	ENSG00000275326	ENSG00000183580	ENSG00000165282	ENSG00000129226	ENSG00000184575	ENSG00000212866	ENSG00000081923	ENSG00000106123
ENSG00000148175	ENSG00000235744	ENSG00000171208	ENSG00000158859	ENSG00000162944	ENSG00000237022	ENSG00000164190	ENSG00000111912	ENSG00000162946	ENSG00000185774	ENSG00000185630	ENSG00000110693	ENSG00000163072	ENSG00000118515	ENSG00000187091	ENSG00000110848	ENSG00000119801	ENSG00000204388	ENSG00000082397	ENSG00000106443
ENSG00000168309	ENSG00000136167	ENSG00000145545	ENSG00000149557	ENSG00000186153	ENSG00000228299	ENSG00000198382	ENSG00000102271	ENSG00000137478	ENSG00000281758	ENSG00000198795	ENSG00000139155	ENSG00000164035	ENSG00000080822	ENSG00000241839	ENSG00000121594	ENSG00000174460	ENSG00000173110	ENSG00000082684	ENSG00000106723
ENSG00000163406	ENSG00000155307	ENSG00000072041	ENSG00000124126	ENSG00000179242	ENSG00000206452	ENSG00000131773	ENSG00000123684	ENSG00000148143	ENSG00000113448	ENSG00000143013	ENSG00000270898	ENSG00000177606	ENSG00000136541	ENSG00000164050	ENSG00000112149	ENSG00000249222	ENSG00000160888	ENSG00000083067	ENSG00000106976
ENSG00000162599	ENSG00000116774	ENSG00000164506	ENSG00000102934	ENSG00000280641	ENSG00000204525	ENSG00000071054	ENSG00000144036	ENSG00000174945	ENSG00000139220	ENSG00000005108	ENSG00000105854	ENSG00000120278	ENSG00000148180	ENSG00000100417	ENSG00000066294	ENSG00000166707	ENSG00000125538	ENSG00000083642	ENSG00000107105
ENSG00000149090	ENSG00000042980	ENSG00000130227	ENSG00000078269	ENSG00000087250	ENSG00000233841	ENSG00000107719	ENSG00000066468	ENSG00000132122	ENSG00000144868	ENSG00000107890	ENSG00000107104	ENSG00000148175	ENSG00000140479	ENSG00000100142	ENSG00000114013	ENSG00000161896	ENSG00000084234	ENSG00000107147
ENSG00000111961	ENSG00000095585	ENSG00000101654	ENSG00000128242	ENSG00000152527	ENSG00000275214	ENSG00000091592	ENSG00000141338	ENSG00000154310	ENSG00000105409	ENSG00000108018	ENSG00000136002	ENSG00000152583	ENSG00000245532	ENSG00000168002	ENSG00000125810	ENSG00000134070	ENSG00000084731	ENSG00000107186
ENSG00000142611	ENSG00000273749	ENSG00000174238	ENSG00000148826	ENSG00000099139	ENSG00000165949	ENSG00000136205	ENSG00000064393	ENSG00000005108	ENSG00000244694	ENSG00000229807	ENSG00000148737	ENSG00000154133	ENSG00000118322	ENSG00000166794	ENSG00000002586	ENSG00000149633	ENSG00000086061	ENSG00000107242
ENSG00000114738	ENSG00000280618	ENSG00000170456	ENSG00000064651	ENSG00000120907	ENSG00000127528	ENSG00000019485	ENSG00000184005	ENSG00000204442	ENSG00000168461	ENSG00000151466	ENSG00000151012	ENSG00000155380	ENSG00000164161	ENSG00000087074	ENSG00000223773	ENSG00000129250	ENSG00000087095	ENSG00000107282
ENSG00000205213	ENSG00000197992	ENSG00000051382	ENSG00000165959	ENSG00000245832	ENSG00000113721	ENSG00000228340	ENSG00000151572	ENSG00000152953	ENSG00000185352	ENSG00000185774	ENSG00000079337	ENSG00000281917	ENSG00000047365	ENSG00000131771	ENSG00000197622	ENSG00000167755	ENSG00000087250	ENSG00000107518
ENSG00000147027	ENSG00000131724	ENSG00000160145	ENSG00000073417	ENSG00000148737	ENSG00000197756	ENSG00000154655	ENSG00000262139	ENSG00000132669	ENSG00000172348	ENSG00000281758	ENSG00000130413	ENSG00000073060	ENSG00000104067	ENSG00000117450	ENSG00000163814	ENSG00000149357	ENSG00000087258	ENSG00000107679
ENSG00000136869	ENSG00000122122	ENSG00000117155	ENSG00000019144	ENSG00000137942	ENSG00000126261	ENSG00000123095	ENSG00000169247	ENSG00000046889	ENSG00000111885	ENSG00000139173	ENSG00000010810	ENSG00000018408	ENSG00000277401	ENSG00000126432	ENSG00000123374	ENSG00000189067	ENSG00000087460	ENSG00000107742
ENSG00000117525	ENSG00000095303	ENSG00000174469	ENSG00000152910	ENSG00000148660	ENSG00000272168	ENSG00000187715	ENSG00000139737	ENSG00000182667	ENSG00000198947	ENSG00000008196	ENSG00000091656	ENSG00000168036	ENSG00000028116	ENSG00000142507	ENSG00000124762	ENSG00000198121	ENSG00000088367	ENSG00000107745
ENSG00000172201	ENSG00000130755	ENSG00000278728	ENSG00000123700	ENSG00000134508	ENSG00000221869	ENSG00000141506	ENSG00000012983	ENSG00000169855	ENSG00000185842	ENSG00000100354	ENSG00000245526	ENSG00000198964	ENSG00000176658	ENSG00000092010	ENSG00000172216	ENSG00000081479	ENSG00000088986	ENSG00000107890
ENSG00000128311	ENSG00000170891	ENSG00000155744	ENSG00000171840	ENSG00000084676	ENSG00000176641	ENSG00000118308	ENSG00000115365	ENSG00000140443	ENSG00000150995	ENSG00000198673	ENSG00000106571	ENSG00000137965	ENSG00000086205	ENSG00000100911	ENSG00000138135	ENSG00000185022	ENSG00000088992	ENSG00000107957
ENSG00000154319	ENSG00000163131	ENSG00000153956	ENSG00000176720	ENSG00000166839	ENSG00000148516	ENSG00000012779	ENSG00000148120	ENSG00000144724	ENSG00000173482	ENSG00000164796	ENSG00000076555	ENSG00000031081	ENSG00000171316	ENSG00000187514	ENSG00000169105	ENSG00000172005	ENSG00000089057	ENSG00000108018
ENSG00000064655	ENSG00000139679	ENSG00000136750	ENSG00000112531	ENSG00000104324	ENSG00000163513	ENSG00000275565	ENSG00000151150	ENSG00000175048	ENSG00000132321	ENSG00000198929	ENSG00000165478	ENSG00000261371	ENSG00000146122	ENSG00000109113	ENSG00000131873	ENSG00000175130	ENSG00000089123	ENSG00000108684
ENSG00000168306	ENSG00000066294	ENSG00000141385	ENSG00000130958	ENSG00000123636	ENSG00000184009	ENSG00000187164	ENSG00000152910	ENSG00000164300	ENSG00000145743	ENSG00000171723	ENSG00000078295	ENSG00000168918	ENSG00000102934	ENSG00000161847	ENSG00000179583	ENSG00000197971	ENSG00000089169	ENSG00000109046
ENSG00000134824	ENSG00000158869	ENSG00000164172	ENSG00000068903	ENSG00000214944	ENSG00000100345	ENSG00000161791	ENSG00000242808	ENSG00000170873	ENSG00000066382	ENSG00000113327	ENSG00000148672	ENSG00000281614	ENSG00000259070	ENSG00000114115	ENSG00000217555	ENSG00000165175	ENSG00000089199	ENSG00000109265
ENSG00000136044	ENSG00000155659	ENSG00000138138	ENSG00000283100	ENSG00000134369	ENSG00000058272	ENSG00000149256	ENSG00000107863	ENSG00000130449	ENSG00000187391	ENSG00000144724	ENSG00000227036	ENSG00000213853	ENSG00000140600	ENSG00000155366	ENSG00000123975	ENSG00000125457	ENSG00000089220	ENSG00000109452
ENSG00000266964	ENSG00000073737	ENSG00000283024	ENSG00000101695	ENSG00000106780	ENSG00000136267	ENSG00000173926	ENSG00000066084	ENSG00000171408	ENSG00000144057	ENSG00000073803	ENSG00000156076	ENSG00000162618	ENSG00000277363	ENSG00000131941	ENSG00000111729	ENSG00000168314	ENSG00000089737	ENSG00000109475
ENSG00000239282	ENSG00000174125	ENSG00000158301	ENSG00000137710	ENSG00000282291	ENSG00000167460	ENSG00000153815	ENSG00000148541	ENSG00000155052	ENSG00000050438	ENSG00000184156	ENSG00000109339	ENSG00000178175	ENSG00000273608	ENSG00000219200	ENSG00000166523	ENSG00000137345	ENSG00000090238	ENSG00000109790
ENSG00000135821	ENSG00000184574	ENSG00000117152	ENSG00000112893	ENSG00000133195	ENSG00000213949	ENSG00000206308	ENSG00000106078	ENSG00000081913	ENSG00000134775	ENSG00000169946	ENSG00000132321	ENSG00000099260	ENSG00000100142	ENSG00000108523	ENSG00000258227	ENSG00000237834	ENSG00000090266	ENSG00000109819
ENSG00000162174	ENSG00000165457	ENSG00000067715	ENSG00000026652	ENSG00000285189	ENSG00000132530	ENSG00000228987	ENSG00000196814	ENSG00000110436	ENSG00000109756	ENSG00000100362	ENSG00000196586	ENSG00000281300	ENSG00000065809	ENSG00000063177	ENSG00000172243	ENSG00000232641	ENSG00000091129	ENSG00000109906
ENSG00000056736	ENSG00000137491	ENSG00000075151	ENSG00000176381	ENSG00000134982	ENSG00000164035	ENSG00000226260	ENSG00000176463	ENSG00000120549	ENSG00000110723	ENSG00000274665	ENSG00000140022	ENSG00000280563	ENSG00000001629	ENSG00000164587	ENSG00000197992	ENSG00000230885	ENSG00000091428	ENSG00000110328
ENSG00000111058	ENSG00000123338	ENSG00000135018	ENSG00000028528	ENSG00000167081	ENSG00000215301	ENSG00000227993	ENSG00000166348	ENSG00000009413	ENSG00000151466	ENSG00000088179	ENSG00000156049	ENSG00000167693	ENSG00000178568	ENSG00000134419	ENSG00000184293	ENSG00000204655	ENSG00000091592	ENSG00000110675
ENSG00000116641	ENSG00000277398	ENSG00000100320	ENSG00000128283	ENSG00000141449	ENSG00000164190	ENSG00000204287	ENSG00000227110	ENSG00000227110	ENSG00000126583	ENSG00000147724	ENSG00000236790	ENSG00000135363	ENSG00000166086	ENSG00000217527	ENSG00000206394	ENSG00000236561	ENSG00000092096	ENSG00000110693
ENSG00000187091	ENSG00000104974	ENSG00000277564	ENSG00000147459	ENSG00000143797	ENSG00000126878	ENSG00000230726	ENSG00000122367	ENSG00000140538	ENSG00000152092	ENSG00000072315	ENSG00000166839	ENSG00000164741	ENSG00000012171	ENSG00000226225	ENSG00000230685	ENSG00000234623	ENSG00000092964	ENSG00000111052
ENSG00000271447	ENSG00000275525	ENSG00000014824	ENSG00000028116	ENSG00000237978	ENSG00000184903	ENSG00000277263	ENSG00000086205	ENSG00000070214	ENSG00000157152	ENSG00000153233	ENSG00000187239	ENSG00000285265	ENSG00000223367	ENSG00000223639	ENSG00000234096	ENSG00000095637	ENSG00000111249
ENSG00000278843	ENSG00000274935	ENSG00000170027	ENSG00000104419	ENSG00000113594	ENSG00000125868	ENSG00000234794	ENSG00000012124	ENSG00000144406	ENSG00000064393	ENSG00000280870	ENSG00000064655	ENSG00000258667	ENSG00000096150	ENSG00000226248	ENSG00000104419	ENSG00000096150	ENSG00000111371
ENSG00000178904	ENSG00000136250	ENSG00000182013	ENSG00000092421	ENSG00000105926	ENSG00000144824	ENSG00000138185	ENSG00000197892	ENSG00000146938	ENSG00000136044	ENSG00000154654	ENSG00000166432	ENSG00000167434	ENSG00000227794	ENSG00000213719	ENSG00000129559	ENSG00000096384	ENSG00000111640
ENSG00000197977	ENSG00000105246	ENSG00000084234	ENSG00000016602	ENSG00000162687	ENSG00000118503	ENSG00000152518	ENSG00000154864	ENSG00000149403	ENSG00000123106	ENSG00000244694	ENSG00000171408	ENSG00000053747	ENSG00000231500	ENSG00000226651	ENSG00000117691	ENSG00000099308	ENSG00000111728
ENSG00000147475	ENSG00000111679	ENSG00000127870	ENSG00000157827	ENSG00000183963	ENSG00000054654	ENSG00000134352	ENSG00000118322	ENSG00000113805	ENSG00000198597	ENSG00000273873	ENSG00000161509	ENSG00000124440	ENSG00000235650	ENSG00000226417	ENSG00000171840	ENSG00000099715	ENSG00000111885
ENSG00000147588	ENSG00000137752	ENSG00000241973	ENSG00000104267	ENSG00000111961	ENSG00000108691	ENSG00000119535	ENSG00000001629	ENSG00000178722	ENSG00000073670	ENSG00000274803	ENSG00000189283	ENSG00000174059	ENSG00000083845	ENSG00000278220	ENSG00000123358	ENSG00000100030	ENSG00000111897
ENSG00000164292	ENSG00000133246	ENSG00000132718	ENSG00000169504	ENSG00000169604	ENSG00000102780	ENSG00000065243	ENSG00000164627	ENSG00000169760	ENSG00000145734	ENSG00000115380	ENSG00000108622	ENSG00000228333	ENSG00000182372	ENSG00000184221	ENSG00000100095	ENSG00000112182
ENSG00000152620	ENSG00000138964	ENSG00000115840	ENSG00000119280	ENSG00000243069	ENSG00000067066	ENSG00000131374	ENSG00000151320	ENSG00000100154	ENSG00000109265	ENSG00000251165	ENSG00000117335	ENSG00000204231	ENSG00000174600	ENSG00000197430	ENSG00000100138	ENSG00000112186
ENSG00000182890	ENSG00000051523	ENSG00000156976	ENSG00000136451	ENSG00000281157	ENSG00000197321	ENSG00000184903	ENSG00000064651	ENSG00000180828	ENSG00000198822	ENSG00000179796	ENSG00000152558	ENSG00000206289	ENSG00000091317	ENSG00000123353	ENSG00000100316	ENSG00000112232
ENSG00000164039	ENSG00000150782	ENSG00000075303	ENSG00000164176	ENSG00000010810	ENSG00000130522	ENSG00000173821	ENSG00000187764	ENSG00000141837	ENSG00000134909	ENSG00000141469	ENSG00000109790	ENSG00000235712	ENSG00000153551	ENSG00000264522	ENSG00000100320	ENSG00000112319
ENSG00000105852	ENSG00000105366	ENSG00000111647	ENSG00000183111	ENSG00000184384	ENSG00000278229	ENSG00000177200	ENSG00000177570	ENSG00000111110	ENSG00000269821	ENSG00000158966	ENSG00000122862	ENSG00000231321	ENSG00000115649	ENSG00000124374	ENSG00000100321	ENSG00000112320
ENSG00000134376	ENSG00000110446	ENSG00000130638	ENSG00000168522	ENSG00000167614	ENSG00000182774	ENSG00000166068	ENSG00000103550	ENSG00000111218	ENSG00000148848	ENSG00000170390	ENSG00000130158	ENSG00000227322	ENSG00000171812	ENSG00000160781	ENSG00000100364	ENSG00000112530
ENSG00000087903	ENSG00000153551	ENSG00000142192	ENSG00000103978	ENSG00000276537	ENSG00000125968	ENSG00000235915	ENSG00000109686	ENSG00000111249	ENSG00000143858	ENSG00000170075	ENSG00000100345	ENSG00000160678	ENSG00000133983	ENSG00000240184	ENSG00000100401	ENSG00000113100
ENSG00000148700	ENSG00000009790	ENSG00000144406	ENSG00000196814	ENSG00000275650	ENSG00000104375	ENSG00000226182	ENSG00000033327	ENSG00000005108	ENSG00000138604	ENSG00000197442	ENSG00000127920	ENSG00000189171	ENSG00000106066	ENSG00000123349	ENSG00000100503	ENSG00000113231
ENSG00000169604	ENSG00000173391	ENSG00000145740	ENSG00000107362	ENSG00000276887	ENSG00000140443	ENSG00000231048	ENSG00000019144	ENSG00000168785	ENSG00000147862	ENSG00000139132	ENSG00000151718	ENSG00000188643	ENSG00000095794	ENSG00000151665	ENSG00000100505	ENSG00000113319
ENSG00000144040	ENSG00000282076	ENSG00000163590	ENSG00000186340	ENSG00000132122	ENSG00000159140	ENSG00000204482	ENSG00000197430	ENSG00000189283	ENSG00000133026	ENSG00000111860	ENSG00000102804	ENSG00000140497	ENSG00000182578	ENSG00000137193	ENSG00000100604	ENSG00000113327
ENSG00000119408	ENSG00000053918	ENSG00000078018	ENSG00000166387	ENSG00000184588	ENSG00000115306	ENSG00000223465	ENSG00000004864	ENSG00000144218	ENSG00000142408	ENSG00000146005	ENSG00000179776	ENSG00000124145	ENSG00000198223	ENSG00000150867	ENSG00000100605	ENSG00000113805
ENSG00000166123	ENSG00000104774	ENSG00000084731	ENSG00000106397	ENSG00000128585	ENSG00000105894	ENSG00000230791	ENSG00000104324	ENSG00000160584	ENSG00000196586	ENSG00000092820	ENSG00000149564	ENSG00000132432	ENSG00000100368	ENSG00000122861	ENSG00000100650	ENSG00000114126
ENSG00000109472	ENSG00000161921	ENSG00000120805	ENSG00000159228	ENSG00000166432	ENSG00000073849	ENSG00000206433	ENSG00000198756	ENSG00000206120	ENSG00000183783	ENSG00000144642	ENSG00000197249	ENSG00000144655	ENSG00000021300	ENSG00000101040	ENSG00000114279
ENSG00000143603	ENSG00000132274	ENSG00000142875	ENSG00000164171	ENSG00000133067	ENSG00000113448	ENSG00000234514	ENSG00000138593	ENSG00000123094	ENSG00000184349	ENSG00000144908	ENSG00000277377	ENSG00000163599	ENSG00000102934	ENSG00000101210	ENSG00000114302
ENSG00000197496	ENSG00000110324	ENSG00000104093	ENSG00000175130	ENSG00000119139	ENSG00000169554	ENSG00000116473	ENSG00000109046	ENSG00000112290	ENSG00000184305	ENSG00000056487	ENSG00000197019	ENSG00000109861	ENSG00000123560	ENSG00000101460	ENSG00000114573
ENSG00000087077	ENSG00000163563	ENSG00000166411	ENSG00000008282	ENSG00000149294	ENSG00000159110	ENSG00000277778	ENSG00000172005	ENSG00000147724	ENSG00000278326	ENSG00000243069	ENSG00000213064	ENSG00000163131	ENSG00000100142	ENSG00000101489	ENSG00000114757
ENSG00000170425	ENSG00000059377	ENSG00000100554	ENSG00000089041	ENSG00000151090	ENSG00000114861	ENSG00000142347	ENSG00000277363	ENSG00000145362	ENSG00000119698	ENSG00000281157	ENSG00000174705	ENSG00000101160	ENSG00000168002	ENSG00000101542	ENSG00000114805
ENSG00000075142	ENSG00000183160	ENSG00000116675	ENSG00000198835	ENSG00000237112	ENSG00000197728	ENSG00000005020	ENSG00000273608	ENSG00000133026	ENSG00000106278	ENSG00000066468	ENSG00000160691	ENSG00000119929	ENSG00000166794	ENSG00000101638	ENSG00000115295
ENSG00000132692	ENSG00000171051	ENSG00000124785	ENSG00000044115	ENSG00000237051	ENSG00000103257	ENSG00000197943	ENSG00000141540	ENSG00000154654	ENSG00000157087	ENSG00000134569	ENSG00000182199	ENSG00000168329	ENSG00000167641	ENSG00000101746	ENSG00000115353
ENSG00000025423	ENSG00000170458	ENSG00000108389	ENSG00000107331	ENSG00000206466	ENSG00000172493	ENSG00000122862	ENSG00000065809	ENSG00000148848	ENSG00000151320	ENSG00000069020	ENSG00000283100	ENSG00000161921	ENSG00000087074	ENSG00000102003	ENSG00000115365
ENSG00000126785	ENSG00000145685	ENSG00000047621	ENSG00000139629	ENSG00000204681	ENSG00000163431	ENSG00000038945	ENSG00000162944	ENSG00000132692	ENSG00000215475	ENSG00000166833	ENSG00000068903	ENSG00000121966	ENSG00000117450	ENSG00000102144	ENSG00000115756
ENSG00000091409	ENSG00000132744	ENSG00000185274	ENSG00000151552	ENSG00000232632	ENSG00000087460	ENSG00000105329	ENSG00000187239	ENSG00000164796	ENSG00000163618	ENSG00000171444	ENSG00000124067	ENSG00000120280	ENSG00000126432	ENSG00000102226	ENSG00000115840
ENSG00000180263	ENSG00000042493	ENSG00000152092	ENSG00000103381	ENSG00000232569	ENSG00000187720	ENSG00000033800	ENSG00000152689	ENSG00000151422	ENSG00000075151	ENSG00000178764	ENSG00000141485	ENSG00000165168	ENSG00000176381	ENSG00000102290	ENSG00000115977
ENSG00000145476	ENSG00000100300	ENSG00000085365	ENSG00000127946	ENSG00000206511	ENSG00000138119	ENSG00000245532	ENSG00000164171	ENSG00000182732	ENSG00000136111	ENSG00000145012	ENSG00000182902	ENSG00000273749	ENSG00000092010	ENSG00000102409	ENSG00000116141
ENSG00000116729	ENSG00000142512	ENSG00000040341	ENSG00000112561	ENSG00000007001	ENSG00000137478	ENSG00000084070	ENSG00000115310	ENSG00000196277	ENSG00000178177	ENSG00000177807	ENSG00000181856	ENSG00000280618	ENSG00000187514	ENSG00000102468	ENSG00000116254
	ENSG00000182732	ENSG00000136436	ENSG00000075391	ENSG00000081479	ENSG00000102452	ENSG00000151090	ENSG00000140470	ENSG00000188338	ENSG00000100055	ENSG00000151552	ENSG00000102471	ENSG00000116299
	ENSG00000118473	ENSG00000124762	ENSG00000231607	ENSG00000148123	ENSG00000171132	ENSG00000071242	ENSG00000184985	ENSG00000143570	ENSG00000115165	ENSG00000134594	ENSG00000102595	ENSG00000116729
	ENSG00000144908	ENSG00000125772	ENSG00000184384	ENSG00000276539	ENSG00000171877	ENSG00000137821	ENSG00000105088	ENSG00000168003	ENSG00000153071	ENSG00000101265	ENSG00000102606	ENSG00000116793
	ENSG00000144642	ENSG00000153317	ENSG00000196605	ENSG00000012171	ENSG00000123200	ENSG00000182670	ENSG00000164089	ENSG00000129353	ENSG00000164535	ENSG00000114115	ENSG00000102780	ENSG00000117069
	ENSG00000182263	ENSG00000204217	ENSG00000143924	ENSG00000149557	ENSG00000197555	ENSG00000236279	ENSG00000156011	ENSG00000211584	ENSG00000070190	ENSG00000162444	ENSG00000102804	ENSG00000117114
	ENSG00000170624	ENSG00000125691	ENSG00000234741	ENSG00000178568	ENSG00000160145	ENSG00000150672	ENSG00000164066	ENSG00000132164	ENSG00000155368	ENSG00000129538	ENSG00000102908	ENSG00000117600
	ENSG00000080709	ENSG00000134954	ENSG00000116711	ENSG00000106261	ENSG00000168916	ENSG00000128881	ENSG00000146648	ENSG00000130876	ENSG00000168209	ENSG00000219200	ENSG00000103034	ENSG00000117707
	ENSG00000140538	ENSG00000012660	ENSG00000172243	ENSG00000282291	ENSG00000129682	ENSG00000127603	ENSG00000143603	ENSG00000128602	ENSG00000229496	ENSG00000108523	ENSG00000103056	ENSG00000118276
	ENSG00000118922	ENSG00000106991	ENSG00000138119	ENSG00000133195	ENSG00000135905	ENSG00000102763	ENSG00000111058	ENSG00000166311	ENSG00000235439	ENSG00000142676	ENSG00000103316	ENSG00000118432
	ENSG00000185532	ENSG00000104419	ENSG00000143119	ENSG00000285189	ENSG00000147862	ENSG00000142192	ENSG00000184304	ENSG00000242125	ENSG00000237889	ENSG00000265681	ENSG00000103489	ENSG00000118515
	ENSG00000126785	ENSG00000185650	ENSG00000115355	ENSG00000028116	ENSG00000145284	ENSG00000169933	ENSG00000135424	ENSG00000101400	ENSG00000215425	ENSG00000063177	ENSG00000103657	ENSG00000118733
	ENSG00000134376	ENSG00000233927	ENSG00000099250	ENSG00000196663	ENSG00000142875	ENSG00000064042	ENSG00000163406	ENSG00000173548	ENSG00000225859	ENSG00000125691	ENSG00000103888	ENSG00000118816
	ENSG00000198846	ENSG00000182899	ENSG00000153208	ENSG00000173988	ENSG00000073803	ENSG00000264538	ENSG00000134533	ENSG00000180879	ENSG00000225073	ENSG00000114391	ENSG00000104059	ENSG00000118922
	ENSG00000130413	ENSG00000152558	ENSG00000197329	ENSG00000164161	ENSG00000155974	ENSG00000090905	ENSG00000153904	ENSG00000143028	ENSG00000230624	ENSG00000156482	ENSG00000104290	ENSG00000118946
	ENSG00000163110	ENSG00000128641	ENSG00000123066	ENSG00000163393	ENSG00000102935	ENSG00000108684	ENSG00000168309	ENSG00000136463	ENSG00000198563	ENSG00000109475	ENSG00000104361	ENSG00000119866
	ENSG00000189283	ENSG00000172037	ENSG00000173542	ENSG00000163697	ENSG00000171723	ENSG00000196876	ENSG00000178075	ENSG00000259431	ENSG00000215301	ENSG00000145592	ENSG00000104381	ENSG00000120053
	ENSG00000144445	ENSG00000129595	ENSG00000248905	ENSG00000182771	ENSG00000133958	ENSG00000005810	ENSG00000128585	ENSG00000150779	ENSG00000100612	ENSG00000197756	ENSG00000104388	ENSG00000120251
	ENSG00000111783	ENSG00000172403	ENSG00000282513	ENSG00000166086	ENSG00000276416	ENSG00000182247	ENSG00000143772	ENSG00000160606	ENSG00000073737	ENSG00000142534	ENSG00000104435	ENSG00000120549
	ENSG00000040731	ENSG00000129675	ENSG00000103540	ENSG00000144285	ENSG00000139220	ENSG00000151834	ENSG00000135926	ENSG00000132002	ENSG00000112306	ENSG00000104490	ENSG00000120658
	ENSG00000162407	ENSG00000183049	ENSG00000123119	ENSG00000124140	ENSG00000066382	ENSG00000130304	ENSG00000157600	ENSG00000135392	ENSG00000164587	ENSG00000104722	ENSG00000120727
	ENSG00000121440	ENSG00000172296	ENSG00000075292	ENSG00000151320	ENSG00000172159	ENSG00000125148	ENSG00000002933	ENSG00000134516	ENSG00000134419	ENSG00000104888	ENSG00000120907
	ENSG00000163629	ENSG00000110934	ENSG00000179364	ENSG00000101638	ENSG00000064393	ENSG00000175662	ENSG00000106565	ENSG00000107099	ENSG00000105193	ENSG00000104964	ENSG00000121440
	ENSG00000171791	ENSG00000156273	ENSG00000115295	ENSG00000168824	ENSG00000123200	ENSG00000153208	ENSG00000185475	ENSG00000120129	ENSG00000217527	ENSG00000105223	ENSG00000121904
	ENSG00000277101	ENSG00000109790	ENSG00000146592	ENSG00000276644	ENSG00000107742	ENSG00000135063	ENSG00000213593	ENSG00000120875	ENSG00000182774	ENSG00000105290	ENSG00000122012
	ENSG00000114790	ENSG00000066084	ENSG00000077063	ENSG00000144711	ENSG00000102452	ENSG00000152990	ENSG00000118503	ENSG00000138166	ENSG00000278229	ENSG00000105372	ENSG00000122417
	ENSG00000087903	ENSG00000148429	ENSG00000126822	ENSG00000109339	ENSG00000196141	ENSG00000147862	ENSG00000161955	ENSG00000139318	ENSG00000226225	ENSG00000105568	ENSG00000122477
	ENSG00000076555	ENSG00000088812	ENSG00000078124	ENSG00000260230	ENSG00000244754	ENSG00000121310	ENSG00000141510	ENSG00000120738	ENSG00000223367	ENSG00000105649	ENSG00000122547
	ENSG00000182771	ENSG00000131171	ENSG00000075223	ENSG00000229807	ENSG00000158560	ENSG00000146122	ENSG00000170043	ENSG00000122877	ENSG00000096150	ENSG00000105696	ENSG00000122584
	ENSG00000151320	ENSG00000105967	ENSG00000149294	ENSG00000102935	ENSG00000081913	ENSG00000167614	ENSG00000179388	ENSG00000227794	ENSG00000105711	ENSG00000122585
	ENSG00000109472	ENSG00000077063	ENSG00000132780	ENSG00000245532	ENSG00000164050	ENSG00000276537	ENSG00000103966	ENSG00000231500	ENSG00000105784	ENSG00000122966
	ENSG00000236790	ENSG00000121895	ENSG00000113319	ENSG00000155897	ENSG00000275650	ENSG00000161960	ENSG00000235650	ENSG00000105855	ENSG00000123094
	ENSG00000167191	ENSG00000129667	ENSG00000105695	ENSG00000136895	ENSG00000276887	ENSG00000141543	ENSG00000083845	ENSG00000105887	ENSG00000123106
	ENSG00000083123	ENSG00000170677	ENSG00000285070	ENSG00000102595	ENSG00000170315	ENSG00000253626	ENSG00000142937	ENSG00000105926	ENSG00000123124
	ENSG00000113645	ENSG00000172493	ENSG00000006831	ENSG00000134369	ENSG00000150991	ENSG00000120690	ENSG00000225178	ENSG00000106089	ENSG00000123562
	ENSG00000104112	ENSG00000142583	ENSG00000104267	ENSG00000175175	ENSG00000120942	ENSG00000102034	ENSG00000122481	ENSG00000106123	ENSG00000124140
	ENSG00000284185	ENSG00000145864	ENSG00000198258	ENSG00000118985	ENSG00000180739	ENSG00000106415	ENSG00000124191
	ENSG00000135821	ENSG00000136750	ENSG00000116455	ENSG00000102119	ENSG00000140497	ENSG00000106536	ENSG00000124422
	ENSG00000163539	ENSG00000054965	ENSG00000105583	ENSG00000133106	ENSG00000099194	ENSG00000106537	ENSG00000124749
	ENSG00000157483	ENSG00000186952	ENSG00000128016	ENSG00000157557	ENSG00000093183	ENSG00000106617	ENSG00000124831
	ENSG00000104419	ENSG00000113448	ENSG00000106400	ENSG00000117036	ENSG00000106803	ENSG00000106829	ENSG00000125675
	ENSG00000176485	ENSG00000107282	ENSG00000258311	ENSG00000158769	ENSG00000197249	ENSG00000106976	ENSG00000125814
	ENSG00000081377	ENSG00000276497	ENSG00000181374	ENSG00000124491	ENSG00000277377	ENSG00000107105	ENSG00000125851
	ENSG00000117569	ENSG00000172613	ENSG00000275385	ENSG00000164251	ENSG00000197019	ENSG00000107147	ENSG00000125869
	ENSG00000111961	ENSG00000136828	ENSG00000163739	ENSG00000145569	ENSG00000167565	ENSG00000107249	ENSG00000126214
	ENSG00000137710	ENSG00000145428	ENSG00000275663	ENSG00000120709	ENSG00000143368	ENSG00000107295	ENSG00000127022
	ENSG00000005893	ENSG00000134884	ENSG00000276371	ENSG00000213064	ENSG00000107372	ENSG00000127124
	ENSG00000141447	ENSG00000146938	ENSG00000139146	ENSG00000118515	ENSG00000107518	ENSG00000127152
	ENSG00000141449	ENSG00000272055	ENSG00000196550	ENSG00000283100	ENSG00000107742	ENSG00000127329
	ENSG00000089041	ENSG00000110723	ENSG00000188610	ENSG00000068903	ENSG00000107745	ENSG00000128487
	ENSG00000136237	ENSG00000278458	ENSG00000275689	ENSG00000139737	ENSG00000107758	ENSG00000128536
	ENSG00000275867	ENSG00000275693	ENSG00000136867	ENSG00000107863	ENSG00000128596
	ENSG00000120071	ENSG00000149806	ENSG00000143570	ENSG00000108018	ENSG00000128683
	ENSG00000115977	ENSG00000275269	ENSG00000211584	ENSG00000108309	ENSG00000128739
	ENSG00000133958	ENSG00000283953	ENSG00000158865	ENSG00000108395	ENSG00000128881
	ENSG00000276416	ENSG00000275970	ENSG00000084453	ENSG00000108669	ENSG00000129116
	ENSG00000177570	ENSG00000284004	ENSG00000232956	ENSG00000108684	ENSG00000129159
	ENSG00000166006	ENSG00000284061	ENSG00000242125	ENSG00000108797	ENSG00000129292
	ENSG00000273308	ENSG00000275136	ENSG00000184557	ENSG00000108924	ENSG00000129422
	ENSG00000171132	ENSG00000283750	ENSG00000005513	ENSG00000108946	ENSG00000129625
	ENSG00000126870	ENSG00000275564	ENSG00000118785	ENSG00000108953	ENSG00000129636
	ENSG00000149970	ENSG00000284245	ENSG00000180879	ENSG00000109046	ENSG00000129682
	ENSG00000214595	ENSG00000273738	ENSG00000091513	ENSG00000109180	ENSG00000130066
	ENSG00000118432	ENSG00000278415	ENSG00000163235	ENSG00000109339	ENSG00000130226
	ENSG00000138670	ENSG00000186431	ENSG00000119699	ENSG00000109452	ENSG00000130294
	ENSG00000143507	ENSG00000276985	ENSG00000259431	ENSG00000109472	ENSG00000130540
	ENSG00000111731	ENSG00000276858	ENSG00000221995	ENSG00000109475	ENSG00000130751
	ENSG00000182389	ENSG00000274580	ENSG00000150779	ENSG00000109670	ENSG00000131143
	ENSG00000215386	ENSG00000158869	ENSG00000170537	ENSG00000109738	ENSG00000131437
	ENSG00000144868	ENSG00000281123	ENSG00000057704	ENSG00000109756	ENSG00000131507
	ENSG00000165209	ENSG00000275395	ENSG00000179178	ENSG00000109790	ENSG00000131711
	ENSG00000089250	ENSG00000150337	ENSG00000164124	ENSG00000109906	ENSG00000131773
	ENSG00000198589	ENSG00000198019	ENSG00000106565	ENSG00000109971	ENSG00000132334
	ENSG00000171877	ENSG00000143226	ENSG00000240849	ENSG00000110318	ENSG00000132718
	ENSG00000176884	ENSG00000072694	ENSG00000095209	ENSG00000110321	ENSG00000132932
	ENSG00000110328	ENSG00000203747	ENSG00000196187	ENSG00000110328	ENSG00000132938
	ENSG00000078018	ENSG00000149781	ENSG00000006042	ENSG00000110427	ENSG00000132964
	ENSG00000230590	ENSG00000146192	ENSG00000213593	ENSG00000110675	ENSG00000132970
	ENSG00000116254	ENSG00000127951	ENSG00000118503	ENSG00000110786	ENSG00000133019
	ENSG00000170345	ENSG00000125657	ENSG00000110841	ENSG00000133083
	ENSG00000125740	ENSG00000078804	ENSG00000110931	ENSG00000133121
	ENSG00000175592	ENSG00000213186	ENSG00000111052	ENSG00000133134
	ENSG00000171051	ENSG00000173113	ENSG00000111218	ENSG00000133169
	ENSG00000187474	ENSG00000158526	ENSG00000111249	ENSG00000133318
	ENSG00000123689	ENSG00000176890	ENSG00000111371	ENSG00000133687
	ENSG00000160219	ENSG00000170315	ENSG00000111640	ENSG00000133872
	ENSG00000170296	ENSG00000150991	ENSG00000111669	ENSG00000134115
	ENSG00000099860	ENSG00000198258	ENSG00000111670	ENSG00000134121
	ENSG00000197093	ENSG00000174607	ENSG00000111674	ENSG00000134313
	ENSG00000257594	ENSG00000118640	ENSG00000111716	ENSG00000134533
	ENSG00000162645	ENSG00000108828	ENSG00000111728	ENSG00000134775
	ENSG00000179562	ENSG00000116455	ENSG00000111885	ENSG00000135090
	ENSG00000276678	ENSG00000105583	ENSG00000111897	ENSG00000135298
	ENSG00000240288	ENSG00000165424	ENSG00000111962	ENSG00000135472
	ENSG00000102393	ENSG00000188706	ENSG00000112137	ENSG00000135541
	ENSG00000139278	ENSG00000128016	ENSG00000112182	ENSG00000135597
	ENSG00000130755	ENSG00000265763	ENSG00000112186	ENSG00000135643
	ENSG00000120063	ENSG00000258311	ENSG00000112232	ENSG00000135905
	ENSG00000114450	ENSG00000181374	ENSG00000112290	ENSG00000135916
	ENSG00000198522	ENSG00000275385	ENSG00000112306	ENSG00000135976
	ENSG00000169508	ENSG00000265118	ENSG00000112319	ENSG00000136156
	ENSG00000171659	ENSG00000112320	ENSG00000136267
	ENSG00000140030	ENSG00000112419	ENSG00000136750
	ENSG00000139572	ENSG00000112530	ENSG00000136754
	ENSG00000136732	ENSG00000112541	ENSG00000136895
	ENSG00000131351	ENSG00000112697	ENSG00000136928
	ENSG00000135077	ENSG00000112769	ENSG00000137267
	ENSG00000113070	ENSG00000112964	ENSG00000137727
	ENSG00000180353	ENSG00000113100	ENSG00000137766
	ENSG00000227429	ENSG00000113231	ENSG00000137815
	ENSG00000206337	ENSG00000113319	ENSG00000137872
	ENSG00000230389	ENSG00000113327	ENSG00000137968
	ENSG00000237105	ENSG00000113448	ENSG00000138078
	ENSG00000126264	ENSG00000113558	ENSG00000138193
	ENSG00000051108	ENSG00000113580	ENSG00000138411
	ENSG00000203814	ENSG00000113805	ENSG00000138650
	ENSG00000159399	ENSG00000114279	ENSG00000138688
	ENSG00000232126	ENSG00000114573	ENSG00000138741
	ENSG00000228964	ENSG00000114757	ENSG00000138757
	ENSG00000234745	ENSG00000114805	ENSG00000138759
	ENSG00000223532	ENSG00000114861	ENSG00000139083
	ENSG00000206450	ENSG00000114948	ENSG00000139116
	ENSG00000224608	ENSG00000115194	ENSG00000139154
	ENSG00000228299	ENSG00000115252	ENSG00000139364
	ENSG00000225691	ENSG00000115268	ENSG00000139436
	ENSG00000233841	ENSG00000115306	ENSG00000139767
	ENSG00000204525	ENSG00000115310	ENSG00000139915
	ENSG00000206435	ENSG00000115419	ENSG00000140015
	ENSG00000237022	ENSG00000115423	ENSG00000140396
	ENSG00000206452	ENSG00000115756	ENSG00000140470
	ENSG00000204257	ENSG00000115762	ENSG00000140538
	ENSG00000243215	ENSG00000116106	ENSG00000140600
	ENSG00000241394	ENSG00000116141	ENSG00000140743
	ENSG00000243189	ENSG00000116191	ENSG00000140945
	ENSG00000239463	ENSG00000116254	ENSG00000141367
	ENSG00000242361	ENSG00000116675	ENSG00000141404
	ENSG00000243719	ENSG00000116731	ENSG00000141447
	ENSG00000242685	ENSG00000117016	ENSG00000141576
	ENSG00000242092	ENSG00000117069	ENSG00000141639
	ENSG00000239329	ENSG00000117114	ENSG00000141837
	ENSG00000234154	ENSG00000117152	ENSG00000142192
	ENSG00000242574	ENSG00000117155	ENSG00000142408
	ENSG00000241296	ENSG00000117410	ENSG00000143153
	ENSG00000241674	ENSG00000117616	ENSG00000143469
	ENSG00000226264	ENSG00000117632	ENSG00000143473
	ENSG00000242386	ENSG00000118495	ENSG00000143502
	ENSG00000230141	ENSG00000118733	ENSG00000143797
	ENSG00000206292	ENSG00000118816	ENSG00000144218
	ENSG00000204252	ENSG00000118946	ENSG00000144227
	ENSG00000232962	ENSG00000118985	ENSG00000144229
	ENSG00000231558	ENSG00000119042	ENSG00000144278
	ENSG00000232957	ENSG00000119125	ENSG00000144285
	ENSG00000235744	ENSG00000119326	ENSG00000144290
	ENSG00000224103	ENSG00000119865	ENSG00000144331
	ENSG00000168384	ENSG00000119866	ENSG00000144339
	ENSG00000229685	ENSG00000120053	ENSG00000144355
	ENSG00000206291	ENSG00000120251	ENSG00000144366
	ENSG00000236177	ENSG00000120265	ENSG00000144451
	ENSG00000228163	ENSG00000120549	ENSG00000144460
	ENSG00000235844	ENSG00000120658	ENSG00000144583
	ENSG00000231389	ENSG00000120694	ENSG00000144619
	ENSG00000223793	ENSG00000120738	ENSG00000144642
	ENSG00000257473	ENSG00000120885	ENSG00000144724
	ENSG00000233192	ENSG00000120899	ENSG00000144847
	ENSG00000231526	ENSG00000121297	ENSG00000144868
	ENSG00000225103	ENSG00000121440	ENSG00000145147
	ENSG00000231823	ENSG00000121904	ENSG00000145242
	ENSG00000206301	ENSG00000122026	ENSG00000145349
	ENSG00000237541	ENSG00000122042	ENSG00000145416
	ENSG00000227993	ENSG00000122254	ENSG00000145428
	ENSG00000228987	ENSG00000122545	ENSG00000145495
	ENSG00000204287	ENSG00000122566	ENSG00000145687
	ENSG00000277263	ENSG00000122705	ENSG00000145715
	ENSG00000206308	ENSG00000122870	ENSG00000145725
	ENSG00000226260	ENSG00000122966	ENSG00000145730
	ENSG00000234794	ENSG00000123066	ENSG00000145808
	ENSG00000230726	ENSG00000123091	ENSG00000145824
	ENSG00000227357	ENSG00000123104	ENSG00000145864
	ENSG00000227826	ENSG00000123119	ENSG00000145920
	ENSG00000233904	ENSG00000123240	ENSG00000145934
	ENSG00000225201	ENSG00000123349	ENSG00000145990
	ENSG00000230254	ENSG00000123352	ENSG00000146352
	ENSG00000206493	ENSG00000123416	ENSG00000146416
	ENSG00000236632	ENSG00000123562	ENSG00000146469
	ENSG00000229252	ENSG00000123983	ENSG00000146555
	ENSG00000204592	ENSG00000124140	ENSG00000146648
	ENSG00000101294	ENSG00000124422	ENSG00000147010
	ENSG00000100292	ENSG00000124496	ENSG00000147416
	ENSG00000163106	ENSG00000124507	ENSG00000147421
	ENSG00000173083	ENSG00000124772	ENSG00000147481
	ENSG00000235941	ENSG00000124785	ENSG00000147571
	ENSG00000204389	ENSG00000124788	ENSG00000147724
	ENSG00000234475	ENSG00000124831	ENSG00000147862
	ENSG00000237724	ENSG00000125356	ENSG00000148053
	ENSG00000215328	ENSG00000125675	ENSG00000148082
	ENSG00000231555	ENSG00000125691	ENSG00000148090
	ENSG00000232804	ENSG00000125814	ENSG00000148123
	ENSG00000224501	ENSG00000125851	ENSG00000148219
	ENSG00000212866	ENSG00000125868	ENSG00000148408
	ENSG00000204388	ENSG00000126214	ENSG00000148516
	ENSG00000173110	ENSG00000127124	ENSG00000148948
	ENSG00000225217	ENSG00000127152	ENSG00000149084
	ENSG00000090339	ENSG00000127184	ENSG00000149177
	ENSG00000160223	ENSG00000127585	ENSG00000149256
	ENSG00000160888	ENSG00000127824	ENSG00000149294
	ENSG00000206478	ENSG00000128245	ENSG00000149571
	ENSG00000237155	ENSG00000128512	ENSG00000149925
	ENSG00000227231	ENSG00000128573	ENSG00000149972
	ENSG00000230128	ENSG00000128596	ENSG00000150275
	ENSG00000235030	ENSG00000128656	ENSG00000150347
	ENSG00000137331	ENSG00000128739	ENSG00000150394
	ENSG00000162783	ENSG00000128872	ENSG00000150995
	ENSG00000216490	ENSG00000128989	ENSG00000151025
	ENSG00000027697	ENSG00000129625	ENSG00000151067
	ENSG00000185811	ENSG00000130294	ENSG00000151090
	ENSG00000136634	ENSG00000130414	ENSG00000151136
	ENSG00000110324	ENSG00000130477	ENSG00000151229
	ENSG00000131724	ENSG00000130540	ENSG00000151276
	ENSG00000150782	ENSG00000130558	ENSG00000151320
	ENSG00000115008	ENSG00000130723	ENSG00000151322
	ENSG00000125538	ENSG00000130748	ENSG00000151466
	ENSG00000196083	ENSG00000131100	ENSG00000151474
	ENSG00000185291	ENSG00000131143	ENSG00000151490
	ENSG00000077238	ENSG00000131242	ENSG00000151572
	ENSG00000136244	ENSG00000131378	ENSG00000151623
	ENSG00000160712	ENSG00000131437	ENSG00000151746
	ENSG00000122641	ENSG00000131469	ENSG00000151789
	ENSG00000168918	ENSG00000131507	ENSG00000151812
	ENSG00000281614	ENSG00000131558	ENSG00000151917
	ENSG00000165458	ENSG00000131711	ENSG00000151952
	ENSG00000134070	ENSG00000131773	ENSG00000152092
	ENSG00000090376	ENSG00000132294	ENSG00000152127
	ENSG00000128604	ENSG00000132359	ENSG00000152208
	ENSG00000140968	ENSG00000132466	ENSG00000152217
	ENSG00000161638	ENSG00000132471	ENSG00000152377
	ENSG00000005844	ENSG00000132563	ENSG00000152578
	ENSG00000169896	ENSG00000132639	ENSG00000152583
	ENSG00000140678	ENSG00000132718	ENSG00000152767
	ENSG00000082781	ENSG00000132824	ENSG00000152910
	ENSG00000148841	ENSG00000132872	ENSG00000152932
	ENSG00000140044	ENSG00000132932	ENSG00000153253
	ENSG00000070495	ENSG00000132938	ENSG00000153820
	ENSG00000163376	ENSG00000133019	ENSG00000153823
	ENSG00000152315	ENSG00000133026	ENSG00000153956
	ENSG00000178695	ENSG00000133030	ENSG00000154027
	ENSG00000167977	ENSG00000133083	ENSG00000154096
	ENSG00000127528	ENSG00000133110	ENSG00000154122
	ENSG00000136826	ENSG00000133134	ENSG00000154127
	ENSG00000067082	ENSG00000133169	ENSG00000154162
	ENSG00000172578	ENSG00000133195	ENSG00000154217
	ENSG00000115919	ENSG00000133302	ENSG00000154229
	ENSG00000167613	ENSG00000133318	ENSG00000154240
	ENSG00000276053	ENSG00000133401	ENSG00000154277
	ENSG00000274110	ENSG00000133816	ENSG00000154310
	ENSG00000276163	ENSG00000133872	ENSG00000154556
	ENSG00000278154	ENSG00000133958	ENSG00000154654
	ENSG00000149357	ENSG00000134121	ENSG00000154655
	ENSG00000162511	ENSG00000134138	ENSG00000154678
	ENSG00000086730	ENSG00000134215	ENSG00000154917
	ENSG00000136167	ENSG00000134318	ENSG00000155052
	ENSG00000043462	ENSG00000134343	ENSG00000155093
	ENSG00000130164	ENSG00000134504	ENSG00000155506
	ENSG00000168961	ENSG00000134532	ENSG00000155511
	ENSG00000100600	ENSG00000134775	ENSG00000155657
	ENSG00000275290	ENSG00000134909	ENSG00000155897
	ENSG00000274000	ENSG00000134986	ENSG00000155966
	ENSG00000239998	ENSG00000135298	ENSG00000155974
	ENSG00000278634	ENSG00000135426	ENSG00000156076
	ENSG00000276452	ENSG00000135472	ENSG00000156103
	ENSG00000277134	ENSG00000135519	ENSG00000156110
	ENSG00000104972	ENSG00000135541	ENSG00000156113
	ENSG00000277807	ENSG00000135643	ENSG00000156218
	ENSG00000274669	ENSG00000135709	ENSG00000156273
	ENSG00000276042	ENSG00000135916	ENSG00000156298
	ENSG00000278279	ENSG00000135919	ENSG00000156299
	ENSG00000186818	ENSG00000135940	ENSG00000156395
	ENSG00000275730	ENSG00000135968	ENSG00000156642
	ENSG00000278555	ENSG00000136153	ENSG00000156687
	ENSG00000256977	ENSG00000136156	ENSG00000157005
	ENSG00000255874	ENSG00000136193	ENSG00000157064
	ENSG00000107798	ENSG00000136237	ENSG00000157103
	ENSG00000101670	ENSG00000136238	ENSG00000157152
	ENSG00000189067	ENSG00000136267	ENSG00000157168
	ENSG00000139679	ENSG00000136643	ENSG00000157193
	ENSG00000087253	ENSG00000136854	ENSG00000157388
	ENSG00000110031	ENSG00000136895	ENSG00000157404
	ENSG00000234514	ENSG00000136928	ENSG00000157445
	ENSG00000206433	ENSG00000136942	ENSG00000157542
	ENSG00000230791	ENSG00000137154	ENSG00000158258
	ENSG00000204482	ENSG00000137261	ENSG00000158321
	ENSG00000231048	ENSG00000137267	ENSG00000159164
	ENSG00000235915	ENSG00000137409	ENSG00000159788
	ENSG00000223465	ENSG00000137501	ENSG00000159842
	ENSG00000226182	ENSG00000137642	ENSG00000160014
	ENSG00000054219	ENSG00000137766	ENSG00000160209
	ENSG00000112799	ENSG00000137815	ENSG00000160460
	ENSG00000154589	ENSG00000137818	ENSG00000161082
	ENSG00000254087	ENSG00000137872	ENSG00000162105
	ENSG00000133800	ENSG00000137968	ENSG00000162374
	ENSG00000090382	ENSG00000138071	ENSG00000162378
	ENSG00000204103	ENSG00000138078	ENSG00000162545
	ENSG00000185022	ENSG00000138190	ENSG00000162631
	ENSG00000278608	ENSG00000138311	ENSG00000162687
	ENSG00000165072	ENSG00000138326	ENSG00000162804
	ENSG00000034152	ENSG00000138443	ENSG00000162849
	ENSG00000107968	ENSG00000138640	ENSG00000162989
	ENSG00000180611	ENSG00000138650	ENSG00000163032
	ENSG00000143384	ENSG00000138688	ENSG00000163046
	ENSG00000153208	ENSG00000138698	ENSG00000163288
	ENSG00000140406	ENSG00000138709	ENSG00000163328
	ENSG00000118855	ENSG00000138741	ENSG00000163399
	ENSG00000085871	ENSG00000138757	ENSG00000163536
	ENSG00000125457	ENSG00000138758	ENSG00000163618
	ENSG00000271605	ENSG00000138759	ENSG00000163629
	ENSG00000123342	ENSG00000138777	ENSG00000163630
	ENSG00000087245	ENSG00000138814	ENSG00000163637
	ENSG00000138722	ENSG00000139112	ENSG00000163644
	ENSG00000142961	ENSG00000139116	ENSG00000163873
	ENSG00000114487	ENSG00000139154	ENSG00000163947
	ENSG00000197629	ENSG00000139174	ENSG00000163995
	ENSG00000260314	ENSG00000139182	ENSG00000164076
	ENSG00000180992	ENSG00000139220	ENSG00000164100
	ENSG00000110079	ENSG00000139364	ENSG00000164114
	ENSG00000110077	ENSG00000139915	ENSG00000164176
	ENSG00000166927	ENSG00000139970	ENSG00000164197
	ENSG00000147065	ENSG00000139973	ENSG00000164418
	ENSG00000038945	ENSG00000140015	ENSG00000164512
	ENSG00000065911	ENSG00000140319	ENSG00000164588
	ENSG00000163719	ENSG00000140416	ENSG00000164597
	ENSG00000183486	ENSG00000140470	ENSG00000164742
	ENSG00000136997	ENSG00000140538	ENSG00000164796
	ENSG00000172936	ENSG00000140563	ENSG00000164830
	ENSG00000101608	ENSG00000140945	ENSG00000164946
	ENSG00000092841	ENSG00000141367	ENSG00000165061
	ENSG00000007944	ENSG00000141404	ENSG00000165084
	ENSG00000138119	ENSG00000141576	ENSG00000165238
	ENSG00000198951	ENSG00000141639	ENSG00000165246
	ENSG00000116701	ENSG00000141668	ENSG00000165338
	ENSG00000123338	ENSG00000141837	ENSG00000165379
	ENSG00000129559	ENSG00000142168	ENSG00000165434
	ENSG00000111859	ENSG00000142185	ENSG00000165443
	ENSG00000234343	ENSG00000142192	ENSG00000165495
	ENSG00000184494	ENSG00000142408	ENSG00000165966
	ENSG00000228691	ENSG00000142541	ENSG00000165973
	ENSG00000234846	ENSG00000142937	ENSG00000165995
	ENSG00000227315	ENSG00000143013	ENSG00000166006
	ENSG00000204386	ENSG00000143153	ENSG00000166342
	ENSG00000227129	ENSG00000143164	ENSG00000166448
	ENSG00000223957	ENSG00000143195	ENSG00000166501
	ENSG00000165030	ENSG00000143198	ENSG00000166598
	ENSG00000109320	ENSG00000143420	ENSG00000166619
	ENSG00000100906	ENSG00000143473	ENSG00000166780
	ENSG00000167604	ENSG00000143502	ENSG00000166833
	ENSG00000146232	ENSG00000143761	ENSG00000166848
	ENSG00000144802	ENSG00000143774	ENSG00000166862
	ENSG00000167034	ENSG00000143797	ENSG00000166863
	ENSG00000140853	ENSG00000143850	ENSG00000166913
	ENSG00000162711	ENSG00000143947	ENSG00000166922
	ENSG00000160505	ENSG00000144218	ENSG00000166963
	ENSG00000123358	ENSG00000144285	ENSG00000167549
	ENSG00000153234	ENSG00000144290	ENSG00000167552
	ENSG00000119508	ENSG00000144331	ENSG00000167654
	ENSG00000089127	ENSG00000144339	ENSG00000168032
	ENSG00000162745	ENSG00000144366	ENSG00000168172
	ENSG00000116774	ENSG00000144406	ENSG00000168243
	ENSG00000173391	ENSG00000144451	ENSG00000168702
	ENSG00000123353	ENSG00000144460	ENSG00000168830
	ENSG00000165312	ENSG00000144560	ENSG00000168843
	ENSG00000169313	ENSG00000144619	ENSG00000168916
	ENSG00000181631	ENSG00000144677	ENSG00000168952
	ENSG00000076641	ENSG00000144711	ENSG00000168959
	ENSG00000137819	ENSG00000144713	ENSG00000168993
	ENSG00000173200	ENSG00000144724	ENSG00000169116
	ENSG00000138964	ENSG00000144746	ENSG00000169122
	ENSG00000113555	ENSG00000144834	ENSG00000169213
	ENSG00000197646	ENSG00000144868	ENSG00000169282
	ENSG00000100311	ENSG00000144893	ENSG00000169306
	ENSG00000004799	ENSG00000144959	ENSG00000169519
	ENSG00000197329	ENSG00000145087	ENSG00000169554
	ENSG00000123349	ENSG00000145147	ENSG00000169641
	ENSG00000108518	ENSG00000145242	ENSG00000169760
	ENSG00000116273	ENSG00000145335	ENSG00000169851
	ENSG00000103335	ENSG00000145349	ENSG00000169855
	ENSG00000155629	ENSG00000145416	ENSG00000169902
	ENSG00000105851	ENSG00000145495	ENSG00000169933
	ENSG00000141506	ENSG00000145592	ENSG00000170011
	ENSG00000085514	ENSG00000145675	ENSG00000170017
	ENSG00000137193	ENSG00000145687	ENSG00000170153
	ENSG00000116711	ENSG00000145730	ENSG00000170396
	ENSG00000122861	ENSG00000145734	ENSG00000170456
	ENSG00000011422	ENSG00000145808	ENSG00000170485
	ENSG00000121316	ENSG00000145819	ENSG00000170500
	ENSG00000137841	ENSG00000145860	ENSG00000170579
	ENSG00000197943	ENSG00000145864	ENSG00000170624
	ENSG00000115956	ENSG00000145920	ENSG00000170873
	ENSG00000241839	ENSG00000145934	ENSG00000170962
	ENSG00000147872	ENSG00000145982	ENSG00000171094
	ENSG00000173846	ENSG00000145990	ENSG00000171132
	ENSG00000188313	ENSG00000146090	ENSG00000171189
	ENSG00000130300	ENSG00000146147	ENSG00000171208
	ENSG00000141682	ENSG00000146416	ENSG00000171310
	ENSG00000198805	ENSG00000146555	ENSG00000171385
	ENSG00000166794	ENSG00000147202	ENSG00000171408
	ENSG00000108179	ENSG00000147246	ENSG00000171444
	ENSG00000164088	ENSG00000147408	ENSG00000171587
	ENSG00000087074	ENSG00000147416	ENSG00000171723
	ENSG00000158615	ENSG00000147481	ENSG00000171735
	ENSG00000234000	ENSG00000147526	ENSG00000171791
	ENSG00000236428	ENSG00000147642	ENSG00000171843
	ENSG00000230341	ENSG00000147862	ENSG00000171867
	ENSG00000206485	ENSG00000148053	ENSG00000171914
	ENSG00000225060	ENSG00000148082	ENSG00000171951
	ENSG00000146112	ENSG00000148219	ENSG00000172137
	ENSG00000231247	ENSG00000148408	ENSG00000172260
	ENSG00000229998	ENSG00000148660	ENSG00000172264
	ENSG00000173281	ENSG00000148798	ENSG00000172292
	ENSG00000057657	ENSG00000148948	ENSG00000172348
	ENSG00000027075	ENSG00000149091	ENSG00000172379
	ENSG00000135378	ENSG00000149256	ENSG00000172461
	ENSG00000230669	ENSG00000149269	ENSG00000172915
	ENSG00000204264	ENSG00000149403	ENSG00000172985
	ENSG00000235715	ENSG00000149557	ENSG00000172987
	ENSG00000236443	ENSG00000149571	ENSG00000173114
	ENSG00000230034	ENSG00000149654	ENSG00000173258
	ENSG00000226201	ENSG00000149925	ENSG00000173406
	ENSG00000231631	ENSG00000149970	ENSG00000173482
	ENSG00000206298	ENSG00000149972	ENSG00000173611
	ENSG00000240065	ENSG00000150394	ENSG00000173905
	ENSG00000242711	ENSG00000150627	ENSG00000174453
	ENSG00000240508	ENSG00000150672	ENSG00000174469
	ENSG00000240118	ENSG00000150991	ENSG00000174473
	ENSG00000243958	ENSG00000150995	ENSG00000174482
	ENSG00000243067	ENSG00000151025	ENSG00000174501
	ENSG00000243594	ENSG00000151067	ENSG00000174938
	ENSG00000239836	ENSG00000151090	ENSG00000175161
	ENSG00000092010	ENSG00000151229	ENSG00000175175
	ENSG00000100911	ENSG00000151276	ENSG00000175344
	ENSG00000169403	ENSG00000151338	ENSG00000175352
	ENSG00000011304	ENSG00000151468	ENSG00000175471
	ENSG00000171522	ENSG00000151474	ENSG00000175497
	ENSG00000095303	ENSG00000151490	ENSG00000176165
	ENSG00000073756	ENSG00000151623	ENSG00000176204
	ENSG00000187514	ENSG00000151690	ENSG00000176406
	ENSG00000111679	ENSG00000151692	ENSG00000176454
	ENSG00000081237	ENSG00000151746	ENSG00000176463
	ENSG00000262418	ENSG00000151789	ENSG00000176728
	ENSG00000168994	ENSG00000151834	ENSG00000176884
	ENSG00000139832	ENSG00000151952	ENSG00000177103
	ENSG00000118508	ENSG00000152034	ENSG00000177182
	ENSG00000109113	ENSG00000152102	ENSG00000177189
	ENSG00000138670	ENSG00000152127	ENSG00000177570
	ENSG00000171777	ENSG00000152154	ENSG00000177679
	ENSG00000122035	ENSG00000152214	ENSG00000178177
	ENSG00000068028	ENSG00000152217	ENSG00000178538
	ENSG00000101265	ENSG00000152377	ENSG00000178568
	ENSG00000266094	ENSG00000152402	ENSG00000178573
	ENSG00000163694	ENSG00000152413	ENSG00000178662
	ENSG00000162924	ENSG00000152527	ENSG00000179104
	ENSG00000104856	ENSG00000152578	ENSG00000179222
	ENSG00000049541	ENSG00000152583	ENSG00000179242
	ENSG00000090104	ENSG00000152767	ENSG00000179603
	ENSG00000148908	ENSG00000152795	ENSG00000179915
	ENSG00000116741	ENSG00000152894	ENSG00000180287
	ENSG00000168421	ENSG00000152931	ENSG00000180998
	ENSG00000150977	ENSG00000152954	ENSG00000181195
	ENSG00000129538	ENSG00000153233	ENSG00000181234
	ENSG00000169385	ENSG00000153234	ENSG00000181804
	ENSG00000169413	ENSG00000153250	ENSG00000182050
	ENSG00000219200	ENSG00000153253	ENSG00000182132
	ENSG00000026297	ENSG00000153317	ENSG00000182168
	ENSG00000133874	ENSG00000153558	ENSG00000182197
	ENSG00000137393	ENSG00000153707	ENSG00000182256
	ENSG00000163162	ENSG00000153823	ENSG00000182287
	ENSG00000108523	ENSG00000153956	ENSG00000182348
	ENSG00000102218	ENSG00000154027	ENSG00000182389
	ENSG00000142676	ENSG00000154096	ENSG00000182463
	ENSG00000265681	ENSG00000154134	ENSG00000182621
	ENSG00000063177	ENSG00000154146	ENSG00000182674
	ENSG00000125691	ENSG00000154162	ENSG00000182732
	ENSG00000162244	ENSG00000154237	ENSG00000182771
	ENSG00000156482	ENSG00000154240	ENSG00000182836
	ENSG00000197756	ENSG00000154277	ENSG00000182901
	ENSG00000142534	ENSG00000154556	ENSG00000183023
	ENSG00000112306	ENSG00000154654	ENSG00000183036
	ENSG00000164587	ENSG00000154678	ENSG00000183044
	ENSG00000134419	ENSG00000154822	ENSG00000183098
	ENSG00000105193	ENSG00000154917	ENSG00000183117
	ENSG00000217527	ENSG00000154975	ENSG00000183166
	ENSG00000182774	ENSG00000155052	ENSG00000183454
	ENSG00000278229	ENSG00000155093	ENSG00000183580
	ENSG00000226225	ENSG00000155313	ENSG00000183696
	ENSG00000223367	ENSG00000155511	ENSG00000183715
	ENSG00000096150	ENSG00000155816	ENSG00000183775
	ENSG00000227794	ENSG00000155886	ENSG00000184009
	ENSG00000231500	ENSG00000155903	ENSG00000184156
	ENSG00000235650	ENSG00000155974	ENSG00000184205
	ENSG00000008988	ENSG00000155980	ENSG00000184304
	ENSG00000142937	ENSG00000156103	ENSG00000184305
	ENSG00000159216	ENSG00000156113	ENSG00000184368
	ENSG00000163191	ENSG00000156298	ENSG00000184588
	ENSG00000155307	ENSG00000156395	ENSG00000184611
	ENSG00000122122	ENSG00000156467	ENSG00000184838
	ENSG00000130066	ENSG00000156564	ENSG00000184905
	ENSG00000140497	ENSG00000156642	ENSG00000185008
	ENSG00000074660	ENSG00000156687	ENSG00000185052
	ENSG00000276336	ENSG00000156976	ENSG00000185053
	ENSG00000161929	ENSG00000157087	ENSG00000185070
	ENSG00000006747	ENSG00000157152	ENSG00000185305
	ENSG00000132432	ENSG00000157168	ENSG00000185352
	ENSG00000188404	ENSG00000157216	ENSG00000185420
	ENSG00000110876	ENSG00000157445	ENSG00000185532
	ENSG00000197249	ENSG00000157470	ENSG00000185551
	ENSG00000277377	ENSG00000157542	ENSG00000185565
	ENSG00000170542	ENSG00000157557	ENSG00000185666
	ENSG00000106366	ENSG00000157680	ENSG00000185736
	ENSG00000197019	ENSG00000157764	ENSG00000185737
	ENSG00000130766	ENSG00000157782	ENSG00000185760
	ENSG00000143368	ENSG00000158089	ENSG00000185774
	ENSG00000213064	ENSG00000158258	ENSG00000185942
	ENSG00000156398	ENSG00000158321	ENSG00000185946
	ENSG00000118515	ENSG00000158445	ENSG00000186310
	ENSG00000111252	ENSG00000158560	ENSG00000186314
	ENSG00000160691	ENSG00000158856	ENSG00000186472
	ENSG00000176974	ENSG00000158864	ENSG00000186479
	ENSG00000088827	ENSG00000159082	ENSG00000186487
	ENSG00000142512	ENSG00000159164	ENSG00000186732
	ENSG00000254415	ENSG00000159733	ENSG00000186952
	ENSG00000105501	ENSG00000159788	ENSG00000187094
	ENSG00000105366	ENSG00000159842	ENSG00000187109
	ENSG00000129450	ENSG00000160014	ENSG00000187323
	ENSG00000142178	ENSG00000160145	ENSG00000187398
	ENSG00000155926	ENSG00000160305	ENSG00000187416
	ENSG00000100652	ENSG00000161048	ENSG00000187672
	ENSG00000018280	ENSG00000161082	ENSG00000187730
	ENSG00000105281	ENSG00000162105	ENSG00000187957
	ENSG00000147454	ENSG00000162374	ENSG00000188042
	ENSG00000059804	ENSG00000162545	ENSG00000188158
	ENSG00000142583	ENSG00000162631	ENSG00000188517
	ENSG00000143570	ENSG00000162670	ENSG00000188559
	ENSG00000169241	ENSG00000162687	ENSG00000188730
	ENSG00000155465	ENSG00000162694	ENSG00000188803
	ENSG00000137491	ENSG00000162706	ENSG00000188994
	ENSG00000084070	ENSG00000162734	ENSG00000189043
	ENSG00000232956	ENSG00000162804	ENSG00000189056
	ENSG00000242125	ENSG00000162817	ENSG00000189108
	ENSG00000170677	ENSG00000163032	ENSG00000189337
	ENSG00000137642	ENSG00000163046	ENSG00000196090
	ENSG00000077327	ENSG00000163288	ENSG00000196104
	ENSG00000118785	ENSG00000163399	ENSG00000196141
	ENSG00000164056	ENSG00000163491	ENSG00000196199
	ENSG00000136158	ENSG00000163536	ENSG00000196218
	ENSG00000172296	ENSG00000163590	ENSG00000196277
	ENSG00000266028	ENSG00000163596	ENSG00000196284
	ENSG00000122862	ENSG00000163618	ENSG00000196376
	ENSG00000008513	ENSG00000163625	ENSG00000196405
	ENSG00000073849	ENSG00000163629	ENSG00000196482
	ENSG00000164211	ENSG00000163630	ENSG00000196526
	ENSG00000130052	ENSG00000163637	ENSG00000196628
	ENSG00000072786	ENSG00000163873	ENSG00000196712
	ENSG00000081320	ENSG00000163995	ENSG00000196730
	ENSG00000135604	ENSG00000164061	ENSG00000196782
	ENSG00000103496	ENSG00000164076	ENSG00000196876
	ENSG00000198829	ENSG00000164100	ENSG00000196935
	ENSG00000157303	ENSG00000164112	ENSG00000197106
	ENSG00000165025	ENSG00000164114	ENSG00000197147
	ENSG00000166317	ENSG00000164402	ENSG00000197442
	ENSG00000164674	ENSG00000164506	ENSG00000197548
	ENSG00000164691	ENSG00000164587	ENSG00000197555
	ENSG00000158710	ENSG00000164588	ENSG00000197694
	ENSG00000162367	ENSG00000164619	ENSG00000197756
	ENSG00000145979	ENSG00000164684	ENSG00000197872
	ENSG00000059377	ENSG00000164715	ENSG00000198010
	ENSG00000129566	ENSG00000164733	ENSG00000198108
	ENSG00000135269	ENSG00000164741	ENSG00000198162
	ENSG00000120708	ENSG00000164742	ENSG00000198216
	ENSG00000106799	ENSG00000164796	ENSG00000198586
	ENSG00000163513	ENSG00000164830	ENSG00000198597
	ENSG00000177426	ENSG00000164919	ENSG00000198626
	ENSG00000178726	ENSG00000164924	ENSG00000198673
	ENSG00000111602	ENSG00000164929	ENSG00000198739
	ENSG00000137076	ENSG00000164951	ENSG00000198785
	ENSG00000174125	ENSG00000165023	ENSG00000198794
	ENSG00000174123	ENSG00000165061	ENSG00000198797
	ENSG00000137462	ENSG00000165084	ENSG00000198825
	ENSG00000164342	ENSG00000165119	ENSG00000198838
	ENSG00000174130	ENSG00000165209	ENSG00000198846
	ENSG00000196664	ENSG00000165246	ENSG00000198947
	ENSG00000135926	ENSG00000165323	ENSG00000198961
	ENSG00000057704	ENSG00000165379	ENSG00000204103
	ENSG00000184988	ENSG00000165434	ENSG00000204262
	ENSG00000179029	ENSG00000165495	ENSG00000204681
	ENSG00000183160	ENSG00000165678	ENSG00000204764
	ENSG00000121895	ENSG00000165868	ENSG00000205542
	ENSG00000184584	ENSG00000165943	ENSG00000205726
	ENSG00000002933	ENSG00000165959	ENSG00000206052
	ENSG00000106565	ENSG00000165966	ENSG00000206120
	ENSG00000148483	ENSG00000165973	ENSG00000206466
	ENSG00000034510	ENSG00000166006	ENSG00000206511
	ENSG00000205542	ENSG00000166165	ENSG00000206579
	ENSG00000206439	ENSG00000166206	ENSG00000214548
	ENSG00000232810	ENSG00000166257	ENSG00000214595
	ENSG00000228321	ENSG00000166313	ENSG00000215386
	ENSG00000204490	ENSG00000166326	ENSG00000218336
	ENSG00000223952	ENSG00000166342	ENSG00000219438
	ENSG00000230108	ENSG00000166448	ENSG00000221866
	ENSG00000228978	ENSG00000166501	ENSG00000221890
	ENSG00000228849	ENSG00000166598	ENSG00000224078
	ENSG00000118503	ENSG00000166619	ENSG00000225746
	ENSG00000163154	ENSG00000166780	ENSG00000225783
	ENSG00000183578	ENSG00000166848	ENSG00000228956
	ENSG00000120889	ENSG00000166913	ENSG00000229989
	ENSG00000173530	ENSG00000166922	ENSG00000231160
	ENSG00000028137	ENSG00000166963	ENSG00000231764
	ENSG00000120337	ENSG00000166974	ENSG00000231889
	ENSG00000106952	ENSG00000167232	ENSG00000232569
	ENSG00000186283	ENSG00000167526	ENSG00000232632
	ENSG00000141510	ENSG00000167549	ENSG00000233452
	ENSG00000133112	ENSG00000167552	ENSG00000233723
	ENSG00000124731	ENSG00000167654	ENSG00000234965
	ENSG00000173334	ENSG00000167702	ENSG00000235244
	ENSG00000132274	ENSG00000167792	ENSG00000237051
	ENSG00000237071	ENSG00000167996	ENSG00000237112
	ENSG00000215641	ENSG00000168036	ENSG00000237187
	ENSG00000237462	ENSG00000168159	ENSG00000237298
	ENSG00000204713	ENSG00000168234	ENSG00000237515
	ENSG00000229006	ENSG00000168280	ENSG00000240694
	ENSG00000234495	ENSG00000168490	ENSG00000241684
	ENSG00000233948	ENSG00000168702	ENSG00000242808
	ENSG00000258659	ENSG00000168830	ENSG00000244128
	ENSG00000112343	ENSG00000168904	ENSG00000244694
	ENSG00000011600	ENSG00000168952	ENSG00000245526
	ENSG00000134882	ENSG00000168959	ENSG00000245532
	ENSG00000150991	ENSG00000168993	ENSG00000245832
	ENSG00000175567	ENSG00000169032	ENSG00000247556
	ENSG00000118640	ENSG00000169116	ENSG00000247809
	ENSG00000125753	ENSG00000169181	ENSG00000248049
	ENSG00000141968	ENSG00000169213	ENSG00000248441
	ENSG00000155659	ENSG00000169507	ENSG00000248905
	ENSG00000158195	ENSG00000169567	ENSG00000249853
	ENSG00000128815	ENSG00000169744	ENSG00000253230
	ENSG00000116455	ENSG00000169760	ENSG00000259905
	ENSG00000105875	ENSG00000169783	ENSG00000260230
	ENSG00000100219	ENSG00000169851	ENSG00000261115
	ENSG00000168334	ENSG00000169902	ENSG00000262139
	ENSG00000128016	ENSG00000169933	ENSG00000262801
	ENSG00000171940	ENSG00000169946	ENSG00000264364
	ENSG00000165244	ENSG00000170011	ENSG00000269821
	ENSG00000137757	ENSG00000170017	ENSG00000273079
	ENSG00000181374	ENSG00000170027	ENSG00000273564
	ENSG00000275385	ENSG00000170035	ENSG00000273761
	ENSG00000108688	ENSG00000170145	ENSG00000274161
	ENSG00000121807	ENSG00000170315	ENSG00000274665
	ENSG00000257390	ENSG00000170381	ENSG00000275482
	ENSG00000259075	ENSG00000170382	ENSG00000276016
	ENSG00000167618	ENSG00000170390	ENSG00000276262
	ENSG00000170298	ENSG00000170396	ENSG00000276497
	ENSG00000248672	ENSG00000170485	ENSG00000276539
	ENSG00000214787	ENSG00000170500	ENSG00000277564
	ENSG00000157601	ENSG00000170558	ENSG00000277614
	ENSG00000121716	ENSG00000170579	ENSG00000278174
	ENSG00000275993	ENSG00000170624	ENSG00000278728
	ENSG00000173262	ENSG00000170921	ENSG00000278741
	ENSG00000260170	ENSG00000171004	ENSG00000278823
	ENSG00000171943	ENSG00000171044	ENSG00000280641
	ENSG00000104689	ENSG00000171132	ENSG00000280873
	ENSG00000171246	ENSG00000281216
	ENSG00000171368	ENSG00000281758
	ENSG00000171385	ENSG00000281931
	ENSG00000171408	ENSG00000282103
	ENSG00000171435	ENSG00000282110
	ENSG00000171502	ENSG00000282152
	ENSG00000171509	ENSG00000282185
	ENSG00000171587	ENSG00000282318
	ENSG00000171603	ENSG00000282513
	ENSG00000171617	ENSG00000282830
	ENSG00000171714	ENSG00000282848
	ENSG00000171735	ENSG00000282956
	ENSG00000171843	ENSG00000282972
	ENSG00000171862	ENSG00000282974
	ENSG00000171867	ENSG00000283154
	ENSG00000171914	ENSG00000283530
	ENSG00000171951	ENSG00000283777
	ENSG00000172020	ENSG00000283965
	ENSG00000172260	ENSG00000284096
	ENSG00000172264	ENSG00000284369
	ENSG00000172292	ENSG00000284780
	ENSG00000172348	ENSG00000284859
	ENSG00000172379	ENSG00000285137
	ENSG00000172403	ENSG00000285479
	ENSG00000172461
	ENSG00000172572
	ENSG00000172575
	ENSG00000172613
	ENSG00000172673
	ENSG00000172757
	ENSG00000172809
	ENSG00000172915
	ENSG00000172985
	ENSG00000172987
	ENSG00000172995
	ENSG00000173258
	ENSG00000173320
	ENSG00000173406
	ENSG00000173611
	ENSG00000173660
	ENSG00000173715
	ENSG00000173726
	ENSG00000173812
	ENSG00000173852
	ENSG00000174145
	ENSG00000174437
	ENSG00000174453
	ENSG00000174469
	ENSG00000174482
	ENSG00000174684
	ENSG00000174748
	ENSG00000174938
	ENSG00000175175
	ENSG00000175265
	ENSG00000175426
	ENSG00000175471
	ENSG00000175497
	ENSG00000175745
	ENSG00000175764
	ENSG00000175866
	ENSG00000175874
	ENSG00000176171
	ENSG00000176204
	ENSG00000176406
	ENSG00000176454
	ENSG00000176533
	ENSG00000176749
	ENSG00000176788
	ENSG00000176884
	ENSG00000177103
	ENSG00000177301
	ENSG00000177511
	ENSG00000177570
	ENSG00000177600
	ENSG00000177679
	ENSG00000177954
	ENSG00000178662
	ENSG00000178719
	ENSG00000179456
	ENSG00000179603
	ENSG00000180287
	ENSG00000180354
	ENSG00000181072
	ENSG00000182050
	ENSG00000182132
	ENSG00000182168
	ENSG00000182197
	ENSG00000182220
	ENSG00000182230
	ENSG00000182256
	ENSG00000182348
	ENSG00000182389
	ENSG00000182463
	ENSG00000182601
	ENSG00000182621
	ENSG00000182674
	ENSG00000182732
	ENSG00000182836
	ENSG00000182901
	ENSG00000183023
	ENSG00000183036
	ENSG00000183049
	ENSG00000183098
	ENSG00000183117
	ENSG00000183454
	ENSG00000183662
	ENSG00000183715
	ENSG00000183775
	ENSG00000183780
	ENSG00000183783
	ENSG00000183826
	ENSG00000183960
	ENSG00000184009
	ENSG00000184156
	ENSG00000184205
	ENSG00000184226
	ENSG00000184304
	ENSG00000184305
	ENSG00000184347
	ENSG00000184349
	ENSG00000184368
	ENSG00000184524
	ENSG00000184611
	ENSG00000184613
	ENSG00000184672
	ENSG00000184792
	ENSG00000184838
	ENSG00000184905
	ENSG00000184985
	ENSG00000184999
	ENSG00000185008
	ENSG00000185046
	ENSG00000185052
	ENSG00000185070
	ENSG00000185305
	ENSG00000185352
	ENSG00000185518
	ENSG00000185532
	ENSG00000185565
	ENSG00000185630
	ENSG00000185666
	ENSG00000185737
	ENSG00000185742
	ENSG00000185760
	ENSG00000185774
	ENSG00000185787
	ENSG00000185818
	ENSG00000186094
	ENSG00000186231
	ENSG00000186260
	ENSG00000186310
	ENSG00000186409
	ENSG00000186462
	ENSG00000186469
	ENSG00000186472
	ENSG00000186481
	ENSG00000186487
	ENSG00000186642
	ENSG00000186952
	ENSG00000187094
	ENSG00000187109
	ENSG00000187122
	ENSG00000187189
	ENSG00000187240
	ENSG00000187323
	ENSG00000187391
	ENSG00000187398
	ENSG00000187416
	ENSG00000187672
	ENSG00000187730
	ENSG00000188042
	ENSG00000188191
	ENSG00000188352
	ENSG00000188580
	ENSG00000188906
	ENSG00000189043
	ENSG00000189108
	ENSG00000189212
	ENSG00000189241
	ENSG00000196090
	ENSG00000196141
	ENSG00000196220
	ENSG00000196227
	ENSG00000196262
	ENSG00000196277
	ENSG00000196353
	ENSG00000196358
	ENSG00000196376
	ENSG00000196405
	ENSG00000196569
	ENSG00000196730
	ENSG00000196872
	ENSG00000196876
	ENSG00000196912
	ENSG00000196950
	ENSG00000197085
	ENSG00000197102
	ENSG00000197106
	ENSG00000197147
	ENSG00000197442
	ENSG00000197457
	ENSG00000197535
	ENSG00000197555
	ENSG00000197746
	ENSG00000197756
	ENSG00000197872
	ENSG00000197969
	ENSG00000198010
	ENSG00000198034
	ENSG00000198053
	ENSG00000198108
	ENSG00000198162
	ENSG00000198216
	ENSG00000198513
	ENSG00000198561
	ENSG00000198586
	ENSG00000198626
	ENSG00000198668
	ENSG00000198673
	ENSG00000198739
	ENSG00000198785
	ENSG00000198794
	ENSG00000198797
	ENSG00000198822
	ENSG00000198825
	ENSG00000198838
	ENSG00000198846
	ENSG00000198919
	ENSG00000198947
	ENSG00000198961
	ENSG00000198963
	ENSG00000203879
	ENSG00000203930
	ENSG00000204262
	ENSG00000204442
	ENSG00000204764
	ENSG00000205542
	ENSG00000206052
	ENSG00000206120
	ENSG00000206579
	ENSG00000214548
	ENSG00000214595
	ENSG00000215252
	ENSG00000216863
	ENSG00000218336
	ENSG00000221866
	ENSG00000221890
	ENSG00000223367
	ENSG00000224078
	ENSG00000225206
	ENSG00000225746
	ENSG00000225783
	ENSG00000226225
	ENSG00000227794
	ENSG00000228956
	ENSG00000230590
	ENSG00000231500
	ENSG00000231721
	ENSG00000233452
	ENSG00000233723
	ENSG00000233927
	ENSG00000234423
	ENSG00000235244
	ENSG00000235531
	ENSG00000235650
	ENSG00000236451
	ENSG00000236922
	ENSG00000237187
	ENSG00000237515
	ENSG00000237517
	ENSG00000240694
	ENSG00000241278
	ENSG00000241973
	ENSG00000244128
	ENSG00000244405
	ENSG00000244694
	ENSG00000247556
	ENSG00000248049
	ENSG00000248527
	ENSG00000248905
	ENSG00000249853
	ENSG00000253719
	ENSG00000254377
	ENSG00000255302
	ENSG00000255733
	ENSG00000256193
	ENSG00000257923
	ENSG00000260230
	ENSG00000260372
	ENSG00000261115
	ENSG00000262655
	ENSG00000262943
	ENSG00000263878
	ENSG00000264364
	ENSG00000272325
	ENSG00000273079
	ENSG00000273564
	ENSG00000273761
	ENSG00000273873
	ENSG00000273993
	ENSG00000274161
	ENSG00000274474
	ENSG00000274803
	ENSG00000274958
	ENSG00000275122
	ENSG00000275482
	ENSG00000275723
	ENSG00000276016
	ENSG00000276262
	ENSG00000276416
	ENSG00000276495
	ENSG00000276644
	ENSG00000276734
	ENSG00000276781
	ENSG00000277564
	ENSG00000277586
	ENSG00000277614
	ENSG00000278174
	ENSG00000278268
	ENSG00000278728
	ENSG00000278741
	ENSG00000278823
	ENSG00000281131
	ENSG00000281151
	ENSG00000281434
	ENSG00000281758
	ENSG00000281931
	ENSG00000282103
	ENSG00000282110
	ENSG00000282152
	ENSG00000282185
	ENSG00000282291
	ENSG00000282318
	ENSG00000282513
	ENSG00000282833
	ENSG00000282848
	ENSG00000282908
	ENSG00000282932
	ENSG00000282956
	ENSG00000283154
	ENSG00000283406
	ENSG00000283447
	ENSG00000283530
	ENSG00000283922
	ENSG00000283965
	ENSG00000284017
	ENSG00000284096
	ENSG00000284792
	ENSG00000285137
	ENSG00000285189
	ENSG00000285265
	ENSG00000285395
	ENSG00000285426
	ENSG00000285479

## Sheet: Mouse.geneLists
SingleCell_Linnarsson_Astrocyte	SingleCell_Linnarsson_Chor.Endo.Epen.Epit	SingleCell_Linnarsson_Microglia	SingleCell_Linnarsson_Neuron	SingleCell_Linnarsson_Oligodendrocyte.OPC	Sorted_Cahoy_Astrocyte	Sorted_Cahoy_Neuron	Sorted_Cahoy_Oligodendrocyte	Coexpression_Miller_Coexpression_Miller_Oligo.greyMod	Coexpression_Miller_Coexpression_Miller_Astrocyte.magentaMod	Coexpression_Miller_Coexpression_Miller_Neuron.pinkMod	Coexpression_Miller_Coexpression_Miller_Neuron.tanMod	Sorted_Zhang_Astrocyte	Sorted_Zhang_Endothelial	Sorted_Zhang_Microglia	Sorted_Zhang_Neuron	Sorted_Zhang_Oligodendrocyte
ENSMUSG00000002985	ENSMUSG00000036256	ENSMUSG00000021665	ENSMUSG00000021268	ENSMUSG00000037625	ENSMUSG00000026227	ENSMUSG00000020083	ENSMUSG00000100147	ENSMUSG00000022425	ENSMUSG00000021250	ENSMUSG00000025351	ENSMUSG00000035864	ENSMUSG00000030111	ENSMUSG00000037358	ENSMUSG00000041707	ENSMUSG00000040412	ENSMUSG00000100147
ENSMUSG00000007097	ENSMUSG00000041378	ENSMUSG00000038642	ENSMUSG00000044349	ENSMUSG00000031425	ENSMUSG00000099696	ENSMUSG00000026090	ENSMUSG00000074217	ENSMUSG00000061808	ENSMUSG00000023034	ENSMUSG00000023964	ENSMUSG00000062098	ENSMUSG00000025911	ENSMUSG00000048489	ENSMUSG00000025573	ENSMUSG00000031376	ENSMUSG00000006403
ENSMUSG00000017390	ENSMUSG00000018593	ENSMUSG00000036887	ENSMUSG00000027273	ENSMUSG00000006782	ENSMUSG00000086996	ENSMUSG00000087022	ENSMUSG00000091475	ENSMUSG00000058488	ENSMUSG00000019960	ENSMUSG00000033061	ENSMUSG00000010803	ENSMUSG00000018500	ENSMUSG00000040584	ENSMUSG00000041797	ENSMUSG00000000861	ENSMUSG00000020604
ENSMUSG00000005089	ENSMUSG00000031239	ENSMUSG00000036905	ENSMUSG00000026576	ENSMUSG00000032517	ENSMUSG00000055782	ENSMUSG00000110249	ENSMUSG00000041605	ENSMUSG00000026579	ENSMUSG00000024190	ENSMUSG00000053093	ENSMUSG00000018548	ENSMUSG00000030088	ENSMUSG00000030834	ENSMUSG00000020865	ENSMUSG00000025128	ENSMUSG00000020774
ENSMUSG00000031765	ENSMUSG00000026678	ENSMUSG00000036353	ENSMUSG00000034891	ENSMUSG00000076439	ENSMUSG00000036880	ENSMUSG00000057715	ENSMUSG00000092210	ENSMUSG00000001827	ENSMUSG00000038418	ENSMUSG00000045534	ENSMUSG00000020366	ENSMUSG00000024411	ENSMUSG00000030249	ENSMUSG00000000562	ENSMUSG00000010066	ENSMUSG00000040605
ENSMUSG00000029309	ENSMUSG00000029648	ENSMUSG00000036896	ENSMUSG00000035864	ENSMUSG00000036634	ENSMUSG00000034853	ENSMUSG00000084890	ENSMUSG00000006403	ENSMUSG00000029467	ENSMUSG00000019916	ENSMUSG00000023367	ENSMUSG00000020436	ENSMUSG00000032204	ENSMUSG00000035948	ENSMUSG00000024397	ENSMUSG00000021991	ENSMUSG00000032033
ENSMUSG00000031762	ENSMUSG00000079018	ENSMUSG00000030579	ENSMUSG00000036564	ENSMUSG00000027375	ENSMUSG00000032281	ENSMUSG00000057230	ENSMUSG00000011148	ENSMUSG00000070372	ENSMUSG00000028967	ENSMUSG00000018451	ENSMUSG00000020964	ENSMUSG00000038094	ENSMUSG00000036040	ENSMUSG00000060063	ENSMUSG00000040373	ENSMUSG00000013523
ENSMUSG00000026424	ENSMUSG00000024048	ENSMUSG00000048163	ENSMUSG00000024268	ENSMUSG00000032854	ENSMUSG00000020333	ENSMUSG00000032735	ENSMUSG00000036777	ENSMUSG00000021108	ENSMUSG00000037465	ENSMUSG00000022235	ENSMUSG00000027347	ENSMUSG00000052430	ENSMUSG00000022220	ENSMUSG00000072115	ENSMUSG00000003657	ENSMUSG00000075289
ENSMUSG00000022037	ENSMUSG00000007872	ENSMUSG00000021190	ENSMUSG00000031144	ENSMUSG00000027858	ENSMUSG00000027452	ENSMUSG00000023328	ENSMUSG00000022548	ENSMUSG00000028962	ENSMUSG00000020484	ENSMUSG00000024150	ENSMUSG00000062014	ENSMUSG00000024039	ENSMUSG00000074207	ENSMUSG00000028989	ENSMUSG00000056158	ENSMUSG00000037625
ENSMUSG00000041329	ENSMUSG00000000805	ENSMUSG00000054675	ENSMUSG00000024403	ENSMUSG00000032060	ENSMUSG00000025911	ENSMUSG00000029712	ENSMUSG00000071176	ENSMUSG00000039323	ENSMUSG00000034640	ENSMUSG00000031255	ENSMUSG00000038077	ENSMUSG00000031283	ENSMUSG00000030790	ENSMUSG00000026786	ENSMUSG00000046318	ENSMUSG00000047109
ENSMUSG00000020591	ENSMUSG00000030413	ENSMUSG00000007891	ENSMUSG00000040785	ENSMUSG00000041607	ENSMUSG00000018500	ENSMUSG00000020431	ENSMUSG00000029622	ENSMUSG00000054808	ENSMUSG00000026864	ENSMUSG00000030844	ENSMUSG00000030850	ENSMUSG00000040690	ENSMUSG00000033715	ENSMUSG00000048865	ENSMUSG00000024268	ENSMUSG00000006782
ENSMUSG00000028517	ENSMUSG00000032766	ENSMUSG00000058715	ENSMUSG00000043419	ENSMUSG00000033579	ENSMUSG00000031980	ENSMUSG00000031659	ENSMUSG00000020604	ENSMUSG00000075415	ENSMUSG00000005483	ENSMUSG00000029810	ENSMUSG00000026764	ENSMUSG00000028179	ENSMUSG00000031465	ENSMUSG00000031389	ENSMUSG00000032297	ENSMUSG00000022742
ENSMUSG00000030307	ENSMUSG00000025492	ENSMUSG00000024621	ENSMUSG00000022577	ENSMUSG00000022425	ENSMUSG00000046312	ENSMUSG00000024256	ENSMUSG00000020774	ENSMUSG00000032854	ENSMUSG00000048285	ENSMUSG00000096145	ENSMUSG00000055782	ENSMUSG00000027015	ENSMUSG00000071847	ENSMUSG00000040345	ENSMUSG00000107269	ENSMUSG00000032060
ENSMUSG00000050953	ENSMUSG00000070436	ENSMUSG00000023992	ENSMUSG00000020297	ENSMUSG00000026830	ENSMUSG00000022763	ENSMUSG00000030000	ENSMUSG00000055415	ENSMUSG00000003731	ENSMUSG00000003032	ENSMUSG00000056972	ENSMUSG00000038530	ENSMUSG00000024087	ENSMUSG00000044338	ENSMUSG00000043157	ENSMUSG00000023473	ENSMUSG00000081225
ENSMUSG00000027447	ENSMUSG00000017754	ENSMUSG00000027447	ENSMUSG00000026797	ENSMUSG00000046160	ENSMUSG00000053279	ENSMUSG00000078307	ENSMUSG00000040605	ENSMUSG00000020864	ENSMUSG00000041773	ENSMUSG00000067787	ENSMUSG00000028488	ENSMUSG00000073424	ENSMUSG00000090698	ENSMUSG00000021200	ENSMUSG00000032452	ENSMUSG00000042662
ENSMUSG00000004558	ENSMUSG00000055148	ENSMUSG00000018593	ENSMUSG00000048978	ENSMUSG00000031775	ENSMUSG00000030088	ENSMUSG00000039546	ENSMUSG00000013523	ENSMUSG00000019966	ENSMUSG00000045671	ENSMUSG00000027359	ENSMUSG00000007653	ENSMUSG00000007682	ENSMUSG00000039831	ENSMUSG00000102037	ENSMUSG00000019785	ENSMUSG00000058070
ENSMUSG00000004892	ENSMUSG00000026921	ENSMUSG00000030844	ENSMUSG00000030209	ENSMUSG00000032554	ENSMUSG00000017390	ENSMUSG00000039058	ENSMUSG00000032556	ENSMUSG00000022995	ENSMUSG00000032487	ENSMUSG00000066357	ENSMUSG00000021816	ENSMUSG00000022122	ENSMUSG00000033542	ENSMUSG00000089929	ENSMUSG00000032564	ENSMUSG00000038173
ENSMUSG00000024411	ENSMUSG00000023175	ENSMUSG00000052336	ENSMUSG00000039278	ENSMUSG00000062078	ENSMUSG00000041688	ENSMUSG00000021278	ENSMUSG00000040093	ENSMUSG00000030231	ENSMUSG00000004460	ENSMUSG00000038760	ENSMUSG00000044288	ENSMUSG00000020122	ENSMUSG00000042607	ENSMUSG00000053820	ENSMUSG00000032291	ENSMUSG00000018166
ENSMUSG00000097156	ENSMUSG00000024140	ENSMUSG00000024397	ENSMUSG00000025889	ENSMUSG00000062591	ENSMUSG00000063558	ENSMUSG00000021125	ENSMUSG00000021835	ENSMUSG00000025742	ENSMUSG00000025402	ENSMUSG00000002012	ENSMUSG00000005886	ENSMUSG00000015085	ENSMUSG00000025324	ENSMUSG00000099974	ENSMUSG00000029121	ENSMUSG00000026830
ENSMUSG00000006205	ENSMUSG00000022010	ENSMUSG00000040229	ENSMUSG00000054459	ENSMUSG00000073680	ENSMUSG00000002985	ENSMUSG00000073433	ENSMUSG00000097574	ENSMUSG00000031352	ENSMUSG00000022508	ENSMUSG00000006930	ENSMUSG00000035311	ENSMUSG00000022040	ENSMUSG00000051669	ENSMUSG00000061132	ENSMUSG00000031285	ENSMUSG00000033579
ENSMUSG00000005360	ENSMUSG00000042745	ENSMUSG00000016256	ENSMUSG00000032011	ENSMUSG00000037166	ENSMUSG00000024411	ENSMUSG00000032503	ENSMUSG00000038526	ENSMUSG00000019977	ENSMUSG00000079043	ENSMUSG00000067786	ENSMUSG00000027951	ENSMUSG00000017724	ENSMUSG00000000317	ENSMUSG00000031264	ENSMUSG00000040035	ENSMUSG00000046337
ENSMUSG00000060961	ENSMUSG00000044258	ENSMUSG00000052837	ENSMUSG00000075318	ENSMUSG00000011884	ENSMUSG00000028207	ENSMUSG00000028207	ENSMUSG00000004633	ENSMUSG00000031790	ENSMUSG00000027777	ENSMUSG00000025579	ENSMUSG00000001986	ENSMUSG00000028128	ENSMUSG00000039349	ENSMUSG00000036887	ENSMUSG00000041911	ENSMUSG00000049721
ENSMUSG00000023913	ENSMUSG00000001946	ENSMUSG00000028581	ENSMUSG00000027438	ENSMUSG00000038695	ENSMUSG00000007097	ENSMUSG00000040907	ENSMUSG00000037625	ENSMUSG00000031432	ENSMUSG00000019997	ENSMUSG00000030218	ENSMUSG00000040724	ENSMUSG00000019874	ENSMUSG00000059588	ENSMUSG00000036905	ENSMUSG00000084946	ENSMUSG00000020150
ENSMUSG00000031760	ENSMUSG00000031502	ENSMUSG00000006519	ENSMUSG00000034187	ENSMUSG00000015806	ENSMUSG00000041329	ENSMUSG00000031376	ENSMUSG00000047109	ENSMUSG00000015243	ENSMUSG00000022280	ENSMUSG00000021136	ENSMUSG00000033676	ENSMUSG00000096753	ENSMUSG00000000805	ENSMUSG00000036896	ENSMUSG00000023391	ENSMUSG00000047797
ENSMUSG00000054252	ENSMUSG00000050212	ENSMUSG00000021423	ENSMUSG00000090223	ENSMUSG00000020486	ENSMUSG00000002602	ENSMUSG00000024403	ENSMUSG00000002190	ENSMUSG00000001833	ENSMUSG00000007682	ENSMUSG00000020098	ENSMUSG00000037902	ENSMUSG00000047992	ENSMUSG00000021585	ENSMUSG00000040552	ENSMUSG00000029755	ENSMUSG00000043448
ENSMUSG00000068748	ENSMUSG00000042116	ENSMUSG00000052160	ENSMUSG00000057897	ENSMUSG00000027199	ENSMUSG00000022296	ENSMUSG00000038112	ENSMUSG00000015202	ENSMUSG00000063015	ENSMUSG00000048482	ENSMUSG00000029304	ENSMUSG00000062901	ENSMUSG00000054252	ENSMUSG00000007655	ENSMUSG00000049130	ENSMUSG00000090063	ENSMUSG00000056966
ENSMUSG00000026701	ENSMUSG00000020928	ENSMUSG00000015852	ENSMUSG00000040907	ENSMUSG00000025203	ENSMUSG00000052430	ENSMUSG00000043300	ENSMUSG00000055022	ENSMUSG00000044676	ENSMUSG00000036390	ENSMUSG00000006335	ENSMUSG00000054459	ENSMUSG00000035615	ENSMUSG00000017652	ENSMUSG00000079110	ENSMUSG00000098326	ENSMUSG00000063594
ENSMUSG00000030428	ENSMUSG00000001240	ENSMUSG00000095687	ENSMUSG00000020894	ENSMUSG00000026879	ENSMUSG00000022947	ENSMUSG00000025372	ENSMUSG00000016356	ENSMUSG00000078771	ENSMUSG00000036873	ENSMUSG00000025492	ENSMUSG00000022905	ENSMUSG00000081683	ENSMUSG00000027435	ENSMUSG00000026928	ENSMUSG00000042372	ENSMUSG00000052229
ENSMUSG00000039533	ENSMUSG00000031503	ENSMUSG00000059498	ENSMUSG00000022436	ENSMUSG00000015149	ENSMUSG00000024039	ENSMUSG00000000861	ENSMUSG00000036655	ENSMUSG00000006932	ENSMUSG00000036052	ENSMUSG00000060802	ENSMUSG00000031601	ENSMUSG00000049551	ENSMUSG00000031871	ENSMUSG00000074570	ENSMUSG00000029168	ENSMUSG00000039904
ENSMUSG00000026249	ENSMUSG00000061353	ENSMUSG00000033192	ENSMUSG00000035640	ENSMUSG00000056966	ENSMUSG00000022665	ENSMUSG00000048251	ENSMUSG00000020183	ENSMUSG00000022054	ENSMUSG00000001774	ENSMUSG00000037727	ENSMUSG00000021488	ENSMUSG00000001260	ENSMUSG00000073802	ENSMUSG00000025150	ENSMUSG00000032087	ENSMUSG00000091735
ENSMUSG00000026473	ENSMUSG00000017344	ENSMUSG00000036908	ENSMUSG00000066392	ENSMUSG00000022090	ENSMUSG00000029084	ENSMUSG00000110961	ENSMUSG00000022742	ENSMUSG00000037625	ENSMUSG00000090877	ENSMUSG00000019986	ENSMUSG00000015709	ENSMUSG00000091387	ENSMUSG00000050097	ENSMUSG00000047810	ENSMUSG00000026247	ENSMUSG00000026879
ENSMUSG00000019874	ENSMUSG00000020186	ENSMUSG00000020009	ENSMUSG00000030302	ENSMUSG00000026888	ENSMUSG00000005087	ENSMUSG00000040794	ENSMUSG00000032060	ENSMUSG00000036777	ENSMUSG00000026626	ENSMUSG00000018339	ENSMUSG00000024431	ENSMUSG00000019359	ENSMUSG00000032232	ENSMUSG00000035352	ENSMUSG00000008489	ENSMUSG00000004894
ENSMUSG00000043496	ENSMUSG00000030237	ENSMUSG00000027199	ENSMUSG00000025855	ENSMUSG00000030701	ENSMUSG00000071637	ENSMUSG00000046449	ENSMUSG00000026170	ENSMUSG00000019087	ENSMUSG00000023272	ENSMUSG00000047945	ENSMUSG00000003131	ENSMUSG00000025407	ENSMUSG00000041378	ENSMUSG00000035385	ENSMUSG00000040640	ENSMUSG00000025383
ENSMUSG00000030310	ENSMUSG00000040010	ENSMUSG00000064373	ENSMUSG00000004267	ENSMUSG00000041889	ENSMUSG00000031283	ENSMUSG00000004113	ENSMUSG00000031889	ENSMUSG00000034663	ENSMUSG00000022403	ENSMUSG00000003657	ENSMUSG00000031749	ENSMUSG00000048402	ENSMUSG00000045930	ENSMUSG00000004814	ENSMUSG00000006218	ENSMUSG00000048782
ENSMUSG00000032281	ENSMUSG00000030235	ENSMUSG00000020101	ENSMUSG00000025326	ENSMUSG00000050121	ENSMUSG00000022132	ENSMUSG00000021991	ENSMUSG00000022129	ENSMUSG00000027002	ENSMUSG00000028483	ENSMUSG00000025272	ENSMUSG00000031996	ENSMUSG00000021318	ENSMUSG00000033082	ENSMUSG00000000982	ENSMUSG00000079157	ENSMUSG00000020758
ENSMUSG00000021508	ENSMUSG00000075602	ENSMUSG00000025232	ENSMUSG00000033981	ENSMUSG00000022472	ENSMUSG00000022037	ENSMUSG00000054423	ENSMUSG00000020182	ENSMUSG00000044303	ENSMUSG00000091971	ENSMUSG00000017756	ENSMUSG00000058793	ENSMUSG00000078640	ENSMUSG00000023959	ENSMUSG00000018930	ENSMUSG00000073805	ENSMUSG00000038695
ENSMUSG00000022132	ENSMUSG00000062960	ENSMUSG00000021025	ENSMUSG00000026825	ENSMUSG00000027562	ENSMUSG00000003623	ENSMUSG00000028222	ENSMUSG00000038608	ENSMUSG00000042323	ENSMUSG00000038612	ENSMUSG00000022548	ENSMUSG00000028524	ENSMUSG00000058571	ENSMUSG00000031502	ENSMUSG00000018927	ENSMUSG00000044071	ENSMUSG00000047976
ENSMUSG00000035805	ENSMUSG00000016494	ENSMUSG00000020377	ENSMUSG00000009394	ENSMUSG00000029723	ENSMUSG00000028179	ENSMUSG00000003657	ENSMUSG00000045071	ENSMUSG00000027663	ENSMUSG00000055866	ENSMUSG00000023092	ENSMUSG00000035847	ENSMUSG00000020656	ENSMUSG00000031503	ENSMUSG00000035373	ENSMUSG00000026841	ENSMUSG00000010021
ENSMUSG00000028445	ENSMUSG00000026814	ENSMUSG00000060063	ENSMUSG00000031517	ENSMUSG00000093930	ENSMUSG00000021508	ENSMUSG00000030669	ENSMUSG00000038925	ENSMUSG00000045896	ENSMUSG00000040055	ENSMUSG00000074264	ENSMUSG00000026576	ENSMUSG00000003974	ENSMUSG00000020186	ENSMUSG00000019122	ENSMUSG00000074971	ENSMUSG00000050063
ENSMUSG00000026385	ENSMUSG00000027800	ENSMUSG00000032434	ENSMUSG00000019194	ENSMUSG00000026421	ENSMUSG00000027015	ENSMUSG00000060371	ENSMUSG00000001542	ENSMUSG00000067851	ENSMUSG00000034265	ENSMUSG00000063065	ENSMUSG00000027475	ENSMUSG00000048001	ENSMUSG00000044258	ENSMUSG00000025804	ENSMUSG00000033676	ENSMUSG00000066129
ENSMUSG00000030495	ENSMUSG00000028645	ENSMUSG00000056069	ENSMUSG00000045763	ENSMUSG00000003934	ENSMUSG00000061740	ENSMUSG00000057897	ENSMUSG00000006390	ENSMUSG00000037791	ENSMUSG00000066687	ENSMUSG00000003934	ENSMUSG00000053436	ENSMUSG00000028864	ENSMUSG00000024910	ENSMUSG00000079227	ENSMUSG00000020436	ENSMUSG00000021798
ENSMUSG00000029723	ENSMUSG00000040280	ENSMUSG00000051504	ENSMUSG00000031778	ENSMUSG00000021143	ENSMUSG00000024292	ENSMUSG00000038128	ENSMUSG00000021696	ENSMUSG00000021366	ENSMUSG00000019970	ENSMUSG00000021466	ENSMUSG00000034902	ENSMUSG00000039323	ENSMUSG00000041134	ENSMUSG00000040899	ENSMUSG00000047261	ENSMUSG00000033595
ENSMUSG00000030605	ENSMUSG00000026728	ENSMUSG00000032359	ENSMUSG00000026833	ENSMUSG00000006651	ENSMUSG00000073424	ENSMUSG00000032936	ENSMUSG00000058070	ENSMUSG00000041607	ENSMUSG00000029385	ENSMUSG00000038872	ENSMUSG00000026235	ENSMUSG00000006522	ENSMUSG00000036661	ENSMUSG00000037944	ENSMUSG00000038259	ENSMUSG00000038668
ENSMUSG00000037852	ENSMUSG00000063796	ENSMUSG00000040747	ENSMUSG00000055430	ENSMUSG00000024597	ENSMUSG00000079057	ENSMUSG00000014592	ENSMUSG00000038173	ENSMUSG00000062929	ENSMUSG00000027350	ENSMUSG00000001020	ENSMUSG00000018865	ENSMUSG00000000794	ENSMUSG00000027314	ENSMUSG00000043953	ENSMUSG00000018589	ENSMUSG00000036634
ENSMUSG00000001270	ENSMUSG00000025085	ENSMUSG00000034708	ENSMUSG00000051391	ENSMUSG00000015714	ENSMUSG00000039519	ENSMUSG00000031654	ENSMUSG00000018166	ENSMUSG00000021775	ENSMUSG00000049892	ENSMUSG00000046607	ENSMUSG00000043004	ENSMUSG00000042793	ENSMUSG00000035000	ENSMUSG00000051439	ENSMUSG00000043441	ENSMUSG00000027375
ENSMUSG00000007872	ENSMUSG00000038543	ENSMUSG00000037706	ENSMUSG00000024109	ENSMUSG00000036503	ENSMUSG00000028195	ENSMUSG00000067578	ENSMUSG00000078771	ENSMUSG00000054387	ENSMUSG00000063888	ENSMUSG00000060550	ENSMUSG00000007613	ENSMUSG00000033207	ENSMUSG00000033788	ENSMUSG00000008845	ENSMUSG00000050069	ENSMUSG00000041205
ENSMUSG00000032482	ENSMUSG00000031799	ENSMUSG00000052684	ENSMUSG00000048895	ENSMUSG00000038668	ENSMUSG00000028159	ENSMUSG00000046318	ENSMUSG00000033579	ENSMUSG00000048234	ENSMUSG00000001627	ENSMUSG00000034875	ENSMUSG00000051177	ENSMUSG00000048148	ENSMUSG00000027524	ENSMUSG00000021624	ENSMUSG00000020524	ENSMUSG00000041607
ENSMUSG00000000202	ENSMUSG00000041313	ENSMUSG00000002985	ENSMUSG00000027350	ENSMUSG00000068798	ENSMUSG00000028194	ENSMUSG00000032532	ENSMUSG00000022358	ENSMUSG00000034928	ENSMUSG00000006205	ENSMUSG00000023046	ENSMUSG00000030302	ENSMUSG00000005917	ENSMUSG00000026921	ENSMUSG00000051906	ENSMUSG00000023192	ENSMUSG00000032517
ENSMUSG00000031980	ENSMUSG00000067818	ENSMUSG00000018774	ENSMUSG00000007944	ENSMUSG00000015341	ENSMUSG00000026674	ENSMUSG00000030898	ENSMUSG00000049721	ENSMUSG00000031451	ENSMUSG00000030619	ENSMUSG00000097328	ENSMUSG00000002413	ENSMUSG00000051048	ENSMUSG00000015467	ENSMUSG00000034652	ENSMUSG00000032338	ENSMUSG00000076439
ENSMUSG00000030317	ENSMUSG00000029761	ENSMUSG00000015947	ENSMUSG00000032503	ENSMUSG00000074457	ENSMUSG00000007682	ENSMUSG00000047139	ENSMUSG00000037280	ENSMUSG00000056211	ENSMUSG00000031609	ENSMUSG00000019772	ENSMUSG00000029108	ENSMUSG00000027188	ENSMUSG00000054690	ENSMUSG00000047798	ENSMUSG00000044499	ENSMUSG00000005125
ENSMUSG00000044708	ENSMUSG00000022587	ENSMUSG00000032554	ENSMUSG00000039953	ENSMUSG00000055421	ENSMUSG00000029307	ENSMUSG00000006699	ENSMUSG00000020150	ENSMUSG00000031425	ENSMUSG00000028410	ENSMUSG00000000290	ENSMUSG00000023805	ENSMUSG00000041423	ENSMUSG00000040732	ENSMUSG00000004609	ENSMUSG00000053465	ENSMUSG00000041377
ENSMUSG00000045092	ENSMUSG00000060591	ENSMUSG00000098112	ENSMUSG00000046447	ENSMUSG00000041309	ENSMUSG00000047143	ENSMUSG00000036510	ENSMUSG00000047797	ENSMUSG00000040351	ENSMUSG00000020571	ENSMUSG00000009630	ENSMUSG00000033953	ENSMUSG00000096951	ENSMUSG00000001946	ENSMUSG00000030798	ENSMUSG00000035551	ENSMUSG00000020411
ENSMUSG00000025203	ENSMUSG00000020154	ENSMUSG00000041515	ENSMUSG00000056486	ENSMUSG00000061451	ENSMUSG00000048747	ENSMUSG00000025370	ENSMUSG00000019867	ENSMUSG00000032410	ENSMUSG00000055980	ENSMUSG00000030104	ENSMUSG00000037104	ENSMUSG00000028583	ENSMUSG00000043251	ENSMUSG00000015355	ENSMUSG00000034336	ENSMUSG00000041309
ENSMUSG00000037706	ENSMUSG00000057098	ENSMUSG00000026473	ENSMUSG00000006273	ENSMUSG00000047797	ENSMUSG00000020467	ENSMUSG00000048895	ENSMUSG00000011884	ENSMUSG00000029426	ENSMUSG00000035356	ENSMUSG00000039195	ENSMUSG00000032402	ENSMUSG00000034579	ENSMUSG00000043230	ENSMUSG00000000682	ENSMUSG00000051243	ENSMUSG00000050121
ENSMUSG00000020333	ENSMUSG00000026193	ENSMUSG00000027848	ENSMUSG00000024261	ENSMUSG00000028412	ENSMUSG00000000402	ENSMUSG00000029403	ENSMUSG00000063594	ENSMUSG00000020265	ENSMUSG00000032475	ENSMUSG00000028971	ENSMUSG00000042506	ENSMUSG00000026173	ENSMUSG00000026483	ENSMUSG00000018774	ENSMUSG00000059742	ENSMUSG00000022090
ENSMUSG00000044080	ENSMUSG00000022018	ENSMUSG00000030220	ENSMUSG00000018451	ENSMUSG00000035093	ENSMUSG00000020122	ENSMUSG00000029330	ENSMUSG00000052229	ENSMUSG00000038145	ENSMUSG00000027865	ENSMUSG00000021948	ENSMUSG00000024935	ENSMUSG00000067279	ENSMUSG00000021186	ENSMUSG00000024610	ENSMUSG00000032034	ENSMUSG00000041801
ENSMUSG00000036570	ENSMUSG00000032698	ENSMUSG00000030793	ENSMUSG00000024873	ENSMUSG00000022044	ENSMUSG00000021364	ENSMUSG00000107269	ENSMUSG00000039904	ENSMUSG00000015305	ENSMUSG00000020482	ENSMUSG00000025582	ENSMUSG00000029778	ENSMUSG00000034573	ENSMUSG00000048373	ENSMUSG00000015396	ENSMUSG00000036760	ENSMUSG00000030701
ENSMUSG00000028128	ENSMUSG00000068523	ENSMUSG00000029919	ENSMUSG00000025468	ENSMUSG00000022742	ENSMUSG00000022505	ENSMUSG00000023473	ENSMUSG00000091735	ENSMUSG00000021938	ENSMUSG00000028645	ENSMUSG00000026077	ENSMUSG00000017776	ENSMUSG00000068748	ENSMUSG00000029648	ENSMUSG00000038147	ENSMUSG00000028033	ENSMUSG00000052609
ENSMUSG00000021750	ENSMUSG00000020846	ENSMUSG00000030560	ENSMUSG00000044667	ENSMUSG00000022548	ENSMUSG00000043969	ENSMUSG00000005045	ENSMUSG00000026888	ENSMUSG00000031714	ENSMUSG00000028128	ENSMUSG00000030748	ENSMUSG00000018965	ENSMUSG00000027832	ENSMUSG00000020357	ENSMUSG00000022901	ENSMUSG00000037653	ENSMUSG00000031775
ENSMUSG00000027574	ENSMUSG00000002233	ENSMUSG00000002111	ENSMUSG00000029245	ENSMUSG00000068923	ENSMUSG00000015085	ENSMUSG00000021194	ENSMUSG00000003378	ENSMUSG00000024642	ENSMUSG00000020048	ENSMUSG00000024990	ENSMUSG00000027634	ENSMUSG00000020037	ENSMUSG00000026193	ENSMUSG00000050370	ENSMUSG00000031391	ENSMUSG00000031425
ENSMUSG00000064373	ENSMUSG00000029309	ENSMUSG00000030342	ENSMUSG00000019943	ENSMUSG00000026442	ENSMUSG00000022040	ENSMUSG00000027350	ENSMUSG00000026879	ENSMUSG00000030102	ENSMUSG00000025025	ENSMUSG00000037984	ENSMUSG00000026675	ENSMUSG00000002459	ENSMUSG00000050295	ENSMUSG00000000318	ENSMUSG00000018698	ENSMUSG00000031385
ENSMUSG00000075012	ENSMUSG00000042099	ENSMUSG00000018008	ENSMUSG00000020483	ENSMUSG00000036402	ENSMUSG00000025932	ENSMUSG00000030525	ENSMUSG00000004894	ENSMUSG00000076439	ENSMUSG00000030062	ENSMUSG00000030772	ENSMUSG00000019302	ENSMUSG00000036192	ENSMUSG00000038402	ENSMUSG00000049037	ENSMUSG00000029595	ENSMUSG00000037166
ENSMUSG00000004902	ENSMUSG00000029484	ENSMUSG00000051439	ENSMUSG00000030729	ENSMUSG00000005125	ENSMUSG00000028128	ENSMUSG00000000308	ENSMUSG00000064325	ENSMUSG00000055065	ENSMUSG00000024077	ENSMUSG00000032532	ENSMUSG00000024302	ENSMUSG00000020805	ENSMUSG00000050397	ENSMUSG00000030148	ENSMUSG00000035653	ENSMUSG00000026778
ENSMUSG00000022018	ENSMUSG00000003420	ENSMUSG00000007613	ENSMUSG00000020340	ENSMUSG00000048537	ENSMUSG00000024665	ENSMUSG00000032452	ENSMUSG00000009828	ENSMUSG00000020671	ENSMUSG00000047613	ENSMUSG00000029613	ENSMUSG00000059336	ENSMUSG00000038415	ENSMUSG00000043832	ENSMUSG00000056947	ENSMUSG00000055945
ENSMUSG00000029838	ENSMUSG00000040584	ENSMUSG00000056708	ENSMUSG00000051853	ENSMUSG00000043067	ENSMUSG00000041556	ENSMUSG00000008153	ENSMUSG00000000791	ENSMUSG00000030447	ENSMUSG00000003923	ENSMUSG00000040549	ENSMUSG00000024552	ENSMUSG00000022297	ENSMUSG00000023349	ENSMUSG00000056972	ENSMUSG00000015806
ENSMUSG00000000567	ENSMUSG00000006360	ENSMUSG00000017760	ENSMUSG00000038619	ENSMUSG00000026944	ENSMUSG00000047632	ENSMUSG00000025658	ENSMUSG00000111872	ENSMUSG00000040928	ENSMUSG00000024050	ENSMUSG00000021448	ENSMUSG00000022899	ENSMUSG00000107137	ENSMUSG00000066975	ENSMUSG00000039372	ENSMUSG00000020732
ENSMUSG00000020644	ENSMUSG00000032562	ENSMUSG00000025283	ENSMUSG00000017740	ENSMUSG00000021696	ENSMUSG00000031565	ENSMUSG00000064293	ENSMUSG00000022514	ENSMUSG00000005656	ENSMUSG00000017754	ENSMUSG00000020124	ENSMUSG00000005089	ENSMUSG00000054435	ENSMUSG00000029343	ENSMUSG00000042761	ENSMUSG00000034930
ENSMUSG00000040055	ENSMUSG00000058297	ENSMUSG00000078771	ENSMUSG00000028833	ENSMUSG00000032766	ENSMUSG00000054252	ENSMUSG00000039419	ENSMUSG00000025383	ENSMUSG00000033577	ENSMUSG00000073412	ENSMUSG00000034187	ENSMUSG00000005360	ENSMUSG00000064262	ENSMUSG00000024621	ENSMUSG00000061911	ENSMUSG00000037846
ENSMUSG00000079037	ENSMUSG00000053560	ENSMUSG00000026358	ENSMUSG00000048644	ENSMUSG00000028399	ENSMUSG00000075012	ENSMUSG00000031772	ENSMUSG00000001016	ENSMUSG00000053768	ENSMUSG00000036046	ENSMUSG00000014602	ENSMUSG00000026614	ENSMUSG00000050234	ENSMUSG00000071713	ENSMUSG00000055409	ENSMUSG00000033208
ENSMUSG00000006522	ENSMUSG00000056492	ENSMUSG00000037902	ENSMUSG00000029516	ENSMUSG00000039904	ENSMUSG00000001555	ENSMUSG00000026141	ENSMUSG00000031990	ENSMUSG00000057236	ENSMUSG00000070858	ENSMUSG00000060450	ENSMUSG00000060961	ENSMUSG00000030048	ENSMUSG00000071714	ENSMUSG00000050321	ENSMUSG00000045087
ENSMUSG00000048001	ENSMUSG00000022528	ENSMUSG00000017707	ENSMUSG00000025867	ENSMUSG00000049721	ENSMUSG00000040181	ENSMUSG00000030707	ENSMUSG00000038695	ENSMUSG00000032560	ENSMUSG00000020538	ENSMUSG00000004455	ENSMUSG00000030307	ENSMUSG00000074912	ENSMUSG00000028859	ENSMUSG00000048540	ENSMUSG00000091712
ENSMUSG00000044986	ENSMUSG00000064373	ENSMUSG00000034892	ENSMUSG00000062380	ENSMUSG00000055717	ENSMUSG00000001773	ENSMUSG00000033615	ENSMUSG00000047976	ENSMUSG00000047976	ENSMUSG00000022843	ENSMUSG00000011752	ENSMUSG00000031596	ENSMUSG00000106738	ENSMUSG00000068129	ENSMUSG00000029361	ENSMUSG00000017868
ENSMUSG00000063297	ENSMUSG00000024620	ENSMUSG00000038811	ENSMUSG00000032532	ENSMUSG00000006301	ENSMUSG00000035615	ENSMUSG00000032564	ENSMUSG00000025597	ENSMUSG00000035283	ENSMUSG00000039461	ENSMUSG00000000826	ENSMUSG00000036790	ENSMUSG00000070637	ENSMUSG00000038642	ENSMUSG00000045903	ENSMUSG00000030638
ENSMUSG00000047557	ENSMUSG00000022799	ENSMUSG00000022817	ENSMUSG00000023011	ENSMUSG00000003410	ENSMUSG00000036570	ENSMUSG00000022212	ENSMUSG00000066129	ENSMUSG00000021823	ENSMUSG00000069094	ENSMUSG00000029093	ENSMUSG00000019312	ENSMUSG00000052336	ENSMUSG00000026241	ENSMUSG00000015149
ENSMUSG00000046240	ENSMUSG00000032359	ENSMUSG00000018381	ENSMUSG00000055692	ENSMUSG00000020629	ENSMUSG00000050288	ENSMUSG00000049796	ENSMUSG00000037295	ENSMUSG00000021224	ENSMUSG00000024500	ENSMUSG00000019437	ENSMUSG00000050105	ENSMUSG00000018920	ENSMUSG00000029819	ENSMUSG00000028412
ENSMUSG00000025666	ENSMUSG00000020717	ENSMUSG00000044811	ENSMUSG00000052889	ENSMUSG00000040759	ENSMUSG00000001260	ENSMUSG00000029121	ENSMUSG00000033595	ENSMUSG00000054455	ENSMUSG00000055240	ENSMUSG00000028364	ENSMUSG00000020928	ENSMUSG00000018008	ENSMUSG00000041014	ENSMUSG00000025790
ENSMUSG00000019437	ENSMUSG00000004837	ENSMUSG00000029343	ENSMUSG00000026204	ENSMUSG00000058589	ENSMUSG00000090035	ENSMUSG00000031778	ENSMUSG00000024395	ENSMUSG00000015501	ENSMUSG00000007656	ENSMUSG00000043496	ENSMUSG00000066842	ENSMUSG00000002668	ENSMUSG00000020297	ENSMUSG00000017002
ENSMUSG00000020044	ENSMUSG00000023336	ENSMUSG00000053560	ENSMUSG00000025576	ENSMUSG00000100147	ENSMUSG00000019359	ENSMUSG00000022865	ENSMUSG00000036634	ENSMUSG00000046324	ENSMUSG00000055371	ENSMUSG00000073988	ENSMUSG00000027875	ENSMUSG00000020143	ENSMUSG00000046178	ENSMUSG00000045667
ENSMUSG00000018593	ENSMUSG00000026238	ENSMUSG00000005142	ENSMUSG00000061911	ENSMUSG00000025375	ENSMUSG00000028214	ENSMUSG00000061353	ENSMUSG00000027375	ENSMUSG00000052298	ENSMUSG00000033065	ENSMUSG00000071001	ENSMUSG00000052085	ENSMUSG00000062257	ENSMUSG00000033006
ENSMUSG00000022122	ENSMUSG00000021025	ENSMUSG00000036362	ENSMUSG00000013033	ENSMUSG00000041801	ENSMUSG00000020932	ENSMUSG00000019590	ENSMUSG00000003746	ENSMUSG00000017548	ENSMUSG00000030525	ENSMUSG00000001029	ENSMUSG00000035711	ENSMUSG00000027584	ENSMUSG00000060284
ENSMUSG00000031785	ENSMUSG00000054690	ENSMUSG00000015396	ENSMUSG00000060240	ENSMUSG00000051107	ENSMUSG00000050953	ENSMUSG00000032323	ENSMUSG00000041205	ENSMUSG00000020580	ENSMUSG00000028059	ENSMUSG00000036256	ENSMUSG00000003206	ENSMUSG00000021587	ENSMUSG00000030616
ENSMUSG00000039323	ENSMUSG00000039167	ENSMUSG00000050732	ENSMUSG00000019986	ENSMUSG00000031990	ENSMUSG00000040055	ENSMUSG00000047155	ENSMUSG00000040533	ENSMUSG00000040652	ENSMUSG00000036402	ENSMUSG00000000159	ENSMUSG00000031103	ENSMUSG00000045731	ENSMUSG00000026109
ENSMUSG00000002274	ENSMUSG00000047446	ENSMUSG00000038312	ENSMUSG00000045589	ENSMUSG00000021573	ENSMUSG00000024827	ENSMUSG00000006711	ENSMUSG00000041607	ENSMUSG00000021477	ENSMUSG00000020598	ENSMUSG00000026072	ENSMUSG00000039109	ENSMUSG00000021700	ENSMUSG00000063296
ENSMUSG00000035104	ENSMUSG00000026566	ENSMUSG00000018930	ENSMUSG00000018474	ENSMUSG00000043448	ENSMUSG00000021318	ENSMUSG00000031285	ENSMUSG00000032135	ENSMUSG00000033059	ENSMUSG00000041417	ENSMUSG00000042284	ENSMUSG00000050493	ENSMUSG00000042453	ENSMUSG00000050854
ENSMUSG00000051515	ENSMUSG00000024168	ENSMUSG00000020388	ENSMUSG00000033615	ENSMUSG00000038608	ENSMUSG00000052942	ENSMUSG00000059213	ENSMUSG00000032517	ENSMUSG00000026469	ENSMUSG00000021936	ENSMUSG00000027009	ENSMUSG00000044468	ENSMUSG00000097451	ENSMUSG00000073680
ENSMUSG00000025537	ENSMUSG00000005533	ENSMUSG00000033220	ENSMUSG00000002107	ENSMUSG00000031342	ENSMUSG00000021794	ENSMUSG00000022861	ENSMUSG00000076439	ENSMUSG00000032839	ENSMUSG00000031012	ENSMUSG00000031239	ENSMUSG00000058715	ENSMUSG00000005251	ENSMUSG00000028328
ENSMUSG00000033059	ENSMUSG00000006519	ENSMUSG00000073412	ENSMUSG00000037217	ENSMUSG00000054364	ENSMUSG00000026473	ENSMUSG00000047842	ENSMUSG00000035441	ENSMUSG00000021087	ENSMUSG00000048895	ENSMUSG00000035407	ENSMUSG00000015947	ENSMUSG00000057455	ENSMUSG00000026418
ENSMUSG00000002341	ENSMUSG00000020315	ENSMUSG00000031827	ENSMUSG00000033953	ENSMUSG00000060716	ENSMUSG00000010529	ENSMUSG00000040035	ENSMUSG00000026442	ENSMUSG00000015749	ENSMUSG00000032589	ENSMUSG00000030247	ENSMUSG00000026656	ENSMUSG00000052516	ENSMUSG00000021573
ENSMUSG00000020932	ENSMUSG00000024725	ENSMUSG00000008683	ENSMUSG00000070858	ENSMUSG00000020023	ENSMUSG00000031119	ENSMUSG00000041911	ENSMUSG00000041377	ENSMUSG00000028076	ENSMUSG00000054720	ENSMUSG00000009545	ENSMUSG00000059498	ENSMUSG00000057182	ENSMUSG00000014846
ENSMUSG00000022708	ENSMUSG00000066842	ENSMUSG00000022587	ENSMUSG00000034336	ENSMUSG00000078771	ENSMUSG00000058571	ENSMUSG00000052301	ENSMUSG00000027434	ENSMUSG00000026255	ENSMUSG00000025939	ENSMUSG00000062960	ENSMUSG00000026938	ENSMUSG00000038677	ENSMUSG00000048707
ENSMUSG00000030246	ENSMUSG00000038370	ENSMUSG00000045128	ENSMUSG00000038128	ENSMUSG00000030638	ENSMUSG00000021340	ENSMUSG00000036815	ENSMUSG00000041309	ENSMUSG00000069045	ENSMUSG00000096146	ENSMUSG00000019966	ENSMUSG00000015852	ENSMUSG00000029219	ENSMUSG00000038375
ENSMUSG00000031983	ENSMUSG00000020077	ENSMUSG00000055541	ENSMUSG00000008153	ENSMUSG00000025503	ENSMUSG00000020734	ENSMUSG00000054889	ENSMUSG00000038495	ENSMUSG00000028312	ENSMUSG00000021756	ENSMUSG00000002900	ENSMUSG00000024965	ENSMUSG00000030500	ENSMUSG00000027858
ENSMUSG00000045136	ENSMUSG00000050732	ENSMUSG00000013707	ENSMUSG00000073433	ENSMUSG00000044708	ENSMUSG00000003974	ENSMUSG00000029757	ENSMUSG00000022438	ENSMUSG00000024238	ENSMUSG00000017466	ENSMUSG00000001247	ENSMUSG00000024013	ENSMUSG00000037771	ENSMUSG00000032854
ENSMUSG00000042613	ENSMUSG00000007097	ENSMUSG00000024013	ENSMUSG00000044117	ENSMUSG00000036098	ENSMUSG00000058135	ENSMUSG00000028039	ENSMUSG00000055421	ENSMUSG00000029718	ENSMUSG00000036112	ENSMUSG00000075602	ENSMUSG00000026829	ENSMUSG00000019894	ENSMUSG00000000125
ENSMUSG00000027239	ENSMUSG00000032035	ENSMUSG00000030737	ENSMUSG00000008658	ENSMUSG00000004151	ENSMUSG00000021613	ENSMUSG00000033730	ENSMUSG00000022090	ENSMUSG00000005609	ENSMUSG00000027088	ENSMUSG00000079018	ENSMUSG00000038508	ENSMUSG00000044349
ENSMUSG00000033208	ENSMUSG00000066150	ENSMUSG00000047250	ENSMUSG00000039195	ENSMUSG00000029838	ENSMUSG00000031209	ENSMUSG00000024937	ENSMUSG00000048537	ENSMUSG00000027562	ENSMUSG00000059173	ENSMUSG00000022584	ENSMUSG00000056888	ENSMUSG00000048562
ENSMUSG00000017009	ENSMUSG00000052837	ENSMUSG00000042770	ENSMUSG00000070802	ENSMUSG00000076432	ENSMUSG00000048001	ENSMUSG00000008489	ENSMUSG00000056220	ENSMUSG00000027630	ENSMUSG00000030516	ENSMUSG00000026980	ENSMUSG00000034792	ENSMUSG00000068859
ENSMUSG00000004032	ENSMUSG00000038415	ENSMUSG00000040713	ENSMUSG00000027894	ENSMUSG00000024044	ENSMUSG00000016194	ENSMUSG00000028546	ENSMUSG00000060716	ENSMUSG00000069662	ENSMUSG00000024140	ENSMUSG00000020310	ENSMUSG00000030054	ENSMUSG00000056222
ENSMUSG00000045608	ENSMUSG00000026478	ENSMUSG00000030786	ENSMUSG00000053310	ENSMUSG00000006403	ENSMUSG00000006205	ENSMUSG00000041773	ENSMUSG00000031775	ENSMUSG00000025809	ENSMUSG00000004267	ENSMUSG00000021636	ENSMUSG00000047875	ENSMUSG00000063919
ENSMUSG00000046312	ENSMUSG00000021127	ENSMUSG00000000982	ENSMUSG00000045038	ENSMUSG00000020811	ENSMUSG00000007872	ENSMUSG00000004267	ENSMUSG00000031425	ENSMUSG00000008035	ENSMUSG00000055373	ENSMUSG00000027684	ENSMUSG00000051212	ENSMUSG00000004366
ENSMUSG00000041556	ENSMUSG00000057322	ENSMUSG00000026126	ENSMUSG00000027797	ENSMUSG00000017734	ENSMUSG00000021379	ENSMUSG00000052504	ENSMUSG00000031385	ENSMUSG00000020950	ENSMUSG00000032773	ENSMUSG00000057751	ENSMUSG00000040229	ENSMUSG00000025789
ENSMUSG00000025283	ENSMUSG00000004665	ENSMUSG00000049517	ENSMUSG00000040035	ENSMUSG00000020150	ENSMUSG00000039323	ENSMUSG00000028289	ENSMUSG00000037166	ENSMUSG00000035033	ENSMUSG00000026202	ENSMUSG00000001493	ENSMUSG00000063234	ENSMUSG00000007021
ENSMUSG00000024654	ENSMUSG00000019139	ENSMUSG00000022283	ENSMUSG00000039485	ENSMUSG00000020774	ENSMUSG00000031111	ENSMUSG00000040640	ENSMUSG00000037754	ENSMUSG00000024975	ENSMUSG00000028152	ENSMUSG00000034258	ENSMUSG00000079547	ENSMUSG00000035864
ENSMUSG00000078202	ENSMUSG00000031661	ENSMUSG00000089929	ENSMUSG00000109006	ENSMUSG00000033595	ENSMUSG00000024810	ENSMUSG00000028773	ENSMUSG00000067360	ENSMUSG00000044148	ENSMUSG00000006134	ENSMUSG00000040987	ENSMUSG00000036322	ENSMUSG00000024261
ENSMUSG00000029570	ENSMUSG00000010095	ENSMUSG00000038235	ENSMUSG00000025739	ENSMUSG00000026872	ENSMUSG00000027111	ENSMUSG00000001786	ENSMUSG00000026778	ENSMUSG00000049940	ENSMUSG00000040550	ENSMUSG00000023903	ENSMUSG00000060586	ENSMUSG00000035033
ENSMUSG00000061080	ENSMUSG00000032231	ENSMUSG00000074129	ENSMUSG00000062257	ENSMUSG00000020029	ENSMUSG00000025348	ENSMUSG00000021974	ENSMUSG00000068798	ENSMUSG00000056692	ENSMUSG00000032802	ENSMUSG00000054641	ENSMUSG00000024334	ENSMUSG00000042581
ENSMUSG00000020733	ENSMUSG00000042312	ENSMUSG00000040952	ENSMUSG00000027634	ENSMUSG00000028347	ENSMUSG00000022817	ENSMUSG00000034295	ENSMUSG00000089809	ENSMUSG00000025885	ENSMUSG00000022811	ENSMUSG00000041445	ENSMUSG00000041538	ENSMUSG00000043388
ENSMUSG00000029778	ENSMUSG00000017615	ENSMUSG00000079227	ENSMUSG00000002265	ENSMUSG00000033006	ENSMUSG00000090122	ENSMUSG00000020635	ENSMUSG00000020696	ENSMUSG00000039068	ENSMUSG00000005716	ENSMUSG00000051236	ENSMUSG00000020399	ENSMUSG00000031026
ENSMUSG00000010663	ENSMUSG00000004044	ENSMUSG00000021384	ENSMUSG00000005338	ENSMUSG00000020331	ENSMUSG00000051497	ENSMUSG00000030067	ENSMUSG00000073982	ENSMUSG00000019874	ENSMUSG00000000125	ENSMUSG00000046916	ENSMUSG00000003283	ENSMUSG00000036913
ENSMUSG00000031342	ENSMUSG00000001247	ENSMUSG00000049866	ENSMUSG00000024083	ENSMUSG00000022500	ENSMUSG00000033998	ENSMUSG00000029563	ENSMUSG00000039328	ENSMUSG00000084946	ENSMUSG00000053477	ENSMUSG00000001053	ENSMUSG00000022831	ENSMUSG00000029026
ENSMUSG00000030029	ENSMUSG00000024538	ENSMUSG00000090733	ENSMUSG00000026202	ENSMUSG00000037754	ENSMUSG00000054477	ENSMUSG00000034098	ENSMUSG00000034930	ENSMUSG00000027893	ENSMUSG00000029581	ENSMUSG00000005397	ENSMUSG00000021665	ENSMUSG00000048834
ENSMUSG00000035237	ENSMUSG00000025608	ENSMUSG00000058546	ENSMUSG00000024617	ENSMUSG00000024640	ENSMUSG00000051727	ENSMUSG00000036578	ENSMUSG00000040254	ENSMUSG00000019189	ENSMUSG00000025469	ENSMUSG00000020826	ENSMUSG00000025877	ENSMUSG00000050830
ENSMUSG00000002475	ENSMUSG00000027435	ENSMUSG00000024725	ENSMUSG00000055567	ENSMUSG00000019873	ENSMUSG00000030087	ENSMUSG00000038766	ENSMUSG00000022231	ENSMUSG00000062070	ENSMUSG00000094910	ENSMUSG00000028978	ENSMUSG00000029919	ENSMUSG00000036699
ENSMUSG00000000594	ENSMUSG00000032902	ENSMUSG00000043953	ENSMUSG00000073888	ENSMUSG00000047368	ENSMUSG00000035237	ENSMUSG00000010803	ENSMUSG00000073468	ENSMUSG00000062762	ENSMUSG00000038793	ENSMUSG00000034738	ENSMUSG00000064267	ENSMUSG00000048483
ENSMUSG00000032320	ENSMUSG00000034738	ENSMUSG00000061983	ENSMUSG00000049583	ENSMUSG00000030685	ENSMUSG00000036560	ENSMUSG00000055078	ENSMUSG00000017868	ENSMUSG00000022257	ENSMUSG00000022100	ENSMUSG00000030562	ENSMUSG00000000732
ENSMUSG00000027562	ENSMUSG00000003032	ENSMUSG00000024663	ENSMUSG00000022415	ENSMUSG00000057134	ENSMUSG00000000247	ENSMUSG00000033676	ENSMUSG00000030638	ENSMUSG00000017677	ENSMUSG00000028708	ENSMUSG00000021638	ENSMUSG00000018654
ENSMUSG00000060424	ENSMUSG00000053931	ENSMUSG00000000682	ENSMUSG00000029471	ENSMUSG00000037242	ENSMUSG00000047786	ENSMUSG00000020436	ENSMUSG00000024597	ENSMUSG00000032449	ENSMUSG00000062867	ENSMUSG00000024440	ENSMUSG00000032089
ENSMUSG00000031610	ENSMUSG00000025902	ENSMUSG00000053113	ENSMUSG00000071860	ENSMUSG00000020099	ENSMUSG00000016239	ENSMUSG00000070880	ENSMUSG00000028412	ENSMUSG00000020585	ENSMUSG00000027327	ENSMUSG00000020717	ENSMUSG00000004296
ENSMUSG00000008734	ENSMUSG00000031871	ENSMUSG00000034792	ENSMUSG00000060371	ENSMUSG00000063077	ENSMUSG00000033306	ENSMUSG00000047261	ENSMUSG00000026435	ENSMUSG00000039431	ENSMUSG00000014504	ENSMUSG00000030413	ENSMUSG00000001741
ENSMUSG00000062078	ENSMUSG00000033960	ENSMUSG00000026360	ENSMUSG00000022594	ENSMUSG00000075415	ENSMUSG00000030029	ENSMUSG00000058624	ENSMUSG00000033006	ENSMUSG00000040407	ENSMUSG00000024346	ENSMUSG00000041731	ENSMUSG00000027399
ENSMUSG00000059974	ENSMUSG00000059895	ENSMUSG00000004730	ENSMUSG00000027419	ENSMUSG00000020458	ENSMUSG00000027253	ENSMUSG00000025777	ENSMUSG00000002007	ENSMUSG00000015217	ENSMUSG00000033902	ENSMUSG00000017754	ENSMUSG00000027398
ENSMUSG00000010064	ENSMUSG00000025780	ENSMUSG00000024608	ENSMUSG00000026915	ENSMUSG00000013523	ENSMUSG00000047557	ENSMUSG00000022103	ENSMUSG00000033740	ENSMUSG00000021361	ENSMUSG00000027338	ENSMUSG00000030745
ENSMUSG00000028542	ENSMUSG00000047867	ENSMUSG00000029204	ENSMUSG00000003279	ENSMUSG00000050854	ENSMUSG00000033207	ENSMUSG00000018589	ENSMUSG00000026109	ENSMUSG00000032517	ENSMUSG00000017969	ENSMUSG00000027947
ENSMUSG00000018102	ENSMUSG00000041126	ENSMUSG00000025508	ENSMUSG00000026959	ENSMUSG00000027674	ENSMUSG00000040147	ENSMUSG00000043004	ENSMUSG00000026939	ENSMUSG00000037606	ENSMUSG00000020154	ENSMUSG00000026288
ENSMUSG00000032349	ENSMUSG00000031170	ENSMUSG00000044786	ENSMUSG00000036578	ENSMUSG00000032841	ENSMUSG00000071856	ENSMUSG00000041468	ENSMUSG00000026347	ENSMUSG00000044768	ENSMUSG00000004044	ENSMUSG00000021356
ENSMUSG00000041598	ENSMUSG00000040488	ENSMUSG00000037742	ENSMUSG00000005583	ENSMUSG00000018102	ENSMUSG00000014361	ENSMUSG00000044067	ENSMUSG00000079588	ENSMUSG00000035164	ENSMUSG00000022246	ENSMUSG00000029771
ENSMUSG00000074457	ENSMUSG00000039349	ENSMUSG00000030798	ENSMUSG00000025190	ENSMUSG00000025880	ENSMUSG00000031647	ENSMUSG00000046922	ENSMUSG00000024754	ENSMUSG00000026701	ENSMUSG00000001240	ENSMUSG00000041515
ENSMUSG00000092341	ENSMUSG00000032946	ENSMUSG00000028976	ENSMUSG00000061601	ENSMUSG00000039830	ENSMUSG00000030605	ENSMUSG00000031932	ENSMUSG00000026519	ENSMUSG00000030095	ENSMUSG00000044921	ENSMUSG00000108596
ENSMUSG00000021071	ENSMUSG00000041120	ENSMUSG00000046330	ENSMUSG00000009894	ENSMUSG00000022462	ENSMUSG00000008540	ENSMUSG00000068696	ENSMUSG00000028328	ENSMUSG00000021109	ENSMUSG00000026678	ENSMUSG00000030786
ENSMUSG00000040249	ENSMUSG00000025993	ENSMUSG00000009927	ENSMUSG00000020886	ENSMUSG00000038936	ENSMUSG00000035805	ENSMUSG00000045441	ENSMUSG00000026418	ENSMUSG00000031673	ENSMUSG00000041845	ENSMUSG00000000290
ENSMUSG00000070509	ENSMUSG00000040451	ENSMUSG00000030124	ENSMUSG00000059974	ENSMUSG00000032526	ENSMUSG00000000957	ENSMUSG00000020176	ENSMUSG00000032554	ENSMUSG00000015291	ENSMUSG00000046768	ENSMUSG00000046410
ENSMUSG00000053646	ENSMUSG00000009687	ENSMUSG00000052146	ENSMUSG00000014592	ENSMUSG00000047945	ENSMUSG00000031762	ENSMUSG00000026959	ENSMUSG00000033949	ENSMUSG00000022607	ENSMUSG00000033107	ENSMUSG00000030124
ENSMUSG00000059325	ENSMUSG00000039831	ENSMUSG00000004207	ENSMUSG00000022285	ENSMUSG00000026385	ENSMUSG00000026697	ENSMUSG00000056755	ENSMUSG00000034317	ENSMUSG00000025816	ENSMUSG00000032125	ENSMUSG00000028581
ENSMUSG00000035686	ENSMUSG00000075254	ENSMUSG00000005583	ENSMUSG00000023456	ENSMUSG00000001687	ENSMUSG00000037139	ENSMUSG00000024517	ENSMUSG00000027858	ENSMUSG00000026341	ENSMUSG00000047735	ENSMUSG00000067714
ENSMUSG00000058254	ENSMUSG00000029086	ENSMUSG00000020423	ENSMUSG00000043388	ENSMUSG00000049807	ENSMUSG00000002341	ENSMUSG00000021730	ENSMUSG00000032854	ENSMUSG00000038170	ENSMUSG00000038188	ENSMUSG00000033192
ENSMUSG00000033763	ENSMUSG00000009281	ENSMUSG00000019970	ENSMUSG00000010803	ENSMUSG00000038495	ENSMUSG00000004558	ENSMUSG00000021301	ENSMUSG00000020099	ENSMUSG00000026879	ENSMUSG00000064057	ENSMUSG00000024696
ENSMUSG00000033720	ENSMUSG00000010064	ENSMUSG00000026748	ENSMUSG00000000826	ENSMUSG00000053007	ENSMUSG00000027878	ENSMUSG00000028572	ENSMUSG00000038733	ENSMUSG00000041278	ENSMUSG00000021904	ENSMUSG00000093445
ENSMUSG00000039952	ENSMUSG00000060743	ENSMUSG00000031591	ENSMUSG00000026585	ENSMUSG00000004894	ENSMUSG00000042684	ENSMUSG00000028785	ENSMUSG00000021287	ENSMUSG00000055319	ENSMUSG00000042842	ENSMUSG00000030263
ENSMUSG00000031808	ENSMUSG00000000530	ENSMUSG00000027248	ENSMUSG00000033768	ENSMUSG00000054091	ENSMUSG00000019803	ENSMUSG00000046093	ENSMUSG00000018427	ENSMUSG00000030282	ENSMUSG00000032908	ENSMUSG00000049988
ENSMUSG00000031517	ENSMUSG00000050052	ENSMUSG00000022372	ENSMUSG00000023033	ENSMUSG00000037031	ENSMUSG00000078202	ENSMUSG00000046321	ENSMUSG00000039904	ENSMUSG00000046280	ENSMUSG00000073412
ENSMUSG00000032883	ENSMUSG00000052684	ENSMUSG00000037563	ENSMUSG00000004933	ENSMUSG00000032050	ENSMUSG00000055254	ENSMUSG00000044499	ENSMUSG00000061751	ENSMUSG00000032902	ENSMUSG00000020377
ENSMUSG00000003526	ENSMUSG00000005397	ENSMUSG00000026786	ENSMUSG00000089715	ENSMUSG00000031714	ENSMUSG00000020591	ENSMUSG00000062184	ENSMUSG00000020297	ENSMUSG00000027896	ENSMUSG00000030787
ENSMUSG00000036949	ENSMUSG00000007815	ENSMUSG00000069662	ENSMUSG00000028773	ENSMUSG00000048707	ENSMUSG00000030717	ENSMUSG00000049511	ENSMUSG00000037736	ENSMUSG00000038496	ENSMUSG00000069515
ENSMUSG00000026421	ENSMUSG00000027447	ENSMUSG00000032046	ENSMUSG00000021700	ENSMUSG00000045962	ENSMUSG00000032014	ENSMUSG00000041380	ENSMUSG00000001773	ENSMUSG00000063796	ENSMUSG00000069516
ENSMUSG00000027893	ENSMUSG00000090394	ENSMUSG00000022255	ENSMUSG00000022973	ENSMUSG00000030849	ENSMUSG00000022562	ENSMUSG00000026018	ENSMUSG00000047261	ENSMUSG00000042195	ENSMUSG00000046805
ENSMUSG00000021466	ENSMUSG00000033377	ENSMUSG00000048779	ENSMUSG00000026787	ENSMUSG00000069601	ENSMUSG00000051048	ENSMUSG00000032174	ENSMUSG00000025935	ENSMUSG00000031170	ENSMUSG00000026712
ENSMUSG00000020734	ENSMUSG00000030096	ENSMUSG00000062328	ENSMUSG00000003273	ENSMUSG00000036985	ENSMUSG00000024899	ENSMUSG00000034336	ENSMUSG00000021794	ENSMUSG00000053897	ENSMUSG00000024677
ENSMUSG00000036560	ENSMUSG00000045128	ENSMUSG00000022415	ENSMUSG00000032936	ENSMUSG00000034714	ENSMUSG00000027168	ENSMUSG00000042258	ENSMUSG00000006005	ENSMUSG00000036814	ENSMUSG00000079419
ENSMUSG00000074637	ENSMUSG00000022272	ENSMUSG00000029484	ENSMUSG00000039347	ENSMUSG00000001467	ENSMUSG00000042613	ENSMUSG00000051243	ENSMUSG00000005583	ENSMUSG00000030237	ENSMUSG00000024679
ENSMUSG00000026223	ENSMUSG00000031523	ENSMUSG00000059070	ENSMUSG00000071528	ENSMUSG00000015090	ENSMUSG00000019577	ENSMUSG00000027296	ENSMUSG00000001018	ENSMUSG00000054404	ENSMUSG00000024672
ENSMUSG00000021379	ENSMUSG00000027803	ENSMUSG00000098557	ENSMUSG00000018326	ENSMUSG00000006390	ENSMUSG00000020388	ENSMUSG00000022208	ENSMUSG00000038250	ENSMUSG00000025902	ENSMUSG00000072720
ENSMUSG00000053931	ENSMUSG00000028655	ENSMUSG00000040435	ENSMUSG00000018548	ENSMUSG00000021703	ENSMUSG00000096951	ENSMUSG00000061751	ENSMUSG00000027669	ENSMUSG00000046470	ENSMUSG00000024300
ENSMUSG00000054477	ENSMUSG00000004891	ENSMUSG00000019978	ENSMUSG00000025738	ENSMUSG00000003534	ENSMUSG00000028583	ENSMUSG00000042604	ENSMUSG00000020154	ENSMUSG00000038781	ENSMUSG00000020437
ENSMUSG00000028444	ENSMUSG00000040681	ENSMUSG00000023010	ENSMUSG00000030806	ENSMUSG00000022892	ENSMUSG00000025537	ENSMUSG00000027827	ENSMUSG00000041012	ENSMUSG00000032327	ENSMUSG00000030761
ENSMUSG00000020263	ENSMUSG00000037563	ENSMUSG00000007892	ENSMUSG00000052459	ENSMUSG00000032537	ENSMUSG00000034579	ENSMUSG00000058975	ENSMUSG00000072582	ENSMUSG00000009097	ENSMUSG00000015950
ENSMUSG00000020142	ENSMUSG00000027346	ENSMUSG00000021556	ENSMUSG00000070304	ENSMUSG00000055945	ENSMUSG00000023913	ENSMUSG00000035681	ENSMUSG00000020486	ENSMUSG00000018604	ENSMUSG00000026480
ENSMUSG00000015305	ENSMUSG00000018417	ENSMUSG00000027423	ENSMUSG00000001472	ENSMUSG00000025137	ENSMUSG00000026173	ENSMUSG00000051726	ENSMUSG00000027770	ENSMUSG00000006386	ENSMUSG00000071715
ENSMUSG00000095930	ENSMUSG00000028936	ENSMUSG00000029581	ENSMUSG00000027220	ENSMUSG00000013698	ENSMUSG00000020828	ENSMUSG00000029088	ENSMUSG00000031938	ENSMUSG00000033191	ENSMUSG00000022488
ENSMUSG00000004207	ENSMUSG00000090019	ENSMUSG00000061477	ENSMUSG00000033585	ENSMUSG00000066129	ENSMUSG00000053646	ENSMUSG00000016346	ENSMUSG00000017843	ENSMUSG00000027800	ENSMUSG00000058099
ENSMUSG00000059824	ENSMUSG00000021638	ENSMUSG00000040659	ENSMUSG00000022421	ENSMUSG00000024816	ENSMUSG00000078451	ENSMUSG00000028033	ENSMUSG00000024317	ENSMUSG00000022074	ENSMUSG00000036931
ENSMUSG00000048747	ENSMUSG00000028195	ENSMUSG00000026628	ENSMUSG00000046709	ENSMUSG00000031605	ENSMUSG00000067279	ENSMUSG00000050963	ENSMUSG00000066551	ENSMUSG00000063727	ENSMUSG00000023947
ENSMUSG00000060002	ENSMUSG00000022971	ENSMUSG00000045730	ENSMUSG00000033004	ENSMUSG00000040268	ENSMUSG00000049999	ENSMUSG00000052726	ENSMUSG00000029199	ENSMUSG00000039304	ENSMUSG00000032484
ENSMUSG00000048040	ENSMUSG00000033032	ENSMUSG00000052248	ENSMUSG00000028785	ENSMUSG00000041220	ENSMUSG00000050423	ENSMUSG00000022342	ENSMUSG00000049649	ENSMUSG00000047821	ENSMUSG00000032691
ENSMUSG00000048022	ENSMUSG00000046768	ENSMUSG00000042228	ENSMUSG00000033061	ENSMUSG00000000149	ENSMUSG00000039410	ENSMUSG00000031391	ENSMUSG00000022261	ENSMUSG00000034911	ENSMUSG00000009772
ENSMUSG00000037348	ENSMUSG00000054808	ENSMUSG00000041841	ENSMUSG00000058254	ENSMUSG00000026203	ENSMUSG00000111321	ENSMUSG00000039706	ENSMUSG00000003644	ENSMUSG00000001930	ENSMUSG00000027848
ENSMUSG00000042249	ENSMUSG00000011958	ENSMUSG00000054364	ENSMUSG00000058975	ENSMUSG00000060279	ENSMUSG00000003526	ENSMUSG00000066652	ENSMUSG00000025777	ENSMUSG00000023336	ENSMUSG00000058755
ENSMUSG00000021340	ENSMUSG00000028234	ENSMUSG00000040751	ENSMUSG00000050071	ENSMUSG00000019996	ENSMUSG00000068748	ENSMUSG00000067242	ENSMUSG00000070544	ENSMUSG00000050919	ENSMUSG00000020787
ENSMUSG00000030088	ENSMUSG00000025986	ENSMUSG00000067288	ENSMUSG00000038486	ENSMUSG00000035901	ENSMUSG00000033059	ENSMUSG00000039252	ENSMUSG00000063142	ENSMUSG00000036362
ENSMUSG00000036565	ENSMUSG00000031586	ENSMUSG00000063457	ENSMUSG00000059361	ENSMUSG00000033208	ENSMUSG00000032387	ENSMUSG00000019906	ENSMUSG00000016559	ENSMUSG00000048779
ENSMUSG00000024347	ENSMUSG00000063316	ENSMUSG00000029616	ENSMUSG00000024423	ENSMUSG00000024176	ENSMUSG00000020037	ENSMUSG00000003872	ENSMUSG00000059895	ENSMUSG00000022439
ENSMUSG00000037060	ENSMUSG00000041936	ENSMUSG00000027947	ENSMUSG00000050711	ENSMUSG00000019647	ENSMUSG00000002459	ENSMUSG00000049556	ENSMUSG00000019894	ENSMUSG00000029373
ENSMUSG00000025931	ENSMUSG00000037664	ENSMUSG00000083282	ENSMUSG00000035964	ENSMUSG00000073982	ENSMUSG00000044164	ENSMUSG00000030226	ENSMUSG00000050965	ENSMUSG00000079484
ENSMUSG00000061740	ENSMUSG00000000058	ENSMUSG00000020432	ENSMUSG00000024462	ENSMUSG00000038871	ENSMUSG00000036192	ENSMUSG00000033060	ENSMUSG00000020524	ENSMUSG00000025017
ENSMUSG00000013275	ENSMUSG00000051669	ENSMUSG00000004266	ENSMUSG00000022812	ENSMUSG00000041205	ENSMUSG00000028871	ENSMUSG00000043165	ENSMUSG00000028393	ENSMUSG00000031903
ENSMUSG00000036885	ENSMUSG00000071042	ENSMUSG00000031903	ENSMUSG00000023868	ENSMUSG00000034602	ENSMUSG00000009614	ENSMUSG00000015568	ENSMUSG00000019920	ENSMUSG00000021822
ENSMUSG00000036192	ENSMUSG00000008683	ENSMUSG00000035697	ENSMUSG00000041645	ENSMUSG00000034317	ENSMUSG00000034463	ENSMUSG00000022577	ENSMUSG00000023951	ENSMUSG00000040061
ENSMUSG00000021792	ENSMUSG00000022438	ENSMUSG00000061232	ENSMUSG00000030122	ENSMUSG00000060675	ENSMUSG00000017009	ENSMUSG00000024479	ENSMUSG00000036634	ENSMUSG00000052160
ENSMUSG00000024302	ENSMUSG00000073002	ENSMUSG00000040188	ENSMUSG00000028086	ENSMUSG00000071176	ENSMUSG00000068874	ENSMUSG00000004933	ENSMUSG00000019256	ENSMUSG00000020120
ENSMUSG00000048960	ENSMUSG00000058173	ENSMUSG00000062997	ENSMUSG00000015222	ENSMUSG00000025702	ENSMUSG00000068877	ENSMUSG00000021596	ENSMUSG00000028879	ENSMUSG00000026979
ENSMUSG00000064363	ENSMUSG00000090733	ENSMUSG00000022831	ENSMUSG00000054871	ENSMUSG00000034210	ENSMUSG00000030539	ENSMUSG00000005583	ENSMUSG00000052833	ENSMUSG00000056529
ENSMUSG00000020538	ENSMUSG00000001029	ENSMUSG00000022148	ENSMUSG00000034593	ENSMUSG00000026238	ENSMUSG00000058586	ENSMUSG00000041708	ENSMUSG00000025289	ENSMUSG00000004266
ENSMUSG00000069763	ENSMUSG00000038402	ENSMUSG00000042106	ENSMUSG00000049556	ENSMUSG00000033904	ENSMUSG00000000753	ENSMUSG00000068566	ENSMUSG00000042453	ENSMUSG00000030793
ENSMUSG00000064370	ENSMUSG00000050105	ENSMUSG00000016559	ENSMUSG00000058297	ENSMUSG00000034488	ENSMUSG00000033720	ENSMUSG00000097829	ENSMUSG00000022321	ENSMUSG00000031504
ENSMUSG00000039621	ENSMUSG00000053559	ENSMUSG00000061787	ENSMUSG00000070880	ENSMUSG00000033039	ENSMUSG00000018459	ENSMUSG00000025885	ENSMUSG00000030917	ENSMUSG00000024663
ENSMUSG00000037902	ENSMUSG00000062997	ENSMUSG00000099974	ENSMUSG00000034818	ENSMUSG00000044340	ENSMUSG00000020805	ENSMUSG00000061911	ENSMUSG00000047554	ENSMUSG00000033220
ENSMUSG00000040759	ENSMUSG00000030536	ENSMUSG00000047675	ENSMUSG00000070570	ENSMUSG00000027254	ENSMUSG00000059336	ENSMUSG00000082229	ENSMUSG00000027834	ENSMUSG00000052142
ENSMUSG00000027962	ENSMUSG00000070637	ENSMUSG00000010142	ENSMUSG00000042182	ENSMUSG00000026519	ENSMUSG00000022899	ENSMUSG00000027438	ENSMUSG00000028546	ENSMUSG00000026358
ENSMUSG00000031596	ENSMUSG00000057863	ENSMUSG00000039206	ENSMUSG00000022454	ENSMUSG00000028525	ENSMUSG00000005089	ENSMUSG00000022055	ENSMUSG00000021156	ENSMUSG00000029204
ENSMUSG00000028194	ENSMUSG00000047907	ENSMUSG00000000290	ENSMUSG00000025656	ENSMUSG00000037747	ENSMUSG00000005360	ENSMUSG00000022054	ENSMUSG00000032757	ENSMUSG00000021876
ENSMUSG00000067786	ENSMUSG00000023067	ENSMUSG00000034041	ENSMUSG00000006373	ENSMUSG00000020570	ENSMUSG00000020142	ENSMUSG00000055409	ENSMUSG00000043091	ENSMUSG00000022952
ENSMUSG00000024039	ENSMUSG00000061232	ENSMUSG00000038418	ENSMUSG00000014602	ENSMUSG00000030342	ENSMUSG00000004902	ENSMUSG00000050321	ENSMUSG00000000168	ENSMUSG00000031101
ENSMUSG00000034853	ENSMUSG00000052911	ENSMUSG00000032698	ENSMUSG00000033152	ENSMUSG00000020231	ENSMUSG00000031808	ENSMUSG00000034701	ENSMUSG00000021313	ENSMUSG00000048163
ENSMUSG00000027452	ENSMUSG00000041736	ENSMUSG00000018927	ENSMUSG00000032336	ENSMUSG00000038526	ENSMUSG00000027661	ENSMUSG00000037984	ENSMUSG00000040025	ENSMUSG00000030474
ENSMUSG00000021010	ENSMUSG00000024395	ENSMUSG00000029771	ENSMUSG00000048142	ENSMUSG00000034648	ENSMUSG00000026614	ENSMUSG00000048540	ENSMUSG00000030659	ENSMUSG00000051504
ENSMUSG00000008540	ENSMUSG00000025491	ENSMUSG00000071415	ENSMUSG00000094483	ENSMUSG00000031232	ENSMUSG00000010064	ENSMUSG00000041923	ENSMUSG00000028759	ENSMUSG00000053318
ENSMUSG00000002059	ENSMUSG00000020572	ENSMUSG00000003541	ENSMUSG00000057230	ENSMUSG00000037706	ENSMUSG00000036949	ENSMUSG00000038473	ENSMUSG00000023927	ENSMUSG00000026548
ENSMUSG00000033577	ENSMUSG00000005417	ENSMUSG00000086507	ENSMUSG00000019370	ENSMUSG00000008734	ENSMUSG00000060961	ENSMUSG00000037362	ENSMUSG00000024661	ENSMUSG00000026177
ENSMUSG00000027333	ENSMUSG00000040952	ENSMUSG00000074622	ENSMUSG00000030327	ENSMUSG00000027309	ENSMUSG00000030307	ENSMUSG00000045903	ENSMUSG00000056459	ENSMUSG00000024737
ENSMUSG00000032014	ENSMUSG00000027875	ENSMUSG00000041453	ENSMUSG00000022055	ENSMUSG00000032086	ENSMUSG00000030495	ENSMUSG00000022206	ENSMUSG00000038518	ENSMUSG00000028976
ENSMUSG00000001211	ENSMUSG00000016382	ENSMUSG00000024965	ENSMUSG00000033676	ENSMUSG00000020183	ENSMUSG00000031596	ENSMUSG00000025582	ENSMUSG00000042408	ENSMUSG00000032122
ENSMUSG00000030934	ENSMUSG00000009876	ENSMUSG00000073599	ENSMUSG00000022456	ENSMUSG00000026473	ENSMUSG00000020733	ENSMUSG00000022421	ENSMUSG00000011096	ENSMUSG00000038963
ENSMUSG00000070532	ENSMUSG00000031328	ENSMUSG00000056917	ENSMUSG00000019146	ENSMUSG00000018411	ENSMUSG00000001761	ENSMUSG00000036437	ENSMUSG00000030086	ENSMUSG00000072620
ENSMUSG00000040260	ENSMUSG00000056917	ENSMUSG00000026288	ENSMUSG00000016349	ENSMUSG00000036529	ENSMUSG00000019872	ENSMUSG00000041014	ENSMUSG00000024981	ENSMUSG00000031662
ENSMUSG00000052397	ENSMUSG00000098098	ENSMUSG00000021948	ENSMUSG00000043004	ENSMUSG00000060032	ENSMUSG00000026600	ENSMUSG00000053310	ENSMUSG00000047084	ENSMUSG00000021384
ENSMUSG00000007891	ENSMUSG00000028780	ENSMUSG00000027422	ENSMUSG00000030329	ENSMUSG00000028849	ENSMUSG00000029093	ENSMUSG00000034825	ENSMUSG00000026786	ENSMUSG00000033450
ENSMUSG00000059336	ENSMUSG00000059070	ENSMUSG00000032089	ENSMUSG00000046093	ENSMUSG00000044252	ENSMUSG00000000567	ENSMUSG00000048978	ENSMUSG00000044224	ENSMUSG00000029925
ENSMUSG00000020037	ENSMUSG00000061983	ENSMUSG00000028868	ENSMUSG00000003872	ENSMUSG00000003528	ENSMUSG00000026094	ENSMUSG00000066392	ENSMUSG00000020986	ENSMUSG00000056130
ENSMUSG00000015085	ENSMUSG00000090698	ENSMUSG00000016534	ENSMUSG00000052981	ENSMUSG00000045664	ENSMUSG00000030711	ENSMUSG00000029126	ENSMUSG00000062822	ENSMUSG00000049625
ENSMUSG00000017670	ENSMUSG00000037060	ENSMUSG00000028936	ENSMUSG00000020431	ENSMUSG00000020671	ENSMUSG00000021702	ENSMUSG00000020297	ENSMUSG00000021012	ENSMUSG00000044827
ENSMUSG00000027737	ENSMUSG00000027985	ENSMUSG00000058600	ENSMUSG00000032199	ENSMUSG00000075590	ENSMUSG00000035686	ENSMUSG00000049107	ENSMUSG00000002524	ENSMUSG00000033777
ENSMUSG00000029212	ENSMUSG00000061787	ENSMUSG00000022876	ENSMUSG00000060450	ENSMUSG00000045087	ENSMUSG00000019437	ENSMUSG00000059857	ENSMUSG00000038762	ENSMUSG00000027995
ENSMUSG00000022505	ENSMUSG00000019966	ENSMUSG00000008496	ENSMUSG00000039661	ENSMUSG00000036777	ENSMUSG00000031639	ENSMUSG00000019890	ENSMUSG00000085795	ENSMUSG00000044583
ENSMUSG00000035133	ENSMUSG00000031375	ENSMUSG00000056121	ENSMUSG00000020524	ENSMUSG00000027298	ENSMUSG00000025666	ENSMUSG00000069132	ENSMUSG00000027667	ENSMUSG00000045322
ENSMUSG00000030087	ENSMUSG00000021263	ENSMUSG00000022912	ENSMUSG00000021816	ENSMUSG00000028111	ENSMUSG00000040616	ENSMUSG00000029153	ENSMUSG00000028568	ENSMUSG00000054675
ENSMUSG00000060548	ENSMUSG00000040631	ENSMUSG00000061132	ENSMUSG00000020496	ENSMUSG00000036046	ENSMUSG00000028364	ENSMUSG00000026833	ENSMUSG00000028741	ENSMUSG00000023153
ENSMUSG00000030093	ENSMUSG00000057530	ENSMUSG00000052384	ENSMUSG00000019302	ENSMUSG00000022514	ENSMUSG00000062210	ENSMUSG00000027965	ENSMUSG00000006276	ENSMUSG00000024401
ENSMUSG00000033065	ENSMUSG00000029455	ENSMUSG00000046805	ENSMUSG00000056124	ENSMUSG00000056515	ENSMUSG00000060548	ENSMUSG00000090824	ENSMUSG00000039481	ENSMUSG00000013707
ENSMUSG00000017765	ENSMUSG00000026249	ENSMUSG00000008348	ENSMUSG00000019775	ENSMUSG00000028955	ENSMUSG00000006764	ENSMUSG00000027584	ENSMUSG00000029625	ENSMUSG00000026321
ENSMUSG00000028649	ENSMUSG00000046718	ENSMUSG00000026864	ENSMUSG00000038390	ENSMUSG00000054793	ENSMUSG00000021071	ENSMUSG00000040276	ENSMUSG00000027677	ENSMUSG00000022496
ENSMUSG00000057880	ENSMUSG00000028868	ENSMUSG00000029925	ENSMUSG00000025372	ENSMUSG00000026074	ENSMUSG00000044986	ENSMUSG00000074923	ENSMUSG00000019841	ENSMUSG00000031097
ENSMUSG00000054256	ENSMUSG00000030247	ENSMUSG00000000628	ENSMUSG00000040037	ENSMUSG00000002274	ENSMUSG00000073988	ENSMUSG00000103442	ENSMUSG00000024800	ENSMUSG00000023992
ENSMUSG00000025791	ENSMUSG00000030249	ENSMUSG00000028859	ENSMUSG00000039809	ENSMUSG00000038453	ENSMUSG00000020407	ENSMUSG00000007440	ENSMUSG00000018326	ENSMUSG00000030579
ENSMUSG00000018459	ENSMUSG00000062006	ENSMUSG00000035352	ENSMUSG00000033307	ENSMUSG00000026255	ENSMUSG00000027962	ENSMUSG00000102206	ENSMUSG00000032717	ENSMUSG00000090124
ENSMUSG00000028655	ENSMUSG00000034892	ENSMUSG00000024048	ENSMUSG00000026123	ENSMUSG00000022048	ENSMUSG00000024076	ENSMUSG00000104252	ENSMUSG00000027506	ENSMUSG00000057948
ENSMUSG00000022763	ENSMUSG00000016559	ENSMUSG00000003283	ENSMUSG00000063358	ENSMUSG00000018427	ENSMUSG00000045817	ENSMUSG00000061601	ENSMUSG00000022636	ENSMUSG00000034116
ENSMUSG00000022272	ENSMUSG00000022708	ENSMUSG00000021250	ENSMUSG00000030854	ENSMUSG00000064351	ENSMUSG00000090223	ENSMUSG00000075706	ENSMUSG00000031165
ENSMUSG00000038094	ENSMUSG00000032440	ENSMUSG00000028234	ENSMUSG00000029657	ENSMUSG00000027012	ENSMUSG00000027419	ENSMUSG00000037706	ENSMUSG00000051506
ENSMUSG00000039217	ENSMUSG00000073802	ENSMUSG00000030148	ENSMUSG00000032294	ENSMUSG00000036580	ENSMUSG00000023868	ENSMUSG00000035297	ENSMUSG00000042677
ENSMUSG00000041423	ENSMUSG00000006386	ENSMUSG00000015950	ENSMUSG00000002416	ENSMUSG00000038349	ENSMUSG00000059173	ENSMUSG00000005672
ENSMUSG00000032667	ENSMUSG00000037815	ENSMUSG00000024986	ENSMUSG00000040687	ENSMUSG00000021969	ENSMUSG00000110195	ENSMUSG00000028271
ENSMUSG00000039197	ENSMUSG00000044562	ENSMUSG00000020120	ENSMUSG00000039419	ENSMUSG00000030880	ENSMUSG00000021196	ENSMUSG00000025496
ENSMUSG00000022112	ENSMUSG00000095687	ENSMUSG00000022901	ENSMUSG00000029153	ENSMUSG00000030683	ENSMUSG00000030729	ENSMUSG00000025287
ENSMUSG00000038388	ENSMUSG00000046330	ENSMUSG00000034652	ENSMUSG00000016346	ENSMUSG00000028328	ENSMUSG00000050211	ENSMUSG00000051527
ENSMUSG00000002602	ENSMUSG00000030605	ENSMUSG00000034786	ENSMUSG00000018166	ENSMUSG00000064247	ENSMUSG00000025076
ENSMUSG00000026173	ENSMUSG00000026923	ENSMUSG00000063316	ENSMUSG00000035469	ENSMUSG00000049148	ENSMUSG00000032892
ENSMUSG00000018500	ENSMUSG00000044338	ENSMUSG00000042082	ENSMUSG00000032064	ENSMUSG00000046204	ENSMUSG00000029076
ENSMUSG00000015224	ENSMUSG00000022797	ENSMUSG00000062006	ENSMUSG00000024413	ENSMUSG00000053825	ENSMUSG00000049421
ENSMUSG00000030235	ENSMUSG00000022197	ENSMUSG00000093674	ENSMUSG00000023961	ENSMUSG00000035456	ENSMUSG00000020528
ENSMUSG00000050423	ENSMUSG00000002980	ENSMUSG00000079641	ENSMUSG00000033577	ENSMUSG00000025855	ENSMUSG00000074743
ENSMUSG00000010095	ENSMUSG00000035245	ENSMUSG00000019122	ENSMUSG00000032518	ENSMUSG00000045038	ENSMUSG00000039128
ENSMUSG00000025026	ENSMUSG00000028763	ENSMUSG00000010307	ENSMUSG00000029461	ENSMUSG00000030350	ENSMUSG00000051483
ENSMUSG00000022961	ENSMUSG00000072941	ENSMUSG00000071715	ENSMUSG00000040606	ENSMUSG00000040016	ENSMUSG00000032097
	ENSMUSG00000022297	ENSMUSG00000026425	ENSMUSG00000021252	ENSMUSG00000019889	ENSMUSG00000031327
	ENSMUSG00000033965	ENSMUSG00000024084	ENSMUSG00000038267	ENSMUSG00000056553	ENSMUSG00000039824
	ENSMUSG00000034520	ENSMUSG00000004609	ENSMUSG00000029581	ENSMUSG00000021062	ENSMUSG00000034789
	ENSMUSG00000033685	ENSMUSG00000038872	ENSMUSG00000047037	ENSMUSG00000021700	ENSMUSG00000022706
	ENSMUSG00000035692	ENSMUSG00000031613	ENSMUSG00000004633	ENSMUSG00000043463	ENSMUSG00000022141
	ENSMUSG00000029838	ENSMUSG00000019960	ENSMUSG00000020841	ENSMUSG00000041046	ENSMUSG00000025586
	ENSMUSG00000021745	ENSMUSG00000026029	ENSMUSG00000034751	ENSMUSG00000030134	ENSMUSG00000036299
	ENSMUSG00000034911	ENSMUSG00000026365	ENSMUSG00000048022	ENSMUSG00000032356	ENSMUSG00000017734
	ENSMUSG00000038235	ENSMUSG00000032014	ENSMUSG00000030126	ENSMUSG00000106685	ENSMUSG00000051159
	ENSMUSG00000001436	ENSMUSG00000048277	ENSMUSG00000023026	ENSMUSG00000032946	ENSMUSG00000027176
	ENSMUSG00000085382	ENSMUSG00000040899	ENSMUSG00000021709	ENSMUSG00000034209	ENSMUSG00000020708
	ENSMUSG00000032278	ENSMUSG00000060216	ENSMUSG00000032883	ENSMUSG00000026430	ENSMUSG00000024683
	ENSMUSG00000053897	ENSMUSG00000037405	ENSMUSG00000039361	ENSMUSG00000024990	ENSMUSG00000027805
	ENSMUSG00000018169	ENSMUSG00000026480	ENSMUSG00000049612	ENSMUSG00000042453	ENSMUSG00000024146
	ENSMUSG00000000078	ENSMUSG00000038393	ENSMUSG00000038173	ENSMUSG00000040855	ENSMUSG00000029596
	ENSMUSG00000037242	ENSMUSG00000030447	ENSMUSG00000026939	ENSMUSG00000033061	ENSMUSG00000030739
	ENSMUSG00000032667	ENSMUSG00000069763	ENSMUSG00000012296	ENSMUSG00000038530	ENSMUSG00000000915
	ENSMUSG00000020486	ENSMUSG00000029146	ENSMUSG00000020376	ENSMUSG00000034226	ENSMUSG00000056529
	ENSMUSG00000048939	ENSMUSG00000024349	ENSMUSG00000013921	ENSMUSG00000097451	ENSMUSG00000001403
	ENSMUSG00000030218	ENSMUSG00000051212	ENSMUSG00000021594	ENSMUSG00000057455	ENSMUSG00000041126
	ENSMUSG00000038146	ENSMUSG00000034957	ENSMUSG00000074748	ENSMUSG00000025427	ENSMUSG00000004936
	ENSMUSG00000063457	ENSMUSG00000022971	ENSMUSG00000042066	ENSMUSG00000051920	ENSMUSG00000030435
	ENSMUSG00000024232	ENSMUSG00000033446	ENSMUSG00000026276	ENSMUSG00000006586	ENSMUSG00000032116
	ENSMUSG00000057278	ENSMUSG00000029580	ENSMUSG00000043154	ENSMUSG00000041263	ENSMUSG00000021876
	ENSMUSG00000073599	ENSMUSG00000063234	ENSMUSG00000042662	ENSMUSG00000021313	ENSMUSG00000021831
	ENSMUSG00000025037	ENSMUSG00000003644	ENSMUSG00000020604	ENSMUSG00000038331	ENSMUSG00000002804
	ENSMUSG00000045954	ENSMUSG00000055435	ENSMUSG00000024924	ENSMUSG00000050711	ENSMUSG00000058975
	ENSMUSG00000024608	ENSMUSG00000018217	ENSMUSG00000029106	ENSMUSG00000064329	ENSMUSG00000037966
	ENSMUSG00000052146	ENSMUSG00000030104	ENSMUSG00000009828	ENSMUSG00000070304	ENSMUSG00000003992
	ENSMUSG00000048200	ENSMUSG00000034116	ENSMUSG00000020758	ENSMUSG00000057182	ENSMUSG00000030339
	ENSMUSG00000053317	ENSMUSG00000024308	ENSMUSG00000049327	ENSMUSG00000049281	ENSMUSG00000051256
	ENSMUSG00000001493	ENSMUSG00000026249	ENSMUSG00000034235	ENSMUSG00000028883	ENSMUSG00000056073
	ENSMUSG00000030717	ENSMUSG00000058126	ENSMUSG00000024426	ENSMUSG00000028780	ENSMUSG00000021360
	ENSMUSG00000074129	ENSMUSG00000018654	ENSMUSG00000045503	ENSMUSG00000050379	ENSMUSG00000059824
	ENSMUSG00000051989	ENSMUSG00000079547	ENSMUSG00000038486	ENSMUSG00000027834	ENSMUSG00000021266
	ENSMUSG00000028776	ENSMUSG00000022488	ENSMUSG00000045625	ENSMUSG00000016262	ENSMUSG00000028394
	ENSMUSG00000053647	ENSMUSG00000024401	ENSMUSG00000052688	ENSMUSG00000022372	ENSMUSG00000032397
	ENSMUSG00000033191	ENSMUSG00000028709	ENSMUSG00000032349	ENSMUSG00000029219	ENSMUSG00000109324
	ENSMUSG00000025508	ENSMUSG00000060703	ENSMUSG00000026737	ENSMUSG00000017740	ENSMUSG00000029147
	ENSMUSG00000020044	ENSMUSG00000063696	ENSMUSG00000043456	ENSMUSG00000030500	ENSMUSG00000019373
	ENSMUSG00000000489	ENSMUSG00000057863	ENSMUSG00000020696	ENSMUSG00000003153	ENSMUSG00000006215
	ENSMUSG00000067288	ENSMUSG00000006611	ENSMUSG00000037736	ENSMUSG00000037771	ENSMUSG00000031239
	ENSMUSG00000061477	ENSMUSG00000035356	ENSMUSG00000091735	ENSMUSG00000026904	ENSMUSG00000022808
	ENSMUSG00000050914	ENSMUSG00000030541	ENSMUSG00000021843	ENSMUSG00000019894	ENSMUSG00000057554
	ENSMUSG00000070348	ENSMUSG00000014361	ENSMUSG00000046240	ENSMUSG00000027894	ENSMUSG00000002767
	ENSMUSG00000032198	ENSMUSG00000047407	ENSMUSG00000001036	ENSMUSG00000052026	ENSMUSG00000051934
	ENSMUSG00000022443	ENSMUSG00000090164	ENSMUSG00000024077	ENSMUSG00000069072	ENSMUSG00000020388
	ENSMUSG00000009927	ENSMUSG00000055148	ENSMUSG00000040234	ENSMUSG00000022180	ENSMUSG00000029428
	ENSMUSG00000042834	ENSMUSG00000024679	ENSMUSG00000018398	ENSMUSG00000054640	ENSMUSG00000025950
	ENSMUSG00000050295	ENSMUSG00000020719	ENSMUSG00000061436	ENSMUSG00000025938	ENSMUSG00000034194
	ENSMUSG00000020205	ENSMUSG00000027399	ENSMUSG00000040624	ENSMUSG00000027273	ENSMUSG00000000787
	ENSMUSG00000066406	ENSMUSG00000034595	ENSMUSG00000007815	ENSMUSG00000025889	ENSMUSG00000046223
	ENSMUSG00000056602	ENSMUSG00000042684	ENSMUSG00000030788	ENSMUSG00000102252	ENSMUSG00000062175
	ENSMUSG00000027997	ENSMUSG00000000958	ENSMUSG00000034377	ENSMUSG00000020027	ENSMUSG00000034675
	ENSMUSG00000020423	ENSMUSG00000059182	ENSMUSG00000021097	ENSMUSG00000036169	ENSMUSG00000062421
	ENSMUSG00000054196	ENSMUSG00000020372	ENSMUSG00000038034	ENSMUSG00000056222	ENSMUSG00000029462
	ENSMUSG00000016487	ENSMUSG00000031504	ENSMUSG00000032193	ENSMUSG00000003992	ENSMUSG00000039740
	ENSMUSG00000041445	ENSMUSG00000031785	ENSMUSG00000024661	ENSMUSG00000004366	ENSMUSG00000030652
	ENSMUSG00000032125	ENSMUSG00000062647	ENSMUSG00000020536	ENSMUSG00000047904	ENSMUSG00000023067
	ENSMUSG00000047714	ENSMUSG00000062127	ENSMUSG00000021670	ENSMUSG00000037014	ENSMUSG00000030057
	ENSMUSG00000047675	ENSMUSG00000000078	ENSMUSG00000006800	ENSMUSG00000025789	ENSMUSG00000004054
	ENSMUSG00000020232	ENSMUSG00000035385	ENSMUSG00000052040	ENSMUSG00000040710	ENSMUSG00000021033
	ENSMUSG00000022836	ENSMUSG00000018167	ENSMUSG00000031385	ENSMUSG00000027500	ENSMUSG00000036905
	ENSMUSG00000030157	ENSMUSG00000038175	ENSMUSG00000042312	ENSMUSG00000007207	ENSMUSG00000024073
	ENSMUSG00000001053	ENSMUSG00000037926	ENSMUSG00000010175	ENSMUSG00000041488	ENSMUSG00000026814
	ENSMUSG00000037706	ENSMUSG00000027459	ENSMUSG00000096210	ENSMUSG00000018865	ENSMUSG00000028661
	ENSMUSG00000017707	ENSMUSG00000031665	ENSMUSG00000025130	ENSMUSG00000053025	ENSMUSG00000041028
	ENSMUSG00000013076	ENSMUSG00000020376	ENSMUSG00000025153	ENSMUSG00000009394	ENSMUSG00000033849
	ENSMUSG00000048572	ENSMUSG00000001768	ENSMUSG00000041895	ENSMUSG00000022415	ENSMUSG00000017837
	ENSMUSG00000074793	ENSMUSG00000048120	ENSMUSG00000039157	ENSMUSG00000007021	ENSMUSG00000016995
	ENSMUSG00000053062	ENSMUSG00000000562	ENSMUSG00000035212	ENSMUSG00000056296	ENSMUSG00000025137
	ENSMUSG00000018672	ENSMUSG00000004837	ENSMUSG00000030774	ENSMUSG00000031144	ENSMUSG00000022389
	ENSMUSG00000030737	ENSMUSG00000066975	ENSMUSG00000028059	ENSMUSG00000035864	ENSMUSG00000017300
	ENSMUSG00000027896	ENSMUSG00000069117	ENSMUSG00000086968	ENSMUSG00000044912	ENSMUSG00000021149
	ENSMUSG00000022967	ENSMUSG00000015312	ENSMUSG00000023010	ENSMUSG00000024261	ENSMUSG00000035133
	ENSMUSG00000024521	ENSMUSG00000025993	ENSMUSG00000092274	ENSMUSG00000024743	ENSMUSG00000023008
	ENSMUSG00000049517	ENSMUSG00000034707	ENSMUSG00000029426	ENSMUSG00000061762	ENSMUSG00000032184
	ENSMUSG00000050234	ENSMUSG00000021546	ENSMUSG00000024395	ENSMUSG00000025400	ENSMUSG00000030591
	ENSMUSG00000020372	ENSMUSG00000024818	ENSMUSG00000025321	ENSMUSG00000035033	ENSMUSG00000045193
	ENSMUSG00000039202	ENSMUSG00000031875	ENSMUSG00000029999	ENSMUSG00000043388	ENSMUSG00000030678
	ENSMUSG00000036533	ENSMUSG00000071042	ENSMUSG00000028677	ENSMUSG00000058587	ENSMUSG00000025510
	ENSMUSG00000028393	ENSMUSG00000073702	ENSMUSG00000037280	ENSMUSG00000079523	ENSMUSG00000020949
	ENSMUSG00000037434	ENSMUSG00000027368	ENSMUSG00000066571	ENSMUSG00000050663	ENSMUSG00000027584
	ENSMUSG00000074457	ENSMUSG00000029759	ENSMUSG00000034574	ENSMUSG00000038760	ENSMUSG00000056201
	ENSMUSG00000029580	ENSMUSG00000058558	ENSMUSG00000052544	ENSMUSG00000018548	ENSMUSG00000025151
	ENSMUSG00000022505	ENSMUSG00000004451	ENSMUSG00000035311	ENSMUSG00000038984	ENSMUSG00000036943
	ENSMUSG00000030432	ENSMUSG00000031662	ENSMUSG00000028385	ENSMUSG00000042734	ENSMUSG00000037916
	ENSMUSG00000034109	ENSMUSG00000019055	ENSMUSG00000023019	ENSMUSG00000061808	ENSMUSG00000010047
	ENSMUSG00000046402	ENSMUSG00000030047	ENSMUSG00000069808	ENSMUSG00000062380	ENSMUSG00000024963
	ENSMUSG00000040732	ENSMUSG00000051456	ENSMUSG00000048782	ENSMUSG00000029223	ENSMUSG00000029599
	ENSMUSG00000029661	ENSMUSG00000022639	ENSMUSG00000034799	ENSMUSG00000028795
	ENSMUSG00000018604	ENSMUSG00000031661	ENSMUSG00000063626	ENSMUSG00000072235
	ENSMUSG00000021215	ENSMUSG00000052229	ENSMUSG00000051527	ENSMUSG00000021537
	ENSMUSG00000036381	ENSMUSG00000056895	ENSMUSG00000037428	ENSMUSG00000003402
	ENSMUSG00000058600	ENSMUSG00000058454	ENSMUSG00000019772	ENSMUSG00000000439
	ENSMUSG00000019846	ENSMUSG00000022052	ENSMUSG00000054459	ENSMUSG00000030579
	ENSMUSG00000041841	ENSMUSG00000026347	ENSMUSG00000036699	ENSMUSG00000032010
	ENSMUSG00000060548	ENSMUSG00000051022	ENSMUSG00000070866	ENSMUSG00000020241
	ENSMUSG00000035783	ENSMUSG00000028542	ENSMUSG00000020534
	ENSMUSG00000038587	ENSMUSG00000020134	ENSMUSG00000034908
	ENSMUSG00000071415	ENSMUSG00000050912	ENSMUSG00000021550
	ENSMUSG00000046470	ENSMUSG00000040997	ENSMUSG00000026424
	ENSMUSG00000029101	ENSMUSG00000001700	ENSMUSG00000029713
	ENSMUSG00000033355	ENSMUSG00000026608	ENSMUSG00000019797
	ENSMUSG00000067860	ENSMUSG00000032340	ENSMUSG00000052293
	ENSMUSG00000024925	ENSMUSG00000024780	ENSMUSG00000055026
	ENSMUSG00000016087	ENSMUSG00000085881	ENSMUSG00000022474
	ENSMUSG00000066571	ENSMUSG00000031610	ENSMUSG00000056076
	ENSMUSG00000027684	ENSMUSG00000071076	ENSMUSG00000068335
	ENSMUSG00000050628	ENSMUSG00000015882	ENSMUSG00000030663
	ENSMUSG00000067586	ENSMUSG00000049076	ENSMUSG00000000486
	ENSMUSG00000032368	ENSMUSG00000026510	ENSMUSG00000020211
	ENSMUSG00000073481	ENSMUSG00000025728	ENSMUSG00000056342
	ENSMUSG00000042106	ENSMUSG00000074794	ENSMUSG00000063179
	ENSMUSG00000002885	ENSMUSG00000037685	ENSMUSG00000025856
	ENSMUSG00000070003	ENSMUSG00000006931	ENSMUSG00000028581
	ENSMUSG00000015053	ENSMUSG00000030064	ENSMUSG00000025905
	ENSMUSG00000039405	ENSMUSG00000005610	ENSMUSG00000023277
	ENSMUSG00000073702	ENSMUSG00000040351	ENSMUSG00000076441
	ENSMUSG00000093674	ENSMUSG00000031104	ENSMUSG00000032786
	ENSMUSG00000074364	ENSMUSG00000074093	ENSMUSG00000073982
	ENSMUSG00000037003	ENSMUSG00000024654	ENSMUSG00000034881
	ENSMUSG00000031216	ENSMUSG00000052419	ENSMUSG00000006567
	ENSMUSG00000061171	ENSMUSG00000021770	ENSMUSG00000006412
	ENSMUSG00000003541	ENSMUSG00000030956	ENSMUSG00000019139
	ENSMUSG00000079641	ENSMUSG00000027422	ENSMUSG00000006731
	ENSMUSG00000021760	ENSMUSG00000028962	ENSMUSG00000026726
	ENSMUSG00000006498	ENSMUSG00000027882	ENSMUSG00000002658
	ENSMUSG00000048583	ENSMUSG00000039913	ENSMUSG00000021493
	ENSMUSG00000043505	ENSMUSG00000025584	ENSMUSG00000042508
	ENSMUSG00000027422	ENSMUSG00000020411	ENSMUSG00000024613
	ENSMUSG00000024451	ENSMUSG00000055013	ENSMUSG00000022945
	ENSMUSG00000048960	ENSMUSG00000037032	ENSMUSG00000023967
	ENSMUSG00000050912	ENSMUSG00000000346	ENSMUSG00000031762
	ENSMUSG00000090247	ENSMUSG00000017132	ENSMUSG00000033717
	ENSMUSG00000046324	ENSMUSG00000030374
	ENSMUSG00000037999	ENSMUSG00000001663
	ENSMUSG00000020917	ENSMUSG00000023110
	ENSMUSG00000041235	ENSMUSG00000029723
	ENSMUSG00000051615	ENSMUSG00000018907
	ENSMUSG00000029207	ENSMUSG00000005447
	ENSMUSG00000004035	ENSMUSG00000025290
	ENSMUSG00000035413	ENSMUSG00000036856
	ENSMUSG00000031381	ENSMUSG00000025316
	ENSMUSG00000044768	ENSMUSG00000047264
	ENSMUSG00000035342	ENSMUSG00000022453
	ENSMUSG00000001313	ENSMUSG00000032518
	ENSMUSG00000029580	ENSMUSG00000032528
	ENSMUSG00000079235	ENSMUSG00000064068
	ENSMUSG00000053477	ENSMUSG00000000214
	ENSMUSG00000056851	ENSMUSG00000037649
	ENSMUSG00000057614	ENSMUSG00000004929
	ENSMUSG00000038481	ENSMUSG00000045252
	ENSMUSG00000035441	ENSMUSG00000025967
	ENSMUSG00000020205	ENSMUSG00000028975
	ENSMUSG00000033105	ENSMUSG00000036896
	ENSMUSG00000026842	ENSMUSG00000011837
	ENSMUSG00000025950	ENSMUSG00000022913
	ENSMUSG00000027312	ENSMUSG00000031765
	ENSMUSG00000018796	ENSMUSG00000021932
	ENSMUSG00000026134	ENSMUSG00000029344
	ENSMUSG00000032737	ENSMUSG00000001240
	ENSMUSG00000033392	ENSMUSG00000050071
	ENSMUSG00000029053	ENSMUSG00000000088
	ENSMUSG00000071180	ENSMUSG00000025371
	ENSMUSG00000068747	ENSMUSG00000005892
	ENSMUSG00000108434	ENSMUSG00000006519
	ENSMUSG00000032328	ENSMUSG00000023286
	ENSMUSG00000026064	ENSMUSG00000006442
	ENSMUSG00000069670	ENSMUSG00000025372
	ENSMUSG00000027166	ENSMUSG00000034259
	ENSMUSG00000011148	ENSMUSG00000038489
	ENSMUSG00000027598	ENSMUSG00000040354
	ENSMUSG00000020349	ENSMUSG00000037243
	ENSMUSG00000003346
	ENSMUSG00000031538
	ENSMUSG00000032135
	ENSMUSG00000045071
	ENSMUSG00000032012
	ENSMUSG00000029192
	ENSMUSG00000020422
	ENSMUSG00000017897
	ENSMUSG00000075701
	ENSMUSG00000026437
	ENSMUSG00000020794
	ENSMUSG00000047109
	ENSMUSG00000029120
	ENSMUSG00000064325
	ENSMUSG00000041377
	ENSMUSG00000020368
	ENSMUSG00000042331
	ENSMUSG00000109336
